# Supplementary material for: Bioinformatics Analysis of Gut Microbiota and CNS Transcriptome in Virus-Induced Acute Myelitis and Chronic Inflammatory Demyelination; Potential Association of Distinct Bacteria With CNS IgA Upregulation
Source: Front Immunol. 2020 Jul 7;11:1138. doi: 10.3389/fimmu.2020.01138 (PMC7358278; doi:10.3389/fimmu.2020.01138)
Supplement: Supplementary file 1 [file Data_Sheet_1.zip]

Archive with 4 entries (4 files):
- Supplemental Material.docx
- Supplemental Table 2.xlsx
- Supplemental Table 3.xlsx
- Supplemental Table 4.xlsx
