# Supplementary material for: Bioinformatics Analysis of Gut Microbiota and CNS Transcriptome in Virus-Induced Acute Myelitis and Chronic Inflammatory Demyelination; Potential Association of Distinct Bacteria With CNS IgA Upregulation
Source: Front Immunol. 2020 Jul 7;11:1138. doi: 10.3389/fimmu.2020.01138 (PMC7358278; doi:10.3389/fimmu.2020.01138)
Supplement: Supplementary file 1 [file Data_Sheet_1.zip › Supplemental Table 2.xlsx]

## Sheet: 2A
Supplemental Table 2A
Day 4 (3643 genes)	Day 4 control-1	Day 4 control-2	Day 4 control-3	Day 4 control-4	Day 4 control-5	Average	Day 4 TMEV-1	Day 4 TMEV-2	Day 4 TMEV-3	Day 4 TMEV-4	Day 4 TMEV-5	Average	Fold change	P	Symbol	Name
ENSMUSG00000074896	8.55546	8.48613	8.47463	8.4774	8.42571	8.48387	11.9399	10.93	13.2328	12.5769	12.4679	12.2295	3.74562	1.04265e-05	Ifit3	interferon-induced protein with tetratricopeptide repeats 3
ENSMUSG00000079017	7.25893	7.27759	7.24297	7.25591	7.2529	7.25766	10.8328	9.80061	11.3403	11.5501	11.2388	10.9525	3.69487	2.29945e-06	Ifi27l2a	interferon, alpha-inducible protein 27 like 2A
ENSMUSG00000062488	7.93552	7.86059	7.87982	7.874	7.84846	7.87968	10.9775	9.96341	12.2987	11.6118	11.5186	11.274	3.39434	2.34637e-05	Ifit3b	interferon-induced protein with tetratricopeptide repeats 3B
ENSMUSG00000034459	7.05055	7.01174	7.05576	7.08405	7.02912	7.04624	9.97864	8.90288	11.1875	10.6513	10.5316	10.2504	3.20414	3.47086e-05	Ifit1	interferon-induced protein with tetratricopeptide repeats 1
ENSMUSG00000030107	6.85112	6.8654	6.87282	6.88773	6.86771	6.86895	9.59309	8.57398	10.6114	10.1271	10.0949	9.80008	2.93112	2.90537e-05	Usp18	ubiquitin specific peptidase 18
ENSMUSG00000046718	7.02445	7.08012	7.05837	6.94729	6.98842	7.01973	9.56208	8.44286	10.5895	10.3059	10.0786	9.79578	2.77605	8.12835e-05	Bst2	bone marrow stromal cell antigen 2
ENSMUSG00000025498	6.77061	6.71162	6.76057	6.76798	6.72213	6.74658	9.22997	7.99399	10.2799	9.95172	9.71349	9.43382	2.68724	0.00014668	Irf7	interferon regulatory factor 7
ENSMUSG00000029561	6.6427	6.61559	6.63234	6.63169	6.65187	6.63484	9.06612	7.96641	10.0075	9.63084	9.51234	9.23664	2.60181	7.58185e-05	Oasl2	2'-5' oligoadenylate synthetase-like 2
ENSMUSG00000035692	6.83906	6.7821	6.89082	6.76484	6.77628	6.81062	8.98409	8.06614	10.4788	9.81036	9.58894	9.38566	2.57504	0.000230193	Isg15	ISG15 ubiquitin-like modifier
ENSMUSG00000073411	9.39291	9.39435	9.23568	9.39825	9.44771	9.37378	11.523	10.461	12.3972	12.4537	11.9223	11.7514	2.37764	0.000189694	H2-D1	histocompatibility 2, D region locus 1
ENSMUSG00000061232	9.25915	9.3449	9.21625	9.32954	9.33864	9.29769	11.4208	10.3287	12.3176	12.3273	11.8875	11.6564	2.35868	0.000224019	H2-K1	histocompatibility 2, K1, K region
ENSMUSG00000028268	6.9211	6.83695	6.85943	6.82039	6.8003	6.84763	8.9436	8.04228	9.87203	9.57578	9.31338	9.14941	2.30178	8.67731e-05	Gbp3	guanylate binding protein 3
ENSMUSG00000026104	8.31368	8.30065	8.33595	8.27337	8.30018	8.30477	10.3863	9.56162	11.107	10.8385	10.7283	10.5244	2.21959	3.32608e-05	Stat1	signal transducer and activator of transcription 1
ENSMUSG00000054072	6.37686	6.36632	6.42984	6.38384	6.38669	6.38871	8.20546	7.04046	9.76595	9.21822	8.79586	8.60519	2.21648	0.00146073	Iigp1	interferon inducible GTPase 1
ENSMUSG00000035929	9.28649	9.08529	8.90444	9.14809	9.20866	9.12659	11.051	9.8899	11.9788	12.0726	11.5012	11.2987	2.17212	0.000643685	H2-Q4	histocompatibility 2, Q region locus 4
ENSMUSG00000035352	6.42606	6.34255	6.42439	6.43272	6.4087	6.40688	7.9456	7.18651	9.73006	8.95172	8.73379	8.50954	2.10265	0.00132496	Ccl12	chemokine (C-C motif) ligand 12
ENSMUSG00000052776	6.38511	6.35652	6.33772	6.34641	6.41268	6.36769	8.2847	7.12327	9.32965	8.89404	8.65648	8.45763	2.08994	0.000521711	Oas1a	2'-5' oligoadenylate synthetase 1A
ENSMUSG00000033355	6.72399	6.72258	6.73785	6.64099	6.66045	6.69717	8.68235	8.05622	9.24026	9.02178	8.92365	8.78485	2.08768	7.12279e-06	Rtp4	receptor transporter protein 4
ENSMUSG00000025492	8.6444	8.55497	8.41085	8.61695	8.59803	8.56504	10.4142	9.64808	11.263	10.9395	10.6297	10.5789	2.01386	8.50501e-05	Ifitm3	interferon induced transmembrane protein 3
ENSMUSG00000079362	6.66562	6.60698	6.6957	6.64701	6.6173	6.64652	8.31348	7.5651	9.57765	9.0544	8.79058	8.66024	2.01372	0.000366378	Gm43302	predicted gene 43302
ENSMUSG00000078853	6.95834	6.99194	6.92764	6.91969	6.92314	6.94415	8.52885	7.82285	9.94048	9.44866	8.96367	8.9409	1.99676	0.000606122	Igtp	interferon gamma induced GTPase
ENSMUSG00000060802	10.7677	10.7217	10.7954	10.7813	10.8815	10.7895	12.6986	11.764	13.2453	13.2747	12.9335	12.7832	1.99368	9.32799e-05	B2m	beta-2 microglobulin
ENSMUSG00000073409	6.67739	6.73075	6.68351	6.69076	6.61324	6.67913	8.22516	7.26957	9.30227	9.29789	8.74525	8.56803	1.8889	0.00112283	H2-Q6	histocompatibility 2, Q region locus 6
ENSMUSG00000054588	6.54077	6.48876	6.55566	6.50486	6.4992	6.51785	8.05131	7.33374	9.28484	8.79187	8.49833	8.39202	1.87417	0.000486469
ENSMUSG00000060550	6.86454	6.8703	6.81088	6.8102	6.77551	6.82629	8.3795	7.4364	9.35466	9.40596	8.84982	8.68527	1.85898	0.000926443	H2-Q7	histocompatibility 2, Q region locus 7
ENSMUSG00000075602	8.77356	8.75787	8.53595	8.70685	8.66652	8.68815	10.2329	9.38424	11.3601	11.0271	10.595	10.5199	1.83172	0.000716864	Ly6a	lymphocyte antigen 6 complex, locus A
ENSMUSG00000033880	7.00337	6.91808	6.92479	7.01421	7.00411	6.97292	8.70031	8.03099	9.21647	9.00405	8.98444	8.78725	1.81434	2.26531e-05	Lgals3bp	lectin, galactoside-binding, soluble, 3 binding protein
ENSMUSG00000091705	7.60063	7.81273	7.76614	7.57104	7.72206	7.69452	9.08526	8.3803	10.066	10.1546	9.66055	9.46933	1.77481	0.000725046	H2-Q2	histocompatibility 2, Q region locus 2
ENSMUSG00000045932	7.56299	7.53464	7.63741	7.51715	7.55862	7.56216	8.96838	8.16135	10.3742	9.62481	9.52769	9.33129	1.76912	0.00136239	Ifit2	interferon-induced protein with tetratricopeptide repeats 2
ENSMUSG00000040253	6.88883	6.86577	6.88691	6.87907	6.89668	6.88345	8.36766	7.72373	9.36883	8.95934	8.72417	8.62875	1.7453	0.000242687	Gbp7	guanylate binding protein 7
ENSMUSG00000064215	8.98033	9.0808	8.98206	9.04789	9.04408	9.02703	10.9307	10.5382	10.5945	10.8137	10.8917	10.7538	1.72674	2.64486e-08	Ifi27	interferon, alpha-inducible protein 27
ENSMUSG00000023341	6.54825	6.45537	6.50557	6.53788	6.49108	6.50763	7.95628	7.43239	9.11605	8.34393	8.26813	8.22335	1.71572	0.000250601	Mx2	MX dynamin-like GTPase 2
ENSMUSG00000073405	7.11967	7.24968	7.13705	7.24238	7.2218	7.19412	8.58958	7.73661	9.56678	9.53142	9.11202	8.90728	1.71317	0.00105959	H2-T-ps	histocompatibility 2, T region locus, pseudogene
ENSMUSG00000067235	7.76134	8.09794	7.87459	7.8914	8.15729	7.95651	9.30258	8.49567	10.1636	10.1251	9.75525	9.56845	1.61194	0.000977385	H2-Q10	histocompatibility 2, Q region locus 10
ENSMUSG00000047735	6.71	6.6322	6.62398	6.65451	6.59456	6.64305	8.07697	7.24073	9.01849	8.51616	8.4005	8.25057	1.60752	0.000608777	Samd9l	sterile alpha motif domain containing 9-like
ENSMUSG00000067212	6.69806	6.72699	6.71907	6.77765	6.70635	6.72562	7.97101	7.22986	9.02504	8.77583	8.55157	8.31066	1.58504	0.00115773	H2-T23	histocompatibility 2, T region locus 23
ENSMUSG00000034855	5.77845	5.78813	5.76665	5.77687	5.76823	5.77567	6.68086	5.84687	8.9779	7.83935	7.4421	7.35742	1.58175	0.0173912	Cxcl10	chemokine (C-X-C motif) ligand 10
ENSMUSG00000098871	6.97795	7.35626	6.48983	7.10606	7.19529	7.02508	8.09164	7.59474	9.57769	8.90061	8.69092	8.57112	1.54604	0.00313533	Mir6381	microRNA 6381
ENSMUSG00000079492	7.05237	7.12012	6.92997	7.0302	6.93954	7.01444	8.31878	7.53976	9.11416	9.02023	8.63571	8.52573	1.51129	0.000753346	Gm11127	predicted gene 11127
ENSMUSG00000002325	6.83877	6.82335	6.82295	6.78673	6.7607	6.8065	8.22534	7.78997	8.65526	8.429	8.33795	8.2875	1.481	6.79283e-06	Irf9	interferon regulatory factor 9
ENSMUSG00000092550	6.95812	6.94992	6.91557	6.9754	6.85522	6.93085	8.07359	7.46641	9.16412	8.7186	8.53956	8.39246	1.46161	0.0010199	Gm20496	predicted gene 20496
ENSMUSG00000046879	6.75629	6.61321	6.71112	6.68835	6.66882	6.68756	7.87573	7.28444	8.85581	8.40676	8.17557	8.11966	1.4321	0.000629951	Irgm1	immunity-related GTPase family M member 1
ENSMUSG00000028270	6.79909	6.65054	6.70317	6.70254	6.72042	6.71515	7.76377	7.21321	9.12647	8.45815	8.17444	8.14721	1.43206	0.00218869	Gbp2	guanylate binding protein 2
ENSMUSG00000024079	7.06313	7.13042	7.15425	7.11696	7.13275	7.1195	8.35978	7.7941	8.99665	8.67267	8.5967	8.48398	1.36448	0.000138957	Eif2ak2	eukaryotic translation initiation factor 2-alpha kinase 2
ENSMUSG00000057346	5.92528	5.91492	5.93373	5.95217	6.00932	5.94708	7.05428	6.3298	8.03221	7.60837	7.52793	7.31052	1.36344	0.00156046	Apol9a	apolipoprotein L 9a
ENSMUSG00000071715	7.96892	8.05969	7.80595	7.29419	8.04765	7.83528	8.91454	8.62966	9.56626	9.47205	9.31517	9.17954	1.34426	0.000355819	Ncf4	neutrophil cytosolic factor 4
ENSMUSG00000038642	10.6541	10.6306	10.6624	10.6818	10.7074	10.6672	12.0209	11.3287	12.2265	12.3353	12.0831	11.9989	1.33166	6.71728e-05	Ctss	cathepsin S
ENSMUSG00000070327	6.93801	6.90994	6.91621	6.88181	6.89182	6.90756	7.99756	7.54647	8.9787	8.41048	8.25322	8.23729	1.32973	0.000494016	Rnf213	ring finger protein 213
ENSMUSG00000040296	6.29466	6.27705	6.27676	6.25112	6.27855	6.27563	7.46284	6.85226	8.19937	7.66724	7.65847	7.56803	1.29241	0.000338803	Ddx58	DEAD (Asp-Glu-Ala-Asp) box polypeptide 58
ENSMUSG00000029798	6.58926	6.58804	6.56528	6.5797	6.54465	6.57339	7.68308	7.0779	8.44802	7.9658	8.013	7.83756	1.26417	0.000515172	Herc6	hect domain and RLD 6
ENSMUSG00000092253	6.19764	6.09077	6.32741	6.20449	6.28945	6.22195	7.45375	6.58201	7.8254	7.79733	7.72529	7.47676	1.2548	0.000728212	H2-Q3	histocompatibility 2, Q region locus 3
ENSMUSG00000038507	6.6944	6.71443	6.67836	6.68498	6.64405	6.68324	7.72607	7.32191	8.44224	8.12664	8.05504	7.93438	1.25114	0.000179232	Parp12	poly (ADP-ribose) polymerase family, member 12
ENSMUSG00000020641	5.76118	5.79892	5.77958	5.75015	5.7809	5.77415	6.61599	6.00049	8.09368	7.17555	7.11943	7.00103	1.22688	0.00751227	Rsad2	radical S-adenosyl methionine domain containing 2
ENSMUSG00000053835	6.51058	6.5842	6.61277	6.48543	6.48015	6.53463	7.65157	7.18424	8.2585	7.94434	7.75707	7.75914	1.22452	0.000131814	H2-T24	histocompatibility 2, T region locus 24
ENSMUSG00000092243	6.62585	6.66761	6.57251	6.66666	6.44943	6.59641	7.56649	7.09375	8.42659	8.09043	7.89253	7.81396	1.21755	0.000762944	Gm7030	predicted gene 7030
ENSMUSG00000063286	7.74794	7.57348	7.59751	7.66328	7.48417	7.61328	8.66185	8.18289	9.29833	9.17749	8.77254	8.81862	1.20535	0.000353391	Gm8995	predicted gene 8995
ENSMUSG00000024338	6.18214	6.18118	6.15543	6.19722	6.14849	6.17289	7.04219	6.47444	8.04541	7.78307	7.48718	7.36646	1.19357	0.00266861	Psmb8	proteasome (prosome, macropain) subunit, beta type 8 (large multifunctional peptidase 7)
ENSMUSG00000078921	5.88939	6.00379	5.86061	5.87886	5.88052	5.90264	6.82736	6.34132	7.91216	7.42261	6.97727	7.09614	1.19351	0.00215323	Tgtp2	T cell specific GTPase 2
ENSMUSG00000073403	6.83032	6.78127	6.9196	6.70953	6.83767	6.81568	7.88434	7.22521	8.41591	8.37624	8.00538	7.98142	1.16574	0.000687967	Gm10499	predicted gene 10499
ENSMUSG00000091649	5.82264	5.8763	5.84917	5.85787	5.83216	5.84763	6.7664	6.30762	7.53923	7.41563	7.03419	7.01262	1.16499	0.000811521	Phf11b	PHD finger protein 11B
ENSMUSG00000036887	9.75444	9.64803	9.60922	9.67882	9.72047	9.6822	10.7821	10.1819	11.1578	11.1094	10.9359	10.8334	1.15123	0.000193119	C1qa	complement component 1, q subcomponent, alpha polypeptide
ENSMUSG00000028037	5.68061	5.68926	5.67057	5.67959	5.67158	5.67832	6.60861	5.95462	7.35279	7.02162	7.00272	6.78807	1.10975	0.00167747	Ifi44	interferon-induced protein 44
ENSMUSG00000036896	7.84671	7.66305	7.71811	7.6522	7.83508	7.74303	8.7627	8.06699	9.15679	9.27022	8.97397	8.84613	1.1031	0.000947312	C1qc	complement component 1, q subcomponent, C chain
ENSMUSG00000045868	6.78076	6.67794	6.69844	6.67702	6.6371	6.69425	7.74271	7.3798	8.10325	8.02288	7.70481	7.79069	1.09644	3.09129e-05	Gvin1	GTPase, very large interferon inducible 1
ENSMUSG00000036905	8.38828	8.32814	8.22165	8.31665	8.42975	8.33689	9.36144	8.60407	9.83614	9.77174	9.56765	9.42821	1.09131	0.0012716	C1qb	complement component 1, q subcomponent, beta polypeptide
ENSMUSG00000030921	6.01513	5.96385	5.97217	5.94609	5.93026	5.9655	6.92713	6.42326	7.51898	7.28144	7.11055	7.05227	1.08677	0.000380839	Trim30a	tripartite motif-containing 30A
ENSMUSG00000029298	6.38189	6.26317	6.37296	6.2867	6.33638	6.32822	7.12566	6.67508	8.06561	7.66592	7.45022	7.3965	1.06828	0.00200608	Gbp9	guanylate-binding protein 9
ENSMUSG00000078606	6.73642	6.63302	6.65367	6.62506	6.59183	6.648	7.66525	7.30764	8.01471	7.93108	7.62295	7.70832	1.06032	3.29317e-05	Gm4070	predicted gene 4070
ENSMUSG00000026536	5.63674	5.72765	5.62653	5.61675	5.65579	5.65269	6.40036	5.78581	7.48855	7.16064	6.72588	6.71225	1.05956	0.00735372	Ifi211	interferon activated gene 211
ENSMUSG00000066861	5.71285	5.67595	5.69404	5.68468	5.69507	5.69252	6.56433	5.94824	7.3548	7.03225	6.84017	6.74796	1.05544	0.00217627	Oas1g	2'-5' oligoadenylate synthetase 1G
ENSMUSG00000025647	8.11263	8.22861	8.17915	8.18175	8.25215	8.19086	9.1255	8.53479	9.59842	9.49378	9.44768	9.24004	1.04918	0.000654234	Shisa5	shisa family member 5
ENSMUSG00000078945	8.8087	8.68375	9.03473	8.96897	8.63133	8.8255	9.63132	9.06998	10.4259	10.28	9.8989	9.86122	1.03573	0.00359774	Naip2	NLR family, apoptosis inhibitory protein 2
ENSMUSG00000027078	6.27796	6.24511	6.32328	6.33802	6.31738	6.30035	7.13789	6.68145	7.89147	7.55354	7.40584	7.33404	1.03369	0.000975378	Ube2l6	ubiquitin-conjugating enzyme E2L 6
ENSMUSG00000072620	5.75924	5.76756	5.83689	5.78478	5.75953	5.7816	6.60079	6.16457	7.39115	7.18214	6.72658	6.81305	1.03145	0.00146724	Slfn2	schlafen 2
ENSMUSG00000073402	6.48071	6.69517	6.52352	6.48623	6.42007	6.52114	7.33333	6.81381	8.04304	7.88426	7.6742	7.54972	1.02859	0.00176883	Gm8909	predicted gene 8909
ENSMUSG00000040033	7.62798	7.60738	7.58304	7.57741	7.652	7.60956	8.34235	7.97921	9.22521	8.84807	8.77018	8.63301	1.02344	0.00146008	Stat2	signal transducer and activator of transcription 2
ENSMUSG00000086347	6.39148	6.32277	6.40475	6.29879	6.26131	6.33582	7.00128	6.8343	7.91977	7.43635	7.52276	7.34289	1.00707	0.000872172	Gm11626	predicted gene 11626
ENSMUSG00000093378	6.66867	6.54146	6.57721	6.74488	6.56489	6.61942	7.50581	7.20546	7.93188	7.87798	7.57876	7.61998	1.00056	8.68225e-05	Gm20663	predicted gene 20663
ENSMUSG00000073418	9.17186	9.42542	9.27489	9.47163	9.4324	9.35524	10.0805	9.86074	10.8468	10.5644	10.3917	10.3488	0.993586	0.000627671	C4b	complement component 4B (Chido blood group)
ENSMUSG00000026535	5.61059	5.61008	5.65469	5.6456	5.61992	5.62818	6.37106	5.92347	7.19957	6.99412	6.61406	6.62046	0.99228	0.00233714	Ifi202b	interferon activated gene 202B
ENSMUSG00000078922	5.69785	5.77559	5.6971	5.68787	5.68914	5.70951	6.48399	6.04112	7.4182	6.95959	6.59656	6.69989	0.990381	0.0027559	Tgtp1	T cell specific GTPase 1
ENSMUSG00000037921	5.68473	5.65828	5.68406	5.67524	5.66772	5.67401	6.56257	6.09713	6.98656	6.8228	6.71381	6.63658	0.962569	0.000221511	Ddx60	DEAD (Asp-Glu-Ala-Asp) box polypeptide 60
ENSMUSG00000079507	6.35855	6.39455	6.36472	6.34927	6.3515	6.36372	7.03861	6.7031	7.75439	7.70001	7.40956	7.32113	0.957413	0.00138978	H2-Q1	histocompatibility 2, Q region locus 1
ENSMUSG00000073555	5.54885	5.57518	5.54824	5.54802	5.54002	5.55206	6.25623	5.81544	7.16135	6.76187	6.55075	6.50913	0.957065	0.00298301	Gm4951	predicted gene 4951
ENSMUSG00000073489	5.53733	5.52775	5.5367	5.51826	5.53756	5.53152	6.24762	5.68871	7.17593	6.81579	6.4975	6.48511	0.953589	0.00544359	Ifi204	interferon activated gene 204
ENSMUSG00000022587	8.01078	7.95034	7.91759	8.0073	8.01935	7.98107	8.7494	8.29243	9.37935	9.25554	8.995	8.93434	0.953272	0.00120448	Ly6e	lymphocyte antigen 6 complex, locus E
ENSMUSG00000068246	5.68043	5.6974	5.72309	5.697	5.75789	5.71116	6.48154	6.03175	7.18273	6.85648	6.73879	6.65826	0.947094	0.00119908	Apol9b	apolipoprotein L 9b
ENSMUSG00000079505	6.00194	6.06541	6.00097	6.01694	6.0023	6.01751	6.79099	6.25228	7.36624	7.40373	7.00802	6.96425	0.946739	0.0020795	Gm11131	predicted gene 11131
ENSMUSG00000020638	8.28588	8.29705	8.34193	8.30534	8.31987	8.31001	8.9852	8.61365	9.9922	9.32789	9.34816	9.25342	0.943406	0.0032973	Cmpk2	cytidine monophosphate (UMP-CMP) kinase 2, mitochondrial
ENSMUSG00000030966	6.52344	6.50094	6.52907	6.52855	6.52398	6.5212	7.26366	6.97224	8.00105	7.57636	7.48893	7.46045	0.939251	0.000576424	Trim21	tripartite motif-containing 21
ENSMUSG00000069874	5.91697	5.90806	5.89961	5.891	5.86728	5.89658	6.63729	6.25799	7.3928	7.13161	6.75745	6.83543	0.938845	0.00142996	Irgm2	immunity-related GTPase family M member 2
ENSMUSG00000060519	6.4222	6.45058	6.55559	6.49987	6.41525	6.4687	7.10284	6.81539	8.02017	7.4915	7.52459	7.3909	0.922197	0.0020889	Tor3a	torsin family 3, member A
ENSMUSG00000015950	9.85903	10.1028	10.102	10.0575	10.2315	10.0706	10.866	10.2131	11.3684	11.4125	11.1019	10.9924	0.921828	0.00358321	Ncf1	neutrophil cytosolic factor 1
ENSMUSG00000040483	6.06882	6.08379	6.13727	6.09876	6.06918	6.09156	6.95939	6.57194	7.27267	7.13661	7.11038	7.0102	0.918632	6.34961e-05	Xaf1	XIAP associated factor 1
ENSMUSG00000022906	6.12724	6.16518	6.14182	6.16456	6.17407	6.15457	6.93055	6.63359	7.50082	7.20683	7.09205	7.07277	0.918198	0.000217054	Parp9	poly (ADP-ribose) polymerase family, member 9
ENSMUSG00000041736	6.91001	6.90239	6.82496	6.93839	6.98361	6.91187	7.68725	7.17421	8.33392	8.02189	7.92746	7.82894	0.917073	0.0015583	Tspo	translocator protein
ENSMUSG00000056116	7.7095	7.77678	7.66214	7.62429	7.71039	7.69662	8.44689	7.9059	9.11374	8.86936	8.69362	8.6059	0.909283	0.0023612	H2-T22	histocompatibility 2, T region locus 22
ENSMUSG00000067203	6.31145	6.22954	6.21405	6.18272	6.14498	6.21655	6.92672	6.41639	7.58159	7.46383	7.21429	7.12057	0.904018	0.00265078	H2-K2	histocompatibility 2, K region locus 2
ENSMUSG00000086886	6.21261	6.20411	6.18844	6.3069	6.31609	6.24563	7.1224	6.83069	7.4227	7.18692	7.16676	7.14589	0.900262	1.63601e-05
ENSMUSG00000000386	5.49628	5.51388	5.50472	5.48628	5.48736	5.49771	5.99341	5.67274	7.32849	6.56619	6.40926	6.39402	0.896315	0.0129092	Mx1	MX dynamin-like GTPase 1
ENSMUSG00000078942	7.46485	7.62895	7.72628	7.74675	7.69472	7.65231	8.40689	8.0569	8.62104	8.83621	8.7649	8.53719	0.884881	0.000356263	Naip6	NLR family, apoptosis inhibitory protein 6
ENSMUSG00000024308	8.14322	8.25223	8.30077	8.18931	8.26198	8.2295	8.84358	8.52634	9.54354	9.39738	9.23623	9.10941	0.879913	0.00162858	Tapbp	TAP binding protein
ENSMUSG00000037321	5.89171	5.88286	5.92305	5.89865	5.87561	5.89438	6.47658	6.1601	7.29072	7.084	6.85519	6.77332	0.878941	0.00262239	Tap1	transporter 1, ATP-binding cassette, sub-family B (MDR/TAP)
ENSMUSG00000029605	5.64972	5.64922	5.6742	5.67396	5.65839	5.6611	6.37883	5.96753	6.99148	6.71069	6.62023	6.53375	0.872653	0.000970141	Oas1b	2'-5' oligoadenylate synthetase 1B
ENSMUSG00000022584	7.95062	7.99432	7.94033	7.76139	7.88415	7.90616	8.55808	8.03097	9.24258	9.09443	8.73549	8.73231	0.826146	0.00524838	Ly6c2	lymphocyte antigen 6 complex, locus C2
ENSMUSG00000026896	5.97908	5.94743	5.93939	5.95472	5.97942	5.96001	6.62535	6.2866	7.26716	6.89166	6.80268	6.77469	0.814677	0.000979641	Ifih1	interferon induced with helicase C domain 1
ENSMUSG00000010358	6.11643	6.16698	6.10037	6.10755	6.08655	6.11558	6.67313	6.45268	7.4326	7.03476	6.95511	6.90966	0.794079	0.0014515	Ifi35	interferon-induced protein 35
ENSMUSG00000031897	8.99665	9.02896	8.98704	9.02935	9.153	9.039	9.57119	9.15988	10.3665	10.0604	9.92041	9.81567	0.776671	0.00605174	Psmb10	proteasome (prosome, macropain) subunit, beta type 10
ENSMUSG00000082292	5.62285	5.61429	5.5979	5.59768	5.57395	5.60133	6.11279	5.82016	6.96929	6.60083	6.32838	6.36629	0.764957	0.00478419	Gm12250	predicted gene 12250
ENSMUSG00000049502	6.10096	6.10019	6.10727	6.10692	6.11592	6.10625	6.71502	6.43041	7.26558	6.95107	6.87734	6.84788	0.741632	0.00065067	Dtx3l	deltex 3-like, E3 ubiquitin ligase
ENSMUSG00000035208	5.61163	5.56395	5.56383	5.56363	5.58054	5.57672	6.21116	5.82766	6.79665	6.4555	6.25702	6.3096	0.73288	0.00172745	Slfn8	schlafen 8
ENSMUSG00000029826	6.15355	6.13124	6.11647	6.16631	6.14679	6.14287	6.80366	6.53862	7.18152	6.97709	6.87695	6.87557	0.732698	0.000121878	Zc3hav1	zinc finger CCCH type, antiviral 1
ENSMUSG00000017830	5.55944	5.50339	5.53535	5.53516	5.53607	5.53388	6.11402	5.78973	6.66633	6.36362	6.39267	6.26527	0.731392	0.00112671	Dhx58	DEXH (Asp-Glu-X-His) box polypeptide 58
ENSMUSG00000055413	5.7819	5.75062	5.73484	5.81828	5.79729	5.77659	6.31731	5.96196	6.76191	6.8669	6.49294	6.4802	0.703618	0.00252114	H2-Q5	histocompatibility 2, Q region locus 5
ENSMUSG00000030579	8.9872	8.9112	8.95344	8.98096	9.0847	8.9835	9.69304	9.09236	9.72036	10.0858	9.73543	9.66539	0.681892	0.00304534	Tyrobp	TYRO protein tyrosine kinase binding protein
ENSMUSG00000078153	8.60505	8.78998	8.60768	8.75191	8.74706	8.70034	9.33118	8.89808	9.76026	9.50638	9.33502	9.36618	0.665847	0.00185488	Psme2b	protease (prosome, macropain) activator subunit 2B
ENSMUSG00000015451	7.40089	7.49515	7.40865	7.48459	7.47429	7.45272	7.88854	7.74138	8.4999	8.29145	8.15374	8.115	0.662286	0.00134269	C4a	complement component 4A (Rodgers blood group)
ENSMUSG00000054404	6.31301	6.18227	6.21044	6.29176	6.2259	6.24468	6.81302	6.61799	7.27248	6.99105	6.8347	6.90585	0.661172	0.000358693	Slfn5	schlafen 5
ENSMUSG00000078920	5.4255	5.39383	5.39373	5.38563	5.36225	5.39219	5.77733	5.54085	6.62718	6.26489	6.05039	6.05213	0.659941	0.00819248	Ifi47	interferon gamma inducible protein 47
ENSMUSG00000096850	6.39699	6.48785	6.35437	6.44194	6.36306	6.40884	6.8208	6.43226	7.56288	7.34534	7.15846	7.06395	0.655107	0.0115305	Gm21748	predicted gene, 21748
ENSMUSG00000046805	7.07255	7.0822	7.14656	7.07002	7.10631	7.09553	7.63303	7.24763	7.97409	8.11	7.77031	7.74701	0.651486	0.00247271	Mpeg1	macrophage expressed gene 1
ENSMUSG00000015947	6.17244	6.13696	6.16454	6.12934	6.16596	6.15385	6.63544	6.44903	7.1202	6.94785	6.86786	6.80408	0.650229	0.000581281	Fcgr1	Fc receptor, IgG, high affinity I
ENSMUSG00000030157	7.51884	7.36994	7.30284	7.34347	7.55964	7.41895	8.00264	7.53292	8.40246	8.37843	7.99084	8.06146	0.642511	0.00485093	Clec2d	C-type lectin domain family 2, member d
ENSMUSG00000035385	5.66934	5.57396	5.62992	5.58985	5.62301	5.61722	5.86619	5.5883	7.09339	6.47098	6.25078	6.25393	0.63671	0.0399351	Ccl2	chemokine (C-C motif) ligand 2
ENSMUSG00000081512	6.85504	6.76865	6.89973	6.9161	6.83785	6.85547	7.24944	7.05567	7.89791	7.67168	7.53847	7.48264	0.627162	0.00330398	Gm15821	predicted gene 15821
ENSMUSG00000034708	8.01872	8.0276	7.94538	7.95211	7.91001	7.97076	8.44888	8.08682	8.83589	8.94523	8.66406	8.59618	0.625413	0.00364819	Grn	granulin
ENSMUSG00000052160	7.05451	7.08093	7.16602	7.10714	7.12654	7.10703	7.61596	7.26046	7.86468	8.11371	7.78026	7.72702	0.619986	0.00248694	Pld4	phospholipase D family, member 4
ENSMUSG00000071203	8.52979	7.98969	8.69697	8.5612	8.25454	8.40644	8.69108	8.39894	9.39052	9.40116	9.23926	9.02419	0.617755	0.032511	Naip5	NLR family, apoptosis inhibitory protein 5
ENSMUSG00000095366	6.33967	6.35203	6.2977	6.384	6.27844	6.33037	6.70363	6.33514	7.44814	7.16222	7.06744	6.94331	0.612943	0.0134041	Gm21860	predicted gene, 21860
ENSMUSG00000024339	6.81843	6.79918	6.81679	6.86299	6.83679	6.82684	7.19873	7.02604	7.86464	7.612	7.48578	7.43744	0.610601	0.00344422	Tap2	transporter 2, ATP-binding cassette, sub-family B (MDR/TAP)
ENSMUSG00000022216	7.86429	7.85044	7.85389	7.92296	7.91965	7.88225	8.31321	8.0121	8.86473	8.67842	8.56012	8.48572	0.603471	0.00372026	Psme1	proteasome (prosome, macropain) activator subunit 1 (PA28 alpha)
ENSMUSG00000058715	6.55854	6.5639	6.61403	6.60109	6.68251	6.60401	7.0535	6.69963	7.48711	7.45442	7.3156	7.20205	0.598038	0.00383266	Fcer1g	Fc receptor, IgE, high affinity I, gamma polypeptide
ENSMUSG00000069516	6.91997	6.8449	7.07114	7.00457	7.152	6.99852	7.21082	6.92532	8.11117	8.16059	7.5543	7.59244	0.593924	0.0443584	Lyz2	lysozyme 2
ENSMUSG00000000682	5.98928	5.86059	5.97478	5.88971	5.96914	5.9367	6.40401	6.01257	6.85284	6.79383	6.57592	6.52783	0.591131	0.00491423	Cd52	CD52 antigen
ENSMUSG00000024610	6.5464	6.23059	6.44588	6.39965	6.40188	6.40488	6.77368	6.35621	7.37314	7.59526	6.87355	6.99437	0.589489	0.0315628	Cd74	CD74 antigen (invariant polypeptide of major histocompatibility complex, class II antigen-associated)
ENSMUSG00000034422	5.57759	5.56262	5.56978	5.55498	5.55591	5.56418	6.02069	5.79196	6.61824	6.21929	6.10107	6.15025	0.586072	0.00261963	Parp14	poly (ADP-ribose) polymerase family, member 14
ENSMUSG00000079018	9.55811	9.4877	9.44349	9.45379	9.39769	9.46816	10.0118	9.61376	10.392	10.2559	9.98942	10.0526	0.584412	0.00260714	Ly6c1	lymphocyte antigen 6 complex, locus C1
ENSMUSG00000064797	7.79225	8.37536	8.337	8.17015	7.8865	8.11225	8.61406	8.4902	8.61447	8.95776	8.80683	8.69666	0.58441	0.00359833	Gm24357	predicted gene, 24357
ENSMUSG00000024397	6.4379	6.4305	6.47451	6.42333	6.45747	6.44474	6.9983	6.6394	7.11245	7.25828	7.09197	7.02008	0.575337	0.000563082	Aif1	allograft inflammatory factor 1
ENSMUSG00000021423	7.40478	7.42193	7.33977	7.37325	7.27146	7.36224	7.82076	7.47043	8.13205	8.29306	7.94473	7.93221	0.569965	0.00406287	Ly86	lymphocyte antigen 86
ENSMUSG00000018899	6.02251	5.9805	5.98728	5.98696	5.98152	5.99175	6.30223	6.10379	7.00717	6.80816	6.5383	6.55193	0.560174	0.00912732	Irf1	interferon regulatory factor 1
ENSMUSG00000062279	7.85932	8.20247	7.41836	7.46277	7.36933	7.66245	8.2819	7.87965	8.38438	8.14571	8.35469	8.20927	0.546817	0.0183263	Gm10237	predicted gene 10237
ENSMUSG00000022488	11.6789	11.3029	11.6134	11.4096	11.506	11.5022	12.0862	11.5923	12.1518	12.2814	12.0971	12.0418	0.539596	0.00408993	Nckap1l	NCK associated protein 1 like
ENSMUSG00000063268	5.62366	5.63026	5.63714	5.64389	5.59518	5.62603	6.00971	5.75472	6.56384	6.29059	6.20762	6.1653	0.53927	0.00416529	Parp10	poly (ADP-ribose) polymerase family, member 10
ENSMUSG00000091549	8.81067	8.92458	8.56809	8.68713	8.58032	8.71416	9.28316	8.90514	9.4572	9.297	9.29819	9.24814	0.533978	0.00159439	Gm6548	predicted gene 6548
ENSMUSG00000064923	10.3668	10.0154	9.68059	9.85085	9.49594	9.88191	10.3613	9.89648	10.6529	10.5658	10.6022	10.4157	0.533838	0.0305907	Gm22042	predicted gene, 22042
ENSMUSG00000039501	7.91638	7.93344	7.90624	7.92065	7.97719	7.93078	8.30361	8.10902	8.89868	8.52977	8.47071	8.46236	0.531581	0.00379206	Znfx1	zinc finger, NFX1-type containing 1
ENSMUSG00000073406	6.5594	6.60773	6.65501	6.55755	6.69165	6.61427	6.92183	6.87022	7.37974	7.35475	7.1405	7.13341	0.519143	0.00142268	H2-Bl	histocompatibility 2, blastocyst
ENSMUSG00000029322	5.09223	5.09929	5.09197	5.09913	5.0996	5.09644	5.45112	5.15474	5.91794	5.95099	5.60227	5.61541	0.518967	0.00826247	Plac8	placenta-specific 8
ENSMUSG00000079491	7.13871	7.13724	7.121	7.16722	7.18076	7.14899	7.53494	7.28946	7.97226	7.83408	7.69028	7.6642	0.515215	0.0025325	H2-T10	histocompatibility 2, T region locus 10
ENSMUSG00000054675	7.74247	7.82824	7.70261	7.73928	7.71423	7.74537	8.33109	7.93906	8.3801	8.37063	8.27876	8.25993	0.514561	0.00030665	Tmem119	transmembrane protein 119
ENSMUSG00000021665	10.8465	10.8633	10.8464	10.8562	10.8684	10.8562	11.3753	11.0133	11.4391	11.5589	11.4234	11.362	0.505815	0.000589889	Hexb	hexosaminidase B
ENSMUSG00000079363	5.46109	5.44684	5.43974	5.41836	5.40474	5.43415	5.76127	5.56404	6.37407	6.11434	5.8851	5.93977	0.505613	0.00710509	Gbp4	guanylate binding protein 4
ENSMUSG00000006519	7.02112	7.02502	6.79494	7.08085	6.94533	6.97345	7.2662	7.09655	7.72207	7.77135	7.53201	7.47764	0.504184	0.00678548	Cyba	cytochrome b-245, alpha polypeptide
ENSMUSG00000041827	5.07613	5.0545	5.04723	5.04714	5.0548	5.05596	5.33462	5.13658	6.05088	5.64687	5.55905	5.5456	0.489643	0.0132575	Oasl1	2'-5' oligoadenylate synthetase-like 1
ENSMUSG00000056144	5.54557	5.51147	5.52496	5.53822	5.54576	5.5332	5.95999	5.79739	6.23373	6.06114	6.04306	6.01906	0.485865	0.000137022	Trim34a	tripartite motif-containing 34A
ENSMUSG00000096838	11.0908	10.7121	10.6204	10.6373	10.3249	10.6771	11.1679	10.6175	11.3997	11.2666	11.3539	11.1611	0.48401	0.0324454	Gm26232	predicted gene, 26232
ENSMUSG00000095701	11.0906	10.712	10.6202	10.6371	10.3247	10.6769	11.1678	10.6173	11.3995	11.2664	11.347	11.1596	0.482692	0.0325706	Gm24830	predicted gene, 24830
ENSMUSG00000001123	5.87398	5.93826	5.83257	5.86627	5.88755	5.87972	6.23964	6.02072	6.6401	6.47599	6.43436	6.36216	0.482438	0.00208261	Lgals9	lectin, galactose binding, soluble 9
ENSMUSG00000021583	7.24788	7.19146	7.26049	7.17499	7.13111	7.20118	7.57112	7.3882	7.85803	7.84483	7.75055	7.68254	0.481358	0.000834928	Erap1	endoplasmic reticulum aminopeptidase 1
ENSMUSG00000065773	11.091	10.7123	10.6319	10.6375	10.3251	10.6796	11.1705	10.6177	11.3978	11.2609	11.3562	11.1606	0.481039	0.0330126	Rnu1b6	U1b6 small nuclear RNA
ENSMUSG00000035517	8.87284	8.80766	8.91023	8.8131	8.90766	8.8623	9.28013	9.11181	9.55576	9.40789	9.34169	9.33946	0.477158	0.000246545	Tdrd7	tudor domain containing 7
ENSMUSG00000094812	11.1025	10.7255	10.6399	10.6455	10.3274	10.6882	11.1735	10.6302	11.4016	11.2605	11.3509	11.1633	0.475183	0.0340428	Gm22614	predicted gene, 22614
ENSMUSG00000095260	11.1028	10.7259	10.6515	10.6458	10.3278	10.6907	11.1762	10.6305	11.3995	11.2608	11.3533	11.1641	0.473318	0.0344384	Gm25890	predicted gene, 25890
ENSMUSG00000095031	7.64055	7.62013	7.30255	6.80162	6.818	7.23657	7.73717	7.47935	7.69787	7.66734	7.9547	7.70729	0.470715	0.0458681	Gm22348	predicted gene, 22348
ENSMUSG00000057596	5.31346	5.33337	5.35962	5.31975	5.3338	5.332	5.67872	5.50968	5.99932	5.91283	5.85581	5.79127	0.459273	0.000813036	Trim30d	tripartite motif-containing 30D
ENSMUSG00000090215	5.50651	5.4797	5.49947	5.49929	5.49353	5.4957	5.85011	5.72794	6.15254	6.04222	5.97533	5.94963	0.453928	0.000281774	Trim34b	tripartite motif-containing 34B
ENSMUSG00000060586	5.96362	5.8819	5.9296	5.90217	5.97049	5.92956	6.22878	5.87257	6.67684	6.92312	6.2082	6.3819	0.452343	0.0418534	H2-Eb1	histocompatibility 2, class II antigen E beta
ENSMUSG00000095091	7.88349	8.02673	7.47049	7.9705	7.6348	7.7972	7.93838	8.03596	8.5422	8.13235	8.59692	8.24916	0.45196	0.0296719	Gm23660	predicted gene, 23660
ENSMUSG00000024675	5.03051	5.01651	5.01646	5.03017	5.04427	5.02758	5.31382	5.07638	5.82536	5.71588	5.46026	5.47834	0.450756	0.010377	Ms4a4c	membrane-spanning 4-domains, subfamily A, member 4C
ENSMUSG00000049401	8.81365	8.89644	8.89355	8.86546	8.8637	8.86656	9.2302	8.98428	9.61212	9.40176	9.32911	9.31149	0.444932	0.00271659	Ogfr	opioid growth factor receptor
ENSMUSG00000064778	7.39272	7.14782	7.54817	7.4129	7.37006	7.37434	7.95878	7.90034	7.37626	7.86999	7.88933	7.79894	0.424605	0.00929683	Snord59a	small nucleolar RNA, C/D box 59A
ENSMUSG00000032596	5.44987	5.43639	5.48153	5.43613	5.43028	5.44684	5.76424	5.55337	6.12265	6.00802	5.9051	5.87067	0.423834	0.00273303	Uba7	ubiquitin-like modifier activating enzyme 7
ENSMUSG00000016256	9.43014	9.44235	9.41054	9.48977	9.53363	9.46129	9.70966	9.52224	10.0943	10.1474	9.93369	9.88146	0.420178	0.0080085	Ctsz	cathepsin Z
ENSMUSG00000081394	8.77679	8.93728	8.12764	8.54465	8.21328	8.51993	8.92624	8.69826	9.15757	8.78243	9.12483	8.93787	0.41794	0.049544	Gm13215	predicted gene 13215
ENSMUSG00000031838	6.45309	6.48086	6.4224	6.36721	6.34407	6.41353	6.80214	6.56458	6.95041	7.05244	6.76313	6.82654	0.413015	0.00149097	Ifi30	interferon gamma inducible protein 30
ENSMUSG00000027995	5.84374	5.86271	5.87538	5.91281	5.8571	5.87035	6.08943	5.93525	6.6062	6.39399	6.38022	6.28102	0.410671	0.00900852	Tlr2	toll-like receptor 2
ENSMUSG00000022548	12.166	11.9261	11.9877	11.8746	12.1046	12.0118	12.4627	12.0261	12.4737	12.6609	12.4886	12.4224	0.410601	0.00857386	Apod	apolipoprotein D
ENSMUSG00000026088	6.79804	6.71311	6.707	6.72942	6.7768	6.74487	7.04797	6.94922	7.38764	7.20638	7.18083	7.15441	0.409536	0.000696448	Mitd1	MIT, microtubule interacting and transport, domain containing 1
ENSMUSG00000003283	5.83027	5.81691	5.86089	5.82928	5.81773	5.83101	6.11336	5.97037	6.43389	6.39189	6.28176	6.23825	0.407239	0.0016126	Hck	hemopoietic cell kinase
ENSMUSG00000036249	7.31319	7.32128	7.34468	7.395	7.3475	7.34433	7.60748	7.43478	8.07744	7.78578	7.85139	7.75137	0.407047	0.00607372	Rbm43	RNA binding motif protein 43
ENSMUSG00000096727	5.25013	5.24331	5.24978	5.26904	5.25026	5.2525	5.49997	5.33615	5.93759	5.80667	5.71297	5.65867	0.406169	0.00547088	Psmb9	proteasome (prosome, macropain) subunit, beta type 9 (large multifunctional peptidase 2)
ENSMUSG00000040264	5.18993	5.18306	5.20915	5.18287	5.16337	5.18568	5.43147	5.27065	6.03716	5.64473	5.54516	5.58583	0.400154	0.0146478	Gbp2b	guanylate binding protein 2b
ENSMUSG00000079197	7.0068	7.09817	6.99969	7.03082	7.03912	7.03492	7.31705	7.18384	7.70132	7.52599	7.44359	7.43436	0.399439	0.0021865	Psme2	proteasome (prosome, macropain) activator subunit 2 (PA28 beta)
ENSMUSG00000059498	7.11499	7.08838	7.03616	7.07199	7.0119	7.06468	7.47795	7.11308	7.60985	7.62111	7.49684	7.46377	0.399083	0.00283434	Fcgr3	Fc receptor, IgG, low affinity III
ENSMUSG00000072844	5.92763	5.76839	5.87831	5.80801	5.80266	5.837	6.028	5.88225	6.55351	6.39016	6.32424	6.23563	0.398629	0.0133093	G530011O06Rik	RIKEN cDNA G530011O06 gene
ENSMUSG00000075010	5.63031	5.57901	5.55924	5.62945	5.55333	5.59027	5.8583	5.67637	6.24143	6.25143	5.87834	5.98117	0.390906	0.00941097	AW112010	expressed sequence AW112010
ENSMUSG00000081520	8.66869	8.52246	8.0696	8.51549	8.18402	8.39205	8.85328	8.72794	8.67219	8.6616	8.99323	8.78165	0.389596	0.0168291	Gm16200	predicted gene 16200
ENSMUSG00000023078	4.8734	4.87327	4.87323	4.87957	4.87989	4.87587	5.16879	4.89803	5.47941	5.47465	5.28639	5.26145	0.385579	0.00737414	Cxcl13	chemokine (C-X-C motif) ligand 13
ENSMUSG00000036256	8.76689	8.58426	8.6668	8.49397	8.69076	8.64054	8.98479	8.66657	9.23851	9.27024	8.96585	9.02519	0.384657	0.0120053	Igfbp7	insulin-like growth factor binding protein 7
ENSMUSG00000026480	9.48987	9.69178	9.76896	9.55229	9.49263	9.5991	9.99003	9.66321	10.1064	10.2156	9.94098	9.98325	0.38415	0.00768803	Ncf2	neutrophil cytosolic factor 2
ENSMUSG00000024621	8.65544	8.62993	8.67547	8.66433	8.76254	8.67754	9.1021	8.68521	9.12843	9.29328	9.09921	9.06165	0.384108	0.00585622	Csf1r	colony stimulating factor 1 receptor
ENSMUSG00000000275	5.7283	5.6907	5.69682	5.68404	5.67237	5.69445	6.02749	5.87845	6.30445	6.09583	6.07707	6.07666	0.382213	0.000557305	Trim25	tripartite motif-containing 25
ENSMUSG00000002602	8.23401	8.19302	8.26297	8.2368	8.2914	8.24364	8.47752	8.38359	8.80485	8.77995	8.68153	8.62549	0.381848	0.00204061	Axl	AXL receptor tyrosine kinase
ENSMUSG00000001025	9.92234	9.6399	9.66624	9.6637	9.68465	9.71537	10.1489	9.8762	10.0464	10.3298	10.0719	10.0946	0.37928	0.00301079	S100a6	S100 calcium binding protein A6 (calcyclin)
ENSMUSG00000039899	5.98452	6.02758	6.02738	6.01474	6.03474	6.01779	6.31599	6.10752	6.59415	6.58248	6.37611	6.39525	0.377461	0.00321943	Fgl2	fibrinogen-like protein 2
ENSMUSG00000042726	7.54581	7.65593	7.66365	7.64217	7.65442	7.6324	7.89853	7.74851	8.37777	7.99986	7.98436	8.0018	0.369408	0.00838834	Trafd1	TRAF type zinc finger domain containing 1
ENSMUSG00000020464	8.14885	8.05225	8.09979	8.03671	8.03755	8.07503	8.392	8.21212	8.74312	8.44296	8.42947	8.44393	0.368903	0.00307037	Pnpt1	polyribonucleotide nucleotidyltransferase 1
ENSMUSG00000091373	5.38229	5.40043	5.35036	5.36292	5.37621	5.37444	5.67331	5.46966	5.96162	5.82312	5.78877	5.7433	0.368856	0.00213569	Gm8810	predicted gene 8810
ENSMUSG00000016496	5.50586	5.47385	5.48012	5.46068	5.48719	5.48154	5.67831	5.54043	6.22355	5.94478	5.85316	5.84805	0.366507	0.0141029	Cd274	CD274 antigen
ENSMUSG00000088689	8.76465	8.80968	8.55904	8.30634	8.24508	8.53696	8.92706	8.7967	8.81084	8.79499	9.18006	8.90193	0.364973	0.0283906	Scarna17	small Cajal body-specific RNA 17
ENSMUSG00000048163	7.63927	7.58281	7.5387	7.52902	7.66869	7.5917	8.0023	7.60175	8.08106	8.12897	7.96858	7.95653	0.364833	0.00554938	Selplg	selectin, platelet (p-selectin) ligand
ENSMUSG00000081491	9.00304	8.82011	8.40902	8.69097	8.39742	8.66411	9.07773	9.04758	8.91118	8.85821	9.20154	9.01925	0.355139	0.0279239	Gm12778	predicted gene 12778
ENSMUSG00000023224	6.35276	6.12295	6.14242	6.23604	6.26779	6.22439	6.40244	6.20916	6.96077	6.86014	6.45359	6.57722	0.352827	0.0453798	Serping1	serine (or cysteine) peptidase inhibitor, clade G, member 1
ENSMUSG00000079419	5.00687	5.03117	5.00042	5.01272	4.98818	5.00787	5.24965	5.06001	5.55661	5.5444	5.39005	5.36014	0.352272	0.00564559	Ms4a6c	membrane-spanning 4-domains, subfamily A, member 6C
ENSMUSG00000030560	6.27892	6.24192	6.29548	6.2655	6.28526	6.27342	6.57615	6.32692	6.77565	6.82057	6.62562	6.62498	0.351565	0.00390662	Ctsc	cathepsin C
ENSMUSG00000092365	8.70699	8.64957	8.60996	8.65812	8.74444	8.67381	8.91941	8.75865	9.26355	9.16666	9.01137	9.02393	0.350114	0.0052761	BC023719	cDNA sequence BC023719
ENSMUSG00000082746	8.73612	8.59998	8.12779	8.16902	8.43719	8.41402	8.85709	8.52995	8.8387	8.69416	8.87194	8.75837	0.344348	0.0344543	Rps12-ps1	ribosomal protein S12, pseudogene 1
ENSMUSG00000084345	10.1881	10.1275	9.54147	9.76333	9.69491	9.86307	10.2827	10.0655	10.2909	10.1089	10.287	10.207	0.34391	0.0345975	Rpl17-ps4	ribosomal protein L17, pseudogene 4
ENSMUSG00000093809	5.60519	5.56764	5.53567	5.64025	5.61148	5.59204	5.86708	5.66193	6.10296	6.09797	5.94483	5.93495	0.342909	0.00349319
ENSMUSG00000057626	9.4599	9.58267	8.97703	9.42276	8.9519	9.27885	9.6827	9.36698	9.74407	9.66521	9.64585	9.62096	0.342113	0.0478904
ENSMUSG00000097987	9.66826	9.73695	9.2055	9.36874	9.30972	9.45783	9.80659	9.53888	9.85244	9.86144	9.93573	9.79902	0.341182	0.0252426	Gm17786	predicted gene, 17786
ENSMUSG00000016206	6.01395	6.01327	5.99471	6.04862	6.00205	6.01452	6.20138	6.0981	6.57851	6.48238	6.415	6.35507	0.340554	0.00527697	H2-M3	histocompatibility 2, M region locus 3
ENSMUSG00000075031	8.60588	8.24837	8.22171	8.34034	8.3807	8.3594	8.73472	8.46292	8.5959	8.93095	8.77017	8.69893	0.339531	0.0118415	H2bc3	H2B clustered histone 3
ENSMUSG00000073421	5.35638	5.33722	5.31802	5.33064	5.35655	5.33976	5.48591	5.32963	5.92531	6.01467	5.62864	5.67683	0.337074	0.0316503	H2-Ab1	histocompatibility 2, class II antigen A, beta 1
ENSMUSG00000080932	8.81487	8.75904	8.38775	8.33156	8.26219	8.51108	8.83258	8.60645	9.00662	8.87628	8.91735	8.84785	0.336774	0.0348896	Gm10224	predicted pseudogene 10224
ENSMUSG00000025017	5.378	5.41558	5.47582	5.42766	5.45877	5.43117	5.66374	5.53129	5.98044	5.89639	5.76603	5.76758	0.33641	0.00341677	Pik3ap1	phosphoinositide-3-kinase adaptor protein 1
ENSMUSG00000036908	6.83918	6.82138	6.89129	6.89596	6.92479	6.87452	7.20702	6.90765	7.31398	7.40059	7.20747	7.20734	0.332824	0.00456305	Unc93b1	unc-93 homolog B1, TLR signaling regulator
ENSMUSG00000098934	5.33123	5.29515	5.30111	5.30097	5.28337	5.30236	5.59778	5.4662	5.79291	5.71387	5.60246	5.63464	0.332279	0.000359991	Gm18853	predicted gene, 18853
ENSMUSG00000020572	14.086	14.0331	14.1858	14.0657	14.0624	14.0866	14.3991	14.2404	14.5234	14.4841	14.4406	14.4175	0.330882	0.000337865	Nampt	nicotinamide phosphoribosyltransferase
ENSMUSG00000081740	10.7196	10.759	10.5705	10.6336	10.5984	10.6562	10.9707	10.8684	11.0099	11.0115	11.059	10.9839	0.327685	0.00013696	Gm14279	predicted gene 14279
ENSMUSG00000060063	6.97159	6.92264	6.97505	6.88896	7.06264	6.96418	7.30576	6.91771	7.33164	7.55452	7.345	7.29093	0.326747	0.0160267	Alox5ap	arachidonate 5-lipoxygenase activating protein
ENSMUSG00000070427	6.04759	6.15395	6.0467	6.11289	6.07869	6.08796	6.24989	6.12804	6.67186	6.54268	6.47914	6.41432	0.326361	0.0120869	Il18bp	interleukin 18 binding protein
ENSMUSG00000061669	9.3506	9.5239	9.02258	9.16844	9.0789	9.22888	9.52236	9.47027	9.6417	9.41152	9.72792	9.55475	0.32587	0.0172084	Rpl34-ps2	ribosomal protein L34, pseudogene 2
ENSMUSG00000020120	6.81709	6.86922	6.83711	6.81495	6.85529	6.83873	7.11648	6.92055	7.25133	7.29275	7.23016	7.16225	0.323519	0.00142415	Plek	pleckstrin
ENSMUSG00000066626	8.61799	8.54652	8.07579	8.20862	8.02414	8.29461	8.63788	8.38232	8.7368	8.64181	8.6866	8.61708	0.322469	0.0455904	Gm5121	predicted gene 5121
ENSMUSG00000027962	8.0002	7.97668	8.11703	8.01098	7.99756	8.02049	8.2311	8.10025	8.60788	8.47163	8.29503	8.34118	0.320688	0.00868275	Vcam1	vascular cell adhesion molecule 1
ENSMUSG00000081735	6.66249	6.52975	6.4293	6.26843	6.29634	6.43726	6.96784	6.43745	6.7686	6.69606	6.86939	6.74787	0.310605	0.0282926	Gm14530	predicted gene 14530
ENSMUSG00000064168	7.62843	7.6469	7.43843	7.56709	7.54944	7.56606	7.80453	7.62414	7.87785	8.14029	7.93517	7.87639	0.310337	0.00968218
ENSMUSG00000032089	6.28084	6.22031	6.29708	6.28515	6.31006	6.27869	6.54547	6.33343	6.76531	6.72216	6.56854	6.58698	0.308296	0.00417562	Il10ra	interleukin 10 receptor, alpha
ENSMUSG00000093224	7.67816	7.47318	7.52438	7.35269	7.2359	7.45286	7.68037	7.97913	7.99512	7.69091	7.45993	7.76109	0.308228	0.040247	Gm25750	predicted gene, 25750
ENSMUSG00000099241	5.24706	5.2351	5.22915	5.2349	5.21175	5.23159	5.50216	5.39089	5.68181	5.62187	5.50235	5.53982	0.308225	0.00031885	Gm18852	predicted gene, 18852
ENSMUSG00000082655	7.8931	8.017	7.73553	7.84889	7.73462	7.84583	8.01414	8.00965	8.17896	8.17852	8.37973	8.1522	0.306372	0.00746715	Gm7857	predicted gene 7857
ENSMUSG00000092358	8.68809	8.67872	8.40881	8.36627	8.22116	8.47261	8.79396	8.62171	8.81332	8.90544	8.75308	8.7775	0.304893	0.0177819	Gm20430	predicted gene 20430
ENSMUSG00000083483	9.13633	9.16162	8.89053	8.77744	8.78003	8.94919	9.25534	9.04642	9.28456	9.27619	9.40571	9.25364	0.304454	0.0176917	Gm14044	predicted gene 14044
ENSMUSG00000025888	6.11378	6.18565	6.16172	6.26447	6.23857	6.19284	6.49836	6.32574	6.61505	6.56913	6.46724	6.4951	0.302265	0.000685561	Casp1	caspase 1
ENSMUSG00000096807	7.12797	6.82771	6.88306	6.88248	7.03966	6.95218	7.20572	7.11206	7.3009	7.32806	7.32194	7.25374	0.30156	0.00262294
ENSMUSG00000080811	6.85429	7.00468	6.66884	6.63977	6.38744	6.711	6.98908	6.96452	7.0219	7.00011	7.08493	7.01211	0.301105	0.0222038	Gm14513	predicted gene 14513
ENSMUSG00000040747	6.35385	6.33528	6.3986	6.38686	6.40025	6.37497	6.63337	6.41758	6.76595	6.82893	6.73435	6.67604	0.301069	0.00334803	Cd53	CD53 antigen
ENSMUSG00000081810	10.5103	10.4597	10.2631	10.3984	10.3197	10.3902	10.6473	10.5003	10.7842	10.754	10.7663	10.6904	0.30018	0.00258292	Gm11878	predicted gene 11878
ENSMUSG00000007041	7.3357	7.34797	7.27679	7.33758	7.37311	7.33423	7.51811	7.27622	7.92514	7.82472	7.62547	7.63393	0.299702	0.0320798	Clic1	chloride intracellular channel 1
ENSMUSG00000092741	7.95453	7.67242	7.58952	7.79945	7.85613	7.77441	8.16426	8.10568	8.09805	8.04804	7.95429	8.07406	0.299655	0.00364474	Mir3074-1	microRNA 3074-1
ENSMUSG00000060639	10.0506	9.77195	9.47732	9.81258	9.91226	9.80494	10.0428	9.93615	10.0755	10.271	10.1903	10.1032	0.298208	0.0281118	H4c9	H4 clustered histone 9
ENSMUSG00000037405	5.57493	5.53311	5.52695	5.49611	5.52162	5.53054	5.67441	5.53148	6.09207	5.9829	5.86114	5.8284	0.297857	0.0196008	Icam1	intercellular adhesion molecule 1
ENSMUSG00000083914	7.63848	7.70555	7.35308	7.45498	7.29135	7.48869	7.90254	7.42278	7.86254	7.83461	7.90939	7.78637	0.297681	0.0403599	Rps18-ps1	ribosomal protein S18, pseudogene 1
ENSMUSG00000065738	7.52882	7.66976	7.67719	7.79	7.31942	7.59704	8.05218	7.72894	7.98758	7.81871	7.88436	7.89436	0.297315	0.0172747	Gm24494	predicted gene, 24494
ENSMUSG00000038774	7.77852	7.71772	7.75289	7.72439	7.70826	7.73636	7.99623	7.9013	8.22322	8.0251	8.01907	8.03299	0.296628	0.00058322	Ascc3	activating signal cointegrator 1 complex subunit 3
ENSMUSG00000069793	4.86989	4.86389	4.88128	4.86378	4.87579	4.87093	5.08546	4.95261	5.44813	5.17976	5.15311	5.16381	0.292889	0.00695483	Slfn9	schlafen 9
ENSMUSG00000031639	6.28029	6.22746	6.26783	6.22685	6.25207	6.2509	6.43455	6.39405	6.74077	6.56592	6.58164	6.54338	0.292483	0.00153582	Tlr3	toll-like receptor 3
ENSMUSG00000065561	7.12905	7.26657	7.03528	7.27949	7.57461	7.257	7.61959	7.67265	7.62159	7.42394	7.40491	7.54853	0.291532	0.0260544	Mir369	microRNA 369
ENSMUSG00000081431	9.48789	9.49609	9.09244	9.39353	9.36744	9.36748	9.68757	9.59711	9.69689	9.68038	9.63184	9.65876	0.291283	0.00489589	Gm15483	predicted gene 15483
ENSMUSG00000026395	5.57158	5.53585	5.55936	5.53553	5.53046	5.54656	5.77041	5.56938	5.97229	6.03587	5.79874	5.82934	0.282778	0.00902613	Ptprc	protein tyrosine phosphatase, receptor type, C
ENSMUSG00000007891	12.1699	12.1893	12.1977	12.2152	12.2283	12.2001	12.4562	12.2945	12.5411	12.641	12.4655	12.4797	0.279568	0.00129855	Ctsd	cathepsin D
ENSMUSG00000062727	10.0526	9.83024	9.63071	9.83712	9.79187	9.82851	10.149	9.91851	9.97832	10.3381	10.1546	10.1077	0.279203	0.0235583	H2bc12	H2B clustered histone 12
ENSMUSG00000016494	8.27402	7.97804	8.00607	7.98021	7.93684	8.03503	8.34964	8.0512	8.37175	8.4392	8.3583	8.31402	0.278984	0.0153463	Cd34	CD34 antigen
ENSMUSG00000028963	8.58815	8.50269	8.62636	8.5947	8.50033	8.56245	8.83079	8.72291	8.94864	8.78271	8.91992	8.84099	0.278549	0.00047714	Uts2	urotensin 2
ENSMUSG00000042228	6.22379	6.15386	6.21712	6.1592	6.17266	6.18532	6.43324	6.24738	6.57896	6.59813	6.44728	6.46099	0.275671	0.00275024	Lyn	LYN proto-oncogene, Src family tyrosine kinase
ENSMUSG00000064871	6.78287	6.9294	6.84747	6.37261	6.76765	6.74	6.95495	6.79264	7.07324	7.06884	7.18379	7.01469	0.274692	0.0465434	Snord58b	small nucleolar RNA, C/D box 58B
ENSMUSG00000044811	5.90928	5.95438	5.84865	5.87869	5.94409	5.90702	6.21457	5.99024	6.22679	6.3327	6.14246	6.18135	0.274332	0.00181609	Cd300c2	CD300C molecule 2
ENSMUSG00000068245	4.73203	4.73191	4.73747	4.73182	4.72644	4.73193	4.95347	4.79627	5.19547	5.08324	4.99698	5.00509	0.273154	0.00343506	Phf11d	PHD finger protein 11D
ENSMUSG00000096581	5.36731	5.31479	5.33236	5.33803	5.34458	5.33941	5.56217	5.38229	5.78943	5.6858	5.64262	5.61246	0.273048	0.00411525
ENSMUSG00000005142	8.24089	8.25447	8.35558	8.17292	8.25128	8.25503	8.56765	8.26824	8.52654	8.69802	8.56589	8.52527	0.270237	0.00759808	Man2b1	mannosidase 2, alpha B1
ENSMUSG00000094955	12.6293	12.6239	12.1875	12.3366	12.3022	12.4159	12.7794	12.5561	12.6634	12.6789	12.7448	12.6845	0.268639	0.0247565	Gm3699	predicted gene 3699
ENSMUSG00000081750	6.91881	7.02122	6.78799	6.83544	6.5713	6.82695	7.15414	6.92239	7.15285	7.116	7.13032	7.09514	0.268188	0.0150743	Gm4995	predicted pseudogene 4995
ENSMUSG00000051147	8.64368	8.70404	8.76081	8.91634	8.41615	8.68821	8.89074	8.6956	9.11964	8.9895	9.08516	8.95613	0.267922	0.0434906	Nat2	N-acetyltransferase 2 (arylamine N-acetyltransferase)
ENSMUSG00000064679	6.70761	7.01077	7.01952	6.49828	6.92732	6.8327	7.17366	7.11083	7.12391	7.12775	6.9629	7.09981	0.267109	0.0370742	Gm25357	predicted gene, 25357
ENSMUSG00000078180	10.9072	10.904	10.5109	10.6302	10.435	10.6775	10.9526	10.8029	11.0223	10.9607	10.9838	10.9445	0.267011	0.0346717	Gm20900	predicted gene, 20900
ENSMUSG00000040026	4.70445	4.72116	4.70431	4.71549	4.71577	4.71224	4.8911	4.72065	5.15662	5.04206	5.07253	4.97659	0.264354	0.00898135	Saa3	serum amyloid A 3
ENSMUSG00000062284	9.60066	9.46311	9.19895	9.60488	9.59756	9.49303	9.80089	9.5803	9.93502	9.71859	9.7478	9.75652	0.263487	0.0265797	Gm6030	predicted gene 6030
ENSMUSG00000080873	10.1302	10.1408	9.76365	10.0056	9.81037	9.97014	10.332	10.1391	10.2103	10.152	10.3344	10.2336	0.263435	0.0185963	Rpl30-ps3	ribosomal protein L30, pseudogene 3
ENSMUSG00000081926	11.6345	11.6121	11.2812	11.6017	11.6233	11.5506	11.783	11.6113	11.9259	11.9015	11.8463	11.8136	0.263025	0.0172813	Gm15536	predicted gene 15536
ENSMUSG00000061272	9.37981	9.51796	9.3416	9.21813	9.25648	9.34279	9.65745	9.41835	9.57994	9.58094	9.79218	9.60577	0.262978	0.0112545	Gm14173	predicted gene 14173
ENSMUSG00000050370	4.68247	4.6882	4.69973	4.6881	4.71144	4.69399	4.79602	4.71061	5.31847	5.03084	4.92663	4.95652	0.262529	0.0381367	Ch25h	cholesterol 25-hydroxylase
ENSMUSG00000094338	9.48565	9.28239	9.06742	9.20125	9.28768	9.26488	9.53585	9.37426	9.50359	9.73465	9.47419	9.52451	0.259628	0.020484	H2bc13	H2B clustered histone 13
ENSMUSG00000069893	5.49189	5.46901	5.44017	5.44581	5.43497	5.45637	5.66465	5.56966	5.85865	5.78882	5.69692	5.71574	0.259369	0.000963698	9930111J21Rik1	RIKEN cDNA 9930111J21 gene 1
ENSMUSG00000059309	7.66406	7.53158	7.37668	7.45078	7.66879	7.53838	7.62032	7.52517	7.90837	8.00802	7.9232	7.79702	0.25864	0.0475204
ENSMUSG00000094796	4.63905	4.6551	4.63893	4.62798	4.62816	4.63785	4.85797	4.76971	5.0333	4.98726	4.82765	4.89518	0.257332	0.000863228	BC147527	cDNA sequence BC147527
ENSMUSG00000067929	7.65552	7.67502	7.90663	7.77136	8.05464	7.81263	8.1567	8.11851	8.04018	7.90899	8.11915	8.06871	0.256075	0.0187355	Gm10226	predicted gene 10226
ENSMUSG00000030220	6.13965	6.05406	6.10547	6.0652	6.01932	6.07674	6.30287	6.11396	6.446	6.40706	6.39268	6.33252	0.255776	0.00363985	Arhgdib	Rho, GDP dissociation inhibitor (GDI) beta
ENSMUSG00000055172	4.88868	4.85462	4.8603	4.85451	4.8663	4.86488	5.00068	4.87658	5.39256	5.22896	5.09878	5.11951	0.25463	0.0218501	C1ra	complement component 1, r subcomponent A
ENSMUSG00000094344	11.4469	11.4107	11.1329	11.3486	11.1528	11.2984	11.6404	11.4908	11.4693	11.5372	11.6237	11.5523	0.25391	0.00894331	Gm11942	predicted gene 11942
ENSMUSG00000079962	6.20437	6.16664	5.99977	6.04191	6.01931	6.0864	6.24686	6.23594	6.40208	6.34756	6.46586	6.33966	0.253263	0.00310053	Gm12643	predicted gene 12643
ENSMUSG00000081251	10.0481	9.83883	9.83179	9.90083	9.97531	9.91897	10.1837	10.0434	10.2252	10.2393	10.1673	10.1718	0.252797	0.0015729	Gm12164	predicted gene 12164
ENSMUSG00000082474	9.0952	9.00622	8.72818	8.83313	8.98085	8.92872	9.27723	9.01761	9.22877	9.22156	9.16236	9.18151	0.25279	0.0129076	Gm8213	predicted pseudogene 8213
ENSMUSG00000086841	9.10173	9.15972	9.26676	9.30537	9.22094	9.2109	9.45288	9.33163	9.43418	9.58936	9.50635	9.46288	0.251977	0.00200315	2410006H16Rik	RIKEN cDNA 2410006H16 gene
ENSMUSG00000084291	9.46675	9.55619	9.25243	9.49638	9.33149	9.42065	9.69937	9.53816	9.785	9.6648	9.67295	9.67205	0.251405	0.0063292	Gm6654	predicted pseudogene 6654
ENSMUSG00000098112	5.72034	5.7024	5.74248	5.69027	5.74909	5.72092	5.93235	5.78466	6.07187	6.07427	5.99623	5.97187	0.250957	0.00181845	Bin2	bridging integrator 2
ENSMUSG00000073980	4.9885	4.9883	4.99934	5.02646	4.95446	4.99141	5.16334	5.10783	5.44374	5.23581	5.26058	5.24226	0.250846	0.00260273	Gm9574	predicted gene 9574
ENSMUSG00000028269	4.82447	4.81319	4.81315	4.79622	4.80782	4.81097	4.96959	4.87704	5.33854	5.09856	5.02469	5.06168	0.250715	0.0125139
ENSMUSG00000068674	11.0086	10.9642	10.7347	11.0249	10.9775	10.942	11.1837	11.1213	11.1857	11.1533	11.3089	11.1906	0.248621	0.00381225	Gm10247	predicted gene 10247
ENSMUSG00000083121	8.42143	8.67264	8.17254	8.43188	8.38781	8.41726	8.6822	8.7059	8.61674	8.63221	8.68745	8.6649	0.24764	0.0158874	Gm6341	predicted pseudogene 6341
ENSMUSG00000069308	7.5213	7.45922	7.43651	7.4842	7.50083	7.48041	7.81464	7.51747	7.69164	7.80123	7.81188	7.72737	0.246959	0.00310698	Hist1h2bp	histone cluster 1, H2bp
ENSMUSG00000027848	6.33287	6.24807	6.24784	6.23582	6.32244	6.27741	6.50313	6.32316	6.59491	6.67202	6.52623	6.52389	0.246483	0.00399939	Olfml3	olfactomedin-like 3
ENSMUSG00000042684	6.59534	6.60518	6.56631	6.66262	6.58484	6.60286	6.82204	6.6898	6.96812	6.92318	6.8402	6.84867	0.24581	0.0012536	Npl	N-acetylneuraminate pyruvate lyase
ENSMUSG00000096755	9.76062	9.50052	9.44479	9.4754	9.39332	9.51493	9.76491	9.49128	9.82771	9.92181	9.79376	9.75989	0.244966	0.0346957	Ftl1-ps2	ferritin light polypeptide, pseudogene 2
ENSMUSG00000081210	7.26484	7.3102	6.94476	7.06571	6.95261	7.10762	7.31806	7.30017	7.43019	7.30432	7.40943	7.35244	0.244813	0.0171896	Gm12933	predicted gene 12933
ENSMUSG00000087790	6.00331	5.80374	5.71333	5.91548	5.99318	5.88581	6.28175	6.07015	5.94296	6.11551	6.24142	6.13036	0.244551	0.0182665	Gm25970	predicted gene, 25970
ENSMUSG00000082382	7.47191	7.53634	7.28853	7.44768	7.23675	7.39624	7.54623	7.44271	7.61371	7.6732	7.92007	7.63918	0.242939	0.0385207	Gm14970	predicted gene 14970
ENSMUSG00000021666	7.9077	7.88009	7.90889	7.89344	7.88658	7.89534	8.15829	7.98308	8.15059	8.245	8.15296	8.13798	0.242645	0.000481673	Gfm2	G elongation factor, mitochondrial 2
ENSMUSG00000062896	10.2486	10.3682	10.0025	10.1908	10.0364	10.1693	10.4222	10.2143	10.5079	10.4374	10.4748	10.4113	0.242035	0.0216603	Rpl31-ps11	ribosomal protein L31, pseudogene 11
ENSMUSG00000082769	8.40555	8.37265	8.0612	8.21196	8.20368	8.25101	8.56606	8.4037	8.4591	8.53087	8.50518	8.49298	0.241972	0.00784708	Gm15793	predicted gene 15793
ENSMUSG00000044258	6.67837	6.62988	6.57475	6.60743	6.56534	6.61115	6.86188	6.54283	7.05776	6.9809	6.81771	6.85221	0.24106	0.0287544	Ctla2a	cytotoxic T lymphocyte-associated protein 2 alpha
ENSMUSG00000001020	6.55807	6.41876	6.38423	6.44588	6.36832	6.43505	6.67584	6.45929	6.74435	6.84099	6.65356	6.67481	0.239755	0.00994897	S100a4	S100 calcium binding protein A4
ENSMUSG00000078349	5.98999	6.08282	6.06565	6.08786	6.07828	6.06092	6.18801	6.16098	6.52868	6.27243	6.35258	6.30054	0.239617	0.00819085	AW011738	expressed sequence AW011738
ENSMUSG00000039531	7.73319	7.71571	7.73087	7.71042	7.62862	7.70376	7.8633	7.82926	8.17754	7.93437	7.91162	7.94322	0.239456	0.00585653	Zup1	zinc finger containing ubiquitin peptidase 1
ENSMUSG00000065282	7.26707	7.56979	7.1651	7.33476	7.35643	7.33863	7.73641	7.50882	7.71487	7.46394	7.46558	7.57792	0.239294	0.0293226	Gm24455	predicted gene, 24455
ENSMUSG00000060209	8.62598	8.68463	8.34435	8.441	8.45145	8.50948	8.67809	8.71603	8.72006	8.75526	8.87091	8.74807	0.238587	0.0100753
ENSMUSG00000058773	7.03974	6.85051	6.95265	7.0227	7.10211	6.99354	7.18151	7.07137	7.36283	7.34088	7.20316	7.23195	0.238411	0.00859003	H1f5	H1.5 linker histone, cluster member
ENSMUSG00000091449	10.9252	10.8034	10.5052	10.7829	10.8474	10.7728	11.0667	10.8413	11.0544	11.0609	11.0324	11.0112	0.238334	0.0209159	Gm10269	predicted gene 10269
ENSMUSG00000083326	8.45691	8.39273	8.0402	7.96556	8.21873	8.21482	8.42659	8.42282	8.46641	8.42773	8.52175	8.45306	0.238235	0.0403166	Rpl38-ps1	ribosomal protein L38, pseudogene 1
ENSMUSG00000032372	5.76841	5.73879	5.77342	5.77886	5.78011	5.76792	5.92682	5.83232	6.22784	6.04003	6.00279	6.00596	0.23804	0.00709198	Plscr2	phospholipid scramblase 2
ENSMUSG00000050708	9.75286	9.64994	9.43492	9.63832	9.57911	9.61103	9.8675	9.65442	9.91519	9.92747	9.87863	9.84864	0.237613	0.0109451	Ftl1	ferritin light polypeptide 1
ENSMUSG00000060636	11.3418	11.2593	11.2037	11.2929	11.2252	11.2646	11.5454	11.491	11.4876	11.4879	11.4989	11.5021	0.237582	2.12423e-05	Rpl35a	ribosomal protein L35A
ENSMUSG00000020089	9.31096	9.33768	9.31993	9.36271	9.35473	9.3372	9.52384	9.45744	9.69192	9.60668	9.59347	9.57467	0.237468	0.000400059	Ppa1	pyrophosphatase (inorganic) 1
ENSMUSG00000082064	9.85128	9.98243	9.80791	9.79782	9.77746	9.84338	10.0895	9.99274	10.1749	10.1061	10.0379	10.0802	0.236836	0.00115571	Rpl5-ps2	ribisomal protein L5, pseudogene 2
ENSMUSG00000040613	5.66327	5.61734	5.60556	5.62277	5.65793	5.63337	5.83585	5.64968	5.98728	5.9977	5.87732	5.86957	0.236192	0.00623392	Apobec1	apolipoprotein B mRNA editing enzyme, catalytic polypeptide 1
ENSMUSG00000027514	4.44612	4.44605	4.44604	4.44601	4.4515	4.44714	4.58766	4.4772	4.85972	4.7898	4.69559	4.68199	0.234847	0.00907591	Zbp1	Z-DNA binding protein 1
ENSMUSG00000094092	8.32287	8.24665	8.23969	8.4343	8.4582	8.34034	8.6927	8.52852	8.53461	8.57757	8.53968	8.57462	0.234273	0.00280701	Gm15921	predicted gene 15921
ENSMUSG00000049539	7.52276	7.68739	7.78358	7.70597	7.78307	7.69656	7.86227	7.82117	7.90486	8.03133	8.02845	7.92961	0.233059	0.00668926	H1f1	H1.1 linker histone, cluster member
ENSMUSG00000096835	5.88947	6.18759	5.90787	6.07775	6.04052	6.02064	6.53248	6.2136	6.18947	6.17703	6.1558	6.25368	0.233034	0.0314989	Gm23288	predicted gene, 23288
ENSMUSG00000082626	10.0393	10.1466	9.91239	10.0761	10.1981	10.0745	10.388	10.2975	10.2828	10.3249	10.2413	10.3069	0.232369	0.0028106	Rps13-ps5	ribosomal protein S13, pseudogene 5
ENSMUSG00000081416	5.76429	5.75367	5.48882	5.45639	5.52706	5.59805	5.86108	5.60194	5.82873	5.80743	6.05289	5.83041	0.232365	0.0451629	Gm14383	predicted gene 14383
ENSMUSG00000047246	8.00167	7.84038	7.76642	7.74154	7.89482	7.84897	8.05494	7.9135	8.05321	8.26495	8.11706	8.08073	0.231765	0.0136665	H2bc6	H2B clustered histone 6
ENSMUSG00000095217	8.91823	8.82397	8.76775	8.73804	8.67358	8.78431	9.02357	8.75752	9.06854	9.18464	9.04329	9.01551	0.231197	0.021974	H2bc15	H2B clustered histone 15
ENSMUSG00000050002	8.32643	8.38036	8.31164	8.38454	8.40355	8.3613	8.53544	8.4589	8.75604	8.65539	8.55366	8.59189	0.230582	0.00291213	Idnk	idnK gluconokinase homolog (E. coli)
ENSMUSG00000082260	9.78929	9.82517	9.58828	9.51344	9.45706	9.63464	10.0896	9.81934	9.79488	9.70754	9.91266	9.86481	0.230165	0.0472472	Gm7429	predicted pseudogene 7429
ENSMUSG00000001750	7.01889	7.06238	7.08142	7.03163	7.05952	7.05077	7.20235	7.13762	7.43691	7.35202	7.27021	7.27982	0.229055	0.00288936	Tcirg1	T cell, immune regulator 1, ATPase, H+ transporting, lysosomal V0 protein A3
ENSMUSG00000028480	6.87941	6.86258	6.9033	6.87721	6.89029	6.88256	7.0355	6.94342	7.29234	7.13305	7.15154	7.11117	0.228612	0.00472886	Glipr2	GLI pathogenesis-related 2
ENSMUSG00000094191	9.90776	9.97435	9.7515	9.88549	9.74252	9.85233	10.0639	9.97372	10.1219	10.1069	10.1288	10.0791	0.226735	0.00291104	Rpl31-ps14	ribosomal protein L31, pseudogene 14
ENSMUSG00000004266	5.68308	5.62634	5.64902	5.62021	5.63279	5.64229	5.77659	5.66956	5.97838	6.02496	5.89403	5.8687	0.226414	0.00911817	Ptpn6	protein tyrosine phosphatase, non-receptor type 6
ENSMUSG00000038213	5.89269	5.91472	5.90328	5.91983	5.86985	5.90007	6.04031	5.97207	6.24605	6.22376	6.14422	6.12528	0.225209	0.00290949	Tapbpl	TAP binding protein-like
ENSMUSG00000030793	5.85972	5.85342	5.89803	5.85297	5.81943	5.85671	6.04041	5.84546	6.19064	6.21376	6.1188	6.08181	0.225099	0.0103682	Pycard	PYD and CARD domain containing
ENSMUSG00000024805	7.43563	7.35875	7.44637	7.27301	7.4015	7.38305	7.5274	7.53497	7.73979	7.58075	7.65555	7.60769	0.22464	0.00227174	Pcgf5	polycomb group ring finger 5
ENSMUSG00000091191	5.05476	5.01544	5.08672	5.00386	5.00431	5.03302	5.13532	5.048	5.50988	5.41806	5.16978	5.25621	0.223187	0.0378129	Gm17334	predicted gene, 17334
ENSMUSG00000002233	7.94949	7.94758	7.79842	7.91052	7.86316	7.89383	7.96634	7.8756	8.36198	8.22379	8.1544	8.11642	0.222591	0.0422691	Rhoc	ras homolog family member C
ENSMUSG00000035042	4.57787	4.58315	4.59907	4.60427	4.5725	4.58737	4.68759	4.59337	4.9336	4.95353	4.88116	4.80985	0.222474	0.0148651	Ccl5	chemokine (C-C motif) ligand 5
ENSMUSG00000020790	7.46103	7.45503	7.48897	7.42741	7.44431	7.45535	7.63848	7.58505	7.78479	7.70713	7.67217	7.67753	0.222176	0.000222694	Ankfy1	ankyrin repeat and FYVE domain containing 1
ENSMUSG00000030707	8.0865	8.13122	8.16303	8.17485	8.10433	8.13199	8.33129	8.22147	8.45627	8.45182	8.30953	8.35408	0.222092	0.00165541	Coro1a	coronin, actin binding protein 1A
ENSMUSG00000022575	5.57745	5.55488	5.54915	5.49731	5.52149	5.54006	5.69068	5.54198	5.91991	5.88647	5.77024	5.76185	0.221797	0.0131792	Gsdmd	gasdermin D
ENSMUSG00000022817	8.53422	8.53473	8.54212	8.54909	8.57235	8.5465	8.7602	8.57901	8.8463	8.89126	8.76088	8.76753	0.221028	0.00343977	Itgb5	integrin beta 5
ENSMUSG00000081159	7.36245	7.45153	7.20907	7.39495	7.29903	7.34341	7.52241	7.3726	7.70868	7.62646	7.58742	7.56351	0.220106	0.0138706	Gm6023	predicted gene 6023
ENSMUSG00000018008	6.44225	6.45251	6.51217	6.44058	6.50864	6.47123	6.67136	6.39187	6.80057	6.87579	6.71677	6.69127	0.220044	0.0310089	Cyth4	cytohesin 4
ENSMUSG00000094403	11.5993	11.5767	11.566	11.4229	11.7714	11.5873	11.8625	11.8074	11.7806	11.9374	11.6473	11.807	0.219749	0.0172908	Mir692-2	microRNA 692-2
ENSMUSG00000028581	6.22963	6.10451	6.19595	6.17894	6.16379	6.17457	6.33809	6.22562	6.45575	6.51358	6.43513	6.39364	0.21907	0.00391751	Laptm5	lysosomal-associated protein transmembrane 5
ENSMUSG00000081434	7.40898	7.18163	7.34319	7.18053	7.16893	7.25665	7.51225	7.329	7.51827	7.46921	7.54982	7.47571	0.21906	0.00852633	Gm14165	predicted gene 14165
ENSMUSG00000069892	5.28128	5.25943	5.22063	5.24828	5.22674	5.24727	5.43387	5.34121	5.59586	5.52582	5.43404	5.46616	0.218885	0.00124982	9930111J21Rik2	RIKEN cDNA 9930111J21 gene 2
ENSMUSG00000056888	7.20455	7.18442	7.12643	7.15965	7.1191	7.15883	7.32202	7.22035	7.49501	7.45141	7.39911	7.37758	0.218749	0.00278425	Glipr1	GLI pathogenesis-related 1 (glioma)
ENSMUSG00000062962	6.0089	6.0615	5.75222	5.752	5.69541	5.85401	6.04051	5.9015	6.17812	6.12015	6.11884	6.07182	0.217819	0.0402842	Gm6378	predicted pseudogene 6378
ENSMUSG00000043279	5.59641	5.58473	5.56184	5.59	5.59663	5.58592	5.74597	5.64825	5.99529	5.81665	5.81108	5.80345	0.217525	0.00517463	Trim56	tripartite motif-containing 56
ENSMUSG00000076038	11.6027	11.5722	11.5699	11.4225	11.7682	11.5871	11.8595	11.8014	11.7803	11.9314	11.647	11.8039	0.216834	0.0173368	Gm22774	predicted gene, 22774
ENSMUSG00000082901	9.95801	10.0731	9.77085	9.99214	9.88946	9.93671	10.0821	10.0337	10.3364	10.1191	10.1957	10.1534	0.216687	0.0183585	Rps8-ps5	ribosomal protein S8, pseudogene 5
ENSMUSG00000095687	9.38664	9.24911	9.24662	9.26877	9.39591	9.30941	9.44898	9.33384	9.6041	9.73026	9.50623	9.52468	0.215273	0.0213262	Rnaset2a	ribonuclease T2A
ENSMUSG00000044703	4.39636	4.40151	4.39628	4.40146	4.40681	4.40048	4.51669	4.4613	4.81143	4.69176	4.59533	4.6153	0.214816	0.00889148	Phf11a	PHD finger protein 11A
ENSMUSG00000023307	9.16051	9.17871	9.10557	9.19536	9.19146	9.16632	9.33554	9.25931	9.51436	9.38907	9.40712	9.38108	0.214757	0.00143224	March5	membrane-associated ring finger (C3HC4) 5
ENSMUSG00000080021	8.94166	8.8314	8.87587	8.93764	8.85301	8.88792	9.06791	9.16255	9.11762	9.0588	9.10398	9.10217	0.214254	7.77467e-05	Gm5915	predicted pseudogene 5915
ENSMUSG00000085340	9.81726	9.78066	9.41647	9.8473	9.79836	9.73201	9.94974	9.83117	9.95191	9.93199	10.0644	9.94585	0.21384	0.0409383	Gm16335	predicted gene 16335
ENSMUSG00000065270	6.78916	6.78255	6.72688	6.99542	6.92293	6.84339	7.10236	7.10876	6.95653	6.87831	7.23962	7.05712	0.213727	0.0291051	Gm25127	predicted gene, 25127
ENSMUSG00000034575	7.85539	7.87951	7.88996	7.9036	7.87861	7.88142	7.9797	7.94737	8.30329	8.13232	8.10821	8.09418	0.212762	0.0102737	Tent4a	terminal nucleotidyltransferase 4A
ENSMUSG00000063754	11.1502	11.3076	10.8869	11.1631	11.1057	11.1227	11.3537	11.2072	11.4192	11.2838	11.4026	11.3333	0.210573	0.0278959	Gm10136	predicted pseudogene 10136
ENSMUSG00000090516	10.552	10.4731	10.3779	10.5467	10.5955	10.5091	10.7059	10.5712	10.8427	10.8295	10.6484	10.7195	0.210483	0.0116531	Rps11-ps1	ribosomal protein S11, pseudogene 1
ENSMUSG00000081967	9.13123	9.10982	9.02599	9.12143	8.91261	9.06022	9.34689	9.10858	9.40321	9.11546	9.37563	9.26995	0.209736	0.0262719	Gm14017	predicted gene 14017
ENSMUSG00000043488	7.96035	7.86885	7.73728	7.49141	7.74833	7.76125	7.96893	7.86179	8.02137	7.9853	8.01741	7.97096	0.209715	0.037383	Frmd8os	FERM domain containing 8, opposite strand
ENSMUSG00000096128	5.91224	5.61375	5.53176	5.65248	5.52021	5.64609	6.0528	5.86019	5.79137	5.72878	5.84357	5.85534	0.209255	0.0475056
ENSMUSG00000000204	4.3325	4.33243	4.32715	4.33238	4.32725	4.33034	4.43498	4.33738	4.79229	4.64078	4.4894	4.53897	0.208626	0.0314741	Slfn4	schlafen 4
ENSMUSG00000081562	8.44553	8.25456	8.26329	8.22146	8.33347	8.30366	8.51957	8.31363	8.49995	8.49287	8.73536	8.51228	0.208617	0.0281348	Gm11575	predicted gene 11575
ENSMUSG00000097544	8.32456	8.41742	8.56059	8.48286	8.4985	8.45678	8.61799	8.45162	8.90989	8.6742	8.67324	8.66539	0.208603	0.0373798	Gm26750	predicted gene, 26750
ENSMUSG00000081087	11.1704	10.9709	10.9059	10.9678	11.1742	11.0378	11.2741	11.2064	11.1519	11.3227	11.2749	11.246	0.208183	0.0112949	Rps15a-ps7	ribosomal protein S15A, pseudogene 7
ENSMUSG00000052336	7.86457	7.80604	7.88416	7.85016	7.89836	7.86066	8.06424	7.81057	8.09644	8.24584	8.12591	8.0686	0.207942	0.0217819	Cx3cr1	chemokine (C-X3-C motif) receptor 1
ENSMUSG00000030737	6.78744	6.7192	6.76565	6.68616	6.68866	6.72942	6.90418	6.74616	6.98976	7.09771	6.94439	6.93644	0.207017	0.0094667	Slco2b1	solute carrier organic anion transporter family, member 2b1
ENSMUSG00000029484	7.15071	6.99899	6.99861	6.87259	6.98088	7.00036	7.18911	7.04745	7.41151	7.24559	7.14216	7.20716	0.206806	0.024824	Anxa3	annexin A3
ENSMUSG00000000290	5.74039	5.72296	5.72281	5.71118	5.7628	5.73203	5.91823	5.7039	6.01148	6.08438	5.97318	5.93823	0.206207	0.0132859	Itgb2	integrin beta 2
ENSMUSG00000025922	9.20233	9.17255	8.90932	9.16338	9.11753	9.11302	9.35088	9.20534	9.42258	9.3756	9.24096	9.31907	0.20605	0.0151243	Rpl7-ps8	ribosomal protein L7, pseudogene 8
ENSMUSG00000060183	4.33043	4.33036	4.33034	4.33031	4.33046	4.33038	4.40942	4.33531	4.80344	4.61606	4.50929	4.5347	0.204326	0.0376642	Cxcl11	chemokine (C-X-C motif) ligand 11
ENSMUSG00000081860	6.45276	6.29412	6.3804	6.22477	6.26135	6.32268	6.51464	6.30754	6.62242	6.54374	6.64008	6.52568	0.203003	0.0230866	Gm11533	predicted gene 11533
ENSMUSG00000083022	9.67843	9.64703	9.53748	9.64519	9.57175	9.61598	9.94537	9.70016	9.78498	9.79655	9.86772	9.81895	0.202977	0.00323173	Rps15a-ps6	ribosomal protein S15A, pseudogene 6
ENSMUSG00000040751	6.09159	6.16986	6.12516	6.18012	6.16006	6.14536	6.38405	6.18305	6.40959	6.41666	6.34809	6.34829	0.202932	0.00225456	Lat2	linker for activation of T cells family, member 2
ENSMUSG00000082128	8.93856	9.05396	8.78989	8.943	8.76271	8.89762	9.13168	8.91262	9.126	9.14842	9.18353	9.10045	0.202827	0.022793	Gm11824	predicted gene 11824
ENSMUSG00000051504	6.45918	6.49119	6.4909	6.46305	6.53534	6.48793	6.70812	6.4434	6.75512	6.82907	6.71737	6.69062	0.202686	0.0161779	Siglech	sialic acid binding Ig-like lectin H
ENSMUSG00000058542	10.333	10.2125	10.0614	10.157	10.0929	10.1714	10.3415	10.2231	10.3983	10.5006	10.4063	10.374	0.202604	0.0156347	Gm15590	predicted gene 15590
ENSMUSG00000094089	8.38326	8.20336	7.9976	8.08459	8.10929	8.15562	8.26502	8.23253	8.46888	8.45181	8.36985	8.35762	0.201996	0.0376685
ENSMUSG00000050799	6.78009	6.46438	6.35714	6.5462	6.47717	6.52499	6.81161	6.62017	6.62414	6.83058	6.74708	6.72672	0.201722	0.0424076	H2bc1	H2B clustered histone 1
ENSMUSG00000006418	8.60367	8.65015	8.67443	8.67588	8.72924	8.66667	8.78342	8.72458	9.02932	8.92342	8.88112	8.86837	0.201696	0.0077304	Rnf114	ring finger protein 114
ENSMUSG00000090733	10.2595	9.96497	9.90216	10.1545	10.1851	10.0932	10.3114	10.2901	10.2691	10.2158	10.3878	10.2948	0.201605	0.0256248	Rps27	ribosomal protein S27
ENSMUSG00000080198	6.50612	6.54016	6.32411	6.40917	6.2957	6.41505	6.5795	6.42267	6.65591	6.66777	6.75449	6.61607	0.201013	0.02596	Rpl10a-ps4	ribosomal protein L10A, pseudogene 4
ENSMUSG00000055541	6.37149	6.3596	6.39194	6.35341	6.34427	6.36414	6.53423	6.40461	6.57469	6.67737	6.63335	6.56485	0.200707	0.00294961	Lair1	leukocyte-associated Ig-like receptor 1
ENSMUSG00000079641	12.724	12.5803	12.4401	12.59	12.6093	12.5887	12.8509	12.7958	12.7153	12.7701	12.8109	12.7886	0.199856	0.00419933	Rpl39	ribosomal protein L39
ENSMUSG00000021741	8.10809	7.96581	7.85137	7.92507	7.94734	7.95954	8.05126	8.28147	8.18532	8.1789	8.09976	8.15934	0.199806	0.0084562	Gm5457	predicted pseudogene 5457
ENSMUSG00000063816	5.80415	5.72051	5.81924	5.71437	5.70968	5.75359	6.0476	5.86819	5.83435	6.0407	5.97403	5.95297	0.199381	0.00396948	Gm4987	predicted gene 4987
ENSMUSG00000082241	9.51741	9.31725	9.21275	9.39232	9.343	9.35655	9.73165	9.56353	9.39125	9.60813	9.48506	9.55592	0.199377	0.0304044	Gng5-ps	G protein subunit gamma 5, pseudogene
ENSMUSG00000023249	5.97547	5.98029	5.92965	5.94076	5.95351	5.95594	6.08824	5.98315	6.32509	6.20188	6.1781	6.15529	0.199353	0.00895242	Parp3	poly (ADP-ribose) polymerase family, member 3
ENSMUSG00000068129	4.8401	4.83992	4.86599	4.81296	4.83487	4.83877	4.94728	4.83922	5.11058	5.22131	5.07068	5.03781	0.199043	0.0175482	Cst7	cystatin F (leukocystatin)
ENSMUSG00000071451	7.76658	7.79837	7.67025	7.63243	7.69353	7.71223	7.84072	7.87694	8.05253	7.83342	7.95244	7.91121	0.19898	0.00470444	Psmg4	proteasome (prosome, macropain) assembly chaperone 4
ENSMUSG00000041571	10.9898	11.1291	10.9293	11.0078	11.0695	11.0251	11.2677	10.9657	11.3239	11.3062	11.2565	11.224	0.198904	0.0277784	Selenow	selenoprotein W
ENSMUSG00000088250	5.38299	5.54184	5.34872	5.28371	5.3776	5.38697	5.63176	5.52053	5.53661	5.46468	5.77281	5.58528	0.198304	0.020427	Gm26393	predicted gene, 26393
ENSMUSG00000049775	13.2859	13.1716	13.0877	13.1401	13.2456	13.1862	13.4413	13.3025	13.2793	13.4615	13.4376	13.3845	0.198277	0.00545168	Tmsb4x	thymosin, beta 4, X chromosome
ENSMUSG00000082705	9.16091	9.05354	8.9279	9.00322	8.97709	9.02453	9.27122	9.12742	9.33994	9.12846	9.24688	9.22278	0.198252	0.00872214	Gm15616	predicted gene 15616
ENSMUSG00000086691	9.13436	8.95058	9.00078	9.11318	9.08557	9.05689	9.35533	9.23828	9.12908	9.24039	9.31	9.25462	0.197723	0.00516786	Gm15432	predicted gene 15432
ENSMUSG00000069307	7.71051	7.55438	7.40769	7.53622	7.60232	7.56222	7.75929	7.60534	7.70354	7.91588	7.81523	7.75986	0.197634	0.0247374	Hist1h2bq	histone cluster 1, H2bq
ENSMUSG00000069303	7.71956	7.56413	7.42383	7.55031	7.61181	7.57393	7.76804	7.61076	7.71253	7.93241	7.83369	7.77149	0.197557	0.0259387	Hist1h2br	histone cluster 1 H2br
ENSMUSG00000081214	11.0766	10.9983	10.9355	11.0457	11.1052	11.0323	11.2369	11.2454	11.2057	11.2317	11.2269	11.2293	0.197071	0.000205572	Rpl35a-ps2	ribosomal protein L35A, pseudogene 2
ENSMUSG00000086327	5.26198	5.23461	5.23453	5.25605	5.25139	5.24771	5.40151	5.30708	5.58904	5.45622	5.46834	5.44444	0.196726	0.00281987	Slfn5os	schlafen 5, opposite strand
ENSMUSG00000083019	8.42773	8.34382	8.24046	8.25823	8.2187	8.29779	8.50275	8.37878	8.49067	8.48869	8.61057	8.49429	0.196505	0.00623692	Gm6222	predicted pseudogene 6222
ENSMUSG00000096699	9.95298	9.77411	9.57386	9.79023	9.83477	9.78519	9.9695	9.8832	10.0302	9.99355	10.0311	9.98151	0.19632	0.0191953	Rps19-ps4	ribosomal protein S19, pseudogene 4
ENSMUSG00000020077	5.96052	5.9993	6.02102	5.99878	5.97225	5.99037	6.14723	6.01854	6.25133	6.2966	6.21705	6.18615	0.195774	0.00428159	Srgn	serglycin
ENSMUSG00000067058	10.388	10.3388	10.1292	10.3981	10.2773	10.3063	10.587	10.3954	10.4906	10.5481	10.4882	10.5019	0.195616	0.0105338	Rps15a-ps5	ribosomal protein S15A, pseudogene 5
ENSMUSG00000038311	4.70081	4.69041	4.66958	4.68514	4.66979	4.68314	4.80851	4.68983	4.99551	4.99334	4.90282	4.878	0.194855	0.010465	2410017I17Rik	RIKEN cDNA 2410017I17 gene
ENSMUSG00000024679	4.86939	4.88489	4.87963	4.86906	4.86418	4.87343	4.97601	4.93438	5.21094	5.17129	5.04375	5.06728	0.193846	0.00707895	Ms4a6d	membrane-spanning 4-domains, subfamily A, member 6D
ENSMUSG00000027555	6.46734	6.40018	6.43895	6.43851	6.52552	6.4541	6.66337	6.515	6.73614	6.67435	6.65018	6.64781	0.193711	0.00169389	Car13	carbonic anhydrase 13
ENSMUSG00000027951	8.57482	8.67906	8.63888	8.64038	8.57057	8.62074	8.76572	8.68999	8.97072	8.82682	8.817	8.81405	0.19331	0.00508126	Adar	adenosine deaminase, RNA-specific
ENSMUSG00000057605	10.0817	10.0589	9.80474	10.0463	10.0356	10.0054	10.1747	10.0418	10.3331	10.1802	10.2637	10.1987	0.193265	0.0253671	Gm6807	predicted gene 6807
ENSMUSG00000052192	11.803	11.8046	11.5287	11.8344	11.7845	11.751	11.9805	11.9505	11.905	11.8758	12.0066	11.9437	0.192627	0.0134883	Gm5963	predicted pseudogene 5963
ENSMUSG00000083496	11.3424	11.3398	11.1773	11.3184	11.3292	11.3014	11.5398	11.4731	11.5427	11.4368	11.4757	11.4936	0.192198	0.000901408	Gm11263	predicted gene 11263
ENSMUSG00000073144	7.62122	7.58694	7.56151	7.61417	7.52618	7.582	7.6523	7.74992	7.89303	7.83562	7.73514	7.7732	0.191199	0.00290312	4930599N23Rik	RIKEN cDNA 4930599N23 gene
ENSMUSG00000029622	7.76806	7.67189	7.75811	7.71856	7.72649	7.72862	7.89098	7.69336	8.05203	8.07215	7.88814	7.91933	0.19071	0.0269432	Arpc1b	actin related protein 2/3 complex, subunit 1B
ENSMUSG00000016534	8.5733	8.56851	8.55481	8.51653	8.50503	8.54364	8.75442	8.60874	8.73904	8.80215	8.76616	8.7341	0.190463	0.000713199	Lamp2	lysosomal-associated membrane protein 2
ENSMUSG00000051723	10.3013	10.3527	10.1252	10.2529	10.2462	10.2556	10.414	10.3081	10.5192	10.4624	10.5246	10.4457	0.19003	0.00861818	Rpl31-ps13	ribosomal protein L31, pseudogene 13
ENSMUSG00000094724	8.37842	8.27275	8.25357	8.27428	8.37943	8.31169	8.44142	8.35119	8.55922	8.67249	8.48406	8.50168	0.189985	0.0143427	Rnaset2b	ribonuclease T2B
ENSMUSG00000030786	6.15253	6.14059	6.16261	6.13439	6.19663	6.15735	6.33324	6.1708	6.40926	6.40758	6.41483	6.34714	0.18979	0.0041382	Itgam	integrin alpha M
ENSMUSG00000060143	12.4568	12.414	12.2158	12.4056	12.4056	12.3796	12.625	12.4431	12.5932	12.6181	12.5607	12.568	0.188439	0.00786554	Gm10076	predicted gene 10076
ENSMUSG00000062382	11.79	11.7025	11.6387	11.7557	11.7657	11.7305	11.9092	11.7878	11.9638	12.0487	11.8841	11.9187	0.188222	0.00611331	Ftl1-ps1	ferritin light polypeptide 1, pseudogene 1
ENSMUSG00000030844	8.9978	8.99132	8.9823	9.00202	9.15348	9.02538	9.22114	9.10176	9.1807	9.33888	9.22357	9.21321	0.187827	0.00562365	Rgs10	regulator of G-protein signalling 10
ENSMUSG00000021242	9.52365	9.42008	9.48867	9.43274	9.46664	9.46636	9.68459	9.48168	9.61996	9.76464	9.71864	9.6539	0.187543	0.00731646	Npc2	NPC intracellular cholesterol transporter 2
ENSMUSG00000059159	12.1903	12.1951	12.0346	12.1547	12.2154	12.158	12.4001	12.3043	12.2819	12.348	12.3929	12.3455	0.187454	0.00155968	Gm8129	predicted pseudogene 8129
ENSMUSG00000071414	8.84567	8.84112	8.894	8.97146	8.92619	8.89569	8.99454	8.86176	9.18832	9.21507	9.15458	9.08285	0.187164	0.0309698	Gm6736	predicted gene 6736
ENSMUSG00000063328	10.3939	10.4508	10.2286	10.5175	10.3829	10.3948	10.5082	10.481	10.688	10.606	10.6244	10.5815	0.186767	0.0159268	Gm9396	predicted gene 9396
ENSMUSG00000074578	7.33929	7.40926	7.31877	7.46759	7.39851	7.38668	7.51193	7.4791	7.65987	7.66806	7.54762	7.57332	0.186632	0.00402314	Zfas1	zinc finger, NFX1-type containing 1, antisense RNA 1
ENSMUSG00000083424	9.49248	9.42257	9.35075	9.45884	9.52985	9.4509	9.64522	9.65502	9.61745	9.63891	9.62986	9.63729	0.186394	0.000345449	Rpl35a-ps4	ribosomal protein 35A, pseudogene 4
ENSMUSG00000092368	7.96005	7.99345	8.03408	7.94231	8.07751	8.00148	8.26648	8.00685	8.25628	8.12566	8.27821	8.1867	0.185217	0.012965	A930015D03Rik	RIKEN cDNA A930015D03 gene
ENSMUSG00000063689	7.37765	7.36297	7.09106	7.30813	7.46251	7.32047	7.38433	7.42101	7.64345	7.505	7.57419	7.5056	0.185129	0.0463226	H2ac21	H2A clustered histone 21
ENSMUSG00000032508	6.04308	6.02542	6.09693	6.05301	6.0546	6.05461	6.15277	6.13096	6.43438	6.28694	6.1925	6.23951	0.184901	0.0116063	Myd88	myeloid differentiation primary response gene 88
ENSMUSG00000081473	9.14442	9.16806	9.11292	9.00194	9.00503	9.08647	9.42389	9.22542	9.22823	9.18893	9.29006	9.27131	0.184831	0.00926893	Gm4853	predicted pseudogene 4853
ENSMUSG00000084846	6.31839	6.30117	6.30092	6.31685	6.27468	6.3024	6.42269	6.36686	6.64274	6.47693	6.52556	6.48695	0.184551	0.00478928	A730011C13Rik	RIKEN cDNA A730011C13 gene
ENSMUSG00000097906	9.62048	9.42045	9.32427	9.4955	9.4544	9.46302	9.63718	9.45416	9.71199	9.74373	9.68934	9.64728	0.184257	0.0311091	Gm9625	predicted gene 9625
ENSMUSG00000057278	8.6565	8.43659	8.32001	8.64049	8.49559	8.50984	8.6996	8.75707	8.75825	8.73985	8.51285	8.69352	0.183688	0.0474118	Snrpg	small nuclear ribonucleoprotein polypeptide G
ENSMUSG00000015340	4.39691	4.40185	4.40682	4.40678	4.40198	4.40287	4.50412	4.42611	4.69592	4.70815	4.59716	4.58629	0.183427	0.00987397	Cybb	cytochrome b-245, beta polypeptide
ENSMUSG00000018930	4.24991	4.23968	4.24982	4.24979	4.23976	4.24579	4.29788	4.25958	4.66962	4.49505	4.42224	4.42887	0.18308	0.0376586	Ccl4	chemokine (C-C motif) ligand 4
ENSMUSG00000065950	10.4506	10.4455	10.3219	10.3792	10.5638	10.4322	10.6391	10.5065	10.6438	10.648	10.6378	10.615	0.182857	0.00563938
ENSMUSG00000068324	11.3018	11.2098	11.0002	11.2256	11.3528	11.2181	11.4597	11.3502	11.4144	11.4098	11.3696	11.4007	0.182649	0.0202763	Gm10029	predicted gene 10029
ENSMUSG00000025362	10.1911	10.084	10.0018	10.0906	10.2954	10.1326	10.3279	10.17	10.3809	10.4141	10.281	10.3148	0.182191	0.0249941	Rps26	ribosomal protein S26
ENSMUSG00000086556	6.6946	6.66749	6.59144	6.59096	6.78444	6.66579	6.76319	6.78761	6.84977	6.94327	6.89499	6.84777	0.181977	0.00597159	Gm15444	predicted gene 15444
ENSMUSG00000022912	7.54858	7.601	7.57164	7.59153	7.6398	7.59051	7.70329	7.68496	7.84246	7.83396	7.79708	7.77235	0.181841	0.00104436	Pros1	protein S (alpha)
ENSMUSG00000028234	10.8921	10.8944	10.804	10.9744	10.8989	10.8928	11.0436	11.0192	11.1074	11.1005	11.0998	11.0741	0.181346	0.000511781	Rps20	ribosomal protein S20
ENSMUSG00000061330	11.6463	11.6226	11.5936	11.6715	11.5902	11.6248	11.7995	11.7392	11.7871	11.865	11.8381	11.8058	0.180977	0.000138558	Gm6436	predicted gene 6436
ENSMUSG00000057841	12.5802	12.4712	12.4159	12.5509	12.6031	12.5242	12.7104	12.6663	12.6833	12.7687	12.6971	12.7052	0.180922	0.00172319	Rpl32	ribosomal protein L32
ENSMUSG00000074930	5.83296	5.74009	5.5938	5.54022	5.51638	5.64469	5.8446	5.69142	5.85296	5.83221	5.90642	5.82552	0.180832	0.0339238	Gm13981	predicted gene 13981
ENSMUSG00000032698	7.67433	7.71168	7.59021	7.65126	7.67915	7.66132	7.75327	7.64994	8.03472	7.93192	7.83925	7.84182	0.180495	0.0328081	Lmo2	LIM domain only 2
ENSMUSG00000057554	8.7876	8.81073	8.77299	8.79295	8.8524	8.80334	8.93249	8.93873	9.05546	8.98688	9.00498	8.98371	0.180371	0.000135283	Lgals8	lectin, galactose binding, soluble 8
ENSMUSG00000063696	10.4151	10.4125	10.3726	10.5088	10.3999	10.4218	10.5987	10.4407	10.6979	10.6804	10.5877	10.6011	0.179317	0.00794063	Gm8730	predicted pseudogene 8730
ENSMUSG00000090114	6.83	6.72391	6.65397	6.7126	6.70458	6.72501	6.76511	6.81933	7.03064	6.92132	6.98341	6.90396	0.17895	0.014205	Gm3076	predicted gene 3076
ENSMUSG00000081378	11.0316	11.0629	10.8923	11.0993	11.0766	11.0326	11.2334	11.1781	11.1808	11.2488	11.2162	11.2115	0.178899	0.00187791	Rps13-ps4	ribosomal protein S13, pseudogene 4
ENSMUSG00000075581	11.4065	11.3818	11.2579	11.4067	11.4069	11.372	11.59	11.5287	11.5855	11.5023	11.5453	11.5504	0.178408	0.000695463	Gm16409	predicted gene 16409
ENSMUSG00000046993	6.49986	6.47739	6.49856	6.5552	6.40625	6.48745	6.63936	6.52129	6.73664	6.75689	6.66735	6.6643	0.176852	0.00631228	Gm5637	predicted pseudogene 5637
ENSMUSG00000032436	5.58638	5.60222	5.57476	5.57455	5.59208	5.586	5.66544	5.60572	5.83576	5.89602	5.81073	5.76273	0.176736	0.0121538	Cmtm7	CKLF-like MARVEL transmembrane domain containing 7
ENSMUSG00000091747	4.99579	4.98	4.9747	4.9746	4.99591	4.9842	5.12195	5.00982	5.2588	5.25259	5.15718	5.16007	0.175866	0.00522902
ENSMUSG00000069972	12.1389	12.163	12.0499	12.2095	12.202	12.1527	12.3619	12.3044	12.2835	12.3657	12.3253	12.3282	0.175492	0.000698732	Rps13-ps2	ribosomal protein S13, pseudogene 2
ENSMUSG00000066362	11.5929	11.6271	11.4845	11.658	11.7191	11.6163	11.8009	11.7579	11.7496	11.8631	11.7857	11.7914	0.175129	0.00399415	Rps13-ps1	ribosomal protein S13, pseudogene 1
ENSMUSG00000041959	8.98383	8.8012	8.74106	8.84526	8.9268	8.85963	8.92539	8.89764	9.17813	9.11756	9.05499	9.03474	0.175112	0.0355357	S100a10	S100 calcium binding protein A10 (calpactin)
ENSMUSG00000057657	11.5233	11.5152	11.4066	11.6216	11.4708	11.5075	11.7153	11.581	11.6445	11.7536	11.7114	11.6812	0.173636	0.00586858	Rps18-ps3	ribosomal protein S18, pseudogene 3
ENSMUSG00000003429	11.9223	11.8703	11.8273	12.0021	12.047	11.9338	12.1306	12.0241	12.1438	12.182	12.0552	12.1071	0.173325	0.00852442	Rps11	ribosomal protein S11
ENSMUSG00000021190	11.459	11.4663	11.4656	11.5106	11.5757	11.4954	11.6329	11.5209	11.7309	11.7685	11.6854	11.6677	0.172296	0.0074481	Lgmn	legumain
ENSMUSG00000041515	5.05641	5.01972	5.04577	5.01424	5.02536	5.0323	5.12673	5.04995	5.29028	5.33867	5.21658	5.20444	0.172139	0.0120209	Irf8	interferon regulatory factor 8
ENSMUSG00000021631	9.208	9.21462	9.16459	9.06696	9.1019	9.15122	9.33729	9.27202	9.28776	9.35437	9.36502	9.32329	0.172077	0.00106133	Mrps36-ps1	mitichondrial ribosomal protein S36, pseudogene 1
ENSMUSG00000077567	5.13825	5.15712	4.96344	4.96339	5.09367	5.06318	5.31851	5.28023	5.17218	5.16864	5.2354	5.23499	0.171815	0.0101068	Gm23200	predicted gene, 23200
ENSMUSG00000084796	5.21498	5.20953	5.14063	5.1886	5.14653	5.18005	5.34821	5.198	5.41985	5.42559	5.36583	5.3515	0.171444	0.00458703	Mir142hg	Mir142 host gene (non-protein coding)
ENSMUSG00000083482	6.15683	6.22001	6.12249	6.16094	6.1238	6.15681	6.24851	6.36212	6.33404	6.27963	6.41542	6.32794	0.171131	0.00110299	Gm14706	predicted gene 14706
ENSMUSG00000045827	6.17139	6.18679	6.1373	6.16456	6.14979	6.16197	6.32473	6.23593	6.44364	6.3542	6.30612	6.33292	0.170956	0.00119811	Serpinb9	serine (or cysteine) peptidase inhibitor, clade B, member 9
ENSMUSG00000082480	8.89893	8.9161	8.8358	8.92721	8.90002	8.89561	9.01975	9.00457	9.08055	9.17842	9.04749	9.06616	0.170546	0.00117907	Gm11687	predicted gene 11687
ENSMUSG00000026946	5.13953	5.12341	5.12333	5.14423	5.1449	5.13508	5.25396	5.15364	5.43812	5.34315	5.33809	5.30539	0.170311	0.00760616	Nmi	N-myc (and STAT) interactor
ENSMUSG00000035248	8.02847	8.07094	8.14233	8.11245	8.07386	8.08561	8.20939	8.15742	8.35672	8.31623	8.23948	8.25585	0.170238	0.00316518	Tut7	terminal uridylyl transferase 7
ENSMUSG00000083757	10.0083	9.82626	9.70049	9.75292	9.68002	9.79359	9.97171	10.0218	9.89312	9.91365	10.0175	9.96355	0.169961	0.0306706	Rps15a-ps4	ribosomal protein S15A, pseudogene 4
ENSMUSG00000063388	4.15555	4.16037	4.16036	4.16033	4.15557	4.15844	4.2852	4.16498	4.49758	4.36227	4.33028	4.32806	0.169626	0.0138093	BC023105	cDNA sequence BC023105
ENSMUSG00000018102	10.5393	10.3335	10.2782	10.3032	10.3871	10.3683	10.5066	10.3968	10.4673	10.7116	10.6068	10.5378	0.169567	0.0465425	H2bc4	H2B clustered histone 4
ENSMUSG00000084314	9.01842	9.1426	8.90024	8.98126	9.13304	9.03511	9.18458	9.11877	9.12471	9.26435	9.32586	9.20365	0.168542	0.0249236	Rps15a-ps3	ribosomal protein S15A, pseudogene 3
ENSMUSG00000093686	10.7601	10.8053	10.6182	10.783	10.6585	10.725	10.9124	10.7524	10.9153	10.8933	10.9935	10.8934	0.168331	0.0138787	Gm4705	predicted gene 4705
ENSMUSG00000027639	5.35976	5.36478	5.37003	5.38048	5.35451	5.36591	5.43851	5.40014	5.69442	5.6037	5.53298	5.53395	0.168039	0.014237	Samhd1	SAM domain and HD domain, 1
ENSMUSG00000022108	13.275	13.2887	13.2946	13.3157	13.3262	13.3	13.4482	13.37	13.4984	13.5357	13.4855	13.4676	0.167511	0.000476469	Itm2b	integral membrane protein 2B
ENSMUSG00000066629	10.6324	10.7641	10.5743	10.7998	10.6834	10.6908	10.921	10.846	10.8772	10.8264	10.8187	10.8579	0.167074	0.00625549	Rpl36-ps3	ribosomal protein L36, pseudogene 3
ENSMUSG00000028859	5.79599	5.77921	5.77904	5.76237	5.74688	5.7727	5.93444	5.79849	5.96579	6.05047	5.94851	5.93954	0.166844	0.00382332	Csf3r	colony stimulating factor 3 receptor (granulocyte)
ENSMUSG00000025232	9.43884	9.40913	9.42454	9.44093	9.4822	9.43913	9.58551	9.47855	9.71177	9.70445	9.54955	9.60597	0.166838	0.00730211	Hexa	hexosaminidase A
ENSMUSG00000080839	5.1014	5.30779	5.13328	5.05644	5.05685	5.13115	5.40795	5.12168	5.34605	5.24059	5.37175	5.2976	0.166452	0.0441964	Gm11625	predicted gene 11625
ENSMUSG00000012848	10.9004	10.9009	10.8903	10.9697	10.9714	10.9265	11.0747	10.9757	11.1921	11.1566	11.0638	11.0926	0.166049	0.00423599	Rps5	ribosomal protein S5
ENSMUSG00000079659	7.93788	7.95364	7.89204	7.88382	8.01824	7.93712	8.09277	8.12941	8.14881	8.08692	8.05549	8.10268	0.165556	0.000478743	Tmem243	transmembrane protein 243, mitochondrial
ENSMUSG00000041645	10.423	10.4341	10.4725	10.5038	10.4837	10.4634	10.582	10.5275	10.7598	10.6217	10.6534	10.6289	0.165482	0.00415996	Ddx24	DEAD (Asp-Glu-Ala-Asp) box polypeptide 24
ENSMUSG00000094127	4.52616	4.4922	4.47731	4.47228	4.49727	4.49304	4.67991	4.48689	4.72231	4.74613	4.65583	4.65821	0.165171	0.00758459	G530012D18Rik	RIKEN cDNA G530012D1 gene
ENSMUSG00000026664	10.3027	10.2216	10.2277	10.2909	10.3113	10.2708	10.3674	10.4393	10.4615	10.4355	10.4741	10.4356	0.164736	0.000261805	Phyh	phytanoyl-CoA hydroxylase
ENSMUSG00000073674	9.30108	9.3229	9.29799	9.47608	9.48151	9.37591	9.48032	9.40955	9.62487	9.68505	9.5018	9.54032	0.164404	0.036491
ENSMUSG00000022014	4.30668	4.3018	4.30659	4.31133	4.30672	4.30662	4.42163	4.36636	4.53175	4.56229	4.47067	4.47054	0.163916	0.00176823	Epsti1	epithelial stromal interaction 1 (breast)
ENSMUSG00000073412	5.20709	5.19095	5.19617	5.21176	5.21768	5.20473	5.36198	5.2514	5.40904	5.48404	5.33521	5.36833	0.163604	0.00299511	Lst1	leukocyte specific transcript 1
ENSMUSG00000067297	4.76611	4.76089	4.7659	4.78083	4.80096	4.77494	4.88621	4.84709	5.01711	4.98324	4.95833	4.93839	0.163458	0.000956996	Ifit1bl2	interferon induced protein with tetratricopeptide repeats 1B like 2
ENSMUSG00000073902	4.72496	4.71984	4.71979	4.71971	4.70505	4.71787	4.86374	4.77201	4.94412	4.95701	4.86806	4.88099	0.163118	0.00122224	Gm1966	predicted gene 1966
ENSMUSG00000095526	12.7581	12.6889	12.6205	12.7393	12.7857	12.7185	12.8795	12.9163	12.8424	12.882	12.8871	12.8815	0.162976	0.00084036	Gm10243	predicted gene 10243
ENSMUSG00000087714	5.71057	5.51115	5.57246	5.5392	5.54573	5.57582	5.65144	5.66885	5.80755	5.79222	5.77358	5.73873	0.162908	0.00935896	Gm25827	predicted gene, 25827
ENSMUSG00000037548	5.59285	5.54951	5.56563	5.51591	5.55018	5.55482	5.68726	5.56397	5.69142	5.93272	5.71085	5.71724	0.162428	0.0288707	H2-DMb2	histocompatibility 2, class II, locus Mb2
ENSMUSG00000067575	12.9595	12.8869	12.8241	12.9363	12.9867	12.9187	13.0785	13.1145	13.041	13.0837	13.0874	13.081	0.162314	0.00080216	Rpl35a-ps3	ribosomal protein L35A, pseudogene 3
ENSMUSG00000093885	11.2833	11.2261	11.0771	11.2431	11.2775	11.2214	11.4286	11.3809	11.3339	11.3409	11.4338	11.3836	0.162203	0.00551183	Rpl35a-ps5	ribosomal protein L35A, pseudogene 5
ENSMUSG00000024965	6.11653	6.10501	6.06079	6.08815	6.0843	6.09096	6.2348	6.11287	6.28953	6.32765	6.29964	6.2529	0.161939	0.00333348	Fermt3	fermitin family member 3
ENSMUSG00000058050	11.5749	11.5663	11.2118	11.4256	11.5026	11.4562	11.6033	11.5905	11.6668	11.5641	11.6644	11.6178	0.161598	0.0493008	Gm9234	predicted pseudogene 9234
ENSMUSG00000074482	7.90661	8.01125	8.04439	7.9857	7.99347	7.98829	8.09665	8.0141	8.3094	8.1436	8.18559	8.14987	0.161582	0.0173352	Gm16589	predicted gene 16589
ENSMUSG00000094664	12.9844	12.9045	12.8287	12.9395	13.0224	12.9359	13.0942	13.1245	13.0686	13.1025	13.0957	13.0971	0.161175	0.00162525	Rpl35a-ps6	ribosomal protein L35A, pseudogene 6
ENSMUSG00000083992	12.5983	12.6649	12.5233	12.7075	12.7535	12.6495	12.8102	12.7476	12.8625	12.8301	12.8014	12.8104	0.160854	0.00704981	Gm11478	predicted gene 11478
ENSMUSG00000037997	6.72023	6.72955	6.73959	6.74421	6.78237	6.74319	6.83371	6.78107	7.07945	6.92701	6.89848	6.90394	0.160757	0.0145869	Parp11	poly (ADP-ribose) polymerase family, member 11
ENSMUSG00000081911	8.98499	8.93487	8.86914	8.75203	8.95511	8.89923	9.08779	9.00615	8.97567	9.07706	9.15177	9.05969	0.160458	0.0148172	Mrps36-ps2	mitochondrial ribosomal protein S36, pseudogene 2
ENSMUSG00000062593	4.65881	4.63813	4.6787	4.65345	4.66901	4.65962	4.71571	4.63249	4.9996	4.94681	4.8016	4.81924	0.159621	0.0498438	Gm49339	predicted gene, 49339
ENSMUSG00000071303	11.1767	11.2852	11.0823	11.2302	11.1138	11.1776	11.2322	11.2782	11.4726	11.3369	11.3652	11.337	0.159376	0.0204294	Rps8-ps1	ribosomal protein S8, pseudogene 1
ENSMUSG00000068099	10.0284	10.0499	9.95601	10.1419	10.1015	10.0555	10.1287	10.1231	10.3254	10.2527	10.2425	10.2145	0.158942	0.0133439	1500009C09Rik	RIKEN cDNA 1500009C09 gene
ENSMUSG00000028643	7.40692	7.30676	7.33847	7.36025	7.46267	7.37502	7.53045	7.37315	7.63979	7.60118	7.52321	7.53356	0.158539	0.0176105	Svbp	small vasohibin binding protein
ENSMUSG00000081504	6.83269	6.79369	6.64046	6.66678	6.54059	6.69484	6.8621	6.73538	6.93035	6.82804	6.91064	6.8533	0.158461	0.0367688	Gm12508	predicted gene 12508
ENSMUSG00000062083	8.83465	9.00934	8.91233	8.95193	9.04669	8.95099	9.08346	8.96994	9.20996	9.13194	9.15183	9.10943	0.158438	0.0202161	Rpl13a-ps1	ribosomal protein 13A, pseudogene 1
ENSMUSG00000052681	9.14772	9.15663	9.15782	9.13413	9.13747	9.14675	9.40463	9.18456	9.29802	9.33054	9.30744	9.30504	0.158284	0.00221582	Rap1b	RAS related protein 1b
ENSMUSG00000034892	12.3638	12.323	12.1089	12.2148	12.4778	12.2976	12.515	12.4294	12.4178	12.4458	12.4708	12.4558	0.158105	0.0423961	Rps29	ribosomal protein S29
ENSMUSG00000011114	7.90074	7.95719	7.99532	8.09132	8.07295	8.0035	8.08604	8.09174	8.30122	8.15189	8.17602	8.16138	0.157881	0.0172831	Tbrg1	transforming growth factor beta regulated gene 1
ENSMUSG00000059775	11.2706	11.2747	11.1268	11.2604	11.3861	11.2637	11.4235	11.3355	11.4343	11.4825	11.4317	11.4215	0.157766	0.0106061	Rps26-ps1	ribosomal protein S26, pseudogene 1
ENSMUSG00000022831	5.56065	5.51722	5.56527	5.5059	5.53419	5.53665	5.65551	5.55835	5.75426	5.81083	5.69294	5.69438	0.15773	0.00771023	Hcls1	hematopoietic cell specific Lyn substrate 1
ENSMUSG00000095419	9.94777	9.85011	9.8345	9.85685	9.92817	9.88348	10.0866	9.90085	9.96268	10.0921	10.1628	10.041	0.157539	0.0174339	Gm14328	predicted gene 14328
ENSMUSG00000001131	5.14229	5.11672	5.05341	5.0854	5.11717	5.103	5.18257	5.1748	5.39764	5.28226	5.26423	5.2603	0.157301	0.00661817	Timp1	tissue inhibitor of metalloproteinase 1
ENSMUSG00000082066	6.60054	6.65924	6.4813	6.53581	6.49981	6.55534	6.73833	6.64036	6.72376	6.56681	6.89394	6.71264	0.1573	0.0394599	Gm13904	predicted gene 13904
ENSMUSG00000082926	11.7416	11.7628	11.6567	11.7748	11.8232	11.7518	11.9173	11.886	11.9705	11.8713	11.8996	11.909	0.157131	0.0012333	Gm8172	predicted pseudogene 8172
ENSMUSG00000030403	7.4901	7.44124	7.432	7.50811	7.46963	7.46822	7.47473	7.46097	7.71386	7.78323	7.69133	7.62483	0.156611	0.0487189	Vasp	vasodilator-stimulated phosphoprotein
ENSMUSG00000074547	10.5489	10.6856	10.3723	10.6107	10.5209	10.5477	10.6421	10.6021	10.8278	10.7175	10.7317	10.7043	0.156557	0.0430504	Rps8-ps4	ribosomal protein S8, pseudogene 4
ENSMUSG00000021871	8.12938	8.20785	8.23508	8.21256	8.21086	8.19915	8.36579	8.17814	8.51084	8.34194	8.38	8.35534	0.156198	0.0238323	Gm49342	predicted gene, 49342
ENSMUSG00000038058	7.70438	7.75374	7.84995	7.7979	7.74478	7.77015	7.83513	7.82906	8.06538	7.99665	7.90532	7.92631	0.156157	0.0175696	Nod1	nucleotide-binding oligomerization domain containing 1
ENSMUSG00000073407	4.75907	4.72912	4.71896	4.76359	4.74437	4.74302	4.84478	4.8055	4.99116	4.96954	4.88375	4.89894	0.155922	0.00277454	Gm6034	predicted gene 6034
ENSMUSG00000067288	11.2613	11.1698	11.112	11.2587	11.3383	11.228	11.4357	11.3897	11.294	11.3788	11.4214	11.3839	0.155877	0.0100766	Rps28	ribosomal protein S28
ENSMUSG00000049881	7.78531	7.76031	7.86462	7.91322	7.74337	7.81337	8.01153	7.90055	7.89042	8.037	8.00575	7.96905	0.155684	0.00816915	2810025M15Rik	RIKEN cDNA 2810025M15 gene
ENSMUSG00000033192	7.4698	7.3325	7.39504	7.34051	7.46642	7.40086	7.56177	7.39819	7.53334	7.67087	7.6182	7.55647	0.155616	0.0217055	Lpcat2	lysophosphatidylcholine acyltransferase 2
ENSMUSG00000036305	9.67951	9.63851	9.49171	9.63247	9.63517	9.61547	9.79379	9.78664	9.73435	9.76495	9.77492	9.77093	0.155455	0.00174267	Rpl39-ps	ribosomal protein L39, pseudogene
ENSMUSG00000030341	6.17222	6.17698	6.23075	6.15969	6.23224	6.19438	6.26518	6.1904	6.50877	6.42702	6.35764	6.3498	0.155425	0.0290964	Tnfrsf1a	tumor necrosis factor receptor superfamily, member 1a
ENSMUSG00000082062	12.1756	12.0366	12.0421	12.1415	12.0738	12.0939	12.2134	12.1408	12.2786	12.3906	12.2231	12.2493	0.155412	0.0143986	Ftl2-ps	ferritin light polypeptide 2, pseudogene
ENSMUSG00000059089	4.21617	4.2113	4.22084	4.21125	4.21139	4.21419	4.30969	4.22057	4.50506	4.45278	4.35964	4.36955	0.155356	0.015364	Fcgr4	Fc receptor, IgG, low affinity IV
ENSMUSG00000016283	4.27137	4.22852	4.2572	4.22848	4.22859	4.24283	4.366	4.23794	4.41015	4.50871	4.46799	4.39816	0.155327	0.0116356	H2-M2	histocompatibility 2, M region locus 2
ENSMUSG00000078784	8.6089	8.48529	8.61613	8.43873	8.61499	8.55281	8.77368	8.68614	8.64567	8.75341	8.67919	8.70762	0.154811	0.0086362	Rbis	ribosomal biogenesis factor
ENSMUSG00000019874	10.0576	10.0656	9.84813	9.9455	9.89555	9.96247	10.1508	9.9413	10.2412	10.0937	10.1574	10.1169	0.1544	0.0474772	Fabp7	fatty acid binding protein 7, brain
ENSMUSG00000060438	10.6929	10.8163	10.4839	10.7219	10.6302	10.6691	10.845	10.7707	10.8451	10.8546	10.8019	10.8234	0.154377	0.0275986	Rps10-ps1	ribosomal protein S10, pseudogene 1
ENSMUSG00000023186	8.53755	8.41521	8.49765	8.50737	8.42404	8.47636	8.60083	8.56326	8.72013	8.64332	8.62573	8.63066	0.154291	0.00247301	Vwa5a	von Willebrand factor A domain containing 5A
ENSMUSG00000098234	7.25598	7.24024	7.46281	7.30873	7.32568	7.31869	7.50457	7.3955	7.38691	7.51898	7.55763	7.47272	0.15403	0.0185559	Snhg6	small nucleolar RNA host gene 6
ENSMUSG00000039217	9.02521	8.88818	8.88973	8.94497	9.04422	8.95846	9.08867	9.00607	9.11253	9.13883	9.21591	9.1124	0.153942	0.011744	Il18	interleukin 18
ENSMUSG00000083192	11.3959	11.372	11.2646	11.3029	11.4011	11.3473	11.4276	11.3939	11.5953	11.5385	11.5508	11.5012	0.153919	0.0113584
ENSMUSG00000081049	11.7123	11.6012	11.4517	11.6376	11.8257	11.6457	11.7757	11.7789	11.8494	11.8272	11.7662	11.7995	0.153771	0.0429592	Rps24-ps3	ribosomal protein S24, pseudogene 3
ENSMUSG00000092021	4.79966	4.78943	4.7944	4.79432	4.79976	4.79551	4.87374	4.84717	5.11101	4.97009	4.94427	4.94926	0.153742	0.0105005	Gbp11	guanylate binding protein 11
ENSMUSG00000060419	11.5386	11.4674	11.4374	11.4835	11.6217	11.5097	11.625	11.534	11.6911	11.7821	11.684	11.6632	0.15352	0.0187408	Rps16-ps2	ribosomal protein S16, pseudogene 2
ENSMUSG00000047098	6.50497	6.54679	6.55696	6.49229	6.59986	6.54017	6.6336	6.59922	6.86002	6.71047	6.66254	6.69317	0.152997	0.0147759	Rnf31	ring finger protein 31
ENSMUSG00000059751	11.0998	11.1686	11.0247	11.1049	11.1422	11.108	11.2439	11.2472	11.3398	11.2182	11.2559	11.261	0.152962	0.00137352	Rps3a3	ribosomal protein S3A3
ENSMUSG00000094162	4.67987	4.75952	4.70536	4.7449	4.73064	4.72406	4.86068	4.73944	4.90595	4.99638	4.88182	4.87686	0.152799	0.00819907	Ccl19-ps3	chemokine (C-C motif) ligand 19, pseudogene 3
ENSMUSG00000031851	7.19125	7.17105	7.11278	7.21172	7.23317	7.184	7.28411	7.23427	7.41976	7.43168	7.31403	7.33677	0.152775	0.00811312	Ntpcr	nucleoside-triphosphatase, cancer-related
ENSMUSG00000050621	13.1305	13.0318	12.9593	13.1063	13.1591	13.0774	13.2685	13.2498	13.1775	13.2334	13.2215	13.2301	0.152754	0.00470203	Rps27rt	ribosomal protein S27, retrogene
ENSMUSG00000020432	7.89719	7.89892	7.89476	7.84608	7.9443	7.89625	8.05485	7.91674	8.01798	8.18744	8.06799	8.049	0.152751	0.0108592	Tcn2	transcobalamin 2
ENSMUSG00000080717	6.69343	6.78028	6.73414	6.79428	6.73099	6.74662	6.89316	6.89892	7.00345	6.93526	6.76581	6.89932	0.152694	0.00731592	B230307C23Rik	RIKEN cDNA B230307C23 gene
ENSMUSG00000051439	6.04979	6.0273	5.98799	6.09597	6.01171	6.03455	6.15001	6.0301	6.2904	6.30576	6.15994	6.18724	0.152691	0.0221841	Cd14	CD14 antigen
ENSMUSG00000027808	9.51181	9.46025	9.46423	9.48475	9.40955	9.46612	9.65413	9.59304	9.56147	9.70538	9.5799	9.61878	0.152663	0.00128451	Serp1	stress-associated endoplasmic reticulum protein 1
ENSMUSG00000038037	4.63443	4.649	4.61929	4.62921	4.63945	4.63428	4.72157	4.68631	4.9707	4.76571	4.79041	4.78694	0.152663	0.015108	Socs1	suppressor of cytokine signaling 1
ENSMUSG00000060198	11.5297	11.559	11.4277	11.593	11.5211	11.5261	11.6466	11.6273	11.7734	11.7054	11.6378	11.6781	0.152018	0.0045141	Gm11353	predicted gene 11353
ENSMUSG00000095940	7.077	6.99326	6.82101	6.93424	6.83395	6.93189	7.19753	7.11374	6.99968	7.02168	7.08633	7.08379	0.151901	0.0346711	Gm16416	predicted gene 16416
ENSMUSG00000034116	5.26524	5.28076	5.28066	5.27525	5.29691	5.27976	5.37663	5.28982	5.51649	5.53047	5.44063	5.43081	0.151046	0.010112	Vav1	vav 1 oncogene
ENSMUSG00000083780	5.44567	5.46982	5.27205	5.39381	5.30726	5.37772	5.42637	5.43843	5.57466	5.54103	5.66259	5.52861	0.150892	0.0325096	Gm12728	predicted gene 12728
ENSMUSG00000097346	10.8748	10.8853	10.813	10.9428	10.9361	10.8904	11.0616	10.9889	10.9967	11.1505	11.0087	11.0413	0.150886	0.00425903	Rps18-ps4	ribosomal protein S18, pseudogene 4
ENSMUSG00000057143	4.88176	4.87172	4.90569	4.8765	4.872	4.88153	5.01122	4.96939	5.06019	5.06542	5.0527	5.03178	0.150251	5.40892e-05	Trim12c	tripartite motif-containing 12C
ENSMUSG00000030104	7.23026	7.19647	7.20071	7.24125	7.1655	7.20684	7.34161	7.32367	7.45789	7.32365	7.33796	7.35696	0.150118	0.000810044	Edem1	ER degradation enhancer, mannosidase alpha-like 1
ENSMUSG00000008682	10.431	10.4444	10.2801	10.5186	10.4195	10.4187	10.5886	10.5639	10.6253	10.5545	10.51	10.5685	0.149728	0.00846607	Rpl10	ribosomal protein L10
ENSMUSG00000048164	8.81717	8.7992	8.64562	8.65972	8.6419	8.71272	8.88853	8.79067	8.83364	8.79576	9.00238	8.8622	0.149474	0.027177	Gm7204	predicted pseudogene 7204
ENSMUSG00000079227	5.58676	5.58091	5.64349	5.53663	5.58161	5.58588	5.72596	5.60561	5.80122	5.80747	5.73537	5.73512	0.149245	0.00589959	Ccr5	chemokine (C-C motif) receptor 5
ENSMUSG00000098915	10.3952	10.4424	10.2208	10.3478	10.3119	10.3436	10.5251	10.3905	10.5773	10.5112	10.4585	10.4925	0.148927	0.0166045	Rpl15-ps2	ribosomal protein L15, pseudogene 2
ENSMUSG00000020372	9.73653	9.71016	9.65201	9.73219	9.74035	9.71425	9.8457	9.78122	9.91044	9.92499	9.85119	9.86271	0.148459	0.00124492	Rack1	receptor for activated C kinase 1
ENSMUSG00000036781	9.47338	9.33184	9.417	9.43019	9.34221	9.39892	9.68041	9.49052	9.36483	9.6589	9.54173	9.54728	0.148359	0.048382	Rps27l	ribosomal protein S27-like
ENSMUSG00000060019	11.4294	11.4595	11.3657	11.499	11.4554	11.4418	11.5776	11.5981	11.5037	11.6549	11.6165	11.5902	0.14834	0.00215739	Gm10073	predicted pseudogene 10073
ENSMUSG00000020707	6.39463	6.34457	6.44573	6.40364	6.37346	6.39241	6.50697	6.40606	6.68328	6.55583	6.54962	6.54035	0.147946	0.0146433	Rnf135	ring finger protein 135
ENSMUSG00000062582	11.6447	11.6571	11.4882	11.5928	11.4784	11.5722	11.7477	11.7401	11.6768	11.7155	11.719	11.7198	0.147571	0.00603265	Rpl30-ps8	ribosomal protein L30, pseudogene 8
ENSMUSG00000080885	12.1492	12.1332	12.0251	12.2768	12.1459	12.146	12.3089	12.2801	12.3701	12.2834	12.2253	12.2936	0.147535	0.0129262	Rpl10-ps6	ribosomal protein L10, pseudogene 6
ENSMUSG00000043263	4.00709	4.00705	4.01169	4.00702	4.01177	4.00892	4.09453	4.03883	4.27273	4.22043	4.15541	4.15639	0.147464	0.00796653	Ifi209	interferon activated gene 209
ENSMUSG00000024066	4.81857	4.8332	4.81332	4.82319	4.80862	4.81938	4.89245	4.88925	5.09654	4.99682	4.95857	4.96673	0.147346	0.0050649	Xdh	xanthine dehydrogenase
ENSMUSG00000046330	9.92164	9.9446	9.77109	9.89956	9.91933	9.89125	10.079	10.0637	9.99496	10.0516	10.0001	10.0379	0.146637	0.00317535	Rpl37a	ribosomal protein L37a
ENSMUSG00000092224	4.74562	4.72114	4.71121	4.69615	4.73606	4.72204	4.80334	4.7635	4.91617	4.92529	4.93242	4.86814	0.146106	0.00383097	Gm8815	predicted gene 8815
ENSMUSG00000066116	11.9793	11.988	11.8076	11.9839	11.9381	11.9394	12.0897	12.0775	12.0708	12.059	12.1294	12.0853	0.145905	0.00379407	Gm10154	predicted gene 10154
ENSMUSG00000021556	7.24596	7.23529	7.24402	7.21564	7.2558	7.23934	7.39417	7.25238	7.37257	7.49725	7.40661	7.3846	0.145255	0.00656704	Golm1	golgi membrane protein 1
ENSMUSG00000046688	6.09975	5.99235	6.00324	6.00844	6.06907	6.03457	6.12743	6.11619	6.22925	6.20919	6.21692	6.1798	0.145226	0.00187065	Tifa	TRAF-interacting protein with forkhead-associated domain
ENSMUSG00000024300	5.22632	5.2312	5.24141	5.22576	5.22648	5.23023	5.36271	5.23509	5.4316	5.4703	5.37625	5.37519	0.144956	0.00684806	Myo1f	myosin IF
ENSMUSG00000024205	11.354	11.338	11.2239	11.4332	11.3295	11.3357	11.4623	11.4752	11.5021	11.4852	11.4786	11.4807	0.144944	0.00278731	Rpl36-ps2	ribosomal protein L36, pseudogene 2
ENSMUSG00000050565	7.91873	7.86624	7.89484	7.89398	7.88367	7.89149	8.03861	7.92726	8.13494	8.0516	8.02961	8.0364	0.144911	0.0028377	Tor1aip2	torsin A interacting protein 2
ENSMUSG00000074151	4.11253	4.1218	4.11714	4.11711	4.11724	4.11716	4.20431	4.1577	4.37882	4.30403	4.26511	4.26199	0.144833	0.0055432	Nlrc5	NLR family, CARD domain containing 5
ENSMUSG00000067274	11.1771	11.174	11.1109	11.1746	11.161	11.1595	11.2564	11.1621	11.394	11.3732	11.3357	11.3043	0.14476	0.0115029	Rplp0	ribosomal protein, large, P0
ENSMUSG00000028015	7.88369	7.90355	7.94196	7.94108	7.84377	7.90281	8.08698	7.98656	8.03506	8.06875	8.05957	8.04738	0.144574	0.000455208	Ctso	cathepsin O
ENSMUSG00000058600	9.10101	9.04617	8.93598	8.95841	9.01138	9.01059	9.16391	9.1656	9.13118	9.15198	9.16284	9.1551	0.144509	0.00145709	Rpl30	ribosomal protein L30
ENSMUSG00000069862	12.0505	11.986	11.9326	12.0467	12.1	12.0232	12.2038	12.1643	12.2271	12.1668	12.0764	12.1677	0.144501	0.00575694	Rps12-ps9	ribosomal protein S12, pseudogene 9
ENSMUSG00000090942	3.98301	3.97837	3.97836	3.97834	3.97842	3.9793	4.08119	4.00532	4.21318	4.16717	4.15172	4.12372	0.144417	0.00414264	F830016B08Rik	RIKEN cDNA F830016B08 gene
ENSMUSG00000039682	9.46132	9.57273	9.58071	9.59252	9.56468	9.55439	9.63803	9.58932	9.84146	9.75811	9.667	9.69879	0.144393	0.0219137	Lap3	leucine aminopeptidase 3
ENSMUSG00000089929	4.56912	4.56408	4.59797	4.57867	4.59827	4.58162	4.69487	4.59739	4.83619	4.73298	4.76849	4.72598	0.144363	0.00718957	Bcl2a1b	B cell leukemia/lymphoma 2 related protein A1b
ENSMUSG00000093914	5.15968	5.27082	5.16997	5.19595	5.15444	5.19017	5.50695	5.33838	5.29034	5.24399	5.29088	5.33411	0.143935	0.0214228	Gm22166	predicted gene, 22166
ENSMUSG00000069117	12.0958	12.1098	12.0363	12.1666	12.1602	12.1138	12.2788	12.2033	12.2144	12.3633	12.2283	12.2576	0.143866	0.00519901	Rps18-ps6	ribosomal protein S18, pseudogene 6
ENSMUSG00000057262	11.479	11.4642	11.3046	11.3986	11.4782	11.4249	11.5287	11.5102	11.6197	11.6109	11.5739	11.5687	0.143741	0.00699057	Rpl15-ps6	ribosomal protein L15, pseudogene 6
ENSMUSG00000057696	9.15761	9.20453	9.06412	9.08282	9.06427	9.11467	9.29948	9.26863	9.20054	9.20511	9.31486	9.25772	0.143052	0.00467809	Rpl30-ps1	ribosomal protein L30, pseudogene 1
ENSMUSG00000067344	11.7834	11.7605	11.584	11.7559	11.8348	11.7437	11.9279	11.8724	11.8812	11.888	11.8638	11.8867	0.142928	0.0113939	Rps25-ps1	ribosomal protein S25, pseudogene 1
ENSMUSG00000020585	11.5914	11.6139	11.5907	11.6997	11.6258	11.6243	11.7286	11.6605	11.8522	11.8344	11.7581	11.7668	0.142461	0.0078058	Laptm4a	lysosomal-associated protein transmembrane 4A
ENSMUSG00000082715	7.97832	7.92112	7.88844	7.83225	7.80973	7.88597	8.04854	7.83786	8.11737	8.09242	8.04597	8.02843	0.142459	0.0398063	Gm11633	predicted gene 11633
ENSMUSG00000046620	6.45292	6.52536	6.43534	6.55966	6.39799	6.47425	6.45466	6.58562	6.61746	6.75617	6.6687	6.61652	0.142268	0.0395203	Rps11-ps4	ribosomal protein S11, pseudogene 4
ENSMUSG00000058064	11.207	11.189	11.1052	11.1607	11.3129	11.195	11.3397	11.2864	11.3378	11.3334	11.3889	11.3372	0.142254	0.00553288	Gm10036	predicted gene 10036
ENSMUSG00000016495	6.56185	6.63444	6.59261	6.61823	6.63606	6.60864	6.7505	6.69471	6.83319	6.74343	6.73243	6.75085	0.142214	0.000709295	Plgrkt	plasminogen receptor, C-terminal lysine transmembrane protein
ENSMUSG00000090862	10.4103	10.4968	10.347	10.4876	10.5118	10.4507	10.6152	10.5926	10.5434	10.6561	10.557	10.5928	0.142136	0.00516162	Rps13	ribosomal protein S13
ENSMUSG00000026222	4.40102	4.39146	4.39617	4.40552	4.39635	4.3981	4.51353	4.45057	4.61444	4.60067	4.52181	4.5402	0.142099	0.00156308	Sp100	nuclear antigen Sp100
ENSMUSG00000019890	8.49091	8.62966	8.65895	8.69443	8.72081	8.63895	8.80316	8.79135	8.78365	8.76291	8.76408	8.78103	0.142082	0.00835957	Nts	neurotensin
ENSMUSG00000092072	9.7603	9.7604	9.8256	9.73095	9.79875	9.7752	9.91894	9.95161	9.79347	10.0162	9.90492	9.91702	0.141822	0.00751679	Gm4540	predicted gene 4540
ENSMUSG00000031903	7.07553	7.05488	7.01509	7.08262	7.12776	7.07118	7.21896	7.13394	7.27509	7.2466	7.18965	7.21285	0.14167	0.00164848	Pla2g15	phospholipase A2, group XV
ENSMUSG00000080977	11.4385	11.5204	11.281	11.4294	11.4807	11.43	11.5926	11.4466	11.6742	11.5899	11.5546	11.5716	0.14159	0.0326263	Gm13772	predicted gene 13772
ENSMUSG00000026365	7.15471	7.07258	7.15285	7.07643	7.10851	7.11301	7.25507	7.14781	7.22839	7.45502	7.18673	7.2546	0.141589	0.0358639	Cfh	complement component factor h
ENSMUSG00000096942	12.5497	12.4427	12.3642	12.5529	12.5832	12.4985	12.6366	12.6514	12.6016	12.6992	12.611	12.64	0.141433	0.0132333	Rps19-ps6	ribosomal protein S19, pseudogene 6
ENSMUSG00000079110	5.26721	5.27195	5.23564	5.24597	5.25709	5.25557	5.41392	5.30049	5.4047	5.44501	5.41843	5.39651	0.140938	0.000600489	Capn3	calpain 3
ENSMUSG00000024677	4.21333	4.19909	4.20853	4.21318	4.20393	4.20761	4.28792	4.21756	4.47601	4.43439	4.32558	4.34829	0.140681	0.0181005	Ms4a6b	membrane-spanning 4-domains, subfamily A, member 6B
ENSMUSG00000030432	9.6477	9.66181	9.5658	9.64339	9.64889	9.63352	9.81071	9.65656	9.80971	9.81397	9.77983	9.77416	0.140639	0.00361999	Rpl28	ribosomal protein L28
ENSMUSG00000074516	9.82485	9.77832	9.73601	9.76748	9.68646	9.75863	9.85483	9.85302	9.97463	9.8486	9.96244	9.8987	0.140078	0.00510363	Gm10709	predicted gene 10709
ENSMUSG00000085342	11.317	11.3578	11.2013	11.3589	11.3827	11.3236	11.4598	11.4771	11.475	11.4099	11.4958	11.4635	0.139961	0.00425485	Gm12254	predicted gene 12254
ENSMUSG00000024018	7.6326	7.69508	7.72172	7.72473	7.70942	7.69671	7.84527	7.72311	7.91398	7.81719	7.88317	7.83654	0.139832	0.0052842	Ccdc167	coiled-coil domain containing 167
ENSMUSG00000074129	12.654	12.7203	12.5986	12.7668	12.7382	12.6956	12.8246	12.732	12.8908	12.88	12.8488	12.8353	0.139689	0.0100117	Rpl13a	ribosomal protein L13A
ENSMUSG00000035295	8.17995	8.15287	7.91791	8.06654	8.19327	8.10211	8.27383	8.17649	8.21695	8.32766	8.21342	8.24167	0.139559	0.0415088	Wdr38	WD repeat domain 38
ENSMUSG00000088835	7.20092	7.23507	7.19902	7.04521	7.06344	7.14873	7.31129	7.29765	7.24304	7.31404	7.27454	7.28811	0.139382	0.00978807	Gm23547	predicted gene, 23547
ENSMUSG00000036986	4.99934	4.98898	4.98891	5.01382	4.97912	4.99403	5.08246	5.04206	5.28307	5.14075	5.11835	5.13334	0.139307	0.00988508	Pml	promyelocytic leukemia
ENSMUSG00000032434	8.14274	8.10463	8.20338	8.17122	8.15338	8.15507	8.28217	8.19011	8.30586	8.42442	8.26839	8.29419	0.139119	0.0097479	Cmtm6	CKLF-like MARVEL transmembrane domain containing 6
ENSMUSG00000004552	4.65538	4.63569	4.65517	4.64539	4.66989	4.65231	4.75777	4.66416	4.84333	4.87541	4.81604	4.79134	0.139038	0.00609442	Ctse	cathepsin E
ENSMUSG00000079137	7.69137	7.75478	7.56565	7.76831	7.68828	7.69368	7.81938	7.87256	7.8001	7.85044	7.81993	7.83248	0.138805	0.00656158	Rpl27-ps1	ribosomal protein L27, pseudogene 1
ENSMUSG00000082087	8.63588	8.66345	8.58967	8.63203	8.62685	8.62957	8.63285	8.62534	8.84052	8.88601	8.85579	8.7681	0.138529	0.045213	Gm12138	predicted gene 12138
ENSMUSG00000061787	9.80363	9.76169	9.65332	9.75336	9.71534	9.73747	9.91007	9.85519	9.83212	9.8352	9.94655	9.87583	0.138358	0.00351201	Rps17	ribosomal protein S17
ENSMUSG00000042901	8.07575	8.05351	8.21006	8.09556	8.06659	8.10029	8.19387	8.13163	8.35352	8.25647	8.25631	8.23836	0.138066	0.017928	Aida	axin interactor, dorsalization associated
ENSMUSG00000088308	5.84892	5.82542	5.97654	5.91923	5.92602	5.89923	6.05278	6.00869	5.88163	6.18976	6.05302	6.03718	0.137946	0.0404804	Gm24507	predicted gene, 24507
ENSMUSG00000024013	5.29156	5.28084	5.30136	5.27012	5.28656	5.28609	5.43076	5.30512	5.4347	5.52099	5.42648	5.42361	0.137523	0.00423943	Fgd2	FYVE, RhoGEF and PH domain containing 2
ENSMUSG00000027366	7.68726	7.61808	7.68884	7.62085	7.59184	7.64138	7.77091	7.72804	7.82172	7.80588	7.76788	7.77889	0.137513	0.000668807	Sppl2a	signal peptide peptidase like 2A
ENSMUSG00000082433	5.68997	5.76356	5.72168	5.67807	5.71731	5.71412	5.83206	5.74073	5.90893	5.90655	5.86947	5.85155	0.137429	0.00398913	Gm9025	predicted gene 9025
ENSMUSG00000026433	7.3602	7.35426	7.27734	7.34432	7.29846	7.32692	7.39659	7.30847	7.58457	7.49586	7.53525	7.46415	0.137234	0.0305573	Rab29	RAB29, member RAS oncogene family
ENSMUSG00000084460	5.12105	5.22688	5.18044	5.20629	5.29096	5.20513	5.42221	5.34362	5.36278	5.2541	5.3281	5.34216	0.137034	0.00784396	Gm22957	predicted gene, 22957
ENSMUSG00000067121	9.91792	9.88092	9.75771	9.94939	9.9709	9.89537	10.0706	9.8581	10.0816	10.0772	10.0724	10.032	0.136627	0.0448641	Gm7027	predicted gene 7027
ENSMUSG00000057863	11.2426	11.2415	11.0688	11.3094	11.2448	11.2214	11.3774	11.3529	11.3463	11.3653	11.3472	11.3578	0.136376	0.0100858	Rpl36	ribosomal protein L36
ENSMUSG00000028367	10.1022	10.108	10.0094	10.1019	10.0824	10.0808	10.2261	10.1371	10.208	10.2994	10.2129	10.2167	0.135931	0.00265677	Txn1	thioredoxin 1
ENSMUSG00000080518	5.5505	5.49248	5.40275	5.53425	5.54049	5.5041	5.77952	5.64478	5.67754	5.46816	5.62831	5.63966	0.135567	0.0451421	Gm22193	predicted gene, 22193
ENSMUSG00000021036	7.95903	7.86438	7.94619	7.85929	7.87452	7.90068	8.02444	7.89009	8.12494	8.08779	8.05371	8.0362	0.135515	0.017756	Sptlc2	serine palmitoyltransferase, long chain base subunit 2
ENSMUSG00000031799	8.87724	8.84849	8.78161	8.79918	8.88921	8.83915	8.9587	8.8815	9.12112	9.01032	8.89962	8.97425	0.135105	0.0228462	Tpm4	tropomyosin 4
ENSMUSG00000058126	8.92017	8.86332	8.90216	8.85268	8.94879	8.89742	9.0403	8.85247	9.11809	9.15992	8.99023	9.0322	0.13478	0.044579	Tpm3-rs7	tropomyosin 3, related sequence 7
ENSMUSG00000047675	10.5372	10.6222	10.4253	10.5829	10.5494	10.5434	10.6269	10.6664	10.7197	10.6873	10.6896	10.678	0.134554	0.0060774	Rps8	ribosomal protein S8
ENSMUSG00000058443	13.0602	13.032	12.9359	13.1682	13.0464	13.0485	13.1933	13.1897	13.2435	13.1782	13.1102	13.183	0.134468	0.0136759	Rpl10-ps3	ribosomal protein L10, pseudogene 3
ENSMUSG00000080921	11.8723	11.8922	11.7391	11.8743	11.9563	11.8668	12.0507	12.0339	11.966	11.9566	11.9991	12.0013	0.134451	0.00975446	Rpl38-ps2	ribosomal protein L38, pseudogene 2
ENSMUSG00000015745	7.58148	7.69785	7.65377	7.77589	7.73131	7.68806	7.75856	7.73699	7.94432	7.92048	7.75175	7.82242	0.134362	0.0436619	Plekho1	pleckstrin homology domain containing, family O member 1
ENSMUSG00000030339	6.86923	6.87301	6.8524	6.88704	6.94335	6.88501	6.98162	6.93176	7.10541	7.06319	7.01339	7.01907	0.134069	0.00438155	Ltbr	lymphotoxin B receptor
ENSMUSG00000047965	11.964	12.03	11.9697	12.0912	11.9227	11.9955	12.0963	12.1367	12.2128	12.1043	12.0973	12.1295	0.133958	0.00657702	Rpl9-ps7	ribosomal protein L9, pseudogene 7
ENSMUSG00000044609	9.1755	9.33203	9.1252	9.18245	9.11388	9.18581	9.30554	9.29134	9.4747	9.23687	9.28967	9.31962	0.133812	0.0444381	Gm9294	predicted pseudogene 9294
ENSMUSG00000004730	5.58115	5.5545	5.55964	5.50544	5.57099	5.55434	5.70625	5.5839	5.72801	5.7901	5.6315	5.68795	0.133609	0.00855378	Adgre1	adhesion G protein-coupled receptor E1
ENSMUSG00000027322	3.93978	3.9443	3.94429	3.94427	3.94436	3.9434	4.02118	3.97519	4.16178	4.13404	4.09253	4.07694	0.133544	0.00494213	Siglec1	sialic acid binding Ig-like lectin 1, sialoadhesin
ENSMUSG00000083481	11.2243	11.3554	11.1073	11.3561	11.2557	11.2597	11.3197	11.3402	11.5151	11.3874	11.4021	11.3929	0.133143	0.0492772	Rps8-ps2	ribosomal protein S8, pseudogene 2
ENSMUSG00000098274	6.73621	6.7256	6.51393	6.55223	6.52132	6.60986	6.6874	6.69254	6.76551	6.73206	6.83696	6.7429	0.13304	0.0476376	Rpl24	ribosomal protein L24
ENSMUSG00000015355	4.88911	4.81989	4.83501	4.83993	4.84538	4.84586	4.94577	4.82428	5.06971	5.09808	4.95468	4.9785	0.132641	0.0300174	Cd48	CD48 antigen
ENSMUSG00000029614	10.3326	10.321	10.2936	10.401	10.3704	10.3437	10.4996	10.4318	10.5127	10.4846	10.452	10.4761	0.132406	0.000583177	Rpl6	ribosomal protein L6
ENSMUSG00000037649	6.94389	6.93745	7.08296	7.05446	7.0669	7.01713	7.03	7.06889	7.22106	7.24115	7.1858	7.14938	0.13225	0.036385	H2-DMa	histocompatibility 2, class II, locus DMa
ENSMUSG00000083041	4.76236	4.75714	4.76718	4.74684	4.89906	4.78651	4.8557	4.8009	4.96214	5.00309	4.97074	4.91851	0.131999	0.0245352	Gmfg-ps	glia maturation factor, gamma, pseudogene
ENSMUSG00000080859	12.9819	12.9652	12.8655	13.1122	12.9489	12.9747	13.1087	13.1279	13.1702	13.1009	13.0259	13.1067	0.131993	0.0212411	Rpl10-ps1	ribosomal protein L10, pseudogene 1
ENSMUSG00000098549	5.0373	5.05576	4.92669	4.95787	4.92168	4.97986	5.15743	5.04975	5.04323	5.07169	5.23705	5.11183	0.131971	0.0223655	Gm5269	predicted gene 5269
ENSMUSG00000082465	7.72349	7.72553	7.60912	7.68143	7.75848	7.69961	7.855	7.80741	7.87368	7.79887	7.82094	7.83118	0.131569	0.00207862	Rps6-ps3	ribosomal protein S6, pseudogene 3
ENSMUSG00000080848	12.3928	12.4489	12.3295	12.4749	12.4231	12.4138	12.5355	12.5488	12.5556	12.5227	12.5643	12.5454	0.131536	0.00101659	Gm9385	predicted pseudogene 9385
ENSMUSG00000014599	7.50867	7.54898	7.6051	7.53109	7.54319	7.54741	7.60702	7.5218	7.80366	7.72565	7.73365	7.67836	0.130949	0.0380403	Csf1	colony stimulating factor 1 (macrophage)
ENSMUSG00000020717	6.87957	6.86817	6.92265	6.91227	6.93949	6.90443	7.02368	6.92301	7.07031	7.15264	7.00622	7.03517	0.130744	0.0115012	Pecam1	platelet/endothelial cell adhesion molecule 1
ENSMUSG00000057322	9.86601	9.86228	9.75398	9.83712	9.94609	9.8531	9.9989	10.0028	9.88574	10.0247	10.0061	9.98364	0.130546	0.0109038	Rpl38	ribosomal protein L38
ENSMUSG00000062006	8.11662	8.05457	8.02294	8.26112	8.12408	8.11587	8.22222	8.17689	8.25835	8.21395	8.36045	8.24637	0.130505	0.0352045	Rpl34	ribosomal protein L34
ENSMUSG00000024457	6.48533	6.52587	6.4681	6.4783	6.4858	6.48868	6.60056	6.50664	6.75419	6.62593	6.60561	6.61859	0.129906	0.0130216	Trim26	tripartite motif-containing 26
ENSMUSG00000079339	5.19173	5.2173	5.21721	5.23225	5.2178	5.21526	5.28761	5.27527	5.46723	5.36977	5.32466	5.34491	0.129651	0.00632381	Ifit1bl1	interferon induced protein with tetratricpeptide repeats 1B like 1
ENSMUSG00000083087	9.07926	9.1198	9.07624	9.26659	9.17779	9.14394	9.27901	9.24211	9.34995	9.23216	9.26461	9.27357	0.129633	0.0139011	Gm11249	predicted gene 11249
ENSMUSG00000000732	5.68988	5.71619	5.68922	5.74708	5.71167	5.71081	5.80219	5.78059	5.93287	5.85059	5.83562	5.84037	0.129564	0.00178792	Icosl	icos ligand
ENSMUSG00000032440	6.48909	6.45091	6.49821	6.45557	6.49999	6.47875	6.56501	6.46858	6.70072	6.70386	6.60339	6.60831	0.129561	0.0214891	Tgfbr2	transforming growth factor, beta receptor II
ENSMUSG00000060377	11.2025	11.0763	11.0311	11.133	11.1893	11.1264	11.332	11.2801	11.2254	11.2127	11.2266	11.2553	0.128897	0.0116469	Rpl36a-ps1	ribosomal protein L36A, pseudogene 1
ENSMUSG00000028048	8.86946	8.83826	8.83084	8.83656	8.89022	8.85307	8.97785	8.94368	8.98374	9.04985	8.95445	8.98191	0.128843	0.000355268	Gba	glucosidase, beta, acid
ENSMUSG00000081344	14.0145	13.9959	13.8812	14.0036	14.0921	13.9975	14.1488	14.1267	14.0886	14.1308	14.1353	14.126	0.128575	0.00650867	Gm14303	predicted gene 14303
ENSMUSG00000057191	4.1114	4.10676	4.08827	4.10213	4.11144	4.104	4.16727	4.12003	4.33283	4.29413	4.24821	4.23249	0.128493	0.0118134	AB124611	cDNA sequence AB124611
ENSMUSG00000026466	6.8616	6.91903	6.8296	6.86939	6.85213	6.86635	6.96412	6.9094	7.07145	6.99345	7.03511	6.99471	0.128357	0.00368785	Tor1aip1	torsin A interacting protein 1
ENSMUSG00000089961	4.6159	4.56308	4.54318	4.5776	4.59239	4.57843	4.63214	4.55769	4.84143	4.81335	4.68913	4.70675	0.128321	0.0481845	Gm16567	predicted gene 16567
ENSMUSG00000066068	10.6385	10.5861	10.3595	10.6141	10.5838	10.5564	10.7016	10.6969	10.676	10.6905	10.6581	10.6846	0.128247	0.0357278	Gm13611	predicted gene 13611
ENSMUSG00000081992	11.0629	11.115	10.9609	11.0457	11.0674	11.0504	11.1629	11.0915	11.2552	11.1764	11.2057	11.1783	0.127952	0.00838263	Gm13408	predicted gene 13408
ENSMUSG00000082633	5.49088	5.41637	5.35845	5.36368	5.35364	5.3966	5.56755	5.44977	5.51803	5.47272	5.61454	5.52452	0.127916	0.0125859	Gm15779	predicted gene 15779
ENSMUSG00000081281	9.20381	9.37392	9.26021	9.31092	9.22508	9.27479	9.30964	9.35506	9.45859	9.44711	9.442	9.40248	0.127693	0.0172771	Rpl7-ps9	ribosomal protein L7, pseudogene 9
ENSMUSG00000000740	9.85077	9.84582	9.63104	9.83662	9.77169	9.78719	9.89606	9.87472	9.9655	9.94025	9.89682	9.91467	0.127484	0.0215105	Rpl13	ribosomal protein L13
ENSMUSG00000032265	5.73482	5.72901	5.72885	5.702	5.68137	5.71521	5.85186	5.74763	5.96082	5.83442	5.81442	5.84183	0.12662	0.00795615	Tent5a	terminal nucleotidyltransferase 5A
ENSMUSG00000084106	12.0094	11.9676	11.9234	12.0463	12.0765	12.0046	12.1438	12.0867	12.1797	12.1332	12.112	12.1311	0.126444	0.00382392	Gm6136	predicted pseudogene 6136
ENSMUSG00000086513	4.68112	4.65731	4.65247	4.66195	4.64792	4.66015	4.75877	4.72545	4.8396	4.83292	4.77568	4.78648	0.126333	0.000521562	9130208D14Rik	RIKEN cDNA 9130208D14 gene
ENSMUSG00000053173	11.071	11.0099	10.943	11.0858	11.0469	11.0313	11.1309	11.0949	11.2002	11.1622	11.199	11.1574	0.126131	0.00473661	Rpl18-ps2	ribosomal protein L18, pseudogene 2
ENSMUSG00000093271	4.68124	4.53521	4.53519	4.67197	4.5353	4.59178	4.81109	4.72226	4.65652	4.74175	4.65683	4.71769	0.125909	0.0236377	Gm26233	predicted gene, 26233
ENSMUSG00000089883	6.67734	6.61789	6.5191	6.53472	6.4542	6.56065	6.74431	6.56825	6.68449	6.67353	6.7622	6.68656	0.125906	0.0414313	Gm3355	predicted gene 3355
ENSMUSG00000061852	4.03063	4.03973	4.03971	4.04422	4.06233	4.04332	4.15702	4.07933	4.27859	4.1495	4.1805	4.16899	0.125666	0.00484553	Gm7582	predicted gene 7582
ENSMUSG00000060441	4.76053	4.77948	4.76029	4.75536	4.76545	4.76422	4.85415	4.84248	4.91654	4.92975	4.90479	4.88954	0.125321	0.000111264	Trim5	tripartite motif-containing 5
ENSMUSG00000091086	11.2951	11.2314	11.1576	11.3559	11.4297	11.2939	11.4417	11.385	11.4722	11.4005	11.3953	11.419	0.125023	0.0371447	Rpl6l	ribosomal protein L6-like
ENSMUSG00000024349	5.41891	5.47628	5.46589	5.4396	5.45629	5.45139	5.55973	5.45402	5.68577	5.64991	5.53162	5.57621	0.124816	0.019444	Tmem173	transmembrane protein 173
ENSMUSG00000062619	6.69052	6.61827	6.61272	6.65859	6.58265	6.63255	6.69945	6.72858	6.69844	6.91748	6.74245	6.75728	0.124728	0.0244116	2310039H08Rik	RIKEN cDNA 2310039H08 gene
ENSMUSG00000025290	12.1671	12.041	11.9781	12.0887	12.2627	12.1075	12.1985	12.2474	12.2469	12.2658	12.202	12.2321	0.124571	0.0415267	Rps24	ribosomal protein S24
ENSMUSG00000021290	12.4412	12.4197	12.4039	12.449	12.4136	12.4255	12.5735	12.6206	12.4616	12.5158	12.5783	12.55	0.124485	0.00261608	Atp5mpl	ATP synthase membrane subunit 6.8PL
ENSMUSG00000080896	8.96234	9.01583	8.97405	8.97508	9.09976	9.00541	9.24091	9.15596	8.97216	9.12037	9.15861	9.1296	0.12419	0.0402059	Gm14567	predicted gene 14567
ENSMUSG00000070031	5.29053	5.26998	5.23889	5.24398	5.26541	5.26176	5.35837	5.26355	5.46672	5.46421	5.37675	5.38592	0.124163	0.0127277	Sp140	Sp140 nuclear body protein
ENSMUSG00000063694	10.3468	10.3802	10.2797	10.2748	10.3009	10.3165	10.5102	10.4468	10.3505	10.4495	10.4457	10.4405	0.124048	0.00530922	Cycs	cytochrome c, somatic
ENSMUSG00000097956	10.8755	10.7959	10.7348	10.8753	10.8465	10.8256	10.9239	10.8865	10.9974	10.9501	10.9905	10.9496	0.124021	0.006515
ENSMUSG00000080845	7.20991	7.29885	7.17	7.30206	7.23384	7.24293	7.41815	7.22598	7.44768	7.33586	7.40682	7.3669	0.123962	0.030524	Gm9115	predicted gene 9115
ENSMUSG00000050936	8.43146	8.27623	8.25092	8.27775	8.44876	8.33702	8.4145	8.43217	8.4448	8.55736	8.45525	8.46082	0.123792	0.0362993	Gm42743	predicted gene 42743
ENSMUSG00000025508	8.59925	8.73176	8.47791	8.70897	8.65091	8.63376	8.73402	8.68317	8.8353	8.738	8.7972	8.75754	0.123777	0.046118	Rplp2	ribosomal protein, large P2
ENSMUSG00000004040	7.81052	7.83101	7.86327	7.82593	7.80009	7.82616	7.90111	7.80547	8.07636	8.00724	7.95899	7.94983	0.12367	0.0311647	Stat3	signal transducer and activator of transcription 3
ENSMUSG00000038305	6.44086	6.48235	6.48727	6.46588	6.48903	6.47308	6.56386	6.52947	6.70288	6.59424	6.59263	6.59662	0.123538	0.00363869	Spats2l	spermatogenesis associated, serine-rich 2-like
ENSMUSG00000022751	8.05275	8.12326	8.14809	8.03571	8.05368	8.0827	8.19336	8.21441	8.19755	8.26411	8.16063	8.20601	0.123314	0.00224255	Nit2	nitrilase family, member 2
ENSMUSG00000058546	11.4104	11.3705	11.2646	11.3495	11.4142	11.3618	11.4784	11.4624	11.5224	11.5074	11.4544	11.485	0.123158	0.00349773	Rpl23a	ribosomal protein L23A
ENSMUSG00000024981	8.21873	8.29914	8.26253	8.31231	8.2813	8.2748	8.36218	8.3292	8.50237	8.43366	8.36003	8.39749	0.12269	0.00840347	Acsl5	acyl-CoA synthetase long-chain family member 5
ENSMUSG00000094974	10.5657	10.5662	10.4647	10.6591	10.4634	10.5438	10.7276	10.6519	10.6054	10.6597	10.6878	10.6665	0.122639	0.0191609	Rps19-ps2	ribosomal protein S19, pseudogene 2
ENSMUSG00000028163	8.18636	8.10718	8.14895	8.17657	8.14284	8.15238	8.22251	8.23168	8.36212	8.33509	8.22312	8.2749	0.122526	0.00639758	Nfkb1	nuclear factor of kappa light polypeptide gene enhancer in B cells 1, p105
ENSMUSG00000090136	10.5326	10.3372	10.2979	10.3753	10.4822	10.405	10.5685	10.4621	10.5023	10.5339	10.5707	10.5275	0.122463	0.0365172	Gm10177	predicted gene 10177
ENSMUSG00000049960	9.43797	9.55581	9.54623	9.61864	9.68174	9.56808	9.74304	9.68732	9.7001	9.66997	9.65158	9.6904	0.122325	0.0227512	Mrps16	mitochondrial ribosomal protein S16
ENSMUSG00000081400	10.5726	10.5468	10.4714	10.5276	10.6198	10.5476	10.6655	10.5957	10.7444	10.7189	10.6251	10.6699	0.122294	0.0109097	Gm13680	predicted gene 13680
ENSMUSG00000015733	9.72018	9.73752	9.71964	9.74482	9.73331	9.73109	9.88277	9.83387	9.86315	9.83909	9.84729	9.85324	0.122142	2.11904e-06	Capza2	capping protein (actin filament) muscle Z-line, alpha 2
ENSMUSG00000043008	5.25122	5.2307	5.20484	5.23044	5.22609	5.22866	5.31463	5.23949	5.35933	5.44555	5.39467	5.35073	0.122076	0.00934369	Klhl6	kelch-like 6
ENSMUSG00000069682	12.3085	12.2998	12.1833	12.3409	12.3985	12.3062	12.4013	12.3927	12.4642	12.4655	12.4173	12.4282	0.122055	0.0132084	Gm10275	predicted pseudogene 10275
ENSMUSG00000020132	9.70131	9.63028	9.58955	9.64661	9.65627	9.64481	9.7967	9.69875	9.80298	9.74646	9.7889	9.76676	0.121952	0.0018592	Rab21	RAB21, member RAS oncogene family
ENSMUSG00000061983	10.4597	10.427	10.3548	10.4519	10.5168	10.442	10.6021	10.5	10.6078	10.6169	10.4931	10.564	0.121925	0.0127121	Rps12	ribosomal protein S12
ENSMUSG00000056880	8.45685	8.4492	8.31832	8.499	8.4958	8.44383	8.57232	8.54444	8.61893	8.5487	8.54296	8.56547	0.121638	0.00957498	Gadl1	glutamate decarboxylase-like 1
ENSMUSG00000049517	11.746	11.785	11.6153	11.7642	11.7304	11.7282	11.8534	11.7824	11.8925	11.8583	11.8622	11.8498	0.121585	0.00812635	Rps23	ribosomal protein S23
ENSMUSG00000031320	11.0011	10.9876	10.8823	11.0136	10.9409	10.9651	11.0904	11.0694	11.1312	11.1039	11.0373	11.0864	0.121355	0.00295324	Rps4x	ribosomal protein S4, X-linked
ENSMUSG00000068396	12.4982	12.4831	12.3957	12.497	12.5551	12.4858	12.6244	12.5905	12.5703	12.6092	12.64	12.6069	0.121058	0.00279244	Rpl34-ps1	ribosomal protein L34, pseudogene 1
ENSMUSG00000027580	4.41758	4.40354	4.39882	4.4081	4.40371	4.40635	4.48208	4.43952	4.65528	4.54813	4.51135	4.52727	0.120922	0.0110211	Helz2	helicase with zinc finger 2, transcriptional coactivator
ENSMUSG00000039983	8.32152	8.34608	8.36873	8.38778	8.45352	8.37552	8.49605	8.3757	8.59332	8.49988	8.51715	8.49642	0.120895	0.0195242	Ccdc32	coiled-coil domain containing 32
ENSMUSG00000037816	6.52885	6.48509	6.53798	6.53751	6.58579	6.53505	6.63837	6.56005	6.74112	6.67297	6.66669	6.65584	0.120796	0.00679694	Fbxw17	F-box and WD-40 domain protein 17
ENSMUSG00000056737	5.67424	5.64746	5.64199	5.65237	5.63213	5.64964	5.67432	5.65604	5.87751	5.87535	5.7674	5.77013	0.120489	0.0359085	Capg	capping protein (actin filament), gelsolin-like
ENSMUSG00000099213	4.79337	4.68816	4.6234	4.67836	4.67871	4.6924	4.80723	4.72507	4.80692	4.83686	4.8878	4.81277	0.120378	0.0137287	Gm27686	predicted gene, 27686
ENSMUSG00000003617	6.21365	6.15862	6.20728	6.21749	6.20873	6.20115	6.22166	6.23579	6.47091	6.39175	6.28739	6.3215	0.120346	0.0396348	Cp	ceruloplasmin
ENSMUSG00000029426	11.1964	11.1557	11.2701	11.2195	11.2071	11.2098	11.3094	11.269	11.361	11.3585	11.3521	11.33	0.120271	0.00160158	Scarb2	scavenger receptor class B, member 2
ENSMUSG00000006333	10.6449	10.732	10.6297	10.7626	10.763	10.7064	10.878	10.752	10.8745	10.8541	10.7728	10.8263	0.119864	0.0157626	Rps9	ribosomal protein S9
ENSMUSG00000027433	8.54945	8.56828	8.62376	8.57703	8.61257	8.58622	8.67181	8.68177	8.73457	8.76734	8.67484	8.70607	0.119848	0.000962988	Xrn2	5'-3' exoribonuclease 2
ENSMUSG00000096681	10.5334	10.5355	10.4318	10.6251	10.4347	10.5121	10.697	10.6136	10.5737	10.629	10.6465	10.6319	0.119839	0.0202006	Rps19-ps1	ribosomal protein S19, pseudogene 1
ENSMUSG00000092505	5.17581	5.10736	5.10727	5.06611	5.06665	5.10464	5.17678	5.11617	5.26902	5.3515	5.20878	5.22445	0.119809	0.0285171	Gm19246	predicted gene, 19246
ENSMUSG00000014867	8.91181	8.85916	8.90023	8.87519	8.94476	8.89823	8.97561	8.98803	9.03056	9.08401	9.01198	9.01804	0.119807	0.0011037	Surf4	surfeit gene 4
ENSMUSG00000030235	8.89743	8.8514	8.90092	8.84078	8.75549	8.84921	9.07498	8.91624	8.94316	9.04362	8.86613	8.96883	0.119619	0.0352325	Slco1c1	solute carrier organic anion transporter family, member 1c1
ENSMUSG00000058587	7.73757	7.70509	7.66524	7.66044	7.746	7.70287	7.86726	7.82038	7.84866	7.84329	7.73275	7.82247	0.119599	0.003698	Tmod3	tropomodulin 3
ENSMUSG00000095847	11.4055	11.4357	11.3624	11.5754	11.4404	11.4439	11.5224	11.5945	11.6685	11.4872	11.5446	11.5634	0.119571	0.0362897	Gm5451	predicted gene 5451
ENSMUSG00000016833	8.39825	8.43558	8.44051	8.39455	8.47706	8.42919	8.54711	8.4468	8.54269	8.61712	8.58977	8.5487	0.119509	0.00646683	Mrps18c	mitochondrial ribosomal protein S18C
ENSMUSG00000030654	11.5227	11.5657	11.5877	11.5895	11.5514	11.5634	11.6959	11.6572	11.6649	11.6835	11.7131	11.6829	0.119502	7.2459e-05	Arl6ip1	ADP-ribosylation factor-like 6 interacting protein 1
ENSMUSG00000028495	11.4691	11.4566	11.3446	11.4805	11.5506	11.4603	11.585	11.5827	11.6386	11.5525	11.5399	11.5797	0.119459	0.0126142	Rps6	ribosomal protein S6
ENSMUSG00000081640	6.60192	6.55614	6.51989	6.50896	6.39523	6.51643	6.62529	6.55218	6.73639	6.57917	6.68529	6.63566	0.119235	0.0385717	Rplp0-ps1	ribosomal protein, large, P0, pseudogene 1
ENSMUSG00000026087	9.08576	9.03217	8.92483	9.0563	9.08881	9.03757	9.11324	9.08033	9.20434	9.20373	9.18094	9.15651	0.118942	0.0163196	Mrpl30	mitochondrial ribosomal protein L30
ENSMUSG00000038235	6.05729	6.05128	6.04044	6.04543	6.00364	6.03962	6.14549	6.0694	6.18705	6.22126	6.16946	6.15853	0.118916	0.00235656	F11r	F11 receptor
ENSMUSG00000095649	4.23785	4.23776	4.2287	4.23768	4.22428	4.23325	4.33374	4.29793	4.40271	4.38108	4.34178	4.35145	0.118194	0.000221672	Gm8979	predicted gene 8979
ENSMUSG00000064057	4.40491	4.40949	4.41876	4.4187	4.41899	4.41417	4.49235	4.43201	4.66149	4.53419	4.54178	4.53236	0.118191	0.014122	Scgb3a1	secretoglobin, family 3A, member 1
ENSMUSG00000026355	6.29948	6.34786	6.4102	6.3841	6.37572	6.36347	6.45195	6.41192	6.54387	6.53325	6.46667	6.48153	0.118059	0.00545577	Mcm6	minichromosome maintenance complex component 6
ENSMUSG00000082193	11.0996	11.0949	11.0253	11.0892	11.1278	11.0874	11.2239	11.1183	11.2432	11.2304	11.2113	11.2054	0.118046	0.00294841	Rpl5-ps1	ribosomal protein L5, pseudogene 1
ENSMUSG00000026288	5.46726	5.45129	5.44069	5.46134	5.45713	5.45554	5.57396	5.46515	5.57801	5.66272	5.58775	5.57352	0.117977	0.00604421	Inpp5d	inositol polyphosphate-5-phosphatase D
ENSMUSG00000030291	8.54592	8.53327	8.48718	8.49703	8.49641	8.51196	8.71006	8.5766	8.62163	8.58574	8.65527	8.62986	0.117899	0.002408	Med21	mediator complex subunit 21
ENSMUSG00000059291	9.13893	9.0496	8.99178	9.09495	9.12122	9.0793	9.1932	9.16451	9.18581	9.24244	9.19918	9.19703	0.117731	0.00397558	Rpl11	ribosomal protein L11
ENSMUSG00000037805	11.1907	11.1572	11.0678	11.1872	11.2133	11.1633	11.22	11.1902	11.3716	11.3598	11.2631	11.281	0.117705	0.0296287	Rpl10a	ribosomal protein L10A
ENSMUSG00000031948	9.85904	9.94927	9.91954	9.94394	9.98811	9.93198	10.0169	9.97479	10.1602	10.0511	10.0452	10.0496	0.117665	0.0136899	Kars	lysyl-tRNA synthetase
ENSMUSG00000018920	4.79335	4.76887	4.76881	4.78333	4.77895	4.77866	4.84194	4.76815	5.0213	4.98073	4.86862	4.89615	0.117486	0.0355769	Cxcl16	chemokine (C-X-C motif) ligand 16
ENSMUSG00000084168	11.7411	11.6697	11.6036	11.6301	11.5943	11.6478	11.9103	11.7801	11.6463	11.7469	11.7425	11.7652	0.117453	0.0477553	Atp5l2-ps	ATP synthase, H+ transporting, mitochondrial FO complex, subunit G2, pseudogene
ENSMUSG00000096474	8.98118	8.90991	8.95768	8.78935	8.82913	8.89345	9.00956	9.00821	9.08899	9.01761	8.9296	9.01079	0.117343	0.0302041	Gm5561	predicted gene 5561
ENSMUSG00000084104	6.3114	6.27493	6.22192	6.24821	6.13347	6.23799	6.35636	6.31205	6.30222	6.35805	6.44768	6.35527	0.117285	0.0179762	Gm13578	predicted gene 13578
ENSMUSG00000028954	9.49919	9.51655	9.57352	9.55345	9.57787	9.54412	9.59511	9.54893	9.79584	9.66234	9.70451	9.66134	0.117229	0.0334988	Nub1	negative regulator of ubiquitin-like proteins 1
ENSMUSG00000050732	6.38714	6.45896	6.31419	6.45317	6.40886	6.40446	6.49977	6.41434	6.5226	6.62893	6.54249	6.52163	0.117162	0.0272065	Vamp8	vesicle-associated membrane protein 8
ENSMUSG00000041084	9.67344	9.61666	9.50318	9.72645	9.69761	9.64347	9.76629	9.74087	9.80935	9.81242	9.67414	9.76062	0.117149	0.037201	Ostc	oligosaccharyltransferase complex subunit (non-catalytic)
ENSMUSG00000066487	9.98356	9.925	9.86573	9.93822	9.92405	9.92731	10.059	10.0143	10.0813	10.03	10.0368	10.0443	0.11696	0.000751855	Gm5786	predicted pseudogene 5786
ENSMUSG00000090122	8.10389	8.11167	8.02393	8.08066	8.16872	8.09777	8.20089	8.10416	8.31341	8.27151	8.18346	8.21468	0.116912	0.0268736	Kcne1l	potassium voltage-gated channel, Isk-related family, member 1-like, pseudogene
ENSMUSG00000032359	5.64511	5.55066	5.58275	5.61379	5.56218	5.5909	5.71164	5.6224	5.72483	5.80569	5.67421	5.70775	0.116854	0.0100249	Ctsh	cathepsin H
ENSMUSG00000097664	7.48916	7.55943	7.60745	7.54575	7.63802	7.56796	7.67045	7.70791	7.63875	7.68842	7.71855	7.68482	0.116854	0.00407117	Gm26765	predicted gene, 26765
ENSMUSG00000017404	11.568	11.5016	11.4525	11.5473	11.6465	11.5432	11.668	11.5674	11.7306	11.6918	11.642	11.66	0.116793	0.025278	Rpl19	ribosomal protein L19
ENSMUSG00000047250	6.46877	6.46779	6.51336	6.40852	6.41605	6.4549	6.61867	6.44317	6.54811	6.64743	6.60084	6.57165	0.116749	0.0211181	Ptgs1	prostaglandin-endoperoxide synthase 1
ENSMUSG00000046169	7.19142	7.18075	7.12853	7.18886	7.19212	7.17634	7.23142	7.25124	7.41673	7.26864	7.29585	7.29277	0.116439	0.0103133	Adamts6	a disintegrin-like and metallopeptidase (reprolysin type) with thrombospondin type 1 motif, 6
ENSMUSG00000058163	4.23667	4.20962	4.21414	4.2141	4.21882	4.21867	4.29884	4.28743	4.39523	4.37006	4.32307	4.33493	0.116256	0.000590902	Gm5431	predicted gene 5431
ENSMUSG00000067351	5.44212	5.56608	5.44164	5.48979	5.54711	5.49735	5.62273	5.57375	5.62219	5.53314	5.71454	5.61327	0.115921	0.0197021	Rps15a-ps2	ribosomal protein S15A, pseudogene 2
ENSMUSG00000080969	7.71223	7.86784	7.79461	7.7405	7.83108	7.78925	7.94422	7.84302	7.95883	7.80543	7.97396	7.90509	0.11584	0.0308294	Taf9-ps	TATA-box binding protein associated factor 9, pseudogene
ENSMUSG00000091845	10.9095	10.9008	10.7149	10.9013	10.8668	10.8587	10.9772	11.0604	10.9766	10.9608	10.897	10.9744	0.115742	0.0330353	Rpl36-ps12	ribosomal protein L36, pseudogene 12
ENSMUSG00000035697	5.49831	5.54519	5.53472	5.52408	5.53034	5.52653	5.62429	5.5279	5.67863	5.77425	5.60549	5.64211	0.115583	0.0241575	Arhgap45	Rho GTPase activating protein 45
ENSMUSG00000082088	4.25763	4.24824	4.3115	4.27127	4.26691	4.27111	4.34823	4.2978	4.47182	4.45084	4.36473	4.38669	0.115575	0.00984395	Gm15753	predicted gene 15753
ENSMUSG00000049969	6.58149	6.55969	6.56461	6.57449	6.57165	6.57039	6.67906	6.6068	6.75481	6.71337	6.67472	6.68575	0.115365	0.00160899	Plekhf2	pleckstrin homology domain containing, family F (with FYVE domain) member 2
ENSMUSG00000086290	7.21109	7.21877	7.13344	7.25368	7.25258	7.21391	7.28151	7.26671	7.31398	7.41076	7.37296	7.32918	0.11527	0.0110335	Snhg12	small nucleolar RNA host gene 12
ENSMUSG00000071350	6.0473	5.99858	6.03059	5.99807	6.03186	6.02128	6.08613	6.04898	6.19409	6.22319	6.1302	6.13652	0.11524	0.00938372	Setdb2	SET domain, bifurcated 2
ENSMUSG00000091199	3.93946	3.94847	3.93941	3.95739	3.97525	3.952	4.04092	3.97475	4.19549	4.03319	4.09178	4.06723	0.11523	0.0155742	Gm2619	predicted gene 2619
ENSMUSG00000059325	9.37061	9.43607	9.41153	9.3845	9.46154	9.41285	9.53459	9.36897	9.52235	9.60612	9.6079	9.52799	0.115137	0.0385329	Hopx	HOP homeobox
ENSMUSG00000086782	7.02432	7.07586	7.05648	7.07953	7.0732	7.06188	7.13721	7.28216	7.18791	7.13088	7.14646	7.17692	0.115046	0.00490549	E130102H24Rik	RIKEN cDNA E130102H24 gene
ENSMUSG00000038900	8.58001	8.60596	8.56421	8.56842	8.61174	8.58607	8.63494	8.657	8.75167	8.76652	8.69514	8.70106	0.114985	0.00304558	Rpl12	ribosomal protein L12
ENSMUSG00000059776	12.1826	12.176	11.9859	12.1826	12.1617	12.1378	12.2361	12.2	12.28	12.3079	12.2391	12.2526	0.114837	0.0270481	Rpl13-ps6	ribosomal protein L13, pseudogene 6
ENSMUSG00000087590	7.09408	7.20242	7.20656	7.15949	7.29734	7.19198	7.23495	7.30616	7.37487	7.34315	7.27437	7.3067	0.114723	0.0241838	Epb41l4aos	erythrocyte membrane protein band 4.1 like 4a, opposite strand
ENSMUSG00000016559	10.3139	10.3241	10.3723	10.3641	10.354	10.3457	10.3937	10.3754	10.4508	10.5335	10.5478	10.4602	0.114567	0.0146924	H3f3b	H3.3 histone B
ENSMUSG00000083474	8.83218	8.72952	8.68796	8.63205	8.68944	8.71423	8.78237	8.76988	8.85651	8.85409	8.88018	8.82861	0.114376	0.0209955	Gm15267	predicted gene 15267
ENSMUSG00000025887	5.40568	5.41533	5.38468	5.37412	5.36973	5.38991	5.48823	5.42856	5.56313	5.5165	5.5246	5.5042	0.114294	0.00145135	Casp12	caspase 12
ENSMUSG00000086866	3.77329	3.77766	3.78202	3.77763	3.7733	3.77678	3.85204	3.82837	3.95701	3.89526	3.92116	3.89077	0.113993	0.00117789	4930512H18Rik	RIKEN cDNA 4930512H18 gene
ENSMUSG00000039456	8.12482	7.97357	7.9835	8.00334	7.97992	8.01303	8.09067	8.11844	8.15371	8.17701	8.09442	8.12685	0.113821	0.00871206	Morc3	microrchidia 3
ENSMUSG00000036362	6.70913	6.68781	6.69761	6.60825	6.70968	6.68249	6.78487	6.71854	6.82026	6.87202	6.78523	6.79619	0.113691	0.0068708	P2ry13	purinergic receptor P2Y, G-protein coupled 13
ENSMUSG00000025283	9.2091	9.16063	9.18963	9.24952	9.24956	9.21169	9.28974	9.32705	9.38118	9.29234	9.33649	9.32536	0.113672	0.00148964	Sat1	spermidine/spermine N1-acetyl transferase 1
ENSMUSG00000034438	3.81358	3.80908	3.80459	3.80458	3.80015	3.8064	3.85167	3.81333	4.02661	3.99939	3.90869	3.91994	0.113542	0.0248343	Gbp8	guanylate-binding protein 8
ENSMUSG00000082768	6.16413	6.11417	5.92889	6.04104	5.97068	6.04378	6.17522	6.07559	6.1508	6.19537	6.18945	6.15729	0.113507	0.0482539	Gm12727	predicted gene 12727
ENSMUSG00000036478	7.40852	7.45825	7.47858	7.44861	7.34212	7.42722	7.50589	7.47694	7.64748	7.57871	7.49439	7.54068	0.113468	0.021801	Btg1	BTG anti-proliferation factor 1
ENSMUSG00000085442	12.789	12.7202	12.5589	12.672	12.8027	12.7086	12.8073	12.7706	12.8473	12.8482	12.8355	12.8218	0.113195	0.0414764	Gm3362	predicted pseudogene 3362
ENSMUSG00000013707	5.50956	5.49861	5.49849	5.53452	5.50453	5.50914	5.58966	5.48109	5.65822	5.74151	5.64098	5.62229	0.11315	0.0313905	Tnfaip8l2	tumor necrosis factor, alpha-induced protein 8-like 2
ENSMUSG00000061474	8.17455	8.05563	8.06521	8.10084	8.1504	8.10933	8.26866	8.20166	8.17257	8.24936	8.22001	8.22245	0.113126	0.00439788	Mrps36	mitochondrial ribosomal protein S36
ENSMUSG00000047215	9.24598	9.30294	9.23574	9.43254	9.20169	9.28378	9.3878	9.41277	9.46346	9.34731	9.37271	9.39681	0.113029	0.0367639	Rpl9	ribosomal protein L9
ENSMUSG00000043953	4.80232	4.79735	4.76355	4.76346	4.77365	4.78007	4.81397	4.8289	5.02321	4.93137	4.86765	4.89302	0.112955	0.0205717	Ccrl2	chemokine (C-C motif) receptor-like 2
ENSMUSG00000082475	12.0514	12.0998	12.0417	12.2123	12.1488	12.1108	12.1629	12.1944	12.3316	12.2215	12.2072	12.2235	0.11271	0.0300633	Gm7206	predicted pseudogene 7206
ENSMUSG00000071662	10.1754	10.267	10.2654	10.2698	10.2671	10.249	10.3956	10.3624	10.3494	10.3493	10.3515	10.3616	0.112692	0.000558066	Polr2g	polymerase (RNA) II (DNA directed) polypeptide G
ENSMUSG00000021040	9.08247	9.09178	9.05387	9.09003	9.07184	9.078	9.2096	9.19572	9.1741	9.19987	9.17333	9.19052	0.112527	3.61831e-06	Slirp	SRA stem-loop interacting RNA binding protein
ENSMUSG00000097415	4.91151	4.98882	4.90111	4.94577	4.93162	4.93577	5.00889	4.91549	5.11493	5.14418	5.0573	5.04816	0.112393	0.0320511	AU020206	expressed sequence AU020206
ENSMUSG00000078453	7.3485	7.34244	7.40779	7.41133	7.42342	7.38669	7.45735	7.48089	7.49978	7.60247	7.45378	7.49885	0.112159	0.00817449	Abracl	ABRA C-terminal like
ENSMUSG00000057499	5.21847	5.21329	5.17904	5.1538	5.04705	5.16233	5.34312	5.16792	5.29156	5.23425	5.33494	5.27436	0.112028	0.038492	Gm6177	predicted gene 6177
ENSMUSG00000081185	8.46371	8.6095	8.47208	8.58518	8.59004	8.5441	8.72631	8.68348	8.68553	8.54182	8.64337	8.6561	0.112002	0.0357785	Gm4852	predicted pseudogene 4852
ENSMUSG00000057036	13.0489	12.9862	12.9272	13.0239	13.161	13.0294	13.1268	13.0855	13.1875	13.1819	13.1248	13.1413	0.111855	0.0323373	Gm7536	predicted gene 7536
ENSMUSG00000030760	7.19588	7.16647	7.17543	7.22962	7.21034	7.19555	7.30454	7.29465	7.24353	7.3483	7.34598	7.3074	0.111855	0.00106344	Acer3	alkaline ceramidase 3
ENSMUSG00000034707	9.07527	9.10415	9.15825	9.07905	9.16612	9.11657	9.16497	9.09912	9.30022	9.29515	9.28169	9.22823	0.111663	0.0383033	Gns	glucosamine (N-acetyl)-6-sulfatase
ENSMUSG00000021477	10.6234	10.4546	10.5451	10.5361	10.4849	10.5288	10.6803	10.5744	10.5505	10.7409	10.656	10.6404	0.11163	0.0391041	Ctsl	cathepsin L
ENSMUSG00000026238	12.3337	12.2902	12.1195	12.3701	12.3518	12.2931	12.4232	12.4166	12.4062	12.4013	12.3758	12.4046	0.111563	0.041843	Ptma	prothymosin alpha
ENSMUSG00000024414	9.24224	9.12485	9.32841	9.25922	9.2273	9.2364	9.31417	9.31669	9.32517	9.35105	9.43159	9.34773	0.111331	0.0225227	Mrpl27	mitochondrial ribosomal protein L27
ENSMUSG00000017057	6.22561	6.18883	6.15152	6.13491	6.12561	6.1653	6.29988	6.17006	6.29906	6.35174	6.26223	6.27659	0.111297	0.0138078	Il13ra1	interleukin 13 receptor, alpha 1
ENSMUSG00000014226	10.1649	10.1633	10.0948	10.1654	10.1244	10.1425	10.2857	10.2656	10.3204	10.2299	10.1677	10.2538	0.111296	0.00564646	Cacybp	calcyclin binding protein
ENSMUSG00000008668	7.48842	7.58115	7.5486	7.51496	7.4371	7.51405	7.6097	7.53864	7.59669	7.63924	7.74079	7.62501	0.110968	0.0280789	Rps18	ribosomal protein S18
ENSMUSG00000067365	8.71151	8.759	8.69408	8.79624	8.67834	8.72783	8.87684	8.84457	8.78401	8.8577	8.83072	8.83877	0.110935	0.00328659	Tmem128	transmembrane protein 128
ENSMUSG00000052565	6.33598	6.29262	6.31908	6.30807	6.33641	6.31843	6.3328	6.39731	6.42585	6.50661	6.48264	6.42904	0.110605	0.00871461	H1f3	H1.3 linker histone, cluster member
ENSMUSG00000097567	4.07801	4.08236	4.06903	4.07345	4.07805	4.07618	4.17262	4.11642	4.23693	4.21168	4.19602	4.18673	0.110554	0.000669227	Gm26637	predicted gene, 26637
ENSMUSG00000025608	6.4133	6.37142	6.32877	6.31753	6.34643	6.35549	6.45325	6.38339	6.53979	6.52925	6.42448	6.46603	0.110541	0.0127703	Podxl	podocalyxin-like
ENSMUSG00000049038	12.5792	12.5619	12.6339	12.5803	12.6394	12.599	12.6857	12.7597	12.5541	12.7624	12.7851	12.7094	0.110434	0.0401024	Mterf2	mitochondrial transcription termination factor 2
ENSMUSG00000082536	13.3583	13.315	13.3192	13.3531	13.3801	13.3451	13.4828	13.3535	13.4829	13.5101	13.4483	13.4555	0.110368	0.00620444	Gm13456	predicted gene 13456
ENSMUSG00000081604	12.284	12.2525	12.13	12.2212	12.3084	12.2392	12.3385	12.3583	12.287	12.39	12.374	12.3496	0.110328	0.0149835	Gm11518	predicted gene 11518
ENSMUSG00000055447	7.75556	7.70131	7.6382	7.59673	7.5881	7.65598	7.74978	7.68311	7.82902	7.83733	7.73206	7.76626	0.110278	0.0348036	Cd47	CD47 antigen (Rh-related antigen, integrin-associated signal transducer)
ENSMUSG00000037826	8.39062	8.35686	8.42987	8.37552	8.3802	8.38661	8.49286	8.47372	8.55896	8.46262	8.49608	8.49685	0.110234	0.000692796	Ppm1k	protein phosphatase 1K (PP2C domain containing)
ENSMUSG00000048755	7.41304	7.50478	7.5002	7.43634	7.42695	7.45626	7.49103	7.53477	7.56861	7.64774	7.58967	7.56636	0.110102	0.00967445	Mcat	malonyl CoA:ACP acyltransferase (mitochondrial)
ENSMUSG00000025525	7.73841	7.76672	7.57868	7.79115	7.71621	7.71823	7.79189	7.77097	7.92663	7.81656	7.83489	7.82819	0.109953	0.0432552	Apool	apolipoprotein O-like
ENSMUSG00000004936	10.2018	10.2101	10.297	10.2523	10.208	10.2338	10.3204	10.3124	10.3707	10.3355	10.3788	10.3436	0.109716	0.00123771	Map2k1	mitogen-activated protein kinase kinase 1
ENSMUSG00000087601	6.04422	6.14216	5.94073	5.96281	5.94185	6.00635	6.13521	6.03035	6.16674	6.15068	6.09734	6.11606	0.109711	0.0437119	Uchl1os	ubiquitin carboxy-terminal hydrolase L1, opposite strand
ENSMUSG00000041035	9.63183	9.69322	9.67614	9.7992	9.79475	9.71903	9.79645	9.77025	9.87525	9.8337	9.86663	9.82846	0.109428	0.0228889	Gm17018	predicted gene 17018
ENSMUSG00000066902	12.4588	12.4806	12.3422	12.385	12.5097	12.4352	12.5492	12.4729	12.5916	12.5711	12.5383	12.5446	0.109371	0.0183953	Rps23-ps2	ribosomal protein S23, pseudogene 2
ENSMUSG00000070343	12.6182	12.5291	12.447	12.6186	12.6628	12.5751	12.6714	12.7	12.6908	12.6887	12.6714	12.6845	0.109353	0.0233645	Gm10288	predicted gene 10288
ENSMUSG00000080877	8.19232	8.33168	8.22416	8.19195	8.23395	8.23481	8.38103	8.2566	8.38726	8.34075	8.35433	8.34399	0.109182	0.0137498	Rpl22-ps1	ribosomal protein L22, pseudogene 1
ENSMUSG00000061104	10.0489	10.0442	10.0062	9.98377	10.0873	10.0341	10.167	10.0237	10.1999	10.1334	10.1916	10.1431	0.109057	0.0178626	Sap18b	Sin3-associated polypeptide 18B
ENSMUSG00000049751	11.6796	11.6553	11.5837	11.6663	11.788	11.6746	11.8735	11.7693	11.7609	11.7854	11.7283	11.7835	0.108915	0.0286328	Rpl36al	ribosomal protein L36A-like
ENSMUSG00000065952	9.79347	9.8098	9.66418	9.70823	9.8382	9.76278	9.87806	9.79534	9.92149	9.89756	9.86597	9.87169	0.108908	0.0237495	Rps23rg1	ribosomal protein S23, retrogene 1
ENSMUSG00000036995	6.77819	6.69199	6.75718	6.67553	6.67801	6.71618	6.78146	6.72835	6.86729	6.8969	6.85099	6.825	0.108819	0.0197856	Asap3	ArfGAP with SH3 domain, ankyrin repeat and PH domain 3
ENSMUSG00000032690	3.80054	3.79611	3.79609	3.80482	3.79616	3.79874	3.8904	3.83446	3.99343	3.93287	3.88655	3.90754	0.108798	0.00348698	Oas2	2'-5' oligoadenylate synthetase 2
ENSMUSG00000078087	12.7669	12.6887	12.6541	12.7455	12.8089	12.7328	12.8723	12.8406	12.8858	12.8487	12.7593	12.8413	0.108543	0.0152958	Rps12l1	ribosomal protein S12-like 1
ENSMUSG00000045799	12.2764	12.2329	12.0952	12.3025	12.2519	12.2318	12.3568	12.2819	12.4079	12.332	12.322	12.3401	0.108345	0.0315906	Gm9800	predicted gene 9800
ENSMUSG00000073640	12.351	12.3232	12.2016	12.2876	12.3766	12.308	12.4047	12.4264	12.356	12.4577	12.4357	12.4161	0.108139	0.0148821	Rpl27-ps3	ribosomal protein L27, pseudogene 3
ENSMUSG00000080776	11.3976	11.3911	11.3409	11.3735	11.3793	11.3765	11.4872	11.4471	11.5267	11.4934	11.4662	11.4841	0.107662	0.000195065	Gm12174	predicted gene 12174
ENSMUSG00000043131	8.09793	8.05602	8.15623	8.0813	8.0857	8.09544	8.20714	8.1335	8.30797	8.22551	8.14082	8.20299	0.107553	0.017198	Mob1a	MOB kinase activator 1A
ENSMUSG00000084416	11.9006	11.861	11.8252	11.9092	11.9429	11.8878	11.9732	11.8776	12.076	12.079	11.9698	11.9951	0.107352	0.0368126	Rpl10a-ps1	ribosomal protein L10A, pseudogene 1
ENSMUSG00000002728	13.0159	13.0192	13.0117	13.0405	13.0041	13.0183	13.1596	13.1261	13.1745	13.0417	13.125	13.1254	0.107113	0.00200511	Naa20	N(alpha)-acetyltransferase 20, NatB catalytic subunit
ENSMUSG00000062611	12.4881	12.5148	12.4253	12.534	12.5418	12.5008	12.5994	12.6018	12.6477	12.5787	12.6117	12.6079	0.107043	0.00204668	Rps3a2	ribosomal protein S3A2
ENSMUSG00000079435	10.9791	10.9578	10.8498	10.9159	10.9362	10.9278	11.0164	10.9941	11.0548	11.0607	11.0472	11.0346	0.106869	0.00306025	Rpl36a	ribosomal protein L36A
ENSMUSG00000040699	6.17459	6.15216	6.15738	6.19442	6.23761	6.18323	6.24923	6.16544	6.30155	6.40348	6.33061	6.29006	0.106828	0.0371583	Limd2	LIM domain containing 2
ENSMUSG00000057561	8.53028	8.57257	8.54072	8.56321	8.54455	8.55027	8.68393	8.68222	8.69355	8.59637	8.62757	8.65673	0.106462	0.000836062	Eif1a	eukaryotic translation initiation factor 1A
ENSMUSG00000075701	9.37156	9.35269	9.32525	9.25836	9.34295	9.33016	9.44353	9.49484	9.41688	9.40779	9.41975	9.43656	0.106396	0.00278181	Selenos	selenoprotein S
ENSMUSG00000092366	4.13507	4.12159	4.13495	4.12601	4.13066	4.12966	4.18524	4.16496	4.29771	4.30231	4.22972	4.23599	0.106331	0.00555473	Gm17782	predicted gene, 17782
ENSMUSG00000052033	7.70901	7.68011	7.61135	7.63908	7.75882	7.67967	7.77752	7.82457	7.76875	7.79501	7.76367	7.78591	0.106235	0.00546351	Pfdn4	prefoldin 4
ENSMUSG00000078763	3.61779	3.62214	3.61776	3.61775	3.6178	3.61865	3.6842	3.63064	3.81461	3.79078	3.70411	3.72487	0.106223	0.0145106	Slfn1	schlafen 1
ENSMUSG00000061167	12.4047	12.3554	12.2751	12.3274	12.3782	12.3481	12.4238	12.4171	12.4774	12.4951	12.4584	12.4543	0.106196	0.00423617	Rpl15-ps3	ribosomal protein L15, pseudogene 3
ENSMUSG00000083621	12.5413	12.5661	12.5045	12.5819	12.6309	12.565	12.7198	12.6818	12.6274	12.6667	12.6597	12.6711	0.106123	0.00343362	Gm14586	predicted gene 14586
ENSMUSG00000050891	7.23718	7.28551	7.25359	7.23918	7.3272	7.26853	7.31636	7.43021	7.36116	7.35708	7.40761	7.37449	0.105953	0.00381531	Tatdn1	TatD DNase domain containing 1
ENSMUSG00000035505	6.70377	6.72289	6.7023	6.69153	6.72961	6.71002	6.75747	6.74332	6.94323	6.82068	6.81427	6.81579	0.105775	0.018745	Cox18	cytochrome c oxidase assembly protein 18
ENSMUSG00000040952	7.91337	7.91147	7.80753	7.95547	7.9459	7.90675	8.04311	7.97682	8.02547	8.03385	7.9821	8.01227	0.105523	0.0074035	Rps19	ribosomal protein S19
ENSMUSG00000049516	7.09138	7.06158	7.10354	7.04612	7.07317	7.07516	7.0923	7.17914	7.27885	7.1795	7.17302	7.18056	0.105406	0.00984158	Spty2d1	SPT2 chromatin protein domain containing 1
ENSMUSG00000029649	11.401	11.3975	11.3268	11.3986	11.32	11.3688	11.4572	11.435	11.5587	11.4719	11.4475	11.4741	0.105288	0.00642814	Pomp	proteasome maturation protein
ENSMUSG00000085611	8.69317	8.5341	8.58089	8.65053	8.63312	8.61836	8.82089	8.74313	8.7174	8.63293	8.70385	8.72364	0.10528	0.0336933	Ap3s1-ps1	adaptor-related protein complex 3, sigma 1 subunit, pseudogene 1
ENSMUSG00000062456	13.0621	13.0855	13.0548	13.2098	13.097	13.1018	13.1817	13.2411	13.289	13.17	13.1536	13.2071	0.105244	0.0236	Rpl9-ps6	ribosomal protein L9, pseudogene 6
ENSMUSG00000018774	5.77411	5.74821	5.65738	5.69539	5.71259	5.71754	5.85855	5.68305	5.87595	5.84143	5.8542	5.82264	0.105102	0.0327164	Cd68	CD68 antigen
ENSMUSG00000040883	9.16273	9.138	9.10885	9.08455	9.09756	9.11834	9.22469	9.17701	9.27506	9.1992	9.24087	9.22337	0.105031	0.00142527	Tmem205	transmembrane protein 205
ENSMUSG00000076928	5.05764	4.96472	5.0095	5.00449	5.04368	5.016	5.06375	5.14463	5.1464	5.17644	5.07295	5.12083	0.10483	0.00518629	Trac	T cell receptor alpha constant
ENSMUSG00000029417	3.63164	3.63161	3.64475	3.63159	3.63165	3.63425	3.6904	3.63589	3.85066	3.79863	3.71858	3.73883	0.104586	0.0262562	Cxcl9	chemokine (C-X-C motif) ligand 9
ENSMUSG00000041548	9.1982	9.32136	9.24965	9.36595	9.36643	9.30032	9.36552	9.37799	9.47097	9.41705	9.39164	9.40463	0.104315	0.0256192	Hspb8	heat shock protein 8
ENSMUSG00000022217	8.23733	8.2929	8.18095	8.33226	8.33113	8.27492	8.3755	8.27914	8.45861	8.40911	8.37338	8.37915	0.104234	0.0359257	Emc9	ER membrane protein complex subunit 9
ENSMUSG00000062931	8.31095	8.23323	8.27853	8.33065	8.27917	8.28651	8.46719	8.50478	8.33598	8.31289	8.33277	8.39072	0.104218	0.0411699	Zfp938	zinc finger protein 938
ENSMUSG00000071005	4.44904	4.47666	4.42512	4.46278	4.48148	4.45901	4.5235	4.45772	4.60895	4.70668	4.51929	4.56323	0.104212	0.0468066	Ccl19	chemokine (C-C motif) ligand 19
ENSMUSG00000020388	6.41918	6.43965	6.42872	6.49587	6.5082	6.45833	6.47313	6.51281	6.64669	6.62308	6.55689	6.56252	0.104191	0.0235728	Pdlim4	PDZ and LIM domain 4
ENSMUSG00000021948	6.82925	6.72194	6.77324	6.8076	6.79044	6.78449	6.82749	6.80883	6.94887	6.97805	6.87929	6.8885	0.10401	0.0247286	Prkcd	protein kinase C, delta
ENSMUSG00000048970	8.59099	8.62411	8.54664	8.54301	8.58435	8.57782	8.76034	8.70239	8.66935	8.67762	8.59913	8.68177	0.103946	0.00867892	C1galt1c1	C1GALT1-specific chaperone 1
ENSMUSG00000016528	8.35944	8.3919	8.43051	8.40447	8.41199	8.39966	8.44617	8.40365	8.55	8.58521	8.53259	8.50352	0.103863	0.0200484	Mapkapk2	MAP kinase-activated protein kinase 2
ENSMUSG00000058927	12.2267	12.2919	12.1791	12.2254	12.2361	12.2318	12.3779	12.3345	12.3242	12.3322	12.3093	12.3356	0.103781	0.00124925	Gm10053	predicted gene 10053
ENSMUSG00000050490	10.0547	9.87481	10.0038	9.94862	9.89307	9.95499	10.1486	9.97719	10.0665	10.0763	10.0244	10.0586	0.103599	0.0467204	Psma5-ps	proteasome subunit alpha 5, pseudogene
ENSMUSG00000025804	5.02369	5.00867	5.02332	5.00351	5.02383	5.0166	5.06808	5.02232	5.21257	5.16096	5.13481	5.11975	0.103146	0.0161605	Ccr1	chemokine (C-C motif) receptor 1
ENSMUSG00000067038	13.08	13.0115	12.9687	13.0896	13.1179	13.0536	13.1764	13.1464	13.203	13.1665	13.0908	13.1566	0.103059	0.0147836	Rps12-ps3	ribosomal protein S12, pseudogene 3
ENSMUSG00000066315	12.7269	12.6745	12.4963	12.6866	12.6688	12.6506	12.7117	12.7172	12.7778	12.8107	12.7499	12.7534	0.102823	0.0477326	Gm12918	predicted gene 12918
ENSMUSG00000038717	11.9248	11.8979	11.8256	11.8722	11.942	11.8925	12.07	12.0388	11.8622	12.0119	11.9922	11.995	0.102525	0.0374934	Atp5l	ATP synthase, H+ transporting, mitochondrial F0 complex, subunit G
ENSMUSG00000090272	3.70342	3.69899	3.69898	3.69897	3.70344	3.70076	3.74511	3.74976	3.92697	3.8281	3.76549	3.80309	0.102326	0.017654	Mndal	myeloid nuclear differentiation antigen like
ENSMUSG00000081263	4.28937	4.31112	4.2668	4.26222	4.23459	4.27282	4.33497	4.28431	4.42563	4.37611	4.45206	4.37462	0.101796	0.0148468	Gm14859	predicted gene 14859
ENSMUSG00000078377	12.2347	12.2257	12.1093	12.1907	12.247	12.2015	12.2647	12.2565	12.3388	12.3469	12.3095	12.3033	0.101784	0.0111981	Gm4294	predicted gene 4294
ENSMUSG00000039997	3.86203	3.85326	3.84887	3.85322	3.84895	3.85327	3.92729	3.87028	4.03552	4.00403	3.93526	3.95448	0.101211	0.00885363	Ifi203	interferon activated gene 203
ENSMUSG00000056501	5.61364	5.5165	5.51104	5.55788	5.51715	5.54324	5.57426	5.5564	5.73874	5.70166	5.65106	5.64442	0.10118	0.0363512	Cebpb	CCAAT/enhancer binding protein (C/EBP), beta
ENSMUSG00000082272	6.75231	6.79161	6.7508	6.82988	6.78839	6.7826	6.98201	6.77712	6.80027	6.92849	6.93095	6.88377	0.10117	0.045382	Gm11675	predicted gene 11675
ENSMUSG00000094989	12.9025	12.9369	12.9009	13.0521	12.9519	12.9489	13.0223	13.0623	13.1303	13.0234	13.0116	13.05	0.101108	0.0207705	Rpl9-ps4	ribosomal protein L9, pseudogene 4
ENSMUSG00000028245	7.79711	7.84736	7.86133	7.88902	7.81309	7.84158	7.90962	7.90084	8.01005	7.9334	7.95731	7.94224	0.100662	0.00437793	Nsmaf	neutral sphingomyelinase (N-SMase) activation associated factor
ENSMUSG00000029771	7.05023	7.00134	7.03439	6.99549	6.98378	7.01305	7.02821	7.0059	7.20921	7.17623	7.14885	7.11368	0.100631	0.0458972	Irf5	interferon regulatory factor 5
ENSMUSG00000016252	10.1259	10.0882	10.0384	10.0567	9.99078	10.06	10.1755	10.1147	10.0939	10.18	10.239	10.1606	0.100625	0.0192301	Atp5e	ATP synthase, H+ transporting, mitochondrial F1 complex, epsilon subunit
ENSMUSG00000046334	6.3922	6.2601	6.24377	6.21611	6.27199	6.27683	6.37853	6.29356	6.45101	6.39441	6.36927	6.37736	0.100523	0.0344338	Gm6195	predicted pseudogene 6195
ENSMUSG00000061477	10.8932	10.941	10.8013	10.9869	11.0104	10.9266	11.0879	10.9824	11.0534	11.0246	10.9862	11.0269	0.100345	0.0449699	Rps7	ribosomal protein S7
ENSMUSG00000053038	11.5876	11.5554	11.4663	11.5208	11.5332	11.5326	11.6455	11.5487	11.6506	11.6171	11.7031	11.633	0.100343	0.014427	Gm6180	predicted pseudogene 6180
ENSMUSG00000039304	4.28825	4.27461	4.28361	4.27905	4.28381	4.28186	4.33863	4.30964	4.49542	4.39979	4.36749	4.38219	0.100329	0.0141243	Tnfsf10	tumor necrosis factor (ligand) superfamily, member 10
ENSMUSG00000008348	12.8157	12.8431	12.7333	12.7187	12.6991	12.762	12.847	12.7778	12.927	12.868	12.8914	12.8622	0.10028	0.0290907	Ubc	ubiquitin C
ENSMUSG00000030659	7.11893	7.13628	7.1312	7.1899	7.10534	7.13633	7.20089	7.27568	7.27986	7.22518	7.20134	7.23659	0.100263	0.00217359	Nucb2	nucleobindin 2
ENSMUSG00000003421	8.50049	8.5437	8.48407	8.60107	8.59334	8.54453	8.5821	8.56401	8.65803	8.70122	8.71844	8.64476	0.100224	0.0331219	Nosip	nitric oxide synthase interacting protein
ENSMUSG00000034560	8.91097	8.86531	8.90801	8.84363	8.81468	8.86852	8.99005	8.97053	8.97414	8.94597	8.96285	8.96871	0.100187	0.00101251	Washc4	WASH complex subunit 4
ENSMUSG00000021501	8.60287	8.59812	8.60005	8.66401	8.69791	8.63259	8.77921	8.72614	8.78162	8.70147	8.67453	8.73259	0.100004	0.00941554	Caml	calcium modulating ligand
ENSMUSG00000074800	12.9079	12.9368	12.7894	12.9082	12.9945	12.9074	13.0194	13.0222	12.9925	13.0074	12.9953	13.0074	0.0999974	0.0186393	Gm4149	predicted pseudogene 4149
ENSMUSG00000017778	10.3257	10.4345	10.2261	10.2838	10.2306	10.3001	10.4245	10.3498	10.4124	10.3714	10.4424	10.4001	0.099981	0.0442758	Cox7c	cytochrome c oxidase subunit 7C
ENSMUSG00000043770	11.9597	11.8487	11.8005	11.8518	11.9296	11.8781	12.0253	11.9404	11.8825	12.0629	11.9785	11.9779	0.0998817	0.0484173	Gm12481	predicted gene 12481
ENSMUSG00000043329	5.84957	5.9054	5.87991	5.77222	5.82855	5.84713	6.03912	5.89783	5.95232	5.95428	5.89001	5.94671	0.0995822	0.0219562	Gm8849	predicted gene 8849
ENSMUSG00000022453	12.271	12.2123	12.3199	12.2901	12.4103	12.3007	12.3642	12.336	12.422	12.4476	12.4315	12.4003	0.099541	0.0338108	Naga	N-acetyl galactosaminidase, alpha
ENSMUSG00000030922	6.99626	7.07592	7.01888	7.03741	7.05464	7.03662	7.08269	7.11148	7.1772	7.17267	7.13631	7.13607	0.0994492	0.00234128	Lyrm1	LYR motif containing 1
ENSMUSG00000083320	5.69988	5.736	5.67769	5.76098	5.71602	5.71812	5.85165	5.7491	5.85556	5.77239	5.8564	5.81702	0.098902	0.00683046	Gm13935	predicted gene 13935
ENSMUSG00000081153	5.50103	5.44676	5.43148	5.40032	5.33617	5.42315	5.43304	5.53577	5.53274	5.48286	5.62473	5.52183	0.0986794	0.0462407	Gm11401	predicted gene 11401
ENSMUSG00000024608	10.9114	10.9185	10.8005	10.9334	11.0364	10.92	10.9969	11.0182	11.0063	11.0369	11.0352	11.0187	0.0986611	0.0327788	Rps14	ribosomal protein S14
ENSMUSG00000060126	10.8766	10.8627	10.7163	10.792	10.7637	10.8023	10.9298	10.8825	10.8776	10.9245	10.8897	10.9008	0.0985529	0.0152459	Tpt1	tumor protein, translationally-controlled 1
ENSMUSG00000001946	6.69086	6.67949	6.71965	6.72409	6.69139	6.70109	6.77789	6.81113	6.81821	6.82599	6.76411	6.79947	0.0983706	0.000169631	Esam	endothelial cell-specific adhesion molecule
ENSMUSG00000026484	7.49868	7.52625	7.52989	7.56165	7.5037	7.52403	7.64893	7.6456	7.59066	7.58746	7.6383	7.62219	0.0981577	0.000534617	Rnf2	ring finger protein 2
ENSMUSG00000068523	7.4911	7.47699	7.4124	7.46319	7.43699	7.45613	7.62339	7.53574	7.4702	7.64108	7.50073	7.55423	0.0980928	0.0274583	Gng5	guanine nucleotide binding protein (G protein), gamma 5
ENSMUSG00000034192	8.34246	8.3169	8.22761	8.3789	8.41978	8.33713	8.41004	8.40865	8.45352	8.52323	8.38047	8.43518	0.0980508	0.0432826	Lsm3	LSM3 homolog, U6 small nuclear RNA and mRNA degradation associated
ENSMUSG00000065936	3.74722	3.7472	3.74719	3.74718	3.78897	3.75555	3.85009	3.85476	3.91113	3.90493	3.74699	3.85358	0.0980288	0.0125331	Gm25628	predicted gene, 25628
ENSMUSG00000020709	5.99747	5.94513	5.93965	5.93402	5.90845	5.94494	6.01547	5.95308	6.08113	6.1151	6.0494	6.04283	0.09789	0.0143764	Adap2	ArfGAP with dual PH domains 2
ENSMUSG00000021876	6.82475	6.80373	6.78833	6.79784	6.80552	6.80403	6.99039	6.77405	6.93305	6.94536	6.86637	6.90185	0.0978119	0.0332299	Rnase4	ribonuclease, RNase A family 4
ENSMUSG00000096969	6.75135	6.63354	6.51554	6.61734	6.63004	6.62956	6.69823	6.66943	6.74392	6.74248	6.78145	6.7271	0.0975384	0.0496201
ENSMUSG00000020611	8.78168	8.77476	8.8774	8.82573	8.82628	8.81717	8.87844	8.8993	8.95471	8.8973	8.94336	8.91462	0.0974492	0.00328545	Gna13	guanine nucleotide binding protein, alpha 13
ENSMUSG00000008683	12.2822	12.2463	12.1975	12.3045	12.2838	12.2629	12.3491	12.3583	12.3505	12.3962	12.3468	12.3602	0.0973185	0.00166302	Rps15a	ribosomal protein S15A
ENSMUSG00000087412	12.4899	12.5574	12.4296	12.6052	12.5497	12.5264	12.5738	12.6157	12.691	12.6465	12.591	12.6236	0.0972159	0.0296457	Gm15501	predicted pseudogene 15501
ENSMUSG00000086583	12.4504	12.426	12.4397	12.476	12.4993	12.4583	12.5514	12.542	12.6188	12.5556	12.5092	12.5554	0.0971731	0.00231467	Gm15500	predicted pseudogene 15500
ENSMUSG00000001642	7.20188	7.18183	7.18607	7.2446	7.25683	7.21424	7.23773	7.23113	7.34222	7.40598	7.33999	7.31141	0.0971681	0.0302117	Akr1b3	aldo-keto reductase family 1, member B3 (aldose reductase)
ENSMUSG00000046721	12.1892	12.1712	12.0825	12.2601	12.2688	12.1943	12.3122	12.303	12.3076	12.252	12.2827	12.2915	0.0971492	0.0259838	Rpl14-ps1	ribosomal protein L14, pseudogene 1
ENSMUSG00000021939	11.2342	11.2355	11.2598	11.3021	11.2889	11.2641	11.3526	11.2616	11.3922	11.42	11.3796	11.3612	0.0971076	0.0128012	Ctsb	cathepsin B
ENSMUSG00000053332	8.91597	8.97467	8.90655	8.93331	8.96361	8.93882	9.06753	9.01234	9.0446	9.03154	9.02225	9.03565	0.096829	0.000349238	Gas5	growth arrest specific 5
ENSMUSG00000078578	10.4686	10.4594	10.4653	10.4755	10.3593	10.4456	10.6162	10.5842	10.4365	10.5486	10.5264	10.5424	0.0967531	0.0326544	Ube2d3	ubiquitin-conjugating enzyme E2D 3
ENSMUSG00000030647	8.74411	8.8046	8.81974	8.78923	8.77577	8.78669	8.93956	8.93572	8.83279	8.83447	8.87416	8.88334	0.0966525	0.00681714	Ndufc2	NADH:ubiquinone oxidoreductase subunit C2
ENSMUSG00000089875	6.53582	6.56537	6.51892	6.52367	6.52593	6.53394	6.65265	6.55637	6.69684	6.63605	6.61075	6.63053	0.0965905	0.00446936	Etohd2	ethanol decreased 2
ENSMUSG00000025967	10.1761	10.2091	10.1311	10.2828	10.2635	10.2125	10.3234	10.2667	10.3445	10.3032	10.3074	10.309	0.0965504	0.0135999	Eef1b2	eukaryotic translation elongation factor 1 beta 2
ENSMUSG00000031557	6.09952	6.04082	6.05137	6.05104	6.08436	6.06542	6.13237	6.06997	6.18436	6.2281	6.19471	6.1619	0.0964849	0.0120083	Plekha2	pleckstrin homology domain-containing, family A (phosphoinositide binding specific) member 2
ENSMUSG00000062981	10.249	10.1973	10.1155	10.2071	10.293	10.2124	10.3286	10.3315	10.3307	10.2383	10.3154	10.3089	0.0964702	0.023525	Mrpl42	mitochondrial ribosomal protein L42
ENSMUSG00000036275	9.49887	9.37582	9.52864	9.44044	9.51811	9.47238	9.54114	9.50971	9.56886	9.66776	9.5562	9.56873	0.0963577	0.0388895	9530068E07Rik	RIKEN cDNA 9530068E07 gene
ENSMUSG00000024601	8.87888	8.98905	8.97613	8.93548	8.91712	8.93933	8.99602	9.07248	9.02735	9.01401	9.06833	9.03564	0.096305	0.00488461	Isoc1	isochorismatase domain containing 1
ENSMUSG00000034330	5.70168	5.67028	5.67013	5.62195	5.68662	5.67013	5.74543	5.66828	5.80078	5.8428	5.77397	5.76625	0.0961217	0.0174556	Plcg2	phospholipase C, gamma 2
ENSMUSG00000059511	10.4775	10.4807	10.4734	10.568	10.5722	10.5144	10.6403	10.6139	10.6989	10.5183	10.5808	10.6104	0.0960768	0.0344551
ENSMUSG00000062038	12.767	12.7805	12.726	12.7028	12.8365	12.7625	12.8831	12.8295	12.819	12.9205	12.8396	12.8583	0.095806	0.0125847	Gm10108	predicted pseudogene 10108
ENSMUSG00000083061	12.7506	12.6822	12.5822	12.6903	12.7066	12.6824	12.7747	12.8046	12.7484	12.7923	12.7707	12.7781	0.0957861	0.0113993	Gm12191	predicted gene 12191
ENSMUSG00000031168	8.17231	8.1985	8.12462	8.19077	8.20769	8.17878	8.25391	8.20929	8.26954	8.3698	8.26909	8.27433	0.0955493	0.0131686	Ebp	phenylalkylamine Ca2+ antagonist (emopamil) binding protein
ENSMUSG00000027076	8.71867	8.76887	8.8343	8.85749	8.81362	8.79859	8.92059	8.80173	8.92266	8.90819	8.91718	8.89407	0.0954778	0.0226988	Timm10	translocase of inner mitochondrial membrane 10
ENSMUSG00000032602	7.81549	7.89819	7.91534	7.90389	7.90809	7.8882	8.02064	7.96708	7.98986	7.95516	7.98559	7.98367	0.0954669	0.00217908	Slc25a20	solute carrier family 25 (mitochondrial carnitine/acylcarnitine translocase), member 20
ENSMUSG00000032353	9.17134	9.1965	9.16828	9.20197	9.17432	9.18248	9.28967	9.27015	9.3697	9.28057	9.17939	9.2779	0.095414	0.0153244	Tmed3	transmembrane p24 trafficking protein 3
ENSMUSG00000000982	3.72878	3.71118	3.72435	3.71557	3.72881	3.72174	3.74941	3.73281	3.94771	3.84515	3.81017	3.81705	0.0953144	0.0388485	Ccl3	chemokine (C-C motif) ligand 3
ENSMUSG00000098771	3.47402	3.474	3.47399	3.47398	3.47403	3.47401	3.53886	3.51137	3.6317	3.62533	3.5389	3.56923	0.0952222	0.00488356	Mir6538	microRNA 6538
ENSMUSG00000024446	7.78079	7.80816	7.65073	7.74777	7.65384	7.72826	7.76394	7.79401	7.84076	7.90991	7.80786	7.8233	0.0950393	0.0487505	Rpp21	ribonuclease P 21 subunit
ENSMUSG00000058174	10.2238	10.2308	10.116	10.2441	10.2872	10.2204	10.3125	10.2653	10.3874	10.3312	10.2793	10.3151	0.094769	0.0285961	Gm5148	predicted gene 5148
ENSMUSG00000096954	5.63353	5.63301	5.62252	5.61708	5.61819	5.62487	5.70729	5.62075	5.7439	5.79045	5.7355	5.71958	0.0947098	0.0101616	Gdap10	ganglioside-induced differentiation-associated-protein 10
ENSMUSG00000078126	13.0996	13.0063	12.9024	12.9848	13.1044	13.0195	13.1024	13.1028	13.1352	13.1359	13.0936	13.114	0.0944716	0.0414112	Rpl23a-ps3	ribosomal protein L23A, pseudogene 3
ENSMUSG00000022076	6.96446	7.04253	7.07537	7.12075	7.11483	7.06359	7.14991	7.15639	7.21644	7.12157	7.14598	7.15806	0.0944686	0.0199611	Klhl1	kelch-like 1
ENSMUSG00000038467	11.0392	11.0872	11.047	11.1349	11.1835	11.0984	11.162	11.115	11.2643	11.2102	11.2126	11.1928	0.0944519	0.0346704	Chmp4b	charged multivesicular body protein 4B
ENSMUSG00000068749	9.47352	9.45086	9.42484	9.51628	9.48393	9.46988	9.60348	9.47263	9.57641	9.55898	9.60969	9.56424	0.0943525	0.0118222	Psma5	proteasome subunit alpha 5
ENSMUSG00000085977	3.48334	3.48332	3.48331	3.48757	3.48335	3.48418	3.5522	3.51254	3.66914	3.5946	3.5639	3.57848	0.0943006	0.00701009	Gm5970	predicted gene 5970
ENSMUSG00000081406	11.5052	11.4877	11.4259	11.5582	11.632	11.5218	11.6129	11.6112	11.6771	11.6045	11.5738	11.6159	0.0940758	0.0407044	Rps6-ps4	ribosomal protein S6, pseudogene 4
ENSMUSG00000032459	9.08275	9.00947	8.94031	8.96873	8.98839	8.99793	9.17103	9.04445	9.11148	9.06521	9.06747	9.09193	0.0939952	0.0215691	Mrps22	mitochondrial ribosomal protein S22
ENSMUSG00000031521	7.56817	7.60739	7.60689	7.61814	7.70721	7.62156	7.75183	7.76702	7.63505	7.7479	7.67543	7.71545	0.0938863	0.0259892	Aga	aspartylglucosaminidase
ENSMUSG00000080831	5.1979	5.27832	5.14694	5.19237	5.17302	5.19771	5.35666	5.1963	5.31399	5.28891	5.30149	5.29147	0.0937603	0.0259503	Gm12529	predicted gene 12529
ENSMUSG00000021024	10.4503	10.5524	10.5571	10.4895	10.532	10.5163	10.6712	10.5379	10.6661	10.5996	10.575	10.61	0.0937124	0.0216684	Psma6	proteasome subunit alpha 6
ENSMUSG00000027472	8.47852	8.49522	8.48924	8.47477	8.42977	8.4735	8.52459	8.50566	8.57809	8.64421	8.58313	8.56714	0.0936316	0.00844721	Pdrg1	p53 and DNA damage regulated 1
ENSMUSG00000030423	7.98028	8.04056	8.12184	8.07901	8.08994	8.06232	8.13723	8.11489	8.08188	8.19828	8.24749	8.15596	0.0936307	0.0406519	Pop4	processing of precursor 4, ribonuclease P/MRP family, (S. cerevisiae)
ENSMUSG00000046806	5.71958	5.66723	5.68288	5.68784	5.67857	5.68722	5.73898	5.71683	5.85402	5.81112	5.78229	5.78065	0.0934273	0.00724959	Cyren	cell cycle regulator of NHEJ
ENSMUSG00000042670	8.27464	8.19431	8.15599	8.14867	8.07044	8.16881	8.2787	8.24126	8.24794	8.28237	8.25912	8.26188	0.0930645	0.0262799	Immp1l	IMP1 inner mitochondrial membrane peptidase-like (S. cerevisiae)
ENSMUSG00000033220	4.28133	4.28121	4.29894	4.28113	4.27235	4.28299	4.34435	4.28079	4.41556	4.4686	4.36887	4.37563	0.0926435	0.0203782	Rac2	Rac family small GTPase 2
ENSMUSG00000037072	10.849	10.756	10.7734	10.7722	10.813	10.7927	10.9144	10.8641	10.8313	10.9007	10.9135	10.8848	0.092072	0.0043509	Selenof	selenoprotein F
ENSMUSG00000038612	8.83551	8.78093	8.82139	8.82035	8.7889	8.80941	8.90265	8.80898	8.97737	8.92328	8.89499	8.90146	0.0920428	0.0134779	Mcl1	myeloid cell leukemia sequence 1
ENSMUSG00000000278	7.1605	7.12652	7.14479	7.18072	7.12862	7.14823	7.23535	7.2378	7.26763	7.25496	7.20561	7.24027	0.0920394	0.000233069	Scpep1	serine carboxypeptidase 1
ENSMUSG00000089549	4.25693	4.25683	4.2568	4.25227	4.30943	4.26645	4.3878	4.39688	4.31995	4.38834	4.2993	4.35845	0.0920017	0.00390516	Gm25831	predicted gene, 25831
ENSMUSG00000025810	8.0668	8.05493	8.04438	8.03679	7.99674	8.03993	8.14352	8.08345	8.14175	8.17426	8.11636	8.13187	0.0919412	0.00142413	Nrp1	neuropilin 1
ENSMUSG00000022309	6.71914	6.75294	6.74272	6.68638	6.72475	6.72519	6.79591	6.81071	6.89369	6.77915	6.8056	6.81701	0.0918278	0.0039586	Angpt1	angiopoietin 1
ENSMUSG00000053158	5.46264	5.42713	5.42191	5.40627	5.41751	5.42709	5.4871	5.43561	5.55527	5.58745	5.52903	5.51889	0.0917982	0.0115812	Fes	feline sarcoma oncogene
ENSMUSG00000030088	8.75814	8.74646	8.81274	8.77751	8.80997	8.78096	8.79916	8.82492	8.98447	8.83635	8.91748	8.87247	0.0915104	0.0377149	Aldh1l1	aldehyde dehydrogenase 1 family, member L1
ENSMUSG00000024663	5.89985	5.86266	5.86248	5.8884	5.86357	5.87539	5.97226	5.91194	6.00422	5.98771	5.95818	5.96686	0.0914702	0.000822028	Rab3il1	RAB3A interacting protein (rabin3)-like 1
ENSMUSG00000038301	8.7171	8.77161	8.757	8.79287	8.77956	8.76363	8.85085	8.8438	8.8424	8.86133	8.87701	8.85508	0.0914518	0.000231328	Snx10	sorting nexin 10
ENSMUSG00000085172	9.12708	9.2143	9.27872	9.23577	9.26567	9.22431	9.349	9.34697	9.34207	9.24836	9.29082	9.31544	0.0911325	0.0258608	Gm6542	predicted gene 6542
ENSMUSG00000080504	4.83983	4.91129	4.84453	4.83454	4.94797	4.87563	4.97055	5.02659	4.97022	4.8956	4.97067	4.96673	0.0910928	0.018548	Mir669d-2	microRNA 669d-2
ENSMUSG00000041481	4.57955	4.58852	4.5839	4.57464	4.55632	4.57658	4.61788	4.59231	4.77348	4.68155	4.67288	4.66762	0.0910386	0.0209869	Serpina3g	serine (or cysteine) peptidase inhibitor, clade A, member 3G
ENSMUSG00000081041	5.06085	5.03724	4.93828	4.97391	5.01867	5.00579	5.16095	5.07726	5.09725	5.01631	5.13204	5.09676	0.09097	0.0252843	Nlk-ps1	nemo like kinase, pseudogene 1
ENSMUSG00000029304	10.6863	10.6716	10.6093	10.6725	10.6632	10.6606	10.6964	10.7556	10.8131	10.7189	10.7735	10.7515	0.0908891	0.00589956	Spp1	secreted phosphoprotein 1
ENSMUSG00000081208	6.56372	6.56266	6.46555	6.43828	6.45122	6.49629	6.64735	6.52401	6.58178	6.5558	6.62501	6.58679	0.090502	0.0345937	Gm11400	predicted gene 11400
ENSMUSG00000014361	6.48971	6.35145	6.4683	6.41076	6.47512	6.43907	6.53831	6.54305	6.58353	6.50183	6.48068	6.52948	0.0904131	0.0200905	Mertk	MER proto-oncogene tyrosine kinase
ENSMUSG00000088549	5.43322	5.45277	5.41229	5.42233	5.39219	5.42256	5.48738	5.59337	5.51939	5.56567	5.3989	5.51294	0.0903833	0.0338478	Gm24959	predicted gene, 24959
ENSMUSG00000042541	9.40926	9.45278	9.39155	9.42264	9.5023	9.4357	9.58084	9.53809	9.52057	9.53865	9.4519	9.52601	0.090305	0.013486	Sem1	SEM1, 26S proteasome complex subunit
ENSMUSG00000045690	9.24888	9.24649	9.173	9.28481	9.34069	9.25877	9.28887	9.29459	9.41045	9.40459	9.34568	9.34883	0.09006	0.0439962	Wdr89	WD repeat domain 89
ENSMUSG00000002147	5.66179	5.61997	5.63549	5.63006	5.6364	5.63674	5.69124	5.66421	5.81401	5.74904	5.71539	5.72678	0.0900333	0.00994302	Stat6	signal transducer and activator of transcription 6
ENSMUSG00000008333	7.76659	7.75725	7.72231	7.74072	7.75992	7.74936	7.95369	7.84492	7.76307	7.81515	7.81954	7.83927	0.0899175	0.0245578	Snrpb2	U2 small nuclear ribonucleoprotein B
ENSMUSG00000046364	12.7011	12.685	12.5799	12.7118	12.7558	12.6867	12.7696	12.7288	12.8281	12.7868	12.7696	12.7766	0.089874	0.0270941	Rpl27a	ribosomal protein L27A
ENSMUSG00000027399	4.33216	4.29216	4.31004	4.30108	4.29231	4.30555	4.36423	4.31837	4.47276	4.41297	4.40862	4.39539	0.0898411	0.0102419	Il1a	interleukin 1 alpha
ENSMUSG00000027423	9.70819	9.64143	9.76372	9.68503	9.68103	9.69588	9.85828	9.73961	9.75175	9.81043	9.76853	9.78572	0.089841	0.0161505	Snx5	sorting nexin 5
ENSMUSG00000067870	13.3954	13.3713	13.3516	13.3835	13.508	13.4019	13.4537	13.4467	13.5311	13.5495	13.4776	13.4917	0.0897726	0.0311433	Rpl31-ps8	ribosomal protein L31, pseudogene 8
ENSMUSG00000081953	9.96147	9.89027	9.92025	9.83845	9.95129	9.91235	10.0661	9.94484	9.99982	10.0205	9.9789	10.002	0.089696	0.0177835	Gm12435	predicted gene 12435
ENSMUSG00000092659	3.72822	3.72819	3.72818	3.7957	3.72823	3.74171	3.78656	3.79121	3.84143	3.79489	3.94277	3.83137	0.089665	0.0246681	Mir3100	microRNA 3100
ENSMUSG00000015671	11.2416	11.1696	11.1633	11.2162	11.2884	11.2158	11.3094	11.2653	11.3302	11.306	11.316	11.3054	0.0895644	0.00819946	Psma2	proteasome subunit alpha 2
ENSMUSG00000049489	7.65583	7.79002	7.71352	7.80698	7.8147	7.75621	7.891	7.85832	7.79158	7.79282	7.89492	7.84573	0.0895178	0.0478041	Ccnq	cyclin Q
ENSMUSG00000074874	4.94718	4.99948	4.96147	4.93691	4.97637	4.96428	5.05052	4.9843	5.14535	5.06851	5.01968	5.05367	0.0893888	0.0155196	Ctla2b	cytotoxic T lymphocyte-associated protein 2 beta
ENSMUSG00000019857	7.78619	7.77321	7.78753	7.65898	7.75329	7.75184	7.81993	7.83177	7.80405	7.92233	7.82756	7.84113	0.0892866	0.0229238	Asf1a	anti-silencing function 1A histone chaperone
ENSMUSG00000027940	8.53942	8.51873	8.55748	8.47658	8.5996	8.53836	8.62749	8.52644	8.7051	8.65534	8.62332	8.62754	0.0891747	0.0366614	Tpm3	tropomyosin 3, gamma
ENSMUSG00000023010	11.3251	11.3018	11.3505	11.3237	11.2709	11.3144	11.3386	11.3547	11.4116	11.4836	11.4287	11.4034	0.0890321	0.0163067	Tmbim6	transmembrane BAX inhibitor motif containing 6
ENSMUSG00000026029	5.12254	5.09295	5.11729	5.10745	5.07336	5.10272	5.13824	5.1257	5.25623	5.2196	5.2189	5.19173	0.0890135	0.0107296	Casp8	caspase 8
ENSMUSG00000020399	5.00462	5.00921	5.04249	5.00417	5.02885	5.01787	5.11147	5.03672	5.12391	5.13353	5.12866	5.10686	0.0889889	0.00182599	Havcr2	hepatitis A virus cellular receptor 2
ENSMUSG00000063001	12.7674	12.7771	12.6723	12.7908	12.8307	12.7677	12.8527	12.8114	12.9241	12.8703	12.8238	12.8565	0.0888	0.0269142	Gm9701	predicted gene 9701
ENSMUSG00000058838	12.8386	12.8596	12.7763	12.965	12.8185	12.8516	12.9394	12.9319	12.946	12.9096	12.9743	12.9403	0.0886554	0.0284026	Rps27a-ps2	ribosomal protein S27A, pseudogene 2
ENSMUSG00000005779	11.087	11.1722	11.0955	11.2085	11.114	11.1354	11.1456	11.2006	11.2943	11.2574	11.2225	11.2241	0.0886383	0.0332971	Psmb4	proteasome (prosome, macropain) subunit, beta type 4
ENSMUSG00000020181	13.2186	13.2673	13.3023	13.2704	13.2938	13.2705	13.3539	13.3211	13.406	13.3826	13.3314	13.359	0.0885209	0.00336441	Nav3	neuron navigator 3
ENSMUSG00000015396	9.8521	9.84093	9.95977	9.94839	9.92287	9.90481	9.95306	10.0073	9.97628	10.0166	10.0117	9.99299	0.0881763	0.0124218	Cd83	CD83 antigen
ENSMUSG00000068606	3.3721	3.37208	3.37207	3.37206	3.37211	3.37209	3.41687	3.37622	3.53593	3.48999	3.48228	3.46026	0.0881728	0.0143716	Gm4841	predicted gene 4841
ENSMUSG00000038521	4.04453	4.00949	4.01832	4.02705	4.02286	4.02445	4.06846	4.01368	4.18755	4.18847	4.10481	4.1126	0.0881437	0.0340186	C1s1	complement component 1, s subcomponent 1
ENSMUSG00000099110	3.67861	3.67859	3.67858	3.67857	3.73761	3.69039	3.72832	3.73289	3.77548	3.79128	3.86362	3.77832	0.0879275	0.0120236	Mir6951	microRNA 6951
ENSMUSG00000039007	8.82634	8.68873	8.7387	8.79096	8.71396	8.75174	8.87429	8.79766	8.79	8.8992	8.83663	8.83956	0.0878198	0.0284062	Cpq	carboxypeptidase Q
ENSMUSG00000094446	10.838	10.7648	10.8269	10.8813	10.9201	10.8462	10.8879	10.9582	10.9383	10.9603	10.9215	10.9332	0.0870017	0.0182319	Gm6344	predicted gene 6344
ENSMUSG00000079426	9.23139	9.21458	9.24259	9.36341	9.25565	9.26152	9.34687	9.3067	9.40302	9.3333	9.35242	9.34846	0.0869361	0.0221026	Arpc4	actin related protein 2/3 complex, subunit 4
ENSMUSG00000029366	7.06623	7.09818	7.16199	7.11116	7.10026	7.10757	7.17253	7.14349	7.23512	7.21391	7.20747	7.1945	0.0869356	0.00475721	Dck	deoxycytidine kinase
ENSMUSG00000028249	9.44122	9.46528	9.43809	9.42592	9.41856	9.43781	9.52717	9.52802	9.51048	9.53875	9.51921	9.52472	0.0869114	1.39012e-05	Sdcbp	syndecan binding protein
ENSMUSG00000028187	7.68279	7.63711	7.62847	7.77801	7.77474	7.70022	7.76072	7.80484	7.82302	7.76029	7.7865	7.78707	0.0868503	0.0367093	Rpf1	ribosome production factor 1 homolog
ENSMUSG00000058558	9.57577	9.55578	9.55507	9.61992	9.59139	9.57959	9.70978	9.64556	9.68166	9.63475	9.65946	9.66624	0.0866541	0.0013747	Rpl5	ribosomal protein L5
ENSMUSG00000028081	12.1061	12.1349	12.0732	12.1593	12.2056	12.1358	12.2172	12.22	12.273	12.1929	12.2092	12.2224	0.0866374	0.0109898	Rps3a1	ribosomal protein S3A1
ENSMUSG00000022867	7.33631	7.29935	7.38567	7.27105	7.31946	7.32237	7.40192	7.31132	7.47571	7.43306	7.42265	7.40893	0.0865654	0.0316474	Usp25	ubiquitin specific peptidase 25
ENSMUSG00000015437	3.33504	3.33502	3.33502	3.33501	3.33505	3.33503	3.38	3.33918	3.51685	3.48255	3.388	3.42131	0.0862869	0.0328144	Gzmb	granzyme B
ENSMUSG00000085547	6.94896	6.94284	6.99441	6.8468	6.94476	6.93555	7.01555	7.01261	7.0925	6.97688	7.01146	7.0218	0.0862483	0.0230113	Gm13767	predicted gene 13767
ENSMUSG00000032002	9.64021	9.66806	9.61594	9.66621	9.61462	9.64101	9.73693	9.77702	9.72582	9.704	9.69114	9.72698	0.0859715	0.00185036	Dcun1d5	DCN1, defective in cullin neddylation 1, domain containing 5 (S. cerevisiae)
ENSMUSG00000091537	10.4738	10.4129	10.3803	10.3869	10.4261	10.416	10.5869	10.484	10.4369	10.4857	10.5163	10.502	0.0859618	0.020525	Tma7	translational machinery associated 7
ENSMUSG00000069744	8.67279	8.76605	8.72802	8.71987	8.74142	8.72563	8.76346	8.83356	8.77278	8.84679	8.84129	8.81158	0.0859459	0.00657376	Psmb3	proteasome (prosome, macropain) subunit, beta type 3
ENSMUSG00000041355	9.94787	9.88539	9.9002	9.95034	10.0185	9.94045	9.99156	9.97762	10.0665	10.0865	10.0096	10.0264	0.0859151	0.0263502	Ssr2	signal sequence receptor, beta
ENSMUSG00000011179	9.03911	9.11306	9.03811	9.13391	9.10124	9.08509	9.0841	9.14345	9.25528	9.22945	9.14272	9.171	0.0859116	0.048767	Odc1	ornithine decarboxylase, structural 1
ENSMUSG00000032381	8.42678	8.40777	8.47348	8.43975	8.48533	8.44662	8.58924	8.48472	8.55786	8.52068	8.50975	8.53245	0.0858236	0.00636287	Ciao2a	cytosolic iron-sulfur assembly component 2A
ENSMUSG00000031907	7.37105	7.4561	7.46815	7.4295	7.45852	7.43666	7.4674	7.47889	7.62006	7.4987	7.5473	7.52247	0.0858053	0.0317909	Zfp90	zinc finger protein 90
ENSMUSG00000039167	6.91336	6.87827	6.91647	6.83756	6.83522	6.87618	6.99279	6.88809	7.01771	7.00833	6.90189	6.96176	0.0855873	0.030979	Adgrl4	adhesion G protein-coupled receptor L4
ENSMUSG00000026548	4.34122	4.31925	4.34103	4.30586	4.32383	4.32624	4.41352	4.3232	4.44789	4.43731	4.43687	4.41176	0.0855171	0.00708195	Slamf9	SLAM family member 9
ENSMUSG00000084384	10.5366	10.579	10.5942	10.5455	10.6286	10.5768	10.676	10.6681	10.7059	10.5997	10.6614	10.6622	0.0854573	0.00756891	Gm12251	predicted gene 12251
ENSMUSG00000095159	10.6105	10.6956	10.5935	10.6617	10.6458	10.6414	10.69	10.6445	10.8196	10.7686	10.7114	10.7268	0.0854059	0.0432706	Tubb4b-ps1	tubulin, beta 4B class IVB, pseudogene 1
ENSMUSG00000024048	9.04561	9.04327	8.9652	9.0095	9.01467	9.01565	9.09319	9.0599	9.16039	9.13976	9.05204	9.10106	0.0854036	0.010911	Myl12a	myosin, light chain 12A, regulatory, non-sarcomeric
ENSMUSG00000019437	9.02466	8.96308	8.94347	8.96969	9.01775	8.98373	9.05393	9.06443	9.07467	9.09404	9.05846	9.06911	0.0853761	0.00120854	Tlcd1	TLC domain containing 1
ENSMUSG00000001166	5.05391	5.02445	5.02929	5.06289	5.04441	5.04299	5.09275	5.08981	5.15387	5.172	5.13286	5.12826	0.0852697	0.00140003	Oas1c	2'-5' oligoadenylate synthetase 1C
ENSMUSG00000097188	6.66327	6.76711	6.67224	6.69731	6.72494	6.70497	6.80397	6.73852	6.7891	6.81982	6.79975	6.79023	0.0852568	0.00656902
ENSMUSG00000022336	10.0524	9.95657	9.94195	10.0469	10.0917	10.0179	10.1158	10.0855	10.1075	10.1233	10.0821	10.1028	0.0849338	0.023052	Eif3e	eukaryotic translation initiation factor 3, subunit E
ENSMUSG00000029780	8.03602	8.01392	8.00317	7.98857	7.99631	8.0076	8.05076	8.02337	8.19888	8.09889	8.08968	8.09232	0.0847181	0.0257989	Nt5c3	5'-nucleotidase, cytosolic III
ENSMUSG00000063412	10.0716	10.1112	10.1594	10.1592	10.1788	10.136	10.1918	10.1791	10.231	10.1954	10.3062	10.2207	0.084664	0.0232379	Gm10131	predicted pseudogene 10131
ENSMUSG00000021990	6.61453	6.60832	6.64849	6.62792	6.60475	6.6208	6.67858	6.61449	6.74273	6.75042	6.73959	6.70516	0.0843608	0.0147407	Spata13	spermatogenesis associated 13
ENSMUSG00000008892	10.9313	10.9952	10.9713	11.0266	11.0268	10.9902	11.0775	11.0642	11.0852	11.0528	11.0919	11.0743	0.0840585	0.00250127	Vdac3	voltage-dependent anion channel 3
ENSMUSG00000061577	3.75794	3.75789	3.7662	3.76202	3.75796	3.7604	3.84406	3.78233	3.86605	3.86666	3.86266	3.84435	0.0839517	0.000818633	Adgrg5	adhesion G protein-coupled receptor G5
ENSMUSG00000038059	6.22714	6.2317	6.2736	6.29371	6.27514	6.26026	6.35558	6.26023	6.3921	6.37145	6.34152	6.34418	0.0839169	0.0123975	Smim3	small integral membrane protein 3
ENSMUSG00000081094	13.0292	12.9897	12.9726	13.0564	13.1338	13.0364	13.1054	13.0842	13.1751	13.1455	13.0912	13.1203	0.0838934	0.0359422	Rpl19-ps11	ribosomal protein L19, pseudogene 11
ENSMUSG00000022668	7.89292	7.89822	7.92602	7.91813	7.92234	7.91153	7.96228	8.01068	7.93686	8.00543	8.05998	7.99505	0.0835209	0.00562564	Gtpbp8	GTP-binding protein 8 (putative)
ENSMUSG00000031266	7.48234	7.55611	7.56374	7.56296	7.59083	7.55119	7.66581	7.61318	7.61544	7.62005	7.65894	7.63468	0.0834891	0.00464173	Gla	galactosidase, alpha
ENSMUSG00000081476	9.02234	9.03995	9.0373	8.9775	8.94697	9.00481	9.08989	9.09103	9.14993	9.06566	9.04485	9.08827	0.0834609	0.0110793	Itpa-ps1	inosine triphosphatase (nucleoside triphosphate pyrophosphatase) pseudogene 1
ENSMUSG00000031591	9.17159	9.15623	9.17958	9.14886	9.18743	9.16874	9.2811	9.2356	9.25034	9.28035	9.21336	9.25215	0.0834143	0.000511859	Asah1	N-acylsphingosine amidohydrolase 1
ENSMUSG00000029390	10.2041	10.0801	10.0655	10.1302	10.0913	10.1143	10.2452	10.1986	10.1468	10.2116	10.1859	10.1976	0.083368	0.022736	Tmed2	transmembrane p24 trafficking protein 2
ENSMUSG00000025289	7.65237	7.70214	7.72094	7.81624	7.7241	7.72316	7.79888	7.78914	7.87327	7.73259	7.83803	7.80638	0.0832268	0.0477434	Prdx4	peroxiredoxin 4
ENSMUSG00000022378	9.12554	9.12128	9.1168	9.07513	9.14363	9.11648	9.21084	9.17354	9.13709	9.25628	9.22024	9.1996	0.0831203	0.00740111	Fam49b	family with sequence similarity 49, member B
ENSMUSG00000029405	10.8023	10.8778	10.85	10.8808	10.8003	10.8422	10.9354	10.9141	10.9313	10.9177	10.928	10.9253	0.0830807	0.00172275	G3bp2	GTPase activating protein (SH3 domain) binding protein 2
ENSMUSG00000021660	9.89061	9.91753	9.84379	9.86582	9.87865	9.87928	9.95353	9.96267	9.94013	9.98772	9.96757	9.96232	0.0830453	0.000465027	Btf3	basic transcription factor 3
ENSMUSG00000076760	4.27665	4.29859	4.29854	4.24931	4.29003	4.28262	4.39135	4.43103	4.25776	4.3682	4.3797	4.36561	0.0829831	0.0258717	Trav3-1	T cell receptor alpha variable 3-1
ENSMUSG00000092029	5.46056	5.39782	5.49951	5.44456	5.46077	5.45264	5.56063	5.47828	5.60417	5.51548	5.51942	5.5356	0.0829525	0.0155341	Gm9027	predicted gene 9027
ENSMUSG00000039384	7.07558	7.12495	7.10172	7.02521	7.04765	7.07502	7.15305	7.09221	7.10292	7.24409	7.19635	7.15772	0.0827047	0.0396498	Dusp10	dual specificity phosphatase 10
ENSMUSG00000021072	8.53059	8.49097	8.52516	8.58109	8.52633	8.53083	8.63118	8.66016	8.55262	8.6133	8.61005	8.61346	0.0826341	0.0067058	Tmx1	thioredoxin-related transmembrane protein 1
ENSMUSG00000039236	3.57673	3.58953	3.58526	3.58096	3.58105	3.58271	3.61793	3.59354	3.78398	3.66567	3.66539	3.6653	0.0825961	0.0360998	Isg20	interferon-stimulated protein
ENSMUSG00000090592	5.02401	5.03818	5.03809	5.07083	4.96401	5.02702	5.13875	5.15352	5.13835	5.02188	5.09536	5.10957	0.0825496	0.0239651	Gm17571	predicted gene, 17571
ENSMUSG00000002227	4.23635	4.23186	4.22303	4.22739	4.23203	4.23014	4.27723	4.24866	4.3669	4.34508	4.32533	4.31264	0.0825066	0.00551078	Mov10	Mov10 RISC complex RNA helicase
ENSMUSG00000094027	3.32182	3.3218	3.32179	3.32179	3.33037	3.32351	3.36287	3.32173	3.40217	3.53228	3.41005	3.40582	0.0823048	0.0483127	Gm21762	predicted gene, 21762
ENSMUSG00000026031	6.41697	6.35342	6.39524	6.38964	6.39172	6.3894	6.46709	6.43247	6.52686	6.50201	6.42839	6.47137	0.0819693	0.0055212	Cflar	CASP8 and FADD-like apoptosis regulator
ENSMUSG00000051232	8.79227	8.83558	8.78704	8.94547	8.86336	8.84474	8.88642	8.91358	8.96852	8.91985	8.94515	8.92671	0.0819625	0.033934	Tmem199	transmembrane protein 199
ENSMUSG00000027642	9.69173	9.67015	9.71401	9.75082	9.72371	9.71009	9.77013	9.74583	9.88842	9.80914	9.74562	9.79183	0.0817428	0.0264964	Rpn2	ribophorin II
ENSMUSG00000002332	9.29909	9.31377	9.2891	9.31367	9.35909	9.31495	9.42282	9.28591	9.42067	9.46943	9.38461	9.39669	0.0817391	0.0384926	Dhrs1	dehydrogenase/reductase (SDR family) member 1
ENSMUSG00000015243	7.15958	7.0791	7.12576	7.14801	7.08116	7.11872	7.20752	7.21844	7.17595	7.24388	7.15559	7.20028	0.0815514	0.00728146	Abca1	ATP-binding cassette, sub-family A (ABC1), member 1
ENSMUSG00000051316	7.93539	7.83319	7.86209	7.82435	7.93975	7.87896	8.01707	7.88788	7.98311	7.97509	7.93884	7.9604	0.0814429	0.0392746	Taf7	TATA-box binding protein associated factor 7
ENSMUSG00000031578	8.45854	8.42598	8.41695	8.44933	8.5132	8.4528	8.57344	8.50449	8.54919	8.54238	8.50068	8.53404	0.0812362	0.00586655	Mak16	MAK16 homolog
ENSMUSG00000012405	10.6373	10.5924	10.5376	10.5851	10.5917	10.5888	10.6484	10.6537	10.688	10.6791	10.6794	10.6697	0.0809319	0.00179284	Rpl15	ribosomal protein L15
ENSMUSG00000097195	7.42616	7.44982	7.40263	7.38449	7.42693	7.41801	7.46511	7.51653	7.47175	7.59937	7.44099	7.49875	0.0807448	0.0279305	Snhg5	small nucleolar RNA host gene 5
ENSMUSG00000096944	9.10747	9.11652	9.05583	9.11098	9.00741	9.07964	9.18472	9.16497	9.07022	9.18894	9.19247	9.16026	0.0806233	0.0324787	Gm26722	predicted gene, 26722
ENSMUSG00000038811	4.82136	4.82582	4.80686	4.83031	4.82618	4.8221	4.90365	4.80612	4.92851	4.95822	4.91645	4.90259	0.0804861	0.0149579	Gngt2	guanine nucleotide binding protein (G protein), gamma transducing activity polypeptide 2
ENSMUSG00000014769	11.765	11.7565	11.7063	11.8088	11.7609	11.7595	11.8517	11.8351	11.8488	11.8254	11.8388	11.84	0.0804811	0.0014564	Psmb1	proteasome (prosome, macropain) subunit, beta type 1
ENSMUSG00000024781	8.30566	8.26204	8.25843	8.21766	8.25296	8.25935	8.37922	8.35286	8.37193	8.31612	8.27832	8.33969	0.080339	0.00907263	Lipa	lysosomal acid lipase A
ENSMUSG00000031231	11.8031	11.7155	11.6912	11.7184	11.7954	11.7447	11.874	11.8709	11.7457	11.8207	11.8132	11.8249	0.0802097	0.0395861	Cox7b	cytochrome c oxidase subunit 7B
ENSMUSG00000006599	8.3303	8.28084	8.31005	8.3091	8.32838	8.31173	8.44592	8.39926	8.41227	8.39899	8.30289	8.39186	0.0801319	0.0136098	Gtf2h1	general transcription factor II H, polypeptide 1
ENSMUSG00000025324	6.06751	6.08267	6.05045	6.12846	6.10466	6.08675	6.12749	6.14599	6.24034	6.16816	6.15238	6.16687	0.0801233	0.00990672	Atp10a	ATPase, class V, type 10A
ENSMUSG00000036606	7.56353	7.50413	7.55325	7.51546	7.5603	7.53933	7.55582	7.58723	7.67608	7.65876	7.61867	7.61931	0.079978	0.0135387	Plxnb2	plexin B2
ENSMUSG00000084838	11.2501	11.2436	11.1903	11.2354	11.3109	11.2461	11.3766	11.3031	11.2882	11.3603	11.3012	11.3259	0.0798182	0.0159689	Gm10241	predicted pseudogene 10241
ENSMUSG00000026360	8.12715	8.12193	8.07215	8.19861	8.06893	8.11775	8.22509	8.19852	8.20856	8.19303	8.16263	8.19757	0.0798133	0.0145899	Rgs2	regulator of G-protein signaling 2
ENSMUSG00000004952	5.35402	5.36378	5.37371	5.38347	5.37445	5.36989	5.38516	5.40653	5.52132	5.47031	5.46501	5.44967	0.0797807	0.0123583	Rasa4	RAS p21 protein activator 4
ENSMUSG00000021041	7.11393	6.99832	7.04195	7.09313	7.10546	7.07056	7.17126	7.14739	7.16569	7.13468	7.13256	7.15031	0.0797546	0.00911489
ENSMUSG00000092277	3.74163	3.73314	3.72035	3.74151	3.72897	3.73312	3.78534	3.76595	3.84602	3.86132	3.80487	3.8127	0.0795786	0.00255168	Gm19684	predicted gene, 19684
ENSMUSG00000082431	10.4023	10.416	10.4687	10.4982	10.4493	10.4469	10.6169	10.5381	10.5394	10.4889	10.4488	10.5264	0.0795248	0.0433135	Prdx2-ps1	peroxiredoxin 2, pseudogene 1
ENSMUSG00000062524	3.73282	3.77973	3.7797	3.73277	3.73283	3.75157	3.83452	3.73269	3.86465	3.92331	3.79916	3.83087	0.0792947	0.0474809	Ncr1	natural cytotoxicity triggering receptor 1
ENSMUSG00000019818	9.56776	9.53296	9.54999	9.55911	9.51104	9.54417	9.63324	9.63756	9.53992	9.65913	9.64745	9.62346	0.0792819	0.00998347	Cd164	CD164 antigen
ENSMUSG00000032026	9.87281	9.9096	9.85741	9.92752	9.8968	9.89283	9.99229	9.87999	9.94718	10.0529	9.98763	9.972	0.079174	0.0347341	Rexo2	RNA exonuclease 2
ENSMUSG00000025076	5.56194	5.55096	5.61238	5.58182	5.60831	5.58308	5.61306	5.59049	5.72416	5.69451	5.68901	5.66224	0.0791609	0.0236639	Casp7	caspase 7
ENSMUSG00000024829	8.08099	8.08886	8.0179	8.16048	8.06537	8.08272	8.10787	8.22351	8.18008	8.1734	8.12423	8.16182	0.0790994	0.0339756	Mrpl21	mitochondrial ribosomal protein L21
ENSMUSG00000030275	10.2732	10.2762	10.2866	10.2145	10.1858	10.2473	10.3279	10.3201	10.3273	10.3325	10.3234	10.3262	0.078936	0.00424963	Etnk1	ethanolamine kinase 1
ENSMUSG00000097479	10.4513	10.5507	10.4842	10.5112	10.4823	10.496	10.5954	10.5729	10.5709	10.5583	10.577	10.5749	0.0789301	0.00211513	Gm26582	predicted gene, 26582
ENSMUSG00000085604	3.60677	3.62783	3.61522	3.61097	3.6153	3.61522	3.67137	3.62342	3.76755	3.69104	3.71722	3.69412	0.0789047	0.0114874	Dhx58os	DEAH (Asp-Glu-Ala-His) box polypeptide 58, opposite strand
ENSMUSG00000084131	11.1014	11.1951	11.0501	11.1961	11.1437	11.1373	11.2125	11.1922	11.2629	11.2066	11.2066	11.2161	0.0788405	0.0326877	Rpl3-ps2	ribosomal protein L3, pseudogene 2
ENSMUSG00000025935	8.95519	8.84533	8.90598	8.85479	8.87313	8.88689	9.00989	8.98681	8.91937	9.02565	8.88623	8.96559	0.078703	0.0466675	Tram1	translocating chain-associating membrane protein 1
ENSMUSG00000037062	9.05002	8.97913	9.02722	8.92464	9.01729	8.99966	9.13741	9.02505	9.03025	9.11426	9.08474	9.07834	0.078681	0.0362833	Sh3glb1	SH3-domain GRB2-like B1 (endophilin)
ENSMUSG00000032301	9.45213	9.45126	9.4908	9.49728	9.56921	9.49214	9.58348	9.53012	9.61166	9.56817	9.56027	9.57074	0.0786052	0.0146221	Psma4	proteasome subunit alpha 4
ENSMUSG00000021302	9.35079	9.3417	9.39672	9.36148	9.37997	9.36613	9.47755	9.48555	9.44692	9.43508	9.37812	9.44465	0.0785121	0.0065047	Ggps1	geranylgeranyl diphosphate synthase 1
ENSMUSG00000000355	9.20517	9.15141	9.17483	9.15525	9.14928	9.16718	9.24283	9.27906	9.21123	9.22457	9.27071	9.24568	0.0784976	0.00155446	Mcts1	malignant T cell amplified sequence 1
ENSMUSG00000037152	7.93749	7.92858	7.91033	7.95842	7.90294	7.92755	8.04288	8.02921	7.94577	7.9712	8.04029	8.00587	0.0783166	0.00778138	Ndufc1	NADH:ubiquinone oxidoreductase subunit C1
ENSMUSG00000022035	8.69901	8.76316	8.75788	8.72159	8.7337	8.73507	8.78322	8.72194	8.91117	8.81386	8.83659	8.81336	0.0782868	0.0465691	Ccdc25	coiled-coil domain containing 25
ENSMUSG00000081631	6.30906	6.25608	6.30791	6.22858	6.30948	6.28222	6.32086	6.39272	6.31009	6.40866	6.36979	6.36043	0.0782053	0.0160768	Gm12005	predicted gene 12005
ENSMUSG00000021807	9.39954	9.40515	9.3183	9.39208	9.46985	9.39698	9.4718	9.43545	9.50655	9.48956	9.47103	9.47488	0.0778909	0.0197904	Rtraf	RNA transcription, translation and transport factor
ENSMUSG00000028889	7.44331	7.43734	7.50868	7.50792	7.55213	7.48987	7.56705	7.58243	7.58094	7.60827	7.49998	7.56773	0.0778596	0.0253127	Yrdc	yrdC domain containing (E.coli)
ENSMUSG00000021377	8.62869	8.58373	8.54419	8.57954	8.5401	8.57525	8.67333	8.6451	8.65958	8.6367	8.65029	8.653	0.0777494	0.00197039	Dek	DEK oncogene (DNA binding)
ENSMUSG00000033538	3.55259	3.55255	3.55253	3.54404	3.55261	3.55086	3.58888	3.56073	3.72213	3.6585	3.61259	3.62857	0.0777019	0.0256391	Casp4	caspase 4, apoptosis-related cysteine peptidase
ENSMUSG00000084215	5.59164	5.6212	5.50638	5.61584	5.57649	5.58231	5.65982	5.65301	5.74479	5.57771	5.66469	5.66	0.0776929	0.0494206	Gm11814	predicted gene 11814
ENSMUSG00000056069	6.069	6.10575	6.12121	6.14143	6.12259	6.112	6.20411	6.12881	6.19859	6.27047	6.14576	6.18955	0.0775516	0.0233878	Otulinl	OTU deubiquitinase with linear linkage specificity like
ENSMUSG00000070372	9.00585	9.0217	9.00488	9.04381	8.95723	9.00669	9.10261	9.06014	9.04951	9.10493	9.10331	9.0841	0.0774059	0.00322445	Capza1	capping protein (actin filament) muscle Z-line, alpha 1
ENSMUSG00000027552	7.5309	7.53332	7.56915	7.52797	7.45559	7.52338	7.69453	7.58294	7.60079	7.60154	7.524	7.60076	0.0773735	0.0474326	E2f5	E2F transcription factor 5
ENSMUSG00000037731	3.93265	3.92827	3.94108	3.93251	3.93697	3.9343	3.98133	3.93654	4.06888	4.05866	4.0129	4.01166	0.0773621	0.0138111	Themis2	thymocyte selection associated family member 2
ENSMUSG00000030671	6.35737	6.34092	6.33544	6.34025	6.34226	6.34325	6.45134	6.3581	6.43164	6.45313	6.40882	6.4206	0.0773563	0.00258411	Pde3b	phosphodiesterase 3B, cGMP-inhibited
ENSMUSG00000041135	5.90296	5.94268	5.85484	5.87054	5.86128	5.88646	5.90699	5.92511	6.04365	5.97679	5.96617	5.96374	0.0772823	0.0278014	Ripk2	receptor (TNFRSF)-interacting serine-threonine kinase 2
ENSMUSG00000021371	6.05584	6.05511	6.07052	6.07018	6.04032	6.05839	6.1098	6.09339	6.1713	6.1642	6.13921	6.13558	0.0771857	0.0013653	Mcur1	mitochondrial calcium uniporter regulator 1
ENSMUSG00000031490	4.65708	4.67549	4.68459	4.68904	4.66185	4.67361	4.68735	4.69734	4.86243	4.7402	4.76488	4.75044	0.0768263	0.042918	Eif4ebp1	eukaryotic translation initiation factor 4E binding protein 1
ENSMUSG00000021361	9.54366	9.61943	9.60173	9.63991	9.64541	9.61003	9.72347	9.62825	9.64644	9.70083	9.73438	9.68668	0.0766461	0.0251704	Tmem14c	transmembrane protein 14C
ENSMUSG00000031242	8.34176	8.33676	8.38205	8.34971	8.36013	8.35408	8.46277	8.43525	8.41305	8.43485	8.40741	8.43067	0.0765858	0.000307602	2610002M06Rik	RIKEN cDNA 2610002M06 gene
ENSMUSG00000084729	4.25102	4.23769	4.23766	4.21974	4.29807	4.24884	4.27118	4.30113	4.39304	4.31277	4.34803	4.32523	0.0763936	0.0151072	Gm24139	predicted gene, 24139
ENSMUSG00000019689	9.04025	8.93546	8.94752	9.04795	8.93032	8.9803	9.04011	9.06217	9.08368	9.06348	9.03304	9.0565	0.0761941	0.025193	Fmc1	formation of mitochondrial complex V assembly factor 1
ENSMUSG00000003038	7.95798	8.00428	7.99354	8.05588	7.92697	7.98773	8.11051	8.02372	8.02314	8.1171	8.04497	8.06389	0.0761591	0.0354182	Hmgn2	high mobility group nucleosomal binding domain 2
ENSMUSG00000063800	6.9759	7.01316	7.03164	7.05421	6.9863	7.01224	7.05752	7.09508	7.13083	7.08242	7.0759	7.08835	0.0761055	0.00377302	Prpf38a	PRP38 pre-mRNA processing factor 38 (yeast) domain containing A
ENSMUSG00000068134	6.92898	6.93754	6.97104	6.99409	6.99236	6.9648	7.06962	7.02237	6.99679	7.07644	7.0392	7.04088	0.0760828	0.00531653	Zfp120	zinc finger protein 120
ENSMUSG00000062960	6.575	6.51966	6.4783	6.46738	6.45364	6.4988	6.6028	6.48523	6.57845	6.62769	6.57972	6.57478	0.0759814	0.048412	Kdr	kinase insert domain protein receptor
ENSMUSG00000071068	3.24671	3.24252	3.24251	3.24251	3.24672	3.2442	3.29822	3.24659	3.37577	3.36568	3.31361	3.31998	0.0757804	0.0123597	Treml2	triggering receptor expressed on myeloid cells-like 2
ENSMUSG00000086289	5.6195	5.59846	5.63396	5.6135	5.58876	5.61084	5.68285	5.62206	5.69635	5.73464	5.69708	5.6866	0.0757604	0.00523471	Gm16933	predicted gene, 16933
ENSMUSG00000017707	10.4552	10.3976	10.4601	10.4539	10.4262	10.4386	10.5167	10.4698	10.4783	10.584	10.5221	10.5142	0.0755772	0.0121946	Serinc3	serine incorporator 3
ENSMUSG00000082951	5.52433	5.48373	5.44722	5.4834	5.51467	5.49067	5.55792	5.53652	5.66416	5.49591	5.57668	5.56624	0.0755675	0.0410132	Gm13359	predicted gene 13359
ENSMUSG00000013701	9.17189	9.10942	9.09328	9.17143	9.15266	9.13974	9.26058	9.18061	9.2261	9.22378	9.18503	9.21522	0.0754851	0.00884837	Timm23	translocase of inner mitochondrial membrane 23
ENSMUSG00000030748	5.60646	5.59025	5.6466	5.64135	5.61707	5.62035	5.65211	5.6195	5.74085	5.7516	5.71423	5.69566	0.0753125	0.0266794	Il4ra	interleukin 4 receptor, alpha
ENSMUSG00000021814	8.60971	8.65	8.62203	8.59824	8.65326	8.62665	8.65845	8.70636	8.76042	8.69329	8.69	8.70171	0.0750555	0.00544494	Anxa7	annexin A7
ENSMUSG00000044330	10.6741	10.6672	10.6173	10.7426	10.6746	10.6752	10.7209	10.7508	10.6878	10.8296	10.7611	10.75	0.0748755	0.0417771	Gm9790	predicted gene 9790
ENSMUSG00000040374	8.78014	8.69694	8.83596	8.82383	8.78813	8.785	8.91754	8.89262	8.83986	8.80858	8.84038	8.8598	0.0747983	0.0443249	Pex2	peroxisomal biogenesis factor 2
ENSMUSG00000027195	10.4293	10.3561	10.3721	10.3436	10.3223	10.3647	10.4625	10.3949	10.4335	10.4298	10.4752	10.4392	0.0745097	0.0115538	Hsd17b12	hydroxysteroid (17-beta) dehydrogenase 12
ENSMUSG00000021880	3.71317	3.70888	3.71732	3.7046	3.72999	3.71479	3.74939	3.74183	3.80729	3.85551	3.79241	3.78928	0.0744934	0.00781161	Rnase6	ribonuclease, RNase A family, 6
ENSMUSG00000020143	4.62131	4.60753	4.62105	4.59824	4.60322	4.61027	4.66278	4.61586	4.72796	4.73289	4.68383	4.68467	0.0743943	0.0100578	Dock2	dedicator of cyto-kinesis 2
ENSMUSG00000047180	4.40042	4.41368	4.40919	4.39117	4.43586	4.41006	4.45095	4.42186	4.53868	4.54724	4.46352	4.48445	0.0743852	0.0210192	Neurl3	neuralized E3 ubiquitin protein ligase 3
ENSMUSG00000021832	10.8704	10.8865	10.9036	10.8746	10.9666	10.9003	10.9818	10.9986	10.9772	10.9163	10.9994	10.9747	0.0743477	0.0126387	Psmc6	proteasome (prosome, macropain) 26S subunit, ATPase, 6
ENSMUSG00000080832	7.20346	7.16146	7.12861	7.16494	7.10742	7.15318	7.20299	7.20085	7.30228	7.21866	7.21213	7.22738	0.0742034	0.0184126	M6pr-ps	mannose-6-phosphate receptor, pseudogene
ENSMUSG00000070034	3.53306	3.53721	3.54136	3.533	3.53727	3.53638	3.59651	3.55347	3.65226	3.64561	3.60422	3.61041	0.0740321	0.00342578	Sp110	Sp110 nuclear body protein
ENSMUSG00000023992	5.0866	5.10076	5.09587	5.08606	5.08674	5.09121	5.17543	5.08996	5.16185	5.22333	5.17556	5.16523	0.0740212	0.00927473	Trem2	triggering receptor expressed on myeloid cells 2
ENSMUSG00000025538	7.21231	7.22885	7.15951	7.24109	7.21302	7.21095	7.29843	7.31368	7.28027	7.25435	7.27784	7.28491	0.0739587	0.00259019	Sumf2	sulfatase modifying factor 2
ENSMUSG00000020128	7.36586	7.33813	7.37671	7.33697	7.34484	7.3525	7.45042	7.42546	7.42896	7.42922	7.39814	7.42644	0.0739427	0.000207081	Vps54	VPS54 GARP complex subunit
ENSMUSG00000002308	7.12545	7.20723	7.18423	7.20613	7.17306	7.17922	7.28111	7.23688	7.2588	7.27547	7.21317	7.25308	0.0738631	0.00538918	Cd320	CD320 antigen
ENSMUSG00000092474	3.72621	3.71767	3.74286	3.72611	3.73046	3.72866	3.77429	3.75888	3.86049	3.79796	3.82048	3.80242	0.0737582	0.0038568	Gm20478	predicted gene 20478
ENSMUSG00000026641	8.70091	8.76943	8.69318	8.74459	8.73074	8.72777	8.79588	8.71425	8.88163	8.83487	8.78097	8.80152	0.0737466	0.0460302	Usf1	upstream transcription factor 1
ENSMUSG00000002111	4.44205	4.43747	4.41956	4.42847	4.4288	4.43127	4.46619	4.42802	4.53516	4.55548	4.53945	4.50486	0.0735881	0.0182181	Spi1	spleen focus forming virus (SFFV) proviral integration oncogene
ENSMUSG00000082935	9.41693	9.37745	9.41221	9.38054	9.34122	9.38567	9.43503	9.52066	9.4298	9.43782	9.47213	9.45909	0.0734173	0.0100682	Gm7658	predicted gene 7658
ENSMUSG00000038374	8.03931	8.04071	8.00278	8.08858	8.06357	8.04699	8.17285	8.04	8.16809	8.08686	8.13408	8.12038	0.073386	0.0353875	Rbm8a	RNA binding motif protein 8a
ENSMUSG00000022677	9.10437	9.11159	9.03843	9.14929	9.13025	9.10678	9.21557	9.12162	9.16047	9.15771	9.24538	9.18015	0.0733656	0.0355267	Fopnl	Fgfr1op N-terminal like
ENSMUSG00000019789	6.81749	6.77632	6.78104	6.83971	6.84727	6.81237	6.87748	6.83116	6.926	6.87972	6.9142	6.88571	0.0733428	0.0106104	Hey2	hairy/enhancer-of-split related with YRPW motif 2
ENSMUSG00000049404	6.49162	6.58627	6.53153	6.46347	6.51804	6.51819	6.64727	6.61079	6.53742	6.60312	6.55835	6.59139	0.0732034	0.0328328	Rarres1	retinoic acid receptor responder (tazarotene induced) 1
ENSMUSG00000029500	8.71898	8.6854	8.73973	8.78018	8.65909	8.71668	8.77451	8.8047	8.80356	8.71175	8.85355	8.78962	0.0729414	0.04845	Pgam5	phosphoglycerate mutase family member 5
ENSMUSG00000057137	4.93561	4.92591	4.93525	4.92571	4.91197	4.92689	4.96492	4.94817	5.05435	5.02644	5.00455	4.99969	0.0727955	0.00650722	Tmem140	transmembrane protein 140
ENSMUSG00000027900	8.46912	8.39224	8.46636	8.40763	8.38679	8.42443	8.55249	8.50383	8.43394	8.5186	8.47652	8.49708	0.0726459	0.0270782	Dram2	DNA-damage regulated autophagy modulator 2
ENSMUSG00000024766	6.165	6.098	6.09778	6.09744	6.06181	6.10401	6.20065	6.17088	6.12184	6.18793	6.2009	6.17644	0.0724329	0.0117408	Lipo3	lipase, member O3
ENSMUSG00000021131	8.90763	8.98499	8.89384	8.92929	8.96997	8.93714	9.01758	8.95988	9.00771	9.00206	9.0605	9.00955	0.0724021	0.0161192	Erh	ERH mRNA splicing and mitosis factor
ENSMUSG00000037742	13.9532	13.9095	13.9253	13.9403	13.9982	13.9453	14.0417	13.9553	14.0221	14.0797	13.9897	14.0177	0.0724009	0.0244187	Eef1a1	eukaryotic translation elongation factor 1 alpha 1
ENSMUSG00000030057	10.5975	10.7082	10.652	10.7167	10.6732	10.6695	10.6846	10.7313	10.7474	10.7249	10.8205	10.7417	0.0722123	0.0478131	Cnbp	cellular nucleic acid binding protein
ENSMUSG00000082998	7.30166	7.32252	7.33534	7.36936	7.41509	7.34879	7.44409	7.38157	7.44663	7.36029	7.47217	7.42095	0.0721548	0.038241	Gm11221	predicted gene 11221
ENSMUSG00000098470	3.53026	3.52602	3.5218	3.52599	3.52608	3.52603	3.56609	3.53001	3.68077	3.62762	3.58569	3.59803	0.0720046	0.0244602	C1rb	complement component 1, r subcomponent B
ENSMUSG00000039519	7.26856	7.28464	7.23976	7.21627	7.24241	7.25033	7.29358	7.30477	7.41437	7.27038	7.3278	7.32218	0.0718541	0.0312133	Cyp7b1	cytochrome P450, family 7, subfamily b, polypeptide 1
ENSMUSG00000092203	7.12467	7.0283	7.15003	7.11761	7.08814	7.10175	7.1341	7.11331	7.22753	7.17199	7.22097	7.17358	0.0718281	0.0483057	1110038B12Rik	RIKEN cDNA 1110038B12 gene
ENSMUSG00000092362	3.15733	3.15319	3.15319	3.15318	3.15321	3.15402	3.20057	3.18138	3.26725	3.26781	3.2121	3.22582	0.0718029	0.00369638	Gm20392	predicted gene 20392
ENSMUSG00000005583	6.63523	6.63919	6.6439	6.61294	6.64584	6.63542	6.69825	6.69388	6.71133	6.70972	6.72201	6.70704	0.0716186	1.51966e-05	Mef2c	myocyte enhancer factor 2C
ENSMUSG00000043998	8.27415	8.27804	8.20737	8.26158	8.22962	8.25015	8.27278	8.31111	8.28554	8.37809	8.36133	8.32177	0.0716178	0.0202584	Mgat2	mannoside acetylglucosaminyltransferase 2
ENSMUSG00000025915	6.67297	6.71747	6.75149	6.71163	6.69907	6.71052	6.82119	6.77128	6.76959	6.76806	6.78036	6.7821	0.0715731	0.00226006	Sgk3	serum/glucocorticoid regulated kinase 3
ENSMUSG00000044757	9.48996	9.45047	9.46996	9.42816	9.4972	9.46715	9.58348	9.4798	9.52164	9.56969	9.539	9.53872	0.0715724	0.0124603	Gm6430	predicted gene 6430
ENSMUSG00000028648	7.41185	7.43593	7.41409	7.46407	7.45938	7.43706	7.5201	7.50385	7.48693	7.52699	7.50484	7.50854	0.071479	0.000568752	Ndufs5	NADH:ubiquinone oxidoreductase core subunit S5
ENSMUSG00000026177	4.63218	4.61399	4.63189	4.59556	4.59592	4.61391	4.68145	4.61777	4.69358	4.73472	4.69805	4.68511	0.0712042	0.00881569	Slc11a1	solute carrier family 11 (proton-coupled divalent metal ion transporters), member 1
ENSMUSG00000081824	11.631	11.6426	11.5796	11.7132	11.7291	11.6591	11.7827	11.725	11.7078	11.725	11.7109	11.7303	0.071202	0.049281	Ndufs5-ps	NADH:ubiquinone oxidoreductase core subunit S5, pseudogene
ENSMUSG00000008475	9.42793	9.34136	9.35892	9.32614	9.32302	9.35548	9.45452	9.35707	9.41418	9.48862	9.4186	9.4266	0.07112	0.0408441	Arpc5	actin related protein 2/3 complex, subunit 5
ENSMUSG00000026094	5.94685	5.92047	5.92546	5.899	5.90571	5.9195	5.98484	5.92827	6.01279	6.06101	5.96555	5.99049	0.0709962	0.017738	Stk17b	serine/threonine kinase 17b (apoptosis-inducing)
ENSMUSG00000034484	9.36234	9.40865	9.34927	9.36637	9.42652	9.38263	9.43396	9.4768	9.47563	9.41814	9.46357	9.45362	0.0709877	0.00560429	Snx2	sorting nexin 2
ENSMUSG00000030751	9.64512	9.60894	9.62519	9.63941	9.65184	9.6341	9.7027	9.71907	9.69268	9.70973	9.70084	9.705	0.0709037	4.37081e-05	Psma1	proteasome subunit alpha 1
ENSMUSG00000084319	13.7479	13.7029	13.5923	13.6219	13.6886	13.6707	13.7622	13.7371	13.718	13.7728	13.717	13.7414	0.070689	0.0482479	Tpt1-ps3	tumor protein, translationally-controlled, pseudogene 3
ENSMUSG00000033972	7.42855	7.49354	7.49711	7.38231	7.38143	7.43659	7.52746	7.54279	7.45806	7.49889	7.50835	7.50711	0.0705199	0.0424929	Zfp944	zinc finger protein 944
ENSMUSG00000022722	8.23451	8.29596	8.27753	8.31493	8.29606	8.2838	8.39975	8.39571	8.3735	8.27959	8.32293	8.3543	0.0704973	0.0305266	Arl6	ADP-ribosylation factor-like 6
ENSMUSG00000046027	6.12908	6.15947	6.10683	6.14341	6.15551	6.13886	6.16797	6.15643	6.27693	6.23289	6.21247	6.20934	0.0704811	0.0186877	Stard5	StAR-related lipid transfer (START) domain containing 5
ENSMUSG00000032526	10.4068	10.3671	10.3523	10.3015	10.331	10.3518	10.4361	10.4239	10.3797	10.4168	10.4546	10.4222	0.0704566	0.0114178	Ss18l2	SS18, nBAF chromatin remodeling complex subunit like 2
ENSMUSG00000028362	3.43813	3.42976	3.43808	3.43806	3.43399	3.4356	3.49321	3.43793	3.5632	3.53489	3.50091	3.50603	0.0704244	0.0104964	Tnfsf8	tumor necrosis factor (ligand) superfamily, member 8
ENSMUSG00000060803	12.4428	12.4083	12.4309	12.4379	12.4378	12.4315	12.5283	12.4388	12.4524	12.5165	12.5735	12.5019	0.070354	0.0255539	Gstp1	glutathione S-transferase, pi 1
ENSMUSG00000085226	5.40382	5.47167	5.44767	5.38275	5.34157	5.4095	5.51316	5.44119	5.4717	5.48694	5.48616	5.47983	0.0703347	0.0265475	Gm7855	predicted gene 7855
ENSMUSG00000024054	8.07398	8.02245	8.02526	7.99038	7.9843	8.01927	8.12193	8.07748	8.11402	8.09436	8.04009	8.08958	0.0703018	0.0117033	Smchd1	SMC hinge domain containing 1
ENSMUSG00000032712	6.51083	6.46334	6.48394	6.51914	6.49601	6.49465	6.53613	6.53096	6.61537	6.5859	6.55582	6.56483	0.0701818	0.00563132	Resf1	retroelement silencing factor 1
ENSMUSG00000024696	4.96272	4.94335	4.93844	4.9575	4.99087	4.95858	5.00127	4.95666	5.08243	5.07117	5.03223	5.02875	0.0701768	0.0223294	Lpxn	leupaxin
ENSMUSG00000026914	9.67678	9.73979	9.7074	9.73532	9.74998	9.72185	9.81693	9.80381	9.83506	9.78342	9.71993	9.79183	0.0699763	0.0190307	Psmd14	proteasome (prosome, macropain) 26S subunit, non-ATPase, 14
ENSMUSG00000024019	6.62755	6.64193	6.67697	6.71081	6.6639	6.66423	6.75394	6.65303	6.75749	6.75144	6.7543	6.73404	0.0698087	0.0230552	Cmtr1	cap methyltransferase 1
ENSMUSG00000041781	8.34361	8.2671	8.37238	8.34574	8.36188	8.33814	8.42961	8.35371	8.45933	8.39278	8.40332	8.40775	0.069606	0.026563	Cpsf2	cleavage and polyadenylation specific factor 2
ENSMUSG00000002014	8.04665	8.06137	8.04077	8.09911	8.09057	8.06769	8.09381	8.13426	8.15123	8.11634	8.18963	8.13705	0.0693571	0.0084417	Ssr4	signal sequence receptor, delta
ENSMUSG00000025451	9.63125	9.62037	9.58402	9.61853	9.63383	9.6176	9.73455	9.7124	9.68204	9.6499	9.65569	9.68692	0.0693176	0.00571345	Paip1	polyadenylate binding protein-interacting protein 1
ENSMUSG00000033543	7.40068	7.37756	7.42817	7.33676	7.40571	7.38978	7.47616	7.47957	7.37167	7.49875	7.4687	7.45897	0.0691915	0.0346398	Gtf2a2	general transcription factor II A, 2
ENSMUSG00000026928	5.96343	5.94726	5.98286	5.93632	5.91124	5.94822	6.02595	5.94471	6.03947	6.0602	6.01659	6.01739	0.0691639	0.0170265	Card9	caspase recruitment domain family, member 9
ENSMUSG00000031367	8.74992	8.68609	8.65106	8.6965	8.66489	8.68969	8.79005	8.82858	8.68259	8.75604	8.73674	8.7588	0.0691052	0.0499056	Ap1s2	adaptor-related protein complex 1, sigma 2 subunit
ENSMUSG00000079547	4.51267	4.49467	4.48559	4.49455	4.51276	4.50005	4.58219	4.49852	4.54492	4.63775	4.58228	4.56913	0.0690841	0.0193629	H2-DMb1	histocompatibility 2, class II, locus Mb1
ENSMUSG00000061390	11.5604	11.6071	11.5276	11.5655	11.5497	11.5621	11.7128	11.5773	11.6097	11.594	11.6612	11.631	0.0689622	0.0391823	Uba52-ps	ubitquitin A-52 residue ribosomal protein fusion product 1, pseudogene
ENSMUSG00000026750	11.4606	11.5257	11.4891	11.49	11.526	11.4983	11.5773	11.5221	11.6016	11.5663	11.5684	11.5671	0.0688672	0.00489099	Psmb7	proteasome (prosome, macropain) subunit, beta type 7
ENSMUSG00000019710	8.81664	8.85048	8.86972	8.91605	8.94216	8.87901	8.91973	8.95479	8.95255	8.94649	8.96535	8.94778	0.0687716	0.020179	Mrpl24	mitochondrial ribosomal protein L24
ENSMUSG00000059142	6.45205	6.42026	6.44571	6.42474	6.41644	6.43184	6.49225	6.45241	6.49136	6.55983	6.50695	6.50056	0.0687228	0.00639219	Zfp945	zinc finger protein 945
ENSMUSG00000028382	6.55832	6.52143	6.562	6.53616	6.53844	6.54327	6.59289	6.58312	6.6299	6.65603	6.59803	6.61199	0.0687217	0.00215462	Ptbp3	polypyrimidine tract binding protein 3
ENSMUSG00000095514	3.25077	3.25075	3.25074	3.25074	3.27978	3.25655	3.295	3.25068	3.34463	3.42379	3.31065	3.32495	0.0683978	0.0492494	D13Ertd608e	DNA segment, Chr 13, ERATO Doi 608, expressed
ENSMUSG00000005413	6.13388	6.0958	6.16389	6.13775	6.16532	6.13933	6.1874	6.13016	6.28103	6.22769	6.21202	6.20766	0.0683337	0.0392883	Hmox1	heme oxygenase 1
ENSMUSG00000024824	8.25525	8.28654	8.384	8.31752	8.29855	8.30837	8.37275	8.39047	8.37365	8.40653	8.33983	8.37665	0.0682745	0.0222395	Rad9a	RAD9 checkpoint clamp component A
ENSMUSG00000028266	7.4311	7.48012	7.46716	7.44111	7.48255	7.46041	7.43312	7.52653	7.54879	7.57246	7.56232	7.52865	0.0682371	0.0361965	Lmo4	LIM domain only 4
ENSMUSG00000027384	12.9642	12.9512	12.9045	13.0515	13.0085	12.976	13.072	13.032	13.0798	13.0115	13.0259	13.0442	0.0682201	0.0434354	Ndufaf5	NADH:ubiquinone oxidoreductase complex assembly factor 5
ENSMUSG00000021737	9.80071	9.82576	9.82131	9.88797	9.82076	9.8313	9.92211	9.88856	9.93114	9.84972	9.9058	9.89947	0.068167	0.0108755	Psmd6	proteasome (prosome, macropain) 26S subunit, non-ATPase, 6
ENSMUSG00000030876	9.44258	9.48193	9.47052	9.38212	9.45471	9.44637	9.51681	9.52782	9.4717	9.53711	9.519	9.51449	0.068116	0.0111273	Mettl9	methyltransferase like 9
ENSMUSG00000024691	5.00827	5.00797	4.99372	4.98883	4.97498	4.99475	5.0507	5.01146	5.09359	5.09897	5.05962	5.06287	0.0681158	0.00401229	Fam111a	family with sequence similarity 111, member A
ENSMUSG00000028228	6.9789	6.96811	6.93405	6.948	6.94606	6.95502	7.0439	7.00508	7.02941	7.03304	7.00401	7.02309	0.068066	0.000322438	Cpne3	copine III
ENSMUSG00000057135	3.43614	3.42369	3.41533	3.43604	3.41957	3.42616	3.47902	3.43587	3.55978	3.50964	3.48673	3.49421	0.0680534	0.0111315	Scimp	SLP adaptor and CSK interacting membrane protein
ENSMUSG00000018986	4.10639	4.08521	4.08091	4.07229	4.06379	4.08172	4.13731	4.10156	4.20203	4.1689	4.13736	4.14943	0.0677163	0.00619682	Slfn3	schlafen 3
ENSMUSG00000030347	8.48045	8.52623	8.49385	8.47127	8.48959	8.49228	8.58682	8.56678	8.56011	8.48319	8.60213	8.55981	0.0675281	0.0172661	D6Wsu163e	DNA segment, Chr 6, Wayne State University 163, expressed
ENSMUSG00000025544	10.0674	10.0435	10.0642	10.0254	9.95917	10.0319	10.1358	10.0887	10.072	10.1195	10.0812	10.0994	0.0674896	0.0193459	Tm9sf2	transmembrane 9 superfamily member 2
ENSMUSG00000026003	8.37908	8.38264	8.35059	8.34384	8.37725	8.36668	8.40957	8.44877	8.43466	8.43765	8.43984	8.4341	0.0674158	0.000191861	Acadl	acyl-Coenzyme A dehydrogenase, long-chain
ENSMUSG00000039105	11.1104	11.1304	11.1291	11.1573	11.1196	11.1294	11.258	11.191	11.1133	11.1908	11.2307	11.1967	0.0673679	0.0303788	Atp6v1g1	ATPase, H+ transporting, lysosomal V1 subunit G1
ENSMUSG00000026969	9.97681	9.98552	9.98143	9.99921	9.97122	9.98284	10.0542	9.99483	10.016	10.1425	10.0424	10.05	0.0671547	0.0313589	Fam166a	family with sequence similarity 166, member A
ENSMUSG00000001783	10.3177	10.3323	10.3706	10.3789	10.4053	10.361	10.4335	10.3951	10.4523	10.4495	10.4095	10.428	0.0670143	0.00879654	Rtcb	RNA 2',3'-cyclic phosphate and 5'-OH ligase
ENSMUSG00000093392	12.9067	12.9032	12.7975	12.9164	12.9224	12.8893	12.949	12.92	12.9549	12.948	13.0082	12.956	0.0667908	0.0401126	Gm6061	predicted gene 6061
ENSMUSG00000026511	9.72343	9.75773	9.76347	9.78532	9.83448	9.77288	9.86507	9.84553	9.83323	9.82302	9.83139	9.83965	0.0667646	0.00956558	Srp9	signal recognition particle 9
ENSMUSG00000040124	6.99832	7.0157	6.99659	6.977	6.91616	6.98075	7.04097	7.09561	7.01257	7.01157	7.07674	7.04749	0.0667364	0.0246628	Gorab	golgin, RAB6-interacting
ENSMUSG00000024725	7.01624	6.93488	6.92476	6.90444	6.96089	6.94824	6.9992	6.97755	7.03386	7.04192	7.02214	7.01493	0.0666933	0.0183981	Ostf1	osteoclast stimulating factor 1
ENSMUSG00000022439	5.56493	5.51864	5.56428	5.55405	5.54502	5.54938	5.599	5.56253	5.63121	5.64194	5.6456	5.61606	0.066671	0.00575956	Parvg	parvin, gamma
ENSMUSG00000053318	3.6835	3.69589	3.69998	3.69585	3.7042	3.69588	3.76188	3.70785	3.79493	3.79189	3.75436	3.76218	0.066297	0.00339727	Slamf8	SLAM family member 8
ENSMUSG00000094076	6.93844	6.92233	6.99434	6.98903	7.00139	6.96911	7.05176	7.0311	7.02828	7.06303	7.00262	7.03536	0.0662525	0.00870715	Gm4767	predicted gene 4767
ENSMUSG00000032468	8.03113	8.00542	8.06514	8.04777	8.04213	8.03832	8.06891	8.10645	8.14518	8.12294	8.07912	8.10452	0.066202	0.00477242	Armc8	armadillo repeat containing 8
ENSMUSG00000054079	7.11456	7.05312	7.00945	7.0662	7.06927	7.06252	7.15417	7.13891	7.12244	7.13503	7.09289	7.12869	0.0661658	0.0100311	Utp18	UTP18 small subunit processome component
ENSMUSG00000024150	8.76429	8.76204	8.72841	8.82616	8.75836	8.76785	8.82448	8.81929	8.90289	8.78184	8.84035	8.83377	0.0659182	0.0318661	Mcfd2	multiple coagulation factor deficiency 2
ENSMUSG00000030744	10.4316	10.4383	10.4375	10.4953	10.453	10.4511	10.5167	10.481	10.5585	10.5282	10.5003	10.5169	0.0657909	0.00550046	Rps3	ribosomal protein S3
ENSMUSG00000086922	11.5951	11.5512	11.5392	11.5078	11.5488	11.5484	11.6428	11.5887	11.5987	11.6389	11.6017	11.6142	0.0657244	0.00626758	Gm13835	predicted gene 13835
ENSMUSG00000063889	5.93114	5.90985	5.89396	5.94011	5.90036	5.91508	5.98397	5.96785	6.01629	5.97564	5.95995	5.98074	0.0656557	0.00107627	Crem	cAMP responsive element modulator
ENSMUSG00000001773	8.16963	8.14209	8.19207	8.20348	8.18318	8.17809	8.22447	8.31185	8.2167	8.29211	8.17343	8.24371	0.0656248	0.0448356	Folh1	folate hydrolase 1
ENSMUSG00000037686	5.7941	5.78849	5.73721	5.73695	5.72235	5.75582	5.81266	5.80097	5.89084	5.79435	5.80803	5.82137	0.06555	0.021487	Aspg	asparaginase
ENSMUSG00000021546	9.88897	9.92542	9.97267	9.9247	9.93148	9.92865	10.0286	9.97943	9.96139	10.0043	9.99726	9.99418	0.0655332	0.00568482	Hnrnpk	heterogeneous nuclear ribonucleoprotein K
ENSMUSG00000028651	7.44783	7.36514	7.41221	7.40296	7.38062	7.40175	7.4931	7.42762	7.49947	7.50779	7.40831	7.46726	0.0655032	0.030227	Ppie	peptidylprolyl isomerase E (cyclophilin E)
ENSMUSG00000083700	5.99944	5.94324	5.97865	5.86795	5.90203	5.93826	6.0262	5.96613	5.98218	6.00364	6.04052	6.00373	0.0654729	0.0459542	Gm2986	predicted gene 2986
ENSMUSG00000090558	5.67192	5.72243	5.68681	5.67622	5.70821	5.69312	5.77523	5.73988	5.71709	5.81321	5.74699	5.75848	0.0653633	0.00916169	Gm17202	predicted gene 17202
ENSMUSG00000005510	8.83848	8.85402	8.82204	8.84345	8.95546	8.86269	8.93505	8.9185	8.94118	8.88909	8.95604	8.92797	0.0652788	0.0383641	Ndufs3	NADH:ubiquinone oxidoreductase core subunit S3
ENSMUSG00000068165	10.4641	10.511	10.4789	10.5336	10.5141	10.5003	10.5831	10.5115	10.6179	10.5518	10.5638	10.5656	0.0652765	0.0165458	Gm10233	predicted pseudogene 10233
ENSMUSG00000033799	7.31303	7.32899	7.35009	7.31034	7.26434	7.31336	7.38765	7.37413	7.40249	7.37814	7.35076	7.37863	0.0652751	0.00421705	Tasor2	transcription activation suppressor family member 2
ENSMUSG00000089803	10.798	10.8836	10.8137	10.9176	10.867	10.856	10.9404	10.8903	10.9593	10.8887	10.9272	10.9212	0.0651928	0.0374502	Gm10171	predicted gene 10171
ENSMUSG00000032014	6.13297	6.03427	6.07632	6.06032	6.05668	6.07211	6.1255	6.08908	6.17731	6.10215	6.19224	6.13726	0.0651439	0.0383786	Oaf	out at first homolog
ENSMUSG00000096856	6.95803	6.94198	7.00423	7.01764	7.0113	6.98664	7.06175	7.05459	7.03371	7.07305	7.03532	7.05169	0.0650489	0.00520765	Gm10778	predicted gene 10778
ENSMUSG00000098896	3.81731	3.75054	3.75053	3.81304	3.75058	3.7764	3.77964	3.83638	3.85838	3.87398	3.85863	3.8414	0.0650019	0.0219488	Mir3473g	microRNA 3473g
ENSMUSG00000062797	7.97693	7.97157	7.88592	8.02727	7.95363	7.96306	8.01919	8.04094	8.00437	8.02265	8.052	8.02783	0.0647633	0.0287008	Hikeshi	heat shock protein nuclear import factor
ENSMUSG00000025575	7.73215	7.76071	7.73749	7.72902	7.80405	7.75268	7.80779	7.77246	7.85852	7.82524	7.82252	7.81731	0.0646225	0.0113354	Cant1	calcium activated nucleotidase 1
ENSMUSG00000025314	7.90385	7.8331	7.89079	7.86477	7.94307	7.88712	7.94826	7.95684	7.96987	7.95166	7.93194	7.95171	0.0645961	0.0106413	Ptprj	protein tyrosine phosphatase, receptor type, J
ENSMUSG00000085793	8.04653	8.02447	8.034	8.03645	8.03744	8.03578	8.12425	8.16974	8.04641	8.0549	8.10623	8.10031	0.0645295	0.0233071	Lin52	lin-52 homolog (C. elegans)
ENSMUSG00000030452	7.06349	7.10404	7.07584	7.07521	7.0783	7.07938	7.1372	7.16117	7.10477	7.18729	7.12879	7.14384	0.0644665	0.00330527	Nipa2	non imprinted in Prader-Willi/Angelman syndrome 2 homolog (human)
ENSMUSG00000052593	7.70699	7.68584	7.75005	7.69617	7.68455	7.70472	7.8388	7.74746	7.70794	7.81092	7.73991	7.76901	0.0642851	0.0443912	Adam17	a disintegrin and metallopeptidase domain 17
ENSMUSG00000021930	8.628	8.70115	8.55849	8.61915	8.62404	8.62617	8.68277	8.70215	8.67372	8.70545	8.68814	8.69045	0.0642795	0.025247	Spryd7	SPRY domain containing 7
ENSMUSG00000062691	8.10398	8.07611	7.9737	8.0449	8.0888	8.0575	8.1419	8.11042	8.08389	8.10504	8.16677	8.1216	0.0641033	0.0470223	Cebpzos	CCAAT/enhancer binding protein (C/EBP), zeta, opposite strand
ENSMUSG00000096174	3.46051	3.46049	3.46048	3.46047	3.52829	3.47405	3.54563	3.57924	3.54548	3.53097	3.48837	3.53794	0.0638904	0.0127343	Gm22991	predicted gene, 22991
ENSMUSG00000088224	4.58846	4.54806	4.54802	4.53881	4.62724	4.57012	4.67693	4.61319	4.64077	4.66968	4.56912	4.63394	0.0638211	0.0387483	Gm25406	predicted gene, 25406
ENSMUSG00000061315	14.276	14.2729	14.2267	14.3082	14.2823	14.2732	14.31	14.3887	14.3046	14.3207	14.3611	14.337	0.0638125	0.0159083	Naca	nascent polypeptide-associated complex alpha polypeptide
ENSMUSG00000050335	4.96365	4.96333	4.91685	4.92147	4.89323	4.93171	5.01303	4.95308	5.04183	5.02217	4.94728	4.99548	0.0637711	0.0268714	Lgals3	lectin, galactose binding, soluble 3
ENSMUSG00000044339	5.88928	5.88335	5.87785	5.91424	5.9809	5.90912	5.97375	5.95256	6.03849	5.92062	5.97878	5.97284	0.0637173	0.0466577	Alkbh2	alkB homolog 2, alpha-ketoglutarate-dependent dioxygenase
ENSMUSG00000021432	6.7952	6.76416	6.84186	6.7683	6.77593	6.78909	6.85528	6.84694	6.80722	6.88035	6.87395	6.85275	0.0636585	0.0106119	Slc35b3	solute carrier family 35, member B3
ENSMUSG00000027660	7.80864	7.7624	7.78426	7.72291	7.74993	7.76563	7.83795	7.82507	7.78278	7.86552	7.835	7.82927	0.0636359	0.0124989	Skil	SKI-like
ENSMUSG00000029767	9.32051	9.30963	9.3491	9.30444	9.28917	9.31457	9.44021	9.33739	9.35379	9.43392	9.32564	9.37819	0.0636184	0.0427212	Calu	calumenin
ENSMUSG00000082872	6.77095	6.7447	6.79399	6.77383	6.78633	6.77396	6.83185	6.85591	6.78819	6.83404	6.87784	6.83757	0.0636055	0.00590873	Gm15773	predicted gene 15773
ENSMUSG00000044583	4.07296	4.07287	4.07711	4.08975	4.0858	4.0797	4.13729	4.0977	4.17933	4.17248	4.12944	4.14325	0.0635463	0.00321832	Tlr7	toll-like receptor 7
ENSMUSG00000096979	6.63284	6.59579	6.64652	6.62586	6.67812	6.63583	6.72854	6.64267	6.68537	6.75345	6.68672	6.69935	0.0635245	0.0265155	Gm26880	predicted gene, 26880
ENSMUSG00000059534	11.6883	11.7144	11.5993	11.6904	11.6937	11.6772	11.7526	11.7525	11.6775	11.7698	11.7511	11.7407	0.0634931	0.0389294	Uqcr10	ubiquinol-cytochrome c reductase, complex III subunit X
ENSMUSG00000069622	10.452	10.4586	10.4056	10.4948	10.4788	10.458	10.5491	10.4781	10.5566	10.524	10.4991	10.5214	0.0634094	0.017158	Gm10273	predicted pseudogene 10273
ENSMUSG00000029840	8.92181	8.92374	8.88022	8.87481	8.8377	8.88765	8.97837	8.94216	8.87724	8.99437	8.96306	8.95104	0.0633841	0.0404591	Mtpn	myotrophin
ENSMUSG00000067608	9.16766	9.25736	9.25668	9.23626	9.24863	9.23332	9.27536	9.24659	9.29504	9.32124	9.34522	9.29669	0.063373	0.0301289	Pcna-ps2	proliferating cell nuclear antigen pseudogene 2
ENSMUSG00000095516	3.30576	3.30574	3.35463	3.30573	3.30577	3.31553	3.37698	3.45136	3.41048	3.35006	3.3056	3.3789	0.0633665	0.0456586	Gm24135	predicted gene, 24135
ENSMUSG00000077954	3.6146	3.56979	3.56978	3.56977	3.61465	3.58772	3.67779	3.64512	3.64052	3.61385	3.67785	3.65103	0.0633091	0.0047991	Mir297a-4	microRNA 297a-4
ENSMUSG00000019122	4.07705	4.06858	4.06854	4.05159	4.06452	4.06606	4.14312	4.09286	4.1237	4.15113	4.13554	4.12927	0.0632114	0.000425274	Ccl9	chemokine (C-C motif) ligand 9
ENSMUSG00000025979	8.79473	8.81961	8.76644	8.79535	8.79123	8.79347	8.91218	8.90387	8.79442	8.85748	8.8149	8.85657	0.0631002	0.0347702	Mob4	MOB family member 4, phocein
ENSMUSG00000003623	8.07932	8.0175	8.0865	8.03629	8.00326	8.04457	8.14576	8.13328	8.10392	8.07748	8.07776	8.10764	0.0630665	0.0196166	Crot	carnitine O-octanoyltransferase
ENSMUSG00000085135	5.30114	5.36008	5.31079	5.37878	5.31648	5.33346	5.37998	5.35844	5.45106	5.41285	5.38012	5.39649	0.0630357	0.021761	Gm13713	predicted gene 13713
ENSMUSG00000030188	5.86563	5.81815	5.8648	5.87465	5.84011	5.85267	5.90907	5.91702	5.90362	5.91512	5.93313	5.91559	0.0629238	0.000592143	Magohb	mago homolog B, exon junction complex core component
ENSMUSG00000067017	9.77777	9.76377	9.73187	9.74381	9.70837	9.74512	9.83942	9.75048	9.80102	9.83792	9.8113	9.80803	0.0629117	0.0144783	Capza1-ps1	capping protein (actin filament) muscle Z-line, alpha 1, pseudogene 1
ENSMUSG00000048865	4.56948	4.56481	4.57815	4.56916	4.56507	4.56933	4.62352	4.57745	4.67589	4.66489	4.61943	4.63224	0.0629044	0.00766591	Arhgap30	Rho GTPase activating protein 30
ENSMUSG00000070501	2.97982	2.98388	2.9798	2.97979	2.97982	2.98062	3.02288	2.99184	3.09976	3.06437	3.03812	3.04339	0.0627703	0.00908728	Ifi214	interferon activated gene 214
ENSMUSG00000025130	10.8491	10.7986	10.8552	10.8796	10.8497	10.8464	10.9237	10.916	10.9331	10.913	10.8601	10.9092	0.0627561	0.0090984	P4hb	prolyl 4-hydroxylase, beta polypeptide
ENSMUSG00000086877	6.50559	6.45269	6.56858	6.47817	6.48555	6.49812	6.54567	6.52087	6.55438	6.61345	6.56994	6.56086	0.0627445	0.0355893	A230072C01Rik	RIKEN cDNA A230072C01 gene
ENSMUSG00000096759	4.12657	4.08526	4.08522	4.02888	4.02896	4.07098	4.14825	4.11356	4.18216	4.07606	4.14832	4.13367	0.0626925	0.0425342	Snord116l2	small nucleolar RNA, C/D box 116-like 2
ENSMUSG00000085838	10.3517	10.3051	10.2952	10.3472	10.3405	10.3279	10.3873	10.3914	10.4002	10.3733	10.4007	10.3906	0.0626203	0.00111895	Chn1os1	chimerin 1, opposite strand 1
ENSMUSG00000059920	7.47163	7.46581	7.44003	7.45621	7.46405	7.45955	7.5329	7.50872	7.55464	7.51618	7.49773	7.52203	0.0624889	0.000572641	4930453N24Rik	RIKEN cDNA 4930453N24 gene
ENSMUSG00000020115	8.86985	8.91318	8.88228	8.93054	8.95447	8.91006	8.97476	8.95267	9.04481	8.9089	8.98145	8.97252	0.062455	0.0492169	Tbk1	TANK-binding kinase 1
ENSMUSG00000028416	10.8085	10.8528	10.8123	10.8318	10.8478	10.8306	10.8933	10.8586	10.9594	10.8768	10.8772	10.8931	0.0624225	0.0130288	Bag1	BCL2-associated athanogene 1
ENSMUSG00000063234	3.79043	3.78203	3.77783	3.7736	3.77374	3.77953	3.81768	3.78174	3.89326	3.83365	3.88259	3.84179	0.0622586	0.0177624	Gpr84	G protein-coupled receptor 84
ENSMUSG00000046410	4.5993	4.60815	4.61257	4.63016	4.60842	4.61172	4.67084	4.62073	4.69505	4.70794	4.67506	4.67392	0.062202	0.00424369	Kcnk6	potassium inwardly-rectifying channel, subfamily K, member 6
ENSMUSG00000028252	7.7375	7.68942	7.76888	7.72676	7.73456	7.73142	7.82605	7.83433	7.70792	7.80469	7.79486	7.79357	0.0621433	0.0432021	Ccnc	cyclin C
ENSMUSG00000073616	9.95699	9.9904	9.87265	9.92262	9.94099	9.93673	10.03	9.97861	9.95945	10.0143	10.0116	9.99877	0.0620436	0.0291508	Cops9	COP9 signalosome subunit 9
ENSMUSG00000037580	4.8704	4.90739	4.89813	4.89801	4.87996	4.89078	4.93175	4.9376	4.98678	4.95407	4.95355	4.95275	0.0619719	0.000737695	Gch1	GTP cyclohydrolase 1
ENSMUSG00000024231	8.69056	8.72426	8.76089	8.71786	8.64719	8.70815	8.82726	8.77128	8.76146	8.75383	8.73676	8.77012	0.0619683	0.034575	Cul2	cullin 2
ENSMUSG00000000563	10.6619	10.6637	10.6404	10.6429	10.6932	10.6604	10.7323	10.7231	10.6773	10.7456	10.7324	10.7221	0.0617156	0.00349001	Atp5pb	ATP synthase peripheral stalk-membrane subunit b
ENSMUSG00000029916	8.10908	8.08757	8.07383	8.09914	8.11325	8.09657	8.18685	8.14709	8.09535	8.21712	8.14489	8.15826	0.0616849	0.0225579	Agk	acylglycerol kinase
ENSMUSG00000034379	6.65826	6.65715	6.67184	6.68122	6.63333	6.66036	6.72549	6.73072	6.70557	6.74619	6.70215	6.72202	0.061665	0.000679709	Wdr5b	WD repeat domain 5B
ENSMUSG00000021759	9.26152	9.27306	9.19572	9.3305	9.24327	9.26082	9.29911	9.30991	9.36524	9.30172	9.33604	9.3224	0.0615891	0.0403022	Plpp1	phospholipid phosphatase 1
ENSMUSG00000022205	8.94939	8.968	8.99605	8.99296	8.97556	8.97639	9.07508	9.08184	8.98559	9.04302	9.00431	9.03797	0.0615764	0.0181966	Sub1	SUB1 homolog, transcriptional regulator
ENSMUSG00000030304	7.99101	7.98223	8.06165	7.93896	7.98164	7.9911	8.08412	8.05481	8.01168	8.05272	8.05943	8.05255	0.0614533	0.0282987	Ergic2	ERGIC and golgi 2
ENSMUSG00000082195	7.82443	7.84799	7.82205	7.81018	7.79566	7.82006	7.91251	7.82655	7.90071	7.88863	7.87896	7.88147	0.0614106	0.00724711	Gm13034	predicted gene 13034
ENSMUSG00000021610	9.7727	9.74818	9.81493	9.81626	9.77261	9.78494	9.81338	9.83317	9.84847	9.91997	9.81657	9.84631	0.0613782	0.0313873	Clptm1l	CLPTM1-like
ENSMUSG00000025630	11.2441	11.223	11.2441	11.2942	11.2415	11.2494	11.2952	11.3396	11.3269	11.2607	11.3304	11.3105	0.0611754	0.0115666	Hprt	hypoxanthine guanine phosphoribosyl transferase
ENSMUSG00000032661	2.90623	2.90621	2.90621	2.9062	2.90623	2.90622	2.93769	2.91423	3.01902	3.00886	2.95692	2.96735	0.0611275	0.016603	Oas3	2'-5' oligoadenylate synthetase 3
ENSMUSG00000043483	12.3373	12.3733	12.2987	12.3997	12.4182	12.3654	12.4451	12.4454	12.4364	12.4095	12.3964	12.4266	0.0611235	0.0328512	Gm6863	predicted gene 6863
ENSMUSG00000040774	9.11556	9.08426	9.16493	9.14165	9.1224	9.12576	9.1981	9.19817	9.14763	9.1864	9.20408	9.18688	0.061118	0.00682676	Cept1	choline/ethanolaminephosphotransferase 1
ENSMUSG00000063875	5.9503	5.95467	5.88135	5.95415	5.90387	5.92887	5.99311	5.96704	6.00678	5.97497	6.00767	5.98991	0.0610459	0.00780651	Rps6-ps1	ribosomal protein S6, pseudogene 1
ENSMUSG00000062963	9.20369	9.2983	9.21337	9.2999	9.3137	9.26579	9.30532	9.32442	9.35213	9.32284	9.32911	9.32676	0.0609718	0.0390933	Ufc1	ubiquitin-fold modifier conjugating enzyme 1
ENSMUSG00000012519	3.61942	3.61104	3.61933	3.611	3.61529	3.61522	3.63497	3.6232	3.75111	3.6935	3.67805	3.67616	0.0609485	0.0287638	Mlkl	mixed lineage kinase domain-like
ENSMUSG00000021774	8.02592	8.00713	7.97917	8.01918	8.0235	8.01098	8.07302	8.07229	8.0681	8.03125	8.11426	8.07178	0.0608049	0.00473877	Ube2e1	ubiquitin-conjugating enzyme E2E 1
ENSMUSG00000027829	7.51143	7.46847	7.50929	7.42897	7.454	7.47443	7.53586	7.55517	7.4905	7.56989	7.52454	7.53519	0.0607617	0.0200857	Ccnl1	cyclin L1
ENSMUSG00000042079	9.5436	9.52487	9.49253	9.47454	9.53592	9.51429	9.61427	9.53481	9.57611	9.61045	9.53909	9.57495	0.0606528	0.0222089	Hnrnpf	heterogeneous nuclear ribonucleoprotein F
ENSMUSG00000071014	7.02019	7.04681	6.98986	7.00837	7.00182	7.01341	7.08493	7.09122	7.03429	7.09182	7.0676	7.07397	0.0605629	0.00313943	Ndufb6	NADH:ubiquinone oxidoreductase subunit B6
ENSMUSG00000021116	8.55571	8.53786	8.5477	8.53624	8.59517	8.55453	8.64726	8.62583	8.65007	8.59277	8.55933	8.61505	0.0605188	0.0178154	Eif2s1	eukaryotic translation initiation factor 2, subunit 1 alpha
ENSMUSG00000074513	7.88617	7.80474	7.85538	7.8108	7.79622	7.83066	7.96323	7.86313	7.87414	7.89298	7.86237	7.89117	0.0605099	0.0453078	Arfip1	ADP-ribosylation factor interacting protein 1
ENSMUSG00000055128	7.50631	7.56211	7.50417	7.54875	7.58457	7.54118	7.59909	7.62214	7.58599	7.62881	7.57239	7.60168	0.0604989	0.0129572	Cgrrf1	cell growth regulator with ring finger domain 1
ENSMUSG00000052293	9.33439	9.34873	9.37442	9.3782	9.44711	9.37657	9.44487	9.45123	9.43968	9.39005	9.45922	9.43701	0.0604377	0.0298584	Taf9	TATA-box binding protein associated factor 9
ENSMUSG00000015536	7.9327	7.9096	7.96143	7.93985	7.92304	7.93332	7.98979	7.97847	7.96142	8.02583	8.01327	7.99376	0.0604335	0.00313348	Mocs2	molybdenum cofactor synthesis 2
ENSMUSG00000028657	10.2474	10.2888	10.2927	10.2758	10.2816	10.2773	10.3434	10.3199	10.3498	10.3279	10.3468	10.3376	0.0602918	0.000291948	Ppt1	palmitoyl-protein thioesterase 1
ENSMUSG00000078851	7.01361	6.95017	7.00252	6.97822	6.98594	6.98609	7.06	7.07504	7.03649	7.02653	7.03359	7.04633	0.0602379	0.00284724	H2aw	H2A.W histone
ENSMUSG00000031101	4.71631	4.72967	4.71603	4.70677	4.71183	4.71612	4.76683	4.70615	4.7959	4.83736	4.7754	4.77633	0.0602049	0.0241051	Sash3	SAM and SH3 domain containing 3
ENSMUSG00000030208	5.74189	5.69492	5.73608	5.71537	5.7371	5.72507	5.74145	5.74908	5.84944	5.81006	5.77588	5.78518	0.0601094	0.0253204	Emp1	epithelial membrane protein 1
ENSMUSG00000021039	9.74847	9.72889	9.79017	9.80532	9.77936	9.77044	9.84722	9.84538	9.82949	9.83617	9.79344	9.83034	0.0599011	0.00788154	Snw1	SNW domain containing 1
ENSMUSG00000038975	9.46614	9.53079	9.54633	9.55689	9.56382	9.53279	9.54709	9.62429	9.62193	9.61208	9.55789	9.59266	0.0598636	0.0383619	Rabggtb	Rab geranylgeranyl transferase, b subunit
ENSMUSG00000086507	4.91387	4.85295	4.87662	4.91335	4.88642	4.88864	4.96753	4.88968	4.99207	4.9338	4.95918	4.94845	0.0598111	0.021008	Adap2os	ArfGAP with dual PH domains 2, opposite strand
ENSMUSG00000029616	7.82085	7.84101	7.82585	7.87194	7.83279	7.83849	7.89277	7.84485	7.97118	7.92676	7.85491	7.89809	0.0596068	0.0443808	Erp29	endoplasmic reticulum protein 29
ENSMUSG00000021996	8.75667	8.85181	8.77244	8.75978	8.81976	8.79209	8.85675	8.87127	8.84832	8.84141	8.84021	8.85159	0.0594998	0.0161298	Esd	esterase D/formylglutathione hydrolase
ENSMUSG00000030095	8.03733	8.09214	8.07843	8.13248	8.16514	8.1011	8.17309	8.12326	8.20123	8.15839	8.14618	8.16043	0.0593247	0.0494763	Tmem43	transmembrane protein 43
ENSMUSG00000034947	3.67921	3.67498	3.67913	3.68324	3.69576	3.68246	3.7304	3.69122	3.78281	3.76494	3.73815	3.7415	0.059043	0.00630002	Tmem106a	transmembrane protein 106A
ENSMUSG00000091144	4.17629	4.17615	4.15911	4.15476	4.155	4.16426	4.19555	4.19633	4.27319	4.24738	4.20369	4.22323	0.0589634	0.00723759	Phf11c	PHD finger protein 11C
ENSMUSG00000025287	7.67124	7.71232	7.68861	7.75989	7.74154	7.71472	7.7682	7.76908	7.78812	7.81065	7.73204	7.77362	0.0588967	0.0223492	Acot9	acyl-CoA thioesterase 9
ENSMUSG00000031627	5.94704	5.96145	5.89432	5.89403	5.93204	5.92578	5.95563	5.97852	6.00812	5.99588	5.98517	5.98466	0.0588867	0.00687021	Irf2	interferon regulatory factor 2
ENSMUSG00000041278	9.66491	9.69361	9.63399	9.65646	9.70796	9.67139	9.70348	9.72766	9.75877	9.71182	9.7479	9.72993	0.0585388	0.00840405	Ttc1	tetratricopeptide repeat domain 1
ENSMUSG00000040843	8.71326	8.7467	8.75774	8.77749	8.80297	8.75963	8.83388	8.83322	8.79463	8.80509	8.82372	8.81811	0.0584757	0.00870428	Tiprl	TIP41, TOR signalling pathway regulator-like (S. cerevisiae)
ENSMUSG00000024420	7.35595	7.44837	7.41872	7.37079	7.4131	7.40139	7.43493	7.45858	7.5283	7.43371	7.4436	7.45983	0.0584395	0.0434726	Zfp521	zinc finger protein 521
ENSMUSG00000029552	5.56297	5.55229	5.5674	5.61645	5.54786	5.56939	5.61705	5.60028	5.67189	5.60848	5.64068	5.62768	0.0582825	0.0114379	Tes	testis derived transcript
ENSMUSG00000042396	8.51771	8.45616	8.51757	8.51658	8.51345	8.5043	8.6136	8.53868	8.56005	8.57585	8.52444	8.56252	0.0582267	0.0180383	Rbm7	RNA binding motif protein 7
ENSMUSG00000097439	7.34225	7.38844	7.36649	7.37009	7.40354	7.37416	7.36678	7.44066	7.44405	7.44839	7.46195	7.43237	0.0582039	0.0184991	Gm16754	predicted gene, 16754
ENSMUSG00000004394	9.82065	9.84289	9.85922	9.86531	9.87211	9.85204	9.88313	9.93698	9.94803	9.85208	9.93091	9.91023	0.0581872	0.0217685	Tmed4	transmembrane p24 trafficking protein 4
ENSMUSG00000019960	7.84139	7.71926	7.78398	7.81277	7.85302	7.80208	7.86304	7.85389	7.87865	7.86983	7.8355	7.86018	0.058099	0.0488462	Dusp6	dual specificity phosphatase 6
ENSMUSG00000007458	9.85266	9.85625	9.91853	9.88209	9.88411	9.87873	9.92364	9.91088	9.95616	9.95402	9.93909	9.93676	0.0580341	0.00427357	M6pr	mannose-6-phosphate receptor, cation dependent
ENSMUSG00000022747	7.20777	7.20179	7.19232	7.22746	7.13917	7.1937	7.2552	7.27897	7.24103	7.26215	7.22109	7.25169	0.0579874	0.0113747	St3gal6	ST3 beta-galactoside alpha-2,3-sialyltransferase 6
ENSMUSG00000060073	8.44746	8.47284	8.55405	8.53761	8.47328	8.49705	8.5595	8.54902	8.55758	8.55329	8.55513	8.55491	0.0578584	0.0233727	Psma3	proteasome subunit alpha 3
ENSMUSG00000025353	8.13535	8.04813	8.11359	8.10299	8.14264	8.10854	8.1512	8.15713	8.19487	8.17316	8.15489	8.16625	0.0577107	0.0144733	Ormdl2	ORM1-like 2 (S. cerevisiae)
ENSMUSG00000024472	8.61233	8.65019	8.70512	8.65593	8.63357	8.65143	8.72915	8.67831	8.75878	8.67229	8.70677	8.70906	0.0576339	0.0322897	Dcp2	decapping mRNA 2
ENSMUSG00000041445	5.1475	5.12791	5.17987	5.11793	5.13324	5.14129	5.20376	5.16464	5.22094	5.22213	5.18144	5.19858	0.057291	0.00620364	Mmrn2	multimerin 2
ENSMUSG00000037075	8.25047	8.26646	8.2748	8.22553	8.23314	8.25008	8.31625	8.25571	8.33408	8.33963	8.29114	8.30736	0.0572826	0.013215	Rnf139	ring finger protein 139
ENSMUSG00000060450	11.0237	11.0373	11.0663	11.0856	11.0417	11.0509	11.0903	11.1005	11.1088	11.0876	11.153	11.108	0.0571009	0.00783749	Rnf14	ring finger protein 14
ENSMUSG00000031513	9.36249	9.36502	9.43008	9.36814	9.36034	9.37721	9.45521	9.43095	9.41944	9.39772	9.46795	9.43425	0.0570391	0.0141456	Leprotl1	leptin receptor overlapping transcript-like 1
ENSMUSG00000037601	8.44647	8.49326	8.49797	8.45377	8.49911	8.47812	8.5174	8.51414	8.58084	8.53408	8.52832	8.53495	0.056839	0.00919145	Nme1	NME/NM23 nucleoside diphosphate kinase 1
ENSMUSG00000029066	9.29741	9.35219	9.28915	9.32043	9.34584	9.321	9.37745	9.42125	9.35614	9.3722	9.3606	9.37753	0.056525	0.0107555	Mrpl20	mitochondrial ribosomal protein L20
ENSMUSG00000097033	6.52383	6.48106	6.54288	6.54745	6.5845	6.53594	6.57893	6.57888	6.57316	6.64664	6.58408	6.59234	0.0563935	0.0318439	Gm26819	predicted gene, 26819
ENSMUSG00000039285	7.9877	8.04292	8.01912	7.98776	7.9748	8.00246	8.04308	8.06157	8.05744	8.07541	8.05656	8.05881	0.0563514	0.00311969	Azi2	5-azacytidine induced gene 2
ENSMUSG00000032251	7.06006	7.01182	6.99221	7.04843	7.02806	7.02812	7.12704	7.09412	7.0323	7.04975	7.11886	7.08442	0.0563016	0.0359506	Irak1bp1	interleukin-1 receptor-associated kinase 1 binding protein 1
ENSMUSG00000028546	8.44905	8.43321	8.40758	8.38967	8.42807	8.42151	8.49556	8.5334	8.48068	8.43037	8.44883	8.47777	0.0562506	0.0268762	Elavl4	ELAV like RNA binding protein 4
ENSMUSG00000092480	3.25474	3.29513	3.25471	3.27107	3.25474	3.26608	3.28658	3.34814	3.28651	3.37665	3.3137	3.32232	0.0562381	0.0198103	Gm20495	predicted gene 20495
ENSMUSG00000037965	6.90429	6.91755	6.93154	6.92139	6.9049	6.91593	6.94002	6.95519	7.03732	6.99711	6.93105	6.97214	0.0562051	0.0254349	Zc3h7a	zinc finger CCCH type containing 7 A
ENSMUSG00000052369	8.67244	8.68246	8.69153	8.73568	8.75694	8.70781	8.79144	8.75205	8.81781	8.73676	8.72186	8.76398	0.0561753	0.0484135	Tmem106c	transmembrane protein 106C
ENSMUSG00000019961	7.39094	7.39788	7.37165	7.39243	7.37445	7.38547	7.45071	7.48202	7.40427	7.4815	7.38939	7.44158	0.0561055	0.0228455	Tmpo	thymopoietin
ENSMUSG00000044098	7.3751	7.3778	7.34271	7.35074	7.36725	7.36272	7.45503	7.45039	7.37601	7.42173	7.39046	7.41872	0.0560035	0.0115118	Rsbn1	rosbin, round spermatid basic protein 1
ENSMUSG00000046057	3.73784	3.69591	3.7418	3.72119	3.72135	3.72362	3.75292	3.72098	3.79152	3.7996	3.83258	3.77952	0.0559034	0.0286346	Gm15428	predicted pseudogene 15428
ENSMUSG00000031504	4.16014	4.1644	4.20682	4.18578	4.18608	4.18064	4.18895	4.21444	4.28742	4.26154	4.22978	4.23643	0.0557853	0.0201156	Rab20	RAB20, member RAS oncogene family
ENSMUSG00000047669	6.79838	6.90765	6.82169	6.8013	6.82384	6.83057	6.85999	6.86087	6.87756	6.92199	6.91108	6.8863	0.0557284	0.0467889	Msl3l2	MSL3 like 2
ENSMUSG00000072789	10.0835	10.1309	10.1178	10.1701	10.1326	10.127	10.1567	10.1663	10.2064	10.2245	10.1595	10.1827	0.055705	0.0216783	Gm10420	predicted gene 10420
ENSMUSG00000037940	6.46425	6.40763	6.42788	6.38606	6.41419	6.42	6.47932	6.45951	6.49273	6.4763	6.46998	6.47557	0.0555646	0.00423577	Inpp4b	inositol polyphosphate-4-phosphatase, type II
ENSMUSG00000005846	9.20886	9.26154	9.24334	9.27187	9.21362	9.23985	9.29284	9.26289	9.30401	9.29878	9.31836	9.29538	0.0555324	0.00726677	Rsl1d1	ribosomal L1 domain containing 1
ENSMUSG00000095457	3.33588	3.33182	3.33181	3.33179	3.33188	3.33263	3.38158	3.3592	3.41448	3.40771	3.37786	3.38816	0.0555296	0.000608125	Gm8989	predicted gene 8989
ENSMUSG00000029486	7.20768	7.1881	7.22362	7.16867	7.1857	7.19475	7.29697	7.27885	7.24093	7.18766	7.247	7.25028	0.055527	0.0295397	Mrpl1	mitochondrial ribosomal protein L1
ENSMUSG00000034911	5.66803	5.66748	5.6773	5.63144	5.63257	5.65537	5.71145	5.67039	5.70617	5.72667	5.73968	5.71087	0.0555053	0.00648134	Ushbp1	USH1 protein network component harmonin binding protein 1
ENSMUSG00000030223	6.52499	6.51893	6.50342	6.50296	6.48976	6.50801	6.56436	6.54487	6.55382	6.60856	6.54538	6.5634	0.0553878	0.0032752	Ptpro	protein tyrosine phosphatase, receptor type, O
ENSMUSG00000060538	6.94244	6.90732	6.95499	6.91612	6.93828	6.93183	6.95854	6.95979	7.00285	7.03295	6.9819	6.98721	0.055378	0.0101324	Tmem219	transmembrane protein 219
ENSMUSG00000091938	3.87673	3.89323	3.86398	3.88489	3.86834	3.87743	3.91626	3.87631	3.93562	3.9961	3.9397	3.9328	0.0553666	0.0249916	Gm2564	predicted gene 2564
ENSMUSG00000023075	8.93213	8.87855	8.86476	8.85931	8.88411	8.88377	8.98991	8.90429	8.91921	8.93567	8.94658	8.93913	0.055362	0.0217044	Akirin1	akirin 1
ENSMUSG00000051497	8.95924	9.03022	8.99342	8.99032	8.94984	8.98461	9.02473	9.07757	9.02658	9.03474	9.03517	9.03976	0.05515	0.0124998	Kcnj16	potassium inwardly-rectifying channel, subfamily J, member 16
ENSMUSG00000032412	10.9991	10.9635	11.0156	10.9486	10.9854	10.9825	11.0905	10.9963	11.0136	11.0837	11.0034	11.0375	0.0550439	0.0489554	Atp1b3	ATPase, Na+/K+ transporting, beta 3 polypeptide
ENSMUSG00000084898	5.08589	5.14674	5.09034	5.0805	5.09571	5.09984	5.08785	5.14526	5.19153	5.19703	5.15261	5.15486	0.0550217	0.0437446	Gm12371	predicted gene 12371
ENSMUSG00000090108	4.6205	4.62496	4.70454	4.67861	4.61592	4.6489	4.73113	4.69503	4.73083	4.68575	4.67678	4.7039	0.0550012	0.0323769
ENSMUSG00000077454	3.1745	3.13504	3.13504	3.13503	3.13506	3.14293	3.23242	3.13498	3.20346	3.21479	3.20362	3.19785	0.0549201	0.0173148	Gm25918	predicted gene, 25918
ENSMUSG00000040213	6.22858	6.27585	6.31673	6.2908	6.34828	6.29205	6.34412	6.32859	6.38154	6.33599	6.3444	6.34693	0.0548805	0.037641	Kyat3	kynurenine aminotransferase 3
ENSMUSG00000002699	4.16644	4.16208	4.16627	4.14918	4.158	4.16039	4.19796	4.16581	4.24858	4.24547	4.21791	4.21514	0.0547513	0.0084468	Lcp2	lymphocyte cytosolic protein 2
ENSMUSG00000083725	4.62327	4.60521	4.60515	4.6229	4.60549	4.6124	4.65556	4.63534	4.65533	4.7213	4.6682	4.66715	0.0547429	0.00688615	Gm11865	predicted gene 11865
ENSMUSG00000083906	4.85422	4.83556	4.85843	4.8718	4.80761	4.84552	4.9378	4.89725	4.90828	4.9092	4.84734	4.89997	0.0544494	0.0185414	Gm15186	predicted gene 15186
ENSMUSG00000090872	6.43838	6.41149	6.41122	6.4967	6.44908	6.44137	6.46459	6.49361	6.47844	6.53834	6.5038	6.49576	0.0543848	0.0268762	Gm3239	predicted gene 3239
ENSMUSG00000088836	3.95278	3.99104	3.99102	4.01565	4.01596	3.99329	4.05764	4.01118	4.03428	4.07695	4.05771	4.04755	0.0542624	0.0100129	Gm23546	predicted gene, 23546
ENSMUSG00000000530	5.91114	5.94093	5.89994	5.89444	5.89588	5.90847	5.93021	5.91818	6.02944	5.99449	5.94034	5.96253	0.0540664	0.0459129	Acvrl1	activin A receptor, type II-like 1
ENSMUSG00000063015	9.91961	9.88153	9.89752	9.9802	9.93709	9.92319	10.007	9.98358	9.92517	9.9734	9.99696	9.97722	0.0540227	0.0412354	Ccni	cyclin I
ENSMUSG00000097722	6.25466	6.20027	6.28453	6.28921	6.31629	6.26899	6.35094	6.2966	6.33101	6.32377	6.31265	6.32299	0.0540006	0.0379716	Gm26841	predicted gene, 26841
ENSMUSG00000081660	4.69792	4.72026	4.7022	4.70663	4.69344	4.70409	4.77381	4.68321	4.761	4.81915	4.7529	4.75801	0.0539247	0.0427336	Gm11787	predicted gene 11787
ENSMUSG00000047539	8.46628	8.43385	8.5064	8.49216	8.4673	8.4732	8.57077	8.49888	8.52872	8.54717	8.48986	8.52708	0.0538825	0.0244419	Fbxo28	F-box protein 28
ENSMUSG00000027398	3.03739	3.03329	3.03329	3.03734	3.03741	3.03574	3.04905	3.03725	3.16358	3.11407	3.08394	3.08958	0.0538354	0.0467795	Il1b	interleukin 1 beta
ENSMUSG00000026192	7.70843	7.65589	7.71758	7.73187	7.70928	7.70461	7.73327	7.77429	7.81403	7.72532	7.74486	7.75835	0.05374	0.0318644	Atic	5-aminoimidazole-4-carboxamide ribonucleotide formyltransferase/IMP cyclohydrolase
ENSMUSG00000022876	3.91418	3.89338	3.91812	3.90165	3.89349	3.90416	3.9449	3.91772	3.97909	3.9759	3.97182	3.95789	0.053722	0.00302301	Samsn1	SAM domain, SH3 domain and nuclear localization signals, 1
ENSMUSG00000033777	4.30508	4.30067	4.29205	4.30056	4.2966	4.29899	4.35666	4.30857	4.37212	4.37282	4.35276	4.35259	0.0535933	0.00201172	Tlr13	toll-like receptor 13
ENSMUSG00000090881	3.52858	3.51624	3.5121	3.5162	3.50804	3.51623	3.53184	3.51192	3.63678	3.59749	3.57087	3.56978	0.0535513	0.0458283	Phf11	PHD finger protein 11
ENSMUSG00000092409	4.40836	4.41673	4.41668	4.35519	4.40412	4.40022	4.48783	4.41603	4.46801	4.42808	4.46832	4.45365	0.0534371	0.0168637	Gm9613	predicted gene 9613
ENSMUSG00000067586	4.98134	4.98577	4.99506	4.98556	4.99091	4.98773	5.02437	4.99862	5.08032	5.06871	5.03336	5.04108	0.0533503	0.00768723	S1pr3	sphingosine-1-phosphate receptor 3
ENSMUSG00000028618	10.9739	11.0114	10.9705	10.9936	10.9277	10.9754	11.0412	11.0272	10.9762	11.0333	11.065	11.0286	0.0531693	0.0302969	Tmem59	transmembrane protein 59
ENSMUSG00000027170	9.19153	9.20187	9.19938	9.24803	9.17612	9.20339	9.29125	9.30203	9.22971	9.20972	9.2498	9.2565	0.0531167	0.0377322	Eif3m	eukaryotic translation initiation factor 3, subunit M
ENSMUSG00000020134	7.14218	7.13169	7.09906	7.08437	7.09218	7.1099	7.18597	7.10804	7.18039	7.17563	7.16478	7.16296	0.0530651	0.0193508	Peli1	pellino 1
ENSMUSG00000039530	10.5802	10.619	10.5996	10.6672	10.6529	10.6238	10.702	10.691	10.7078	10.6579	10.6254	10.6768	0.0530414	0.0454612	Tusc3	tumor suppressor candidate 3
ENSMUSG00000028409	9.26832	9.31934	9.37158	9.33098	9.33299	9.32464	9.39996	9.38722	9.38843	9.37588	9.33673	9.37764	0.0530046	0.0284695	Smu1	smu-1 suppressor of mec-8 and unc-52 homolog (C. elegans)
ENSMUSG00000026126	4.3167	4.29938	4.30365	4.28622	4.30822	4.30283	4.36412	4.29885	4.34789	4.415	4.35219	4.35561	0.0527745	0.0253219	Ptpn18	protein tyrosine phosphatase, non-receptor type 18
ENSMUSG00000072109	3.22926	3.23321	3.22522	3.2292	3.22527	3.22843	3.27491	3.22908	3.30773	3.31179	3.28239	3.28118	0.0527496	0.00762021	A530040E14Rik	RIKEN cDNA A530040E14 gene
ENSMUSG00000073631	3.12587	3.12586	3.12585	3.1457	3.14975	3.1346	3.18326	3.14555	3.23352	3.19089	3.1833	3.1873	0.0526983	0.0079546	Gm10553	predicted gene 10553
ENSMUSG00000030745	3.78484	3.80134	3.78892	3.79716	3.78488	3.79143	3.82842	3.78034	3.88526	3.87474	3.85173	3.8441	0.0526673	0.0242592	Il21r	interleukin 21 receptor
ENSMUSG00000068631	3.21196	3.21192	3.19968	3.21995	3.21198	3.2111	3.25446	3.21979	3.29882	3.30655	3.23914	3.26375	0.0526544	0.0154336	Gm7676	predicted gene 7676
ENSMUSG00000000958	4.55828	4.58014	4.58443	4.5535	4.55836	4.56694	4.59967	4.58797	4.65644	4.64134	4.61228	4.61954	0.0525967	0.0062386	Slc7a7	solute carrier family 7 (cationic amino acid transporter, y+ system), member 7
ENSMUSG00000037860	3.7951	3.79089	3.7991	3.79906	3.80335	3.7975	3.84183	3.80691	3.87932	3.86498	3.85716	3.85004	0.0525394	0.00304433	Aim2	absent in melanoma 2
ENSMUSG00000044468	4.58618	4.58151	4.59039	4.59913	4.58179	4.5878	4.64831	4.58081	4.66032	4.69717	4.61483	4.64028	0.0524822	0.0312333	Tent5c	terminal nucleotidyltransferase 5C
ENSMUSG00000070730	8.85942	8.84163	8.85428	8.87077	8.86051	8.85732	8.87941	8.91083	8.97382	8.88561	8.89912	8.90976	0.0524351	0.0174789	Rmdn3	regulator of microtubule dynamics 3
ENSMUSG00000002033	2.82623	2.82621	2.82216	2.82216	2.82624	2.8246	2.8611	2.82212	2.91288	2.92768	2.86113	2.87698	0.0523836	0.0260565	Cd3g	CD3 antigen, gamma polypeptide
ENSMUSG00000028961	7.10363	7.171	7.13895	7.11987	7.12767	7.13222	7.16343	7.1248	7.23934	7.19665	7.19878	7.1846	0.0523754	0.0464347	Pgd	phosphogluconate dehydrogenase
ENSMUSG00000047719	6.71893	6.6929	6.73213	6.69707	6.68447	6.7051	6.75625	6.73774	6.74103	6.79086	6.7613	6.75744	0.0523388	0.00371917	Ubiad1	UbiA prenyltransferase domain containing 1
ENSMUSG00000034218	7.19322	7.1146	7.16013	7.13211	7.08828	7.13767	7.17086	7.2123	7.19575	7.18663	7.18446	7.19	0.0523341	0.0272063	Atm	ataxia telangiectasia mutated
ENSMUSG00000064231	4.35694	4.37756	4.30929	4.33537	4.30503	4.33684	4.39982	4.33063	4.42297	4.38427	4.40777	4.38909	0.052255	0.0381718	Gm5321	predicted gene 5321
ENSMUSG00000049625	4.2973	4.2801	4.27576	4.2928	4.28887	4.28697	4.33259	4.30905	4.34036	4.36452	4.34853	4.33901	0.0520432	0.000817314	Tifab	TRAF-interacting protein with forkhead-associated domain, family member B
ENSMUSG00000036752	12.2205	12.2231	12.2429	12.2571	12.2874	12.2462	12.2766	12.2577	12.3342	12.3451	12.2775	12.2982	0.0520345	0.0402181	Tubb4b	tubulin, beta 4B class IVB
ENSMUSG00000091831	5.77217	5.7866	5.77139	5.75588	5.7154	5.76029	5.79134	5.80392	5.82441	5.84029	5.80125	5.81224	0.0519528	0.00878057	Gm4707	predicted gene 4707
ENSMUSG00000025036	5.45935	5.4289	5.46855	5.46833	5.41932	5.44889	5.45507	5.49089	5.54768	5.48002	5.53039	5.50081	0.0519164	0.0305614	Sfxn2	sideroflexin 2
ENSMUSG00000000326	8.67574	8.62155	8.60824	8.65968	8.72682	8.65841	8.68629	8.70337	8.71701	8.71602	8.72884	8.71031	0.0518988	0.0479876	Comt	catechol-O-methyltransferase
ENSMUSG00000022901	3.76871	3.7645	3.76448	3.75198	3.76048	3.76203	3.79186	3.76418	3.85271	3.8607	3.79977	3.81385	0.0518164	0.0244137	Cd86	CD86 antigen
ENSMUSG00000034345	8.21788	8.27358	8.26702	8.25408	8.26767	8.25604	8.32867	8.30097	8.27825	8.31826	8.31235	8.3077	0.051655	0.00454744	Gtf2h5	general transcription factor IIH, polypeptide 5
ENSMUSG00000014294	13.4877	13.4801	13.4393	13.5103	13.4876	13.481	13.5532	13.5159	13.5018	13.5803	13.5118	13.5326	0.051623	0.0250398	Ndufa2	NADH:ubiquinone oxidoreductase subunit A2
ENSMUSG00000061062	7.27271	7.38517	7.36356	7.34135	7.32734	7.33803	7.38038	7.39168	7.40769	7.39149	7.3767	7.38959	0.0515602	0.0315177	Hdac1-ps	histone deacetylase 1, pseudogene
ENSMUSG00000030298	9.91859	9.90431	9.89053	9.94312	9.96919	9.92515	9.97345	9.97821	9.95461	10.0212	9.95537	9.97657	0.051426	0.0241692	Sec13	SEC13 homolog, nuclear pore and COPII coat complex component
ENSMUSG00000085106	4.51924	4.51457	4.5632	4.57596	4.55051	4.5447	4.56997	4.61258	4.59474	4.60773	4.59505	4.59602	0.051318	0.00670651	Gm16000	predicted gene 16000
ENSMUSG00000084020	6.75339	6.79195	6.74683	6.80079	6.82751	6.78409	6.88	6.79713	6.83327	6.8272	6.83937	6.83539	0.0512987	0.0342044	Wsb2-ps	WD repeat and SOCS box-containing 2, pseudogene
ENSMUSG00000097026	6.07527	6.11059	6.11036	6.08438	6.07037	6.09019	6.12409	6.1177	6.18104	6.13044	6.15358	6.14137	0.0511756	0.00758757	Gm26786	predicted gene, 26786
ENSMUSG00000025626	7.04101	7.0255	7.07166	7.03863	7.01319	7.038	7.10087	7.11161	7.08636	7.07666	7.07009	7.08912	0.0511172	0.00335857	Phf6	PHD finger protein 6
ENSMUSG00000095298	3.75009	3.72951	3.72949	3.73358	3.70863	3.73026	3.74906	3.74553	3.76867	3.84778	3.79578	3.78136	0.0511009	0.0337511	Gm12407	predicted gene 12407
ENSMUSG00000057667	7.29279	7.25537	7.29963	7.34638	7.29794	7.29842	7.30907	7.35844	7.35829	7.32894	7.39279	7.34951	0.0510838	0.0363013	Bloc1s3	biogenesis of lysosomal organelles complex-1, subunit 3
ENSMUSG00000024521	5.63476	5.70934	5.63928	5.63904	5.68077	5.66064	5.71868	5.69255	5.73682	5.69584	5.71413	5.7116	0.0509634	0.0164137	Pmaip1	phorbol-12-myristate-13-acetate-induced protein 1
ENSMUSG00000030042	8.2077	8.12694	8.14248	8.22839	8.14923	8.17095	8.19801	8.21921	8.24959	8.21369	8.22855	8.22181	0.0508646	0.0462797	Pole4	polymerase (DNA-directed), epsilon 4 (p12 subunit)
ENSMUSG00000020952	9.34532	9.34291	9.41063	9.41743	9.3746	9.37818	9.45466	9.4335	9.41113	9.42226	9.42331	9.42897	0.0507951	0.0189669	Scfd1	Sec1 family domain containing 1
ENSMUSG00000031221	7.77981	7.77422	7.81092	7.82831	7.84684	7.80802	7.82879	7.85839	7.82716	7.86385	7.91565	7.85877	0.0507467	0.0439211	Igbp1	immunoglobulin (CD79A) binding protein 1
ENSMUSG00000066677	2.68946	2.68945	2.68944	2.68944	2.68946	2.68945	2.71988	2.69331	2.76716	2.76041	2.76021	2.74019	0.0507455	0.00780221	Ifi208	interferon activated gene 208
ENSMUSG00000027673	10.7393	10.7516	10.7019	10.7792	10.7823	10.7509	10.8189	10.8476	10.773	10.7675	10.8006	10.8015	0.050664	0.0414918	Ndufb5	NADH:ubiquinone oxidoreductase subunit B5
ENSMUSG00000006392	7.21991	7.19591	7.18638	7.24818	7.16587	7.20325	7.24553	7.2217	7.26131	7.25251	7.28832	7.25388	0.0506248	0.0220017	Med8	mediator complex subunit 8
ENSMUSG00000006611	5.14148	5.12198	5.11217	5.1456	5.14165	5.13258	5.17053	5.13508	5.2317	5.21572	5.16153	5.18291	0.0503367	0.029243	Hfe	homeostatic iron regulator
ENSMUSG00000073628	3.13571	3.13163	3.13162	3.13564	3.13572	3.13406	3.16659	3.12748	3.23293	3.1933	3.20051	3.18416	0.0500982	0.022168	Gm10552	predicted gene 10552
ENSMUSG00000003062	9.81574	9.85612	9.75393	9.82869	9.78158	9.80721	9.88028	9.83938	9.85934	9.88593	9.82158	9.8573	0.0500883	0.0493856	Stard3nl	STARD3 N-terminal like
ENSMUSG00000040552	3.92325	3.91067	3.90645	3.91477	3.9233	3.91569	3.96981	3.92272	3.98874	4.00438	3.9424	3.96561	0.0499222	0.0113486	C3ar1	complement component 3a receptor 1
ENSMUSG00000032519	7.81582	7.76905	7.84619	7.86673	7.8167	7.8229	7.87368	7.87861	7.85809	7.83828	7.91518	7.87277	0.0498689	0.0436943	Slc25a38	solute carrier family 25, member 38
ENSMUSG00000008307	6.015	5.98356	5.97294	6.03867	5.94764	5.99156	6.08083	6.05586	6.00261	6.02943	6.03811	6.04137	0.049805	0.0424102	1700109H08Rik	RIKEN cDNA 1700109H08 gene
ENSMUSG00000044350	5.23472	5.21503	5.21978	5.20988	5.23491	5.22286	5.26374	5.20882	5.30808	5.30937	5.27299	5.2726	0.0497345	0.0313068	Lacc1	laccase domain containing 1
ENSMUSG00000031387	5.50114	5.50069	5.56923	5.51543	5.50136	5.51757	5.5696	5.54343	5.55026	5.59831	5.57444	5.56721	0.0496373	0.0163234	Renbp	renin binding protein
ENSMUSG00000021771	10.1564	10.1659	10.1641	10.1945	10.2225	10.1807	10.2193	10.2243	10.2283	10.2445	10.2351	10.2303	0.0496112	0.00524503	Vdac2	voltage-dependent anion channel 2
ENSMUSG00000040528	4.20773	4.2162	4.2289	4.24138	4.20778	4.2204	4.2442	4.2491	4.26423	4.3155	4.2764	4.26988	0.0494878	0.0085979	Milr1	mast cell immunoglobulin like receptor 1
ENSMUSG00000097805	4.80106	4.7873	4.79624	4.77345	4.7647	4.78455	4.82901	4.79534	4.87452	4.82095	4.85024	4.83401	0.049462	0.0110761	Gm17473	predicted gene, 17473
ENSMUSG00000079037	12.8757	12.8519	12.9095	12.9218	12.9505	12.9019	12.9353	12.9462	12.9661	12.9432	12.9639	12.9509	0.0490535	0.0280915	Prnp	prion protein
ENSMUSG00000092482	3.91816	3.93468	3.92638	3.92218	3.9182	3.92392	3.95379	3.91774	3.99247	4.01567	3.98508	3.97295	0.0490256	0.0218073	Gm20531	predicted gene 20531
ENSMUSG00000038623	7.42374	7.37894	7.45108	7.4124	7.47868	7.42897	7.46267	7.47004	7.52453	7.48174	7.45092	7.47798	0.0490107	0.0494056	Tm6sf1	transmembrane 6 superfamily member 1
ENSMUSG00000020078	8.89955	8.8843	8.85068	8.91052	8.91349	8.89171	8.91639	8.9556	8.91645	8.98554	8.92952	8.9407	0.0489934	0.0235467	Vps26a	VPS26 retromer complex component A
ENSMUSG00000000628	4.35965	4.36805	4.35083	4.36366	4.35541	4.35952	4.40371	4.37583	4.43905	4.41617	4.4078	4.40851	0.0489904	0.0017475	Hk2	hexokinase 2
ENSMUSG00000075053	11.2371	11.2794	11.273	11.2675	11.3242	11.2762	11.2865	11.3476	11.3353	11.3232	11.3327	11.3251	0.0488263	0.023241	Vdac3-ps1	voltage-dependent anion channel 3, pseudogene 1
ENSMUSG00000048120	5.87812	5.81585	5.88225	5.84147	5.83247	5.85003	5.90128	5.86497	5.89585	5.94502	5.88694	5.89881	0.0487819	0.029579	Entpd1	ectonucleoside triphosphate diphosphohydrolase 1
ENSMUSG00000090186	2.87292	2.87291	2.87686	2.88078	2.88478	2.87765	2.91851	2.8846	2.96877	2.94073	2.91854	2.92623	0.0485801	0.00876305	Gm7592	predicted gene 7592
ENSMUSG00000031805	5.12694	5.11726	5.08385	5.09333	5.08438	5.10115	5.12357	5.10657	5.20242	5.16474	5.15082	5.14963	0.0484738	0.0331413	Jak3	Janus kinase 3
ENSMUSG00000027722	7.46285	7.39367	7.44834	7.42244	7.39168	7.4238	7.45994	7.47541	7.49448	7.44651	7.48455	7.47218	0.0483781	0.0196725	Spata5	spermatogenesis associated 5
ENSMUSG00000028189	6.10099	6.06363	6.10514	6.1099	6.11162	6.09826	6.12412	6.14748	6.11845	6.18369	6.15862	6.14647	0.0482147	0.0116023	Ctbs	chitobiase
ENSMUSG00000007837	6.09681	6.16337	6.14795	6.12703	6.1391	6.13485	6.20066	6.1653	6.16587	6.17299	6.21046	6.18305	0.0482028	0.0109669	Prrg2	proline-rich Gla (G-carboxyglutamic acid) polypeptide 2
ENSMUSG00000033967	3.82464	3.84538	3.82876	3.8494	3.84964	3.83956	3.8486	3.8612	3.93315	3.89997	3.89586	3.88775	0.0481913	0.0165078	Rnf225	ring finger protein 225
ENSMUSG00000028452	9.70964	9.73997	9.68094	9.67573	9.6662	9.6945	9.74626	9.72276	9.76293	9.74052	9.74065	9.74262	0.0481253	0.012204	Vcp	valosin containing protein
ENSMUSG00000046519	7.7508	7.70724	7.71058	7.70976	7.75166	7.72601	7.79944	7.79697	7.72131	7.77404	7.77857	7.77407	0.0480599	0.0249714	Golph3l	golgi phosphoprotein 3-like
ENSMUSG00000031353	9.43516	9.47934	9.48168	9.46987	9.42521	9.45825	9.51142	9.53988	9.52092	9.45739	9.50187	9.5063	0.0480445	0.0288825	Rbbp7	retinoblastoma binding protein 7, chromatin remodeling factor
ENSMUSG00000050014	3.15741	3.16139	3.15333	3.15331	3.16145	3.15738	3.16888	3.18479	3.25804	3.21491	3.1997	3.20527	0.0478892	0.0142683	Apol10b	apolipoprotein L 10B
ENSMUSG00000035297	8.88297	8.92166	8.90819	8.93682	8.97305	8.92454	8.9607	8.9992	9.00252	8.97291	8.92646	8.97236	0.0478219	0.0477018	Cops4	COP9 signalosome subunit 4
ENSMUSG00000029915	4.2613	4.2484	4.25687	4.2568	4.2313	4.25094	4.27634	4.26055	4.33929	4.31678	4.30061	4.29871	0.047778	0.0129174	Clec5a	C-type lectin domain family 5, member a
ENSMUSG00000004665	6.13939	6.09719	6.11786	6.11232	6.14485	6.12232	6.18135	6.11516	6.20912	6.19723	6.14731	6.17003	0.0477114	0.0388184	Cnn2	calponin 2
ENSMUSG00000005983	7.12408	7.09464	7.14514	7.11233	7.17019	7.12927	7.1605	7.17584	7.20263	7.18501	7.16093	7.17698	0.0477095	0.0143405	1700037C18Rik	RIKEN cDNA 1700037C18 gene
ENSMUSG00000026581	2.94039	2.94037	2.95241	2.94438	2.9404	2.94359	2.96379	2.93627	3.04158	3.03134	2.98301	2.9912	0.0476062	0.0455071	Sell	selectin, lymphocyte
ENSMUSG00000029759	4.57167	4.54501	4.56266	4.55377	4.5674	4.5601	4.60758	4.58354	4.61145	4.6445	4.59101	4.60762	0.0475144	0.00345866	Pon3	paraoxonase 3
ENSMUSG00000097572	3.06385	3.07565	3.06382	3.0638	3.05988	3.0654	3.1167	3.07546	3.13117	3.1206	3.12041	3.11287	0.0474673	0.00147006	Gm26797	predicted gene, 26797
ENSMUSG00000041538	4.82548	4.85278	4.84817	4.84349	4.84407	4.8428	4.91536	4.85625	4.90244	4.89911	4.8771	4.89005	0.0472543	0.00329419	H2-Ob	histocompatibility 2, O region beta locus
ENSMUSG00000082902	3.58244	3.54637	3.54635	3.55443	3.54235	3.55439	3.60428	3.54212	3.60415	3.64148	3.61555	3.60151	0.0471265	0.0299415	Ccl19-ps1	chemokine (C-C motif) ligand 19, pseudogene 1
ENSMUSG00000041891	7.28941	7.21634	7.30901	7.25147	7.2368	7.26061	7.31784	7.29937	7.31229	7.32896	7.28005	7.3077	0.0470923	0.0379237	Lman1	lectin, mannose-binding, 1
ENSMUSG00000038843	4.26876	4.24344	4.24763	4.23053	4.23937	4.24595	4.30313	4.2555	4.30683	4.31137	4.28737	4.29284	0.0468956	0.00449358	Gcnt1	glucosaminyl (N-acetyl) transferase 1, core 2
ENSMUSG00000087107	3.42166	3.39359	3.40166	3.40565	3.40174	3.40486	3.44766	3.40149	3.46981	3.49204	3.4477	3.45174	0.0468801	0.0175074	AI662270	expressed sequence AI662270
ENSMUSG00000028419	10.7477	10.6889	10.703	10.7011	10.7215	10.7124	10.8067	10.7831	10.7605	10.7152	10.731	10.7593	0.0468605	0.0434952	Chmp5	charged multivesicular body protein 5
ENSMUSG00000027429	7.50229	7.52956	7.54129	7.54859	7.53204	7.53076	7.58313	7.54347	7.62715	7.5429	7.59135	7.5776	0.0468439	0.0296005	Sec23b	SEC23 homolog B, COPII coat complex component
ENSMUSG00000028848	6.74149	6.77031	6.76997	6.79387	6.80138	6.77541	6.78484	6.82356	6.84015	6.85716	6.8043	6.822	0.0465954	0.0226969	Gpn2	GPN-loop GTPase 2
ENSMUSG00000089991	5.23272	5.20794	5.27476	5.21751	5.2329	5.23317	5.25287	5.26402	5.27098	5.32995	5.28059	5.27968	0.0465172	0.0294224	Gm16332	predicted gene 16332
ENSMUSG00000027879	7.58569	7.58398	7.57543	7.57868	7.60643	7.58604	7.62462	7.65148	7.61541	7.68032	7.59019	7.6324	0.0463586	0.0222528	Sec22b	SEC22 homolog B, vesicle trafficking protein
ENSMUSG00000025199	8.20998	8.19555	8.23182	8.19715	8.22631	8.21216	8.29466	8.30964	8.23768	8.2312	8.21917	8.25847	0.0463071	0.0464072	Chuk	conserved helix-loop-helix ubiquitous kinase
ENSMUSG00000095134	4.03606	3.97799	3.99487	4.00316	3.97381	3.99718	4.01447	4.01101	4.0343	4.05824	4.09939	4.04348	0.046305	0.046965	Mid1-ps1	midline 1, pseudogene 1
ENSMUSG00000021374	7.86054	7.80795	7.84385	7.78425	7.79953	7.81922	7.89877	7.84097	7.86622	7.88846	7.8332	7.86552	0.0462992	0.0419606	Nup153	nucleoporin 153
ENSMUSG00000038683	7.95457	7.97348	7.98321	8.01939	7.99683	7.9855	8.02124	8.04626	8.05817	8.03773	7.99539	8.03176	0.0462628	0.0171003	Pak1ip1	PAK1 interacting protein 1
ENSMUSG00000086898	4.38822	4.33314	4.36722	4.32432	4.32019	4.34662	4.38211	4.4033	4.36555	4.40661	4.40624	4.39276	0.0461431	0.0182362	Itpr3os	inositol 1,4,5-triphosphate receptor 3, opposite strand
ENSMUSG00000083036	3.95245	3.93194	3.93191	3.9236	3.91543	3.93107	3.99765	3.94375	3.9899	3.98277	3.97089	3.97699	0.0459251	0.00350862	Gm15959	predicted gene 15959
ENSMUSG00000099280	4.4917	4.47859	4.45221	4.48707	4.46575	4.47506	4.51067	4.53632	4.49384	4.55153	4.51074	4.52062	0.0455525	0.00673336	Gm27991	predicted gene, 27991
ENSMUSG00000010517	8.44341	8.47123	8.40441	8.45339	8.47977	8.45044	8.52407	8.48447	8.46765	8.47865	8.52472	8.49591	0.0454739	0.0337456	Faf1	Fas-associated factor 1
ENSMUSG00000018169	5.00233	5.00667	4.99727	4.98775	5.00247	4.9993	5.05756	5.02376	5.05722	5.04513	5.04018	5.04477	0.0454727	0.000197061	Mfng	MFNG O-fucosylpeptide 3-beta-N-acetylglucosaminyltransferase
ENSMUSG00000054509	5.00747	5.02124	5.02579	5.021	5.00287	5.01567	5.03689	5.02927	5.08922	5.06866	5.08112	5.06103	0.0453576	0.00736561	Parp4	poly (ADP-ribose) polymerase family, member 4
ENSMUSG00000024098	7.32579	7.39773	7.3846	7.37108	7.34859	7.36556	7.36345	7.40422	7.42833	7.41226	7.44629	7.41091	0.0453551	0.043277	Twsg1	twisted gastrulation BMP signaling modulator 1
ENSMUSG00000020376	10.7647	10.6825	10.7418	10.7662	10.7532	10.7417	10.8014	10.8016	10.7667	10.7737	10.7913	10.7869	0.0452567	0.0288217	Rnf130	ring finger protein 130
ENSMUSG00000076497	2.52599	2.52598	2.52598	2.52597	2.52599	2.52598	2.59643	2.52594	2.59632	2.61084	2.5259	2.57109	0.045107	0.0417414	Trbj2-7	T cell receptor beta joining 2-7
ENSMUSG00000021606	7.12221	7.13464	7.09699	7.13357	7.19072	7.13563	7.18085	7.15643	7.17519	7.19648	7.1943	7.18065	0.0450226	0.0291935	Ndufs6	NADH:ubiquinone oxidoreductase core subunit S6
ENSMUSG00000079057	5.72779	5.68686	5.67639	5.69158	5.73302	5.70313	5.76083	5.72989	5.71691	5.75721	5.7751	5.74799	0.0448601	0.0208896	Cyp4v3	cytochrome P450, family 4, subfamily v, polypeptide 3
ENSMUSG00000010067	6.15682	6.18206	6.17667	6.21191	6.18326	6.18215	6.1956	6.20936	6.25819	6.26055	6.2108	6.2269	0.044755	0.0242522	Rassf1	Ras association (RalGDS/AF-6) domain family member 1
ENSMUSG00000095115	5.31249	5.25467	5.25946	5.2593	5.26988	5.27116	5.3038	5.26787	5.34409	5.34981	5.31313	5.31574	0.044581	0.0404283	Itpripl2	inositol 1,4,5-triphosphate receptor interacting protein-like 2
ENSMUSG00000046999	5.83457	5.80839	5.82361	5.84351	5.8041	5.82284	5.84364	5.90444	5.89125	5.81471	5.88261	5.86733	0.0444902	0.0404423	1110032F04Rik	RIKEN cDNA 1110032F04 gene
ENSMUSG00000057315	6.3036	6.3386	6.30247	6.31757	6.33995	6.32044	6.36562	6.36004	6.38881	6.37699	6.33135	6.36456	0.0441263	0.00816874	Arhgap24	Rho GTPase activating protein 24
ENSMUSG00000030287	6.98456	6.97375	7.00623	6.98224	6.93704	6.97676	7.03185	6.98292	7.01263	7.0432	7.03226	7.02057	0.0438094	0.0222503	Itpr2	inositol 1,4,5-triphosphate receptor 2
ENSMUSG00000051444	5.79476	5.79915	5.80396	5.758	5.74358	5.77989	5.79404	5.79182	5.82756	5.86702	5.83788	5.82366	0.0437719	0.0469057	Bbs12	Bardet-Biedl syndrome 12 (human)
ENSMUSG00000048779	4.00736	4.00726	4.01555	4.0155	4.03221	4.01558	4.05462	4.04353	4.08137	4.07432	4.04286	4.05934	0.0437629	0.00136664	P2ry6	pyrimidinergic receptor P2Y, G-protein coupled, 6
ENSMUSG00000023791	6.41098	6.42999	6.3843	6.37873	6.35992	6.39278	6.40214	6.45554	6.41618	6.42859	6.47974	6.43644	0.0436545	0.0473155	Pigx	phosphatidylinositol glycan anchor biosynthesis, class X
ENSMUSG00000032000	4.10209	4.09362	4.09777	4.09771	4.09798	4.09783	4.12115	4.09734	4.16395	4.16839	4.15656	4.14148	0.0436429	0.0137241	Birc3	baculoviral IAP repeat-containing 3
ENSMUSG00000047810	4.47489	4.48352	4.48347	4.50073	4.48817	4.48616	4.49919	4.48719	4.56054	4.57323	4.52852	4.52973	0.0435763	0.0353666	Ccdc88b	coiled-coil domain containing 88B
ENSMUSG00000033213	3.45237	3.45231	3.46032	3.44009	3.44835	3.45069	3.47921	3.46402	3.53876	3.48327	3.50587	3.49423	0.0435378	0.0117289	AA467197	expressed sequence AA467197
ENSMUSG00000035004	4.67617	4.66699	4.73212	4.66684	4.63523	4.67547	4.71716	4.68832	4.72527	4.74672	4.71724	4.71894	0.0434718	0.0452693	Igsf6	immunoglobulin superfamily, member 6
ENSMUSG00000036943	8.02768	7.98181	8.04496	7.97349	7.96737	7.99906	8.07112	8.02831	8.02767	8.05872	8.0267	8.0425	0.0434403	0.0442008	Rab8b	RAB8B, member RAS oncogene family
ENSMUSG00000024818	5.98488	5.95338	5.96354	5.95287	5.99028	5.96899	5.99326	5.98149	6.00248	6.04777	6.03715	6.01243	0.0434382	0.020242	Slc25a45	solute carrier family 25, member 45
ENSMUSG00000000562	3.8891	3.91377	3.90556	3.91774	3.89747	3.90473	3.94049	3.92539	3.98579	3.94078	3.9483	3.94815	0.0434211	0.00515689	Adora3	adenosine A3 receptor
ENSMUSG00000034165	6.25451	6.21758	6.23293	6.24282	6.24471	6.23851	6.28124	6.24024	6.31878	6.29739	6.2717	6.28187	0.0433583	0.0174878	Ccnd3	cyclin D3
ENSMUSG00000063902	11.4552	11.4212	11.4838	11.4602	11.4952	11.4631	11.5279	11.5148	11.497	11.5256	11.4667	11.5064	0.043277	0.0352533	Gm7964	predicted gene 7964
ENSMUSG00000026341	10.247	10.2127	10.2178	10.2854	10.2735	10.2473	10.2968	10.2885	10.2963	10.3004	10.2704	10.2905	0.0432007	0.0234157	Actr3	ARP3 actin-related protein 3
ENSMUSG00000002732	5.70484	5.69432	5.65349	5.70875	5.6492	5.68212	5.70437	5.74547	5.7421	5.73905	5.69475	5.72515	0.0430264	0.0322024	Fkbp7	FK506 binding protein 7
ENSMUSG00000064128	5.03997	5.03023	5.0673	5.00606	5.04481	5.03767	5.06447	5.05694	5.13787	5.06961	5.07356	5.08049	0.0428177	0.0418111	Cenpj	centromere protein J
ENSMUSG00000016319	12.0238	12.0559	11.9616	12.0479	12.0482	12.0275	12.0689	12.0673	12.0522	12.0736	12.0893	12.0703	0.0427751	0.047823	Slc25a5	solute carrier family 25 (mitochondrial carrier, adenine nucleotide translocator), member 5
ENSMUSG00000029468	5.97608	5.95426	6.01128	6.00586	6.04264	5.99802	6.04987	6.00369	6.05401	6.06087	6.03551	6.04079	0.0427643	0.0475358	P2rx7	purinergic receptor P2X, ligand-gated ion channel, 7
ENSMUSG00000039994	4.45153	4.45571	4.45131	4.46423	4.46033	4.45662	4.47127	4.46793	4.53613	4.52103	4.5004	4.49935	0.0427326	0.0140035	Timeless	timeless circadian clock 1
ENSMUSG00000022146	4.24096	4.23657	4.24078	4.24071	4.24528	4.24086	4.26442	4.25284	4.33097	4.28894	4.28064	4.28356	0.0426996	0.0132303	Osmr	oncostatin M receptor
ENSMUSG00000087206	3.58968	3.65019	3.61026	3.63832	3.60626	3.61894	3.6178	3.64971	3.70125	3.67599	3.66066	3.66108	0.0421388	0.0447189	Gm16175	predicted gene 16175
ENSMUSG00000097048	6.32361	6.33308	6.33282	6.33756	6.38497	6.34241	6.41904	6.37011	6.40395	6.36757	6.36123	6.38438	0.0419715	0.0287367	1600020E01Rik	RIKEN cDNA 1600020E01 gene
ENSMUSG00000031165	4.00464	4.00455	4.01283	4.02918	4.01717	4.01367	4.07884	4.00418	4.07104	4.06389	4.05973	4.05554	0.0418615	0.0173968	Was	Wiskott-Aldrich syndrome
ENSMUSG00000080557	2.39215	2.39214	2.39214	2.39213	2.39215	2.39214	2.39207	2.43467	2.43046	2.48202	2.43055	2.43395	0.041809	0.0191693
ENSMUSG00000031715	8.30043	8.25359	8.32391	8.26715	8.25663	8.28034	8.33007	8.34788	8.29974	8.3366	8.29642	8.32214	0.0417993	0.0403216	Smarca5	SWI/SNF related, matrix associated, actin dependent regulator of chromatin, subfamily a, member 5
ENSMUSG00000022586	2.62057	2.61272	2.61664	2.61663	2.61274	2.61586	2.64309	2.61658	2.67602	2.69067	2.66163	2.6576	0.0417382	0.0124581	Ly6i	lymphocyte antigen 6 complex, locus I
ENSMUSG00000087568	4.23989	4.18378	4.23129	4.21851	4.26068	4.22683	4.27078	4.27574	4.27059	4.28699	4.23843	4.26851	0.0416765	0.0247481	Maats1os	MYCBP-associated, testis expressed 1, opposite strand
ENSMUSG00000079293	3.49787	3.50184	3.50583	3.50978	3.4979	3.50264	3.52478	3.5016	3.5734	3.57023	3.55143	3.54429	0.0416436	0.017352	Clec7a	C-type lectin domain family 7, member a
ENSMUSG00000027714	6.76486	6.75393	6.71383	6.72336	6.76542	6.74428	6.74423	6.77365	6.78146	6.80801	6.81998	6.78547	0.0411873	0.0430873	Exosc9	exosome component 9
ENSMUSG00000001786	7.53448	7.56534	7.57685	7.57209	7.5394	7.55763	7.59072	7.58671	7.60846	7.60922	7.59898	7.59882	0.0411848	0.0029817	Fbxo7	F-box protein 7
ENSMUSG00000022781	7.81665	7.77078	7.74389	7.76195	7.75845	7.77035	7.83159	7.78609	7.83346	7.82784	7.77844	7.81148	0.0411384	0.0441529	Pak2	p21 (RAC1) activated kinase 2
ENSMUSG00000044827	4.6935	4.69327	4.6932	4.68417	4.68914	4.69066	4.75096	4.68797	4.72987	4.74738	4.74277	4.73179	0.0411357	0.00776671	Tlr1	toll-like receptor 1
ENSMUSG00000028497	6.28674	6.31134	6.28561	6.30055	6.27158	6.29116	6.38121	6.33278	6.32786	6.34005	6.27892	6.33217	0.0410026	0.0489622	Hacd4	3-hydroxyacyl-CoA dehydratase 4
ENSMUSG00000079298	3.54557	3.52529	3.54945	3.53741	3.54159	3.53986	3.56818	3.54122	3.6019	3.57223	3.62037	3.58078	0.0409167	0.0218741	Klrb1b	killer cell lectin-like receptor subfamily B member 1B
ENSMUSG00000064964	2.38767	2.38766	2.38766	2.38765	2.38767	2.38766	2.45086	2.45501	2.38758	2.4618	2.38759	2.42857	0.0409091	0.0410841	Gm25147	predicted gene, 25147
ENSMUSG00000087411	5.02142	5.02578	5.02102	5.02555	5.02156	5.02307	5.06379	5.04296	5.08956	5.09494	5.02789	5.06383	0.0407625	0.0138923	Gm16048	predicted gene 16048
ENSMUSG00000017405	6.27276	6.22641	6.23131	6.21023	6.21206	6.23055	6.23473	6.2636	6.29767	6.2905	6.26977	6.27125	0.0407012	0.0331351	Nek8	NIMA (never in mitosis gene a)-related expressed kinase 8
ENSMUSG00000043004	9.17553	9.15836	9.22655	9.18603	9.17482	9.18426	9.20402	9.26331	9.22121	9.1976	9.23788	9.2248	0.0405475	0.0397812	Gng2	guanine nucleotide binding protein (G protein), gamma 2
ENSMUSG00000035268	6.38528	6.36383	6.36873	6.38365	6.39587	6.37947	6.40159	6.37574	6.44906	6.4422	6.43114	6.41994	0.0404715	0.0264022	Pkig	protein kinase inhibitor, gamma
ENSMUSG00000021764	7.81472	7.75681	7.8233	7.81517	7.83018	7.80804	7.85481	7.88055	7.84967	7.82628	7.83069	7.8484	0.0403621	0.0384558	Ndufs4	NADH:ubiquinone oxidoreductase core subunit S4
ENSMUSG00000009376	5.34902	5.32917	5.3388	5.33375	5.33466	5.33708	5.37785	5.37531	5.40017	5.3694	5.36407	5.37736	0.0402786	0.000441518	Met	met proto-oncogene
ENSMUSG00000052085	4.65789	4.62712	4.61369	4.6136	4.63186	4.62883	4.67231	4.62633	4.68853	4.68935	4.66823	4.66895	0.0401158	0.0212776	Dock8	dedicator of cytokinesis 8
ENSMUSG00000038544	6.54817	6.50203	6.47595	6.52152	6.51876	6.51328	6.56742	6.56742	6.54729	6.56454	6.51911	6.55316	0.0398749	0.029744	Inip	INTS3 and NABP interacting protein
ENSMUSG00000068823	11.2901	11.2401	11.2788	11.2521	11.265	11.2652	11.3306	11.2956	11.2683	11.3344	11.2961	11.305	0.0397893	0.0310659	Csde1	cold shock domain containing E1, RNA binding
ENSMUSG00000052142	4.10713	4.12356	4.11941	4.10274	4.09455	4.10948	4.14233	4.10654	4.16172	4.18148	4.15419	4.14925	0.0397769	0.0187118	Rasal3	RAS protein activator like 3
ENSMUSG00000048534	4.25112	4.23832	4.23828	4.23821	4.25538	4.24426	4.25379	4.26687	4.31325	4.31007	4.27419	4.28363	0.0393741	0.0134973	Jaml	junction adhesion molecule like
ENSMUSG00000042190	3.91655	3.91233	3.92052	3.92047	3.92071	3.91812	3.95139	3.92824	3.99304	3.96333	3.95144	3.95749	0.0393691	0.00616343	Cmklr1	chemokine-like receptor 1
ENSMUSG00000083633	3.71275	3.72483	3.70447	3.71262	3.73701	3.71834	3.74367	3.74033	3.76653	3.75551	3.78173	3.75756	0.0392198	0.00330878	Gm13312	predicted gene 13312
ENSMUSG00000056529	3.87188	3.85548	3.85546	3.85541	3.85562	3.85877	3.89043	3.85513	3.89803	3.94	3.90591	3.8979	0.0391278	0.0235877	Ptafr	platelet-activating factor receptor
ENSMUSG00000021886	3.15517	3.15512	3.15511	3.15113	3.15914	3.15513	3.19661	3.15887	3.2328	3.19308	3.18918	3.19411	0.038973	0.0109816	Gpr65	G-protein coupled receptor 65
ENSMUSG00000024091	10.9953	10.9829	10.9518	10.993	11.0045	10.9855	11.0314	11.02	10.9733	11.0577	11.0393	11.0244	0.0388725	0.0497513	Vapa	vesicle-associated membrane protein, associated protein A
ENSMUSG00000022370	6.72601	6.72485	6.68463	6.71908	6.72164	6.71524	6.7678	6.77315	6.75267	6.74154	6.73501	6.75403	0.0387941	0.00661796	Mrpl13	mitochondrial ribosomal protein L13
ENSMUSG00000022538	6.72469	6.71855	6.71822	6.78105	6.74013	6.73653	6.76733	6.77268	6.76628	6.80222	6.76769	6.77524	0.0387137	0.0219625	Lsg1	large 60S subunit nuclear export GTPase 1
ENSMUSG00000091313	3.72751	3.71138	3.71136	3.69913	3.69517	3.70891	3.76098	3.73871	3.75706	3.73056	3.74966	3.7474	0.0384837	0.00135153	Fth-ps2	ferritin heavy chain, pseudogene 2
ENSMUSG00000050493	3.26724	3.2432	3.26321	3.26319	3.27515	3.2624	3.3412	3.27864	3.31205	3.29747	3.27446	3.30077	0.0383675	0.0200189	Fam167b	family with sequence similarity 167, member B
ENSMUSG00000030047	4.4664	4.47482	4.46616	4.44866	4.47081	4.46537	4.48161	4.46122	4.53028	4.53896	4.50647	4.50371	0.0383381	0.0361215	Arhgap25	Rho GTPase activating protein 25
ENSMUSG00000004626	5.46257	5.47707	5.47693	5.48165	5.48763	5.47717	5.51165	5.48022	5.48255	5.55878	5.54431	5.5155	0.0383312	0.0478125	Stxbp2	syntaxin binding protein 2
ENSMUSG00000034041	4.35206	4.35612	4.35184	4.33897	4.3393	4.34766	4.37528	4.36797	4.3832	4.41952	4.38346	4.38589	0.0382296	0.003979	Lyl1	lymphoblastomic leukemia 1
ENSMUSG00000038147	4.04969	4.01665	4.0332	4.0249	4.0168	4.02825	4.06014	4.04493	4.05606	4.09523	4.07579	4.06643	0.0381835	0.0072906	Cd84	CD84 antigen
ENSMUSG00000087477	2.6079	2.59616	2.59616	2.60785	2.59618	2.60085	2.63397	2.61543	2.66302	2.66695	2.61524	2.63892	0.0380731	0.0109214	Gm13822	predicted gene 13822
ENSMUSG00000028159	4.26315	4.263	4.26295	4.26289	4.25898	4.26219	4.29043	4.27904	4.31801	4.31077	4.30251	4.30015	0.0379589	0.000650472	Dapp1	dual adaptor for phosphotyrosine and 3-phosphoinositides 1
ENSMUSG00000026981	2.3086	2.30859	2.30859	2.30859	2.3126	2.30939	2.32795	2.30856	2.39086	2.37313	2.33562	2.34723	0.0378324	0.0370787	Il1rn	interleukin 1 receptor antagonist
ENSMUSG00000027405	8.37382	8.41141	8.43022	8.44295	8.46125	8.42393	8.44045	8.46344	8.47046	8.46296	8.47036	8.46153	0.0376	0.0458376	Nop56	NOP56 ribonucleoprotein
ENSMUSG00000097099	6.01944	5.99315	5.98777	6.03322	5.98379	6.00348	6.02266	6.02098	6.05137	6.08677	6.02288	6.04093	0.0374573	0.0478016	Gm9917	predicted gene 9917
ENSMUSG00000030124	4.07817	4.05348	4.03252	4.05752	4.0495	4.05423	4.10024	4.06122	4.08838	4.0967	4.11185	4.09168	0.037442	0.0103206	Lag3	lymphocyte-activation gene 3
ENSMUSG00000060512	4.77073	4.74365	4.74811	4.77026	4.73028	4.75261	4.81494	4.76945	4.80216	4.78173	4.7813	4.78992	0.0373099	0.0110548	0610040J01Rik	RIKEN cDNA 0610040J01 gene
ENSMUSG00000085716	4.22933	4.20465	4.17096	4.19207	4.16253	4.19191	4.25484	4.22436	4.2273	4.22783	4.2115	4.22917	0.0372601	0.0279028	Gm13388	predicted gene 13388
ENSMUSG00000052477	2.671	2.66707	2.66706	2.66706	2.67492	2.66942	2.70472	2.667	2.73369	2.72685	2.70104	2.70666	0.0372362	0.0136087	C130026I21Rik	RIKEN cDNA C130026I21 gene
ENSMUSG00000062070	11.5632	11.5762	11.5591	11.564	11.5181	11.5561	11.6198	11.617	11.5582	11.5826	11.5887	11.5933	0.0371639	0.0400518	Pgk1	phosphoglycerate kinase 1
ENSMUSG00000074417	2.61937	2.62326	2.61935	2.62712	2.61544	2.62091	2.6345	2.62317	2.67874	2.69693	2.65699	2.65806	0.0371567	0.027119	Gm14548	predicted gene 14548
ENSMUSG00000020691	6.45003	6.44392	6.45388	6.47363	6.47585	6.45946	6.48099	6.52429	6.4553	6.50712	6.51518	6.49658	0.0371148	0.0304831	Mettl2	methyltransferase like 2
ENSMUSG00000027715	5.72466	5.69921	5.70407	5.66823	5.68992	5.69722	5.72886	5.712	5.73792	5.74907	5.74341	5.73425	0.0370342	0.011071	Ccna2	cyclin A2
ENSMUSG00000080763	4.21865	4.23897	4.18899	4.18894	4.19772	4.20666	4.2688	4.25421	4.25695	4.2009	4.23743	4.24366	0.0369985	0.0419489	Gm12341	predicted gene 12341
ENSMUSG00000040112	6.23862	6.28835	6.22715	6.24743	6.23902	6.24812	6.27607	6.29967	6.28511	6.29236	6.2714	6.28492	0.036807	0.0140128	Mrps35	mitochondrial ribosomal protein S35
ENSMUSG00000084329	7.2814	7.25342	7.28379	7.26117	7.21491	7.25894	7.27595	7.29998	7.31281	7.29582	7.29354	7.29562	0.036681	0.0287759	Gm6733	predicted gene 6733
ENSMUSG00000073490	2.34861	2.34861	2.35251	2.3525	2.34862	2.35017	2.37138	2.35632	2.40806	2.39746	2.40096	2.38683	0.0366642	0.00593987	Ifi207	interferon activated gene 207
ENSMUSG00000098548	2.22666	2.22665	2.22665	2.22664	2.22666	2.22665	2.22659	2.28672	2.28251	2.2936	2.22659	2.2632	0.0365496	0.0413121	Mir6996	microRNA 6996
ENSMUSG00000098706	2.2264	2.22639	2.22639	2.22638	2.2264	2.22639	2.28594	2.29008	2.22632	2.22634	2.28598	2.26293	0.0365409	0.0404169	Mir6979	microRNA 6979
ENSMUSG00000086184	4.59655	4.54439	4.55318	4.5662	4.54019	4.5601	4.60655	4.59949	4.63451	4.56928	4.57323	4.59661	0.0365097	0.0478555	Gm12764	predicted gene 12764
ENSMUSG00000046031	2.55388	2.55386	2.55386	2.55385	2.5578	2.55465	2.5652	2.56537	2.61674	2.62067	2.58774	2.59114	0.0364963	0.0161353	Calhm6	calcium homeostasis modulator family member 6
ENSMUSG00000074342	3.4708	3.47074	3.47869	3.47866	3.4668	3.47314	3.50127	3.48236	3.52373	3.54258	3.49748	3.50949	0.0363498	0.0101191	I830077J02Rik	RIKEN cDNA I830077J02 gene
ENSMUSG00000021208	2.26636	2.27026	2.26635	2.26635	2.26637	2.26714	2.28158	2.28174	2.3113	2.3297	2.31141	2.30314	0.0360057	0.00507883	Ifi27l2b	interferon, alpha-inducible protein 27 like 2B
ENSMUSG00000019850	3.84266	3.83437	3.8466	3.8384	3.85085	3.84257	3.85372	3.85025	3.91114	3.90423	3.87339	3.87855	0.0359722	0.023714	Tnfaip3	tumor necrosis factor, alpha-induced protein 3
ENSMUSG00000063506	5.92176	5.91086	5.87415	5.94573	5.93727	5.91795	5.93056	5.95837	5.94477	5.98051	5.95537	5.95392	0.035964	0.043096	Arhgap22	Rho GTPase activating protein 22
ENSMUSG00000020305	6.59687	6.60589	6.63043	6.625	6.59231	6.6101	6.66957	6.66994	6.64967	6.62364	6.61713	6.64599	0.0358916	0.0284643	Asb3	ankyrin repeat and SOCS box-containing 3
ENSMUSG00000031264	3.45855	3.45849	3.46644	3.45844	3.46258	3.4609	3.50784	3.45825	3.50771	3.51926	3.48903	3.49642	0.0355192	0.0111477	Btk	Bruton agammaglobulinemia tyrosine kinase
ENSMUSG00000046186	4.95	4.94971	4.96346	4.97694	4.94079	4.95618	4.9922	5.00254	4.99626	4.97955	4.98791	4.99169	0.0355149	0.0013811	Cd109	CD109 antigen
ENSMUSG00000068122	5.92537	5.9247	5.89874	5.92927	5.93586	5.92279	5.98287	5.96201	5.94348	5.91526	5.98784	5.95829	0.0355051	0.0429231	Agtr2	angiotensin II receptor, type 2
ENSMUSG00000060121	6.08854	6.06245	6.03636	6.07208	6.04807	6.0615	6.08634	6.09477	6.12444	6.08275	6.09641	6.09694	0.0354426	0.0162405	Gemin2	gem nuclear organelle associated protein 2
ENSMUSG00000081123	3.80787	3.82027	3.83254	3.8406	3.86087	3.83243	3.85162	3.84426	3.88613	3.90166	3.85558	3.86785	0.03542	0.038018
ENSMUSG00000098547	2.17952	2.17951	2.17951	2.17951	2.17952	2.17952	2.22088	2.22495	2.22081	2.22838	2.17946	2.2149	0.0353795	0.00427371	Mir6921	microRNA 6921
ENSMUSG00000028885	4.96327	4.92136	4.93534	4.95818	4.94972	4.94557	4.99547	4.94816	4.99945	4.96091	4.99988	4.98077	0.0352008	0.0299316	Smpdl3b	sphingomyelin phosphodiesterase, acid-like 3B
ENSMUSG00000020415	4.62586	4.63452	4.63004	4.63875	4.64364	4.63456	4.68358	4.65108	4.67505	4.67161	4.66702	4.66967	0.0351043	0.000487265	Pttg1	pituitary tumor-transforming gene 1
ENSMUSG00000024910	4.01772	3.95667	3.96083	3.97322	3.96932	3.97555	3.99248	3.98911	4.02356	4.03555	4.01219	4.01058	0.0350259	0.0379119	Ctsw	cathepsin W
ENSMUSG00000027099	8.15608	8.17294	8.15032	8.18077	8.16966	8.16595	8.20216	8.21429	8.16072	8.21477	8.21176	8.20074	0.0347854	0.0176549	Mtx2	metaxin 2
ENSMUSG00000026249	10.4529	10.4758	10.4362	10.4665	10.4492	10.4561	10.4887	10.4941	10.4959	10.5036	10.472	10.4909	0.0347556	0.00391173	Serpine2	serine (or cysteine) peptidase inhibitor, clade E, member 2
ENSMUSG00000052430	7.19021	7.22499	7.22456	7.25478	7.22271	7.22345	7.24779	7.28456	7.27214	7.23303	7.25256	7.25801	0.0345651	0.035634	Bmpr1b	bone morphogenetic protein receptor, type 1B
ENSMUSG00000022887	5.98406	5.99369	5.98834	5.99828	6.0302	5.99891	6.04251	6.01632	6.00741	6.05834	6.04274	6.03346	0.0345522	0.0240663	Masp1	mannan-binding lectin serine peptidase 1
ENSMUSG00000093286	2.14287	2.14286	2.14286	2.14286	2.14287	2.14287	2.16939	2.14284	2.19871	2.17696	2.19884	2.17735	0.0344823	0.0107256	Gm22569	predicted gene, 22569
ENSMUSG00000030149	2.13952	2.13951	2.13951	2.13951	2.13952	2.13952	2.15475	2.14337	2.19897	2.20646	2.16606	2.17392	0.0344043	0.0236924	Klrk1	killer cell lectin-like receptor subfamily K, member 1
ENSMUSG00000026670	8.63239	8.62017	8.65917	8.65572	8.66795	8.64708	8.71721	8.68277	8.65651	8.6672	8.68295	8.68133	0.0342477	0.0359929	Uap1	UDP-N-acetylglucosamine pyrophosphorylase 1
ENSMUSG00000085382	4.45499	4.45482	4.44156	4.5058	4.48956	4.46935	4.49161	4.51328	4.52798	4.48364	4.49994	4.50329	0.0339441	0.0466281	Gm13861	predicted gene 13861
ENSMUSG00000032925	5.54857	5.53817	5.54299	5.52281	5.54881	5.54027	5.58218	5.57991	5.5386	5.58785	5.58234	5.57417	0.0339022	0.0104063	Itgbl1	integrin, beta-like 1
ENSMUSG00000043157	3.30472	3.30071	3.30464	3.29671	3.28883	3.29912	3.34579	3.29655	3.32699	3.34974	3.34583	3.33298	0.03386	0.0114197	Arl11	ADP-ribosylation factor-like 11
ENSMUSG00000042333	3.20147	3.20143	3.21328	3.22496	3.20547	3.20932	3.22437	3.24001	3.24319	3.28382	3.22439	3.24315	0.0338325	0.020633	Tnfrsf14	tumor necrosis factor receptor superfamily, member 14 (herpesvirus entry mediator)
ENSMUSG00000025917	9.15426	9.17041	9.19521	9.16312	9.17023	9.17064	9.21702	9.2066	9.15971	9.20369	9.23506	9.20442	0.0337713	0.0446205	Cops5	COP9 signalosome subunit 5
ENSMUSG00000026656	3.82813	3.81182	3.81179	3.81987	3.80785	3.81589	3.85812	3.81147	3.86557	3.86225	3.8505	3.84958	0.0336878	0.0124585	Fcgr2b	Fc receptor, IgG, low affinity IIb
ENSMUSG00000001870	5.32124	5.31591	5.34504	5.34003	5.36014	5.33647	5.36049	5.35307	5.41008	5.37522	5.35124	5.37002	0.0335508	0.0381683	Ltbp1	latent transforming growth factor beta binding protein 1
ENSMUSG00000075587	4.18639	4.17373	4.19443	4.17363	4.16547	4.17873	4.24808	4.18153	4.21691	4.18933	4.225	4.21217	0.0334405	0.0347538	Gm11531	predicted gene 11531
ENSMUSG00000039264	2.57046	2.55107	2.55107	2.54715	2.54717	2.55338	2.59231	2.54712	2.6246	2.60345	2.56622	2.58674	0.0333564	0.0484889	Gimap3	GTPase, IMAP family member 3
ENSMUSG00000046191	6.31319	6.30212	6.32213	6.28084	6.29829	6.30331	6.32979	6.32895	6.32406	6.35096	6.34958	6.33667	0.0333538	0.00599634	Pcdhb20	protocadherin beta 20
ENSMUSG00000097585	5.24256	5.261	5.22289	5.22755	5.21867	5.23453	5.23896	5.24542	5.28893	5.27662	5.28946	5.26788	0.033345	0.0363095	E230029C05Rik	RIKEN cDNA E230029C05 gene
ENSMUSG00000028413	4.39973	4.38675	4.39099	4.38663	4.39557	4.39193	4.4187	4.39885	4.42664	4.46309	4.41876	4.42521	0.033272	0.0152915	B4galt1	UDP-Gal:betaGlcNAc beta 1,4- galactosyltransferase, polypeptide 1
ENSMUSG00000029776	9.66592	9.67161	9.66	9.64095	9.65889	9.65947	9.70031	9.71409	9.68105	9.66498	9.70236	9.69256	0.0330848	0.0113343	Hibadh	3-hydroxyisobutyrate dehydrogenase
ENSMUSG00000047798	3.64236	3.63425	3.64224	3.62611	3.63436	3.63586	3.6571	3.64587	3.67987	3.68029	3.68006	3.66864	0.0327732	0.00306034	Cd300lf	CD300 molecule like family member F
ENSMUSG00000049988	3.6058	3.58944	3.6296	3.61769	3.60987	3.61048	3.62091	3.6292	3.64013	3.67804	3.64791	3.64324	0.0327615	0.0247347	Lrrc25	leucine rich repeat containing 25
ENSMUSG00000022372	3.6063	3.60218	3.61823	3.61818	3.61037	3.61105	3.63306	3.61394	3.66326	3.66744	3.64078	3.64369	0.0326432	0.0137506	Sla	src-like adaptor
ENSMUSG00000085975	5.28024	5.26078	5.24128	5.25568	5.27094	5.26178	5.31304	5.31057	5.27606	5.30934	5.26245	5.29429	0.0325084	0.0305253	Gm13572	predicted gene 13572
ENSMUSG00000066800	4.07129	4.07943	4.07527	4.07521	4.0755	4.07534	4.09442	4.07893	4.13704	4.11056	4.11809	4.10781	0.0324638	0.0119709	Rnasel	ribonuclease L (2', 5'-oligoisoadenylate synthetase-dependent)
ENSMUSG00000097860	3.3692	3.35728	3.34929	3.35326	3.36134	3.35807	3.37996	3.36881	3.42077	3.38775	3.39512	3.39048	0.0324053	0.00866374	Gm26857	predicted gene, 26857
ENSMUSG00000039616	3.9411	3.92044	3.92456	3.94494	3.94116	3.93444	3.96759	3.94454	3.979	3.98716	3.9559	3.96684	0.0323975	0.00757759	Mocos	molybdenum cofactor sulfurase
ENSMUSG00000022148	4.90767	4.91635	4.88447	4.89353	4.87564	4.89553	4.9182	4.88814	4.93101	4.94485	4.95707	4.92785	0.0323233	0.0499169	Fyb	FYN binding protein
ENSMUSG00000069439	2.74618	2.76158	2.73438	2.74612	2.7344	2.74453	2.79075	2.74602	2.78334	2.79095	2.77236	2.77668	0.0321518	0.0109684	Gm8444	predicted gene 8444
ENSMUSG00000000791	4.60207	4.59301	4.6018	4.61046	4.61966	4.6054	4.6131	4.60108	4.65884	4.66371	4.65099	4.63754	0.0321463	0.0446425	Il12rb1	interleukin 12 receptor, beta 1
ENSMUSG00000051735	4.22253	4.2265	4.20981	4.20975	4.19735	4.21318	4.23724	4.22175	4.25298	4.25354	4.26109	4.24532	0.0321353	0.00631583	Rinl	Ras and Rab interactor-like
ENSMUSG00000072621	2.30087	2.30086	2.29695	2.30085	2.30088	2.30008	2.31972	2.30851	2.3671	2.33476	2.33094	2.33221	0.0321252	0.0117237	Slfn10-ps	schlafen 10, pseudogene
ENSMUSG00000031433	5.81699	5.78148	5.77624	5.77087	5.76706	5.78253	5.82072	5.81879	5.78596	5.82668	5.82091	5.81461	0.0320834	0.0239309	Rbm41	RNA binding motif protein 41
ENSMUSG00000030345	2.90615	2.90611	2.90999	2.89826	2.89832	2.90377	2.92479	2.90208	2.95788	2.95823	2.93603	2.9358	0.0320365	0.0184405	Dyrk4	dual-specificity tyrosine-(Y)-phosphorylation regulated kinase 4
ENSMUSG00000071713	3.00798	3.01187	3.01966	3.01184	3.008	3.01187	3.03064	3.01172	3.08186	3.05324	3.04194	3.04388	0.0320062	0.0275657	Csf2rb	colony stimulating factor 2 receptor, beta, low-affinity (granulocyte-macrophage)
ENSMUSG00000058900	5.38491	5.41379	5.38437	5.41825	5.39989	5.40024	5.44744	5.42161	5.4191	5.43444	5.43837	5.43219	0.0319488	0.00674175	Rsl1	regulator of sex limited protein 1
ENSMUSG00000086699	3.38603	3.40978	3.4291	3.38595	3.36981	3.39613	3.43938	3.41332	3.45401	3.42074	3.41292	3.42807	0.0319398	0.041607	Gm16510	predicted pseudogene 16510
ENSMUSG00000018654	3.55905	3.55097	3.55496	3.5589	3.54704	3.55419	3.5815	3.56259	3.59277	3.60817	3.58536	3.58608	0.031893	0.00346523	Ikzf1	IKAROS family zinc finger 1
ENSMUSG00000011752	12.2728	12.2714	12.2691	12.3082	12.3001	12.2843	12.2873	12.3128	12.3435	12.3082	12.3289	12.3161	0.0318141	0.0354228	Pgam1	phosphoglycerate mutase 1
ENSMUSG00000042353	4.91605	4.92043	4.9387	4.93857	4.93924	4.9306	4.97161	4.95558	4.9713	4.94134	4.97171	4.96231	0.0317108	0.00397146	Frem3	Fras1 related extracellular matrix protein 3
ENSMUSG00000022969	5.16338	5.15826	5.15337	5.17222	5.1871	5.16686	5.19704	5.18507	5.22345	5.20228	5.18347	5.19826	0.0313967	0.0100007	Il10rb	interleukin 10 receptor, beta
ENSMUSG00000020124	8.47925	8.47979	8.46027	8.45658	8.4586	8.4669	8.51703	8.51124	8.48138	8.51058	8.4707	8.49819	0.0312909	0.0185095	Usp15	ubiquitin specific peptidase 15
ENSMUSG00000051506	3.6429	3.63075	3.63476	3.63472	3.64294	3.63721	3.6615	3.64245	3.67663	3.6846	3.67681	3.6684	0.0311856	0.00418727	Wdfy4	WD repeat and FYVE domain containing 4
ENSMUSG00000063334	7.38476	7.38741	7.33078	7.37774	7.36411	7.36896	7.41161	7.3814	7.4061	7.3813	7.42025	7.40013	0.0311754	0.0443996	Krr1	KRR1, small subunit (SSU) processome component, homolog (yeast)
ENSMUSG00000024217	5.46964	5.48907	5.47904	5.49363	5.51416	5.48911	5.52344	5.52105	5.52298	5.52437	5.50941	5.52025	0.0311388	0.00460917	Snrpc	U1 small nuclear ribonucleoprotein C
ENSMUSG00000040987	3.40926	3.4132	3.40919	3.41713	3.43307	3.41637	3.43979	3.43643	3.45853	3.45515	3.44742	3.44746	0.0310925	0.000970448	Mill2	MHC I like leukocyte 2
ENSMUSG00000093722	3.06949	3.10867	3.08927	3.08532	3.08542	3.08763	3.12667	3.13091	3.11167	3.12316	3.1004	3.11856	0.0309306	0.00608383	Gm20612	predicted gene 20612
ENSMUSG00000077406	2.35647	2.35646	2.35646	2.37962	2.35648	2.3611	2.3564	2.40192	2.39777	2.40534	2.39787	2.39186	0.0307599	0.0159337	Gm25421	predicted gene, 25421
ENSMUSG00000033411	6.40981	6.38832	6.43873	6.39279	6.43048	6.41203	6.46012	6.45978	6.41523	6.44738	6.43124	6.44275	0.0307237	0.0485689	Ctdspl2	CTD (carboxy-terminal domain, RNA polymerase II, polypeptide A) small phosphatase like 2
ENSMUSG00000097194	2.18289	2.17897	2.18287	2.17896	2.18289	2.18132	2.19798	2.19053	2.24913	2.21678	2.20551	2.21198	0.030668	0.0176238	9330175E14Rik	RIKEN cDNA 9330175E14 gene
ENSMUSG00000098874	2.6724	2.64903	2.64903	2.67231	2.64905	2.65837	2.68691	2.72749	2.66809	2.69447	2.66815	2.68902	0.0306575	0.0377352	Gm27960	predicted gene, 27960
ENSMUSG00000048772	5.26786	5.2578	5.2817	5.27676	5.26805	5.27043	5.2878	5.28027	5.29206	5.32064	5.32445	5.30104	0.0306105	0.01481	Tmem53	transmembrane protein 53
ENSMUSG00000090231	2.86594	2.86199	2.86198	2.86978	2.87765	2.86747	2.88846	2.86578	2.91789	2.92185	2.89597	2.89799	0.0305239	0.0209707	Cfb	complement factor B
ENSMUSG00000027615	6.93551	6.93902	6.98563	6.94283	6.94093	6.94878	6.97961	6.98099	6.95073	6.98197	7.00264	6.97919	0.0304066	0.0403443	Hps3	HPS3, biogenesis of lysosomal organelles complex 2 subunit 1
ENSMUSG00000040549	9.8174	9.79866	9.82037	9.79175	9.78463	9.80256	9.83806	9.84213	9.82864	9.82321	9.83281	9.83297	0.0304045	0.00453638	Ckap5	cytoskeleton associated protein 5
ENSMUSG00000089643	2.77098	2.78663	2.78662	2.78271	2.78669	2.78272	2.81638	2.77092	2.84888	2.82393	2.80525	2.81307	0.0303502	0.0491904	Gm16301	predicted gene 16301
ENSMUSG00000040998	4.54946	4.53197	4.52317	4.52746	4.54527	4.53547	4.57241	4.53124	4.56807	4.59727	4.56007	4.56581	0.030343	0.0330864	Npnt	nephronectin
ENSMUSG00000046152	5.06342	5.07259	5.11408	5.06763	5.08715	5.08097	5.09755	5.08999	5.14151	5.11174	5.11565	5.11129	0.0303137	0.0450897	Fut10	fucosyltransferase 10
ENSMUSG00000069008	12.769	12.7801	12.7721	12.7849	12.756	12.7724	12.8281	12.8119	12.7905	12.7977	12.7853	12.8027	0.0302658	0.0111596	Gm5537	predicted gene 5537
ENSMUSG00000025058	3.36017	3.34038	3.34829	3.33635	3.34444	3.34592	3.36701	3.34805	3.40049	3.38982	3.37463	3.376	0.0300753	0.0166413	5430427O19Rik	RIKEN cDNA 5430427O19 gene
ENSMUSG00000032199	10.2632	10.2313	10.2306	10.2634	10.2867	10.255	10.2943	10.2969	10.2956	10.2607	10.2779	10.2851	0.0300494	0.0471092	Polr2m	polymerase (RNA) II (DNA directed) polypeptide M
ENSMUSG00000039934	5.77173	5.74606	5.75095	5.74055	5.75199	5.75225	5.75622	5.76386	5.80874	5.80102	5.78088	5.78214	0.0298875	0.0312564	Gsap	gamma-secretase activating protein
ENSMUSG00000052384	4.59503	4.61255	4.60368	4.63406	4.62163	4.61339	4.62369	4.62043	4.66928	4.6619	4.64071	4.6432	0.0298112	0.037409	Nrros	negative regulator of reactive oxygen species
ENSMUSG00000070337	3.9183	3.9223	3.92227	3.93441	3.92656	3.92477	3.92544	3.93802	3.99481	3.94558	3.96866	3.9545	0.0297316	0.0458764	Gpr179	G protein-coupled receptor 179
ENSMUSG00000082287	3.44918	3.4129	3.4647	3.44508	3.43728	3.44183	3.46	3.46432	3.47133	3.47165	3.49022	3.4715	0.0296739	0.0175268	Gm15333	predicted gene 15333
ENSMUSG00000040329	3.63087	3.63484	3.63481	3.65467	3.63496	3.63803	3.65381	3.65433	3.68796	3.68466	3.65773	3.6677	0.0296657	0.0094314	Il7	interleukin 7
ENSMUSG00000080673	1.91303	1.91303	1.91303	1.91302	1.91304	1.91303	1.91298	1.94368	1.96909	1.94726	1.93968	1.94254	0.0295074	0.0110498	Gm23336	predicted gene, 23336
ENSMUSG00000029925	3.8791	3.86256	3.88707	3.88297	3.88729	3.8798	3.9058	3.87859	3.92109	3.92156	3.91746	3.9089	0.0290999	0.0139814	Tbxas1	thromboxane A synthase 1, platelet
ENSMUSG00000031304	2.51953	2.51561	2.52337	2.51949	2.51954	2.51951	2.5345	2.51941	2.56766	2.56065	2.5605	2.54855	0.0290394	0.0141918	Il2rg	interleukin 2 receptor, gamma chain
ENSMUSG00000084391	4.52679	4.50912	4.52219	4.52211	4.54832	4.52571	4.55021	4.55962	4.55	4.57124	4.54193	4.5546	0.0288942	0.00738261	Gm13967	predicted gene 13967
ENSMUSG00000092838	1.86864	1.86863	1.86863	1.86863	1.86864	1.86864	1.91388	1.86861	1.86858	1.92137	1.9139	1.89727	0.0286329	0.0412293	Gm24824	predicted gene, 24824
ENSMUSG00000087949	2.91172	2.9544	2.91171	2.9117	2.9469	2.92729	2.94239	2.97636	2.94233	2.9463	2.97218	2.95591	0.028627	0.0473163	Gm24251	predicted gene, 24251
ENSMUSG00000090707	4.15086	4.15487	4.14651	4.15889	4.15092	4.15241	4.19753	4.15843	4.18953	4.15802	4.20148	4.181	0.0285874	0.018698	Gm8237	predicted gene 8237
ENSMUSG00000088056	2.33054	2.33053	2.33053	2.33053	2.35762	2.33595	2.37559	2.37967	2.33046	2.35717	2.37927	2.36443	0.0284815	0.0308451	Gm24262	predicted gene, 24262
ENSMUSG00000045826	3.63618	3.63606	3.59603	3.60008	3.60834	3.61534	3.6312	3.62779	3.65779	3.65064	3.65042	3.64357	0.0282318	0.0279409	Ptprcap	protein tyrosine phosphatase, receptor type, C polypeptide-associated protein
ENSMUSG00000086596	6.12196	6.15221	6.16718	6.14651	6.16357	6.15029	6.19025	6.18914	6.18465	6.17704	6.1509	6.1784	0.0281113	0.0315368	Susd5	sushi domain containing 5
ENSMUSG00000066632	12.7424	12.7528	12.7435	12.7621	12.7335	12.7469	12.7989	12.7874	12.7637	12.7688	12.7559	12.7749	0.0280508	0.0167074	Pgk1-rs7	phosphoglycerate kinase-1, related sequence-7
ENSMUSG00000041075	5.18934	5.21715	5.1841	5.17915	5.19427	5.1928	5.20925	5.21102	5.22711	5.22369	5.23211	5.22064	0.0278337	0.00823151	Fzd7	frizzled class receptor 7
ENSMUSG00000084745	2.72774	2.69669	2.69669	2.72381	2.69671	2.70833	2.742	2.72363	2.7456	2.72347	2.74571	2.73608	0.0277559	0.0136409	Gm25290	predicted gene, 25290
ENSMUSG00000079171	3.74818	3.78028	3.7643	3.76826	3.7441	3.76102	3.79465	3.79921	3.77518	3.79877	3.77533	3.78863	0.0276059	0.0127243	Gm13942	predicted gene 13942
ENSMUSG00000063605	4.35255	4.35658	4.34809	4.34802	4.33986	4.34902	4.38765	4.36006	4.38744	4.36779	4.37968	4.37652	0.0275033	0.00207241	Ccdc102a	coiled-coil domain containing 102A
ENSMUSG00000089344	1.80275	1.80275	1.80275	1.80274	1.80276	1.80275	1.83696	1.83727	1.8369	1.80271	1.83698	1.83016	0.0274154	0.00398168	Gm22664	predicted gene, 22664
ENSMUSG00000022724	5.62969	5.62916	5.67829	5.62877	5.64	5.64118	5.65923	5.66662	5.6539	5.69361	5.66903	5.66848	0.0272964	0.0480863	Riox2	ribosomal oxygenase 2
ENSMUSG00000077081	1.76393	1.76392	1.76392	1.76392	1.76393	1.76392	1.79444	1.79849	1.79438	1.80204	1.76388	1.79064	0.0267229	0.00450884	Gm23701	predicted gene, 23701
ENSMUSG00000026979	3.71388	3.73006	3.73804	3.72998	3.73824	3.73004	3.75278	3.73766	3.76797	3.76458	3.76052	3.7567	0.0266619	0.00508795	Psd4	pleckstrin and Sec7 domain containing 4
ENSMUSG00000031119	4.66199	4.62677	4.63115	4.64859	4.63152	4.64001	4.67641	4.65649	4.66782	4.66853	4.66392	4.66663	0.0266292	0.0069713	Gpc4	glypican 4
ENSMUSG00000038005	8.81164	8.80713	8.77918	8.78959	8.77625	8.79276	8.83693	8.84063	8.79985	8.80141	8.81799	8.81936	0.0266047	0.0444222	Hpf1	histone PARylation factor 1
ENSMUSG00000003206	3.62199	3.60581	3.6058	3.61383	3.64179	3.61784	3.64055	3.63334	3.66318	3.65227	3.63287	3.64444	0.0265977	0.0172985	Ebi3	Epstein-Barr virus induced gene 3
ENSMUSG00000022129	3.54148	3.54141	3.55729	3.54536	3.54953	3.54701	3.59455	3.57248	3.55642	3.58734	3.55654	3.57346	0.0264507	0.0131744	Dct	dopachrome tautomerase
ENSMUSG00000003882	3.47964	3.45966	3.47952	3.47554	3.45974	3.47082	3.49799	3.47136	3.49788	3.52076	3.49803	3.4972	0.0263811	0.0196954	Il7r	interleukin 7 receptor
ENSMUSG00000089976	2.50853	2.46633	2.46632	2.46632	2.46634	2.47477	2.50406	2.50441	2.50399	2.5079	2.48537	2.50115	0.026379	0.0224052	Gm2389	predicted pseudogene 2389
ENSMUSG00000053935	4.94352	4.96137	4.94314	4.92918	4.93906	4.94325	4.97633	4.96016	4.96287	4.95929	4.98943	4.96962	0.0263635	0.0097718
ENSMUSG00000084052	2.26059	2.25278	2.26444	2.25277	2.26061	2.25824	2.29782	2.29452	2.27551	2.27187	2.28306	2.28456	0.0263182	0.00155971	Gm11745	predicted gene 11745
ENSMUSG00000053467	3.2868	3.28672	3.27885	3.2709	3.27895	3.28044	3.30142	3.28645	3.31261	3.3204	3.31275	3.30673	0.026281	0.00407397
ENSMUSG00000000409	3.2775	3.28138	3.28136	3.28133	3.27356	3.27903	3.29238	3.28113	3.31863	3.32639	3.30758	3.30522	0.0261925	0.0146496	Lck	lymphocyte protein tyrosine kinase
ENSMUSG00000086260	3.99047	3.96959	3.9862	4.01055	4.01089	3.99354	4.00544	4.03761	4.02497	3.99768	4.03293	4.01972	0.0261872	0.0451616	Gm16259	predicted gene 16259
ENSMUSG00000025044	2.31494	2.30715	2.30715	2.30714	2.31107	2.30949	2.32602	2.31096	2.36629	2.34476	2.32979	2.33556	0.0260704	0.0253449	Msr1	macrophage scavenger receptor 1
ENSMUSG00000039232	2.31042	2.31039	2.31039	2.30649	2.30653	2.30884	2.31403	2.31031	2.36206	2.34411	2.34399	2.3349	0.0260539	0.0301945	Stx11	syntaxin 11
ENSMUSG00000044362	4.65357	4.6667	4.67104	4.67968	4.67585	4.66937	4.69066	4.70035	4.69043	4.6996	4.69497	4.6952	0.0258332	0.000843133	Ccdc89	coiled-coil domain containing 89
ENSMUSG00000084110	2.22687	2.23074	2.22295	2.23459	2.22688	2.22841	2.25321	2.24215	2.26424	2.26446	2.24574	2.25396	0.0255563	0.000928239	Gm4992	predicted pseudogene 4992
ENSMUSG00000084686	2.75381	2.71892	2.71891	2.74988	2.71893	2.73209	2.77162	2.77578	2.74557	2.7495	2.74564	2.75762	0.0255306	0.0405342	Gm22027	predicted gene, 22027
ENSMUSG00000031389	4.60636	4.61476	4.59299	4.58409	4.59775	4.59919	4.62122	4.59227	4.64174	4.63422	4.63382	4.62465	0.0254637	0.0374773	Arhgap4	Rho GTPase activating protein 4
ENSMUSG00000021360	4.96009	4.94132	4.9688	4.96866	4.94639	4.95705	4.97075	4.9722	5.01397	4.98903	4.96638	4.98247	0.0254142	0.0409474	Gcnt2	glucosaminyl (N-acetyl) transferase 2, I-branching enzyme
ENSMUSG00000010142	4.14465	4.1279	4.14034	4.14439	4.13644	4.13874	4.16728	4.13983	4.15919	4.19876	4.1554	4.16409	0.0253494	0.0382154	Tnfrsf13b	tumor necrosis factor receptor superfamily, member 13b
ENSMUSG00000039004	5.58669	5.59118	5.596	5.61541	5.59194	5.59624	5.6257	5.60402	5.62994	5.61711	5.63061	5.62148	0.0252332	0.00730493	Bmp6	bone morphogenetic protein 6
ENSMUSG00000033308	5.37789	5.37264	5.35797	5.36749	5.35871	5.36694	5.39257	5.38998	5.40601	5.38403	5.38805	5.39213	0.0251888	0.0015919	Dpyd	dihydropyrimidine dehydrogenase
ENSMUSG00000095426	1.67277	1.67276	1.67276	1.67276	1.67277	1.67277	1.67272	1.7187	1.70332	1.72216	1.67272	1.69793	0.0251602	0.0476562	Trav6d-5	T cell receptor alpha variable 6D-5
ENSMUSG00000056941	6.61443	6.61832	6.59297	6.62245	6.60996	6.61163	6.64332	6.6435	6.63755	6.60634	6.65318	6.63678	0.0251521	0.0293579	Commd7	COMM domain containing 7
ENSMUSG00000038086	3.51217	3.50421	3.48828	3.48825	3.49241	3.49706	3.49957	3.53088	3.55245	3.52291	3.50349	3.52186	0.0247964	0.0498436	Hspb2	heat shock protein 2
ENSMUSG00000084154	2.9581	2.93449	2.94633	2.94632	2.97735	2.95252	2.98021	2.99182	2.98753	2.95769	2.969	2.97725	0.024732	0.0322239	Gm15644	predicted gene 15644
ENSMUSG00000026573	2.61917	2.63076	2.61913	2.63456	2.61133	2.62299	2.63794	2.63059	2.64907	2.67132	2.64916	2.64762	0.0246274	0.0159892	Xcl1	chemokine (C motif) ligand 1
ENSMUSG00000024678	2.42587	2.42197	2.42196	2.41806	2.42589	2.42275	2.44445	2.41802	2.46644	2.46672	2.44073	2.44727	0.0245185	0.0286648	Ms4a4d	membrane-spanning 4-domains, subfamily A, member 4D
ENSMUSG00000056290	1.62812	1.62812	1.62812	1.62811	1.62812	1.62812	1.63971	1.6281	1.67364	1.67388	1.6474	1.65255	0.0244271	0.028891	Ms4a4b	membrane-spanning 4-domains, subfamily A, member 4B
ENSMUSG00000026117	3.99012	3.98593	3.96546	3.97363	3.96978	3.97698	3.9808	3.98942	4.02365	4.02035	3.99279	4.0014	0.0244193	0.0383227	Zap70	zeta-chain (TCR) associated protein kinase
ENSMUSG00000048521	3.83904	3.85109	3.84702	3.84697	3.83909	3.84464	3.87358	3.85462	3.89251	3.87773	3.84616	3.86892	0.0242755	0.0228626	Cxcr6	chemokine (C-X-C motif) receptor 6
ENSMUSG00000034266	2.10337	2.10335	2.10335	2.10334	2.10728	2.10414	2.126	2.11485	2.13709	2.13729	2.12601	2.12825	0.0241132	0.000471801	Batf	basic leucine zipper transcription factor, ATF-like
ENSMUSG00000082607	4.23265	4.23247	4.20745	4.20317	4.22029	4.21921	4.23103	4.23588	4.26658	4.24345	4.23915	4.24322	0.0240132	0.0248113	Gm12045	predicted gene 12045
ENSMUSG00000084954	2.54244	2.56185	2.56184	2.54243	2.55806	2.55332	2.56902	2.57306	2.56897	2.60598	2.56904	2.57722	0.0238926	0.0230317	Gm16351	predicted gene 16351
ENSMUSG00000029380	2.09321	2.10097	2.09319	2.08928	2.09322	2.09398	2.10832	2.09315	2.15238	2.12714	2.10833	2.11786	0.0238884	0.0498615	Cxcl1	chemokine (C-X-C motif) ligand 1
ENSMUSG00000098191	1.59293	1.59293	1.59292	1.59292	1.59293	1.59293	1.60454	1.6201	1.6311	1.60846	1.61987	1.61681	0.023888	0.000969181	Gm26962	predicted gene, 26962
ENSMUSG00000030789	2.77987	2.77983	2.78369	2.77592	2.77599	2.77906	2.80216	2.78353	2.81318	2.81713	2.79845	2.80289	0.0238272	0.00453069	Itgax	integrin alpha X
ENSMUSG00000029204	2.97642	2.97247	2.96856	2.97244	2.96863	2.9717	2.99481	2.97229	3.01685	3.00615	2.98732	2.99548	0.023779	0.0158886	Rhoh	ras homolog family member H
ENSMUSG00000038024	6.95549	6.94944	6.96324	6.93893	6.96085	6.95359	6.98506	6.968	6.97932	6.96443	6.99	6.97736	0.0237684	0.00672225	Dennd4c	DENN/MADD domain containing 4C
ENSMUSG00000084378	4.03823	4.01357	4.02177	4.0258	4.01787	4.02345	4.06422	4.0375	4.03668	4.04897	4.04872	4.04722	0.0237671	0.00664429	Gm15238	predicted gene 15238
ENSMUSG00000026829	3.91635	3.89575	3.91213	3.93218	3.90825	3.91293	3.92318	3.93173	3.92306	3.96607	3.93893	3.93659	0.0236594	0.0439049	Gbgt1	globoside alpha-1,3-N-acetylgalactosaminyltransferase 1
ENSMUSG00000055184	4.33699	4.34928	4.30702	4.345	4.31157	4.32997	4.34762	4.35669	4.36358	4.35612	4.3436	4.35352	0.0235506	0.0365274	Fam72a	family with sequence similarity 72, member A
ENSMUSG00000037849	1.76698	1.76303	1.76696	1.76303	1.76304	1.76461	1.78221	1.76692	1.81202	1.78608	1.79356	1.78816	0.0235504	0.0133146	Ifi206	interferon activated gene 206
ENSMUSG00000087020	3.41265	3.38499	3.39293	3.4047	3.38105	3.39527	3.42687	3.43498	3.40395	3.4271	3.40019	3.41862	0.0233532	0.0337416	Gm16283	predicted gene 16283
ENSMUSG00000083655	3.33911	3.34298	3.31909	3.33899	3.35872	3.33978	3.36153	3.36201	3.36521	3.38424	3.34239	3.36308	0.0232998	0.034669	Gm12099	predicted gene 12099
ENSMUSG00000085498	3.10569	3.08607	3.1056	3.08998	3.09401	3.09627	3.11263	3.11681	3.13123	3.10898	3.12766	3.11946	0.0231923	0.00430959	Gm14023	predicted gene 14023
ENSMUSG00000040061	3.25454	3.25447	3.25052	3.2505	3.25457	3.25292	3.27305	3.25032	3.27673	3.29571	3.28436	3.27603	0.0231157	0.0157477	Plcb2	phospholipase C, beta 2
ENSMUSG00000045322	2.92103	2.92098	2.91707	2.92094	2.91714	2.91943	2.93577	2.9323	2.9506	2.95826	2.93579	2.94254	0.0231123	0.00198991	Tlr9	toll-like receptor 9
ENSMUSG00000070778	2.52026	2.53573	2.53955	2.52023	2.52027	2.52721	2.55037	2.52405	2.56868	2.54676	2.56148	2.55027	0.0230595	0.0300509	Rpl7a-ps8	ribosomal protein L7A, pseudogene 8
ENSMUSG00000020549	7.83023	7.85379	7.86399	7.85957	7.85653	7.85282	7.85268	7.88914	7.86862	7.88058	7.8882	7.87584	0.023022	0.0344263	Elac2	elaC ribonuclease Z 2
ENSMUSG00000089844	2.62978	2.62588	2.61421	2.62198	2.62205	2.62278	2.64066	2.61803	2.65543	2.67392	2.64068	2.64575	0.0229636	0.0436052	A530032D15Rik	RIKEN cDNA A530032D15Rik gene
ENSMUSG00000062210	4.44666	4.42948	4.4337	4.43361	4.42544	4.43378	4.44475	4.44148	4.46911	4.46976	4.45719	4.45646	0.0226816	0.0111013	Tnfaip8	tumor necrosis factor, alpha-induced protein 8
ENSMUSG00000032122	3.70448	3.70038	3.70035	3.69629	3.70453	3.70121	3.73071	3.70796	3.73818	3.71939	3.72307	3.72386	0.0226555	0.00286319	Slc37a2	solute carrier family 37 (glycerol-3-phosphate transporter), member 2
ENSMUSG00000054450	4.87997	4.8616	4.86608	4.87047	4.8711	4.86984	4.88607	4.89184	4.8858	4.91261	4.88616	4.8925	0.0226524	0.00538296	Gm9945	predicted gene 9945
ENSMUSG00000069125	2.87845	2.863	2.85911	2.85519	2.84739	2.86063	2.88895	2.86667	2.89256	2.87789	2.88898	2.88301	0.0223808	0.0128406	Rps24-ps2	ribosomal protein S24, pseudogene 2
ENSMUSG00000025038	4.55232	4.5521	4.54775	4.53032	4.53074	4.54264	4.56701	4.55973	4.55847	4.57573	4.56292	4.56477	0.0221307	0.00562194	Efhc2	EF-hand domain (C-terminal) containing 2
ENSMUSG00000039005	3.88901	3.86866	3.88483	3.8645	3.87697	3.87679	3.89952	3.88439	3.89549	3.9191	3.89567	3.89883	0.0220393	0.0168193	Tlr4	toll-like receptor 4
ENSMUSG00000048852	1.76625	1.77019	1.76625	1.77018	1.7702	1.76861	1.77779	1.77791	1.81157	1.80437	1.78163	1.79065	0.022039	0.0161581	Gm12185	predicted gene 12185
ENSMUSG00000027611	3.87197	3.87997	3.88796	3.86362	3.87609	3.87592	3.89474	3.88749	3.91773	3.91439	3.87502	3.89787	0.0219539	0.0413454	Procr	protein C receptor, endothelial
ENSMUSG00000035299	3.66154	3.63757	3.64556	3.64152	3.63769	3.64478	3.66042	3.64523	3.6832	3.67603	3.66817	3.66661	0.0218351	0.0248612	Mid1	midline 1
ENSMUSG00000054626	3.37115	3.37108	3.36711	3.38274	3.35526	3.36947	3.39345	3.3747	3.39335	3.40869	3.38588	3.39122	0.0217442	0.0154148	Xlr	X-linked lymphocyte-regulated
ENSMUSG00000075573	1.44311	1.44311	1.44311	1.4431	1.44311	1.44311	1.48538	1.45884	1.44307	1.47796	1.4587	1.46479	0.0216808	0.0208422	Defb47	defensin beta 47
ENSMUSG00000020151	5.96923	5.989	5.98371	5.99855	5.99005	5.98611	6.03224	6.00632	6.00239	5.99441	6.00326	6.00772	0.021616	0.0277937	Ptprr	protein tyrosine phosphatase, receptor type, R
ENSMUSG00000061132	3.07243	3.05678	3.06459	3.06456	3.05684	3.06304	3.09061	3.06439	3.07552	3.09824	3.09436	3.08462	0.0215816	0.0150006	Blnk	B cell linker
ENSMUSG00000042448	4.75423	4.74071	4.72269	4.74937	4.74552	4.74251	4.75177	4.75296	4.76015	4.77371	4.78171	4.76406	0.0215547	0.0274804	Hoxd1	homeobox D1
ENSMUSG00000070390	2.66625	2.67012	2.68168	2.67009	2.67405	2.67244	2.68879	2.67768	2.69247	2.7221	2.68881	2.69397	0.0215331	0.0260643	Nlrp1b	NLR family, pyrin domain containing 1B
ENSMUSG00000079343	2.53017	2.52625	2.53399	2.53011	2.53018	2.53014	2.53369	2.53386	2.57442	2.56741	2.54878	2.55163	0.0214924	0.0352964	C1s2	complement component 1, s subcomponent 2
ENSMUSG00000090732	3.95925	3.97979	3.97567	3.98377	4.0042	3.98054	3.99867	4.0112	3.99854	3.99895	4.00265	4.002	0.0214665	0.022759	4930579O11Rik	RIKEN cDNA 4930579O11 gene
ENSMUSG00000027863	1.6322	1.6322	1.63615	1.6322	1.63617	1.63379	1.63993	1.63218	1.67402	1.67796	1.65148	1.65512	0.0213319	0.0477317	Cd2	CD2 antigen
ENSMUSG00000079457	1.3923	1.39229	1.39229	1.39229	1.3923	1.39229	1.41179	1.39625	1.43084	1.41958	1.40793	1.41328	0.0209864	0.00669662	Gm7609	predicted pseudogene 7609
ENSMUSG00000065678	1.38947	1.38946	1.38946	1.38946	1.38947	1.38947	1.4243	1.4246	1.38942	1.38944	1.42432	1.41041	0.0209483	0.0402321	Gm24261	predicted gene, 24261
ENSMUSG00000038179	1.38689	1.38688	1.38688	1.38688	1.38689	1.38688	1.39471	1.39084	1.43294	1.42183	1.39863	1.40779	0.0209071	0.0355729	Slamf7	SLAM family member 7
ENSMUSG00000049588	4.30109	4.31358	4.32187	4.31763	4.30116	4.31106	4.33662	4.33351	4.31612	4.34902	4.32453	4.33196	0.0208969	0.0176668	Ccdc69	coiled-coil domain containing 69
ENSMUSG00000062007	1.38571	1.3857	1.3857	1.3857	1.38571	1.38571	1.40521	1.38569	1.42047	1.432	1.38961	1.4066	0.0208901	0.0458636	Hsh2d	hematopoietic SH2 domain containing
ENSMUSG00000000244	2.50566	2.51338	2.50563	2.50949	2.51343	2.50952	2.52439	2.51706	2.54652	2.53198	2.53188	2.53037	0.0208496	0.00385931	Tspan32	tetraspanin 32
ENSMUSG00000030214	3.18072	3.17674	3.16885	3.18449	3.18075	3.17831	3.19159	3.18041	3.21766	3.21058	3.1954	3.19913	0.020818	0.0201993	Plbd1	phospholipase B domain containing 1
ENSMUSG00000059456	4.20265	4.2108	4.21488	4.20239	4.20272	4.20669	4.21355	4.2143	4.23741	4.24192	4.22971	4.22738	0.0206898	0.011842	Ptk2b	PTK2 protein tyrosine kinase 2 beta
ENSMUSG00000090222	1.77402	1.77007	1.77792	1.774	1.77008	1.77322	1.78543	1.77785	1.80799	1.80069	1.79684	1.79376	0.0205458	0.00627821	Ifi203-ps	interferon activated gene 203, pseudogene
ENSMUSG00000004709	1.77227	1.77226	1.76832	1.77225	1.77228	1.77147	1.78369	1.77221	1.80995	1.79517	1.79885	1.79197	0.0204997	0.0138063	Cd244a	CD244 molecule A
ENSMUSG00000027947	4.60818	4.59925	4.59481	4.60779	4.60829	4.60366	4.63141	4.6114	4.63117	4.63188	4.61467	4.62411	0.0204415	0.00504524	Il6ra	interleukin 6 receptor, alpha
ENSMUSG00000002603	3.99622	3.98386	3.99199	3.98377	3.99222	3.98961	4.0147	3.98341	4.02231	4.0228	4.00689	4.01002	0.0204117	0.0287942	Tgfb1	transforming growth factor, beta 1
ENSMUSG00000020573	3.8158	3.81973	3.82371	3.81157	3.81989	3.81814	3.84617	3.81127	3.84218	3.84645	3.84622	3.83846	0.0203183	0.0217342	Pik3cg	phosphatidylinositol-4,5-bisphosphate 3-kinase catalytic subunit gamma
ENSMUSG00000004707	2.00557	2.00165	2.00165	2.00554	2.00167	2.00322	2.0168	2.00547	2.02802	2.04672	2.02059	2.02352	0.0203058	0.0187937	Ly9	lymphocyte antigen 9
ENSMUSG00000089942	1.99858	2.00246	1.99465	2.01018	1.99466	2.00011	2.01371	1.99851	2.03972	2.03626	2.01373	2.02039	0.0202807	0.0394648	Pira2	paired-Ig-like receptor A2
ENSMUSG00000089877	3.39211	3.36461	3.36459	3.36852	3.36868	3.3717	3.38348	3.403	3.37571	3.39889	3.39871	3.39196	0.0202534	0.0252176	Gm16102	predicted gene 16102
ENSMUSG00000078187	2.47102	2.47101	2.47101	2.49801	2.50195	2.4826	2.49758	2.49784	2.49753	2.50143	2.51981	2.50284	0.0202362	0.0411058
ENSMUSG00000045502	1.54718	1.54717	1.55114	1.54717	1.55116	1.54876	1.55882	1.55502	1.58543	1.57806	1.56653	1.56877	0.02001	0.00879375	Hcar2	hydroxycarboxylic acid receptor 2
ENSMUSG00000026922	4.11133	4.12358	4.11531	4.12347	4.12381	4.1195	4.1304	4.13516	4.13823	4.16616	4.12643	4.13927	0.0197737	0.0295944	Agpat2	1-acylglycerol-3-phosphate O-acyltransferase 2 (lysophosphatidic acid acyltransferase, beta)
ENSMUSG00000022367	3.97629	3.98026	3.98429	3.98828	3.98044	3.98191	3.99519	3.99188	4.01072	4.01895	3.99127	4.0016	0.0196883	0.0107553	Has2	hyaluronan synthase 2
ENSMUSG00000085197	3.64605	3.6739	3.65	3.67381	3.65014	3.65878	3.67677	3.69275	3.66892	3.68086	3.67294	3.67845	0.0196675	0.0293317	1700125H03Rik	RIKEN cDNA 1700125H03 gene
ENSMUSG00000076800	1.28504	1.28504	1.28504	1.28504	1.28505	1.28504	1.28501	1.31654	1.31622	1.30864	1.29687	1.30465	0.0196126	0.0120627	Trav6n-5	T cell receptor alpha variable 6N-5
ENSMUSG00000073491	1.28023	1.28022	1.28022	1.28022	1.28023	1.28022	1.29204	1.28021	1.31902	1.30382	1.30375	1.29977	0.0195431	0.0169125	Ifi213	interferon activated gene 213
ENSMUSG00000027901	4.51553	4.51102	4.51526	4.51944	4.50698	4.51365	4.52205	4.54393	4.53848	4.53082	4.53048	4.53315	0.0195068	0.00193312	Dennd2d	DENN/MADD domain containing 2D
ENSMUSG00000037318	3.5678	3.55974	3.55972	3.56367	3.57576	3.56534	3.58628	3.56341	3.58617	3.59793	3.59013	3.58478	0.0194464	0.0171807	Traf3ip3	TRAF3 interacting protein 3
ENSMUSG00000042289	5.38976	5.37965	5.39875	5.37446	5.37541	5.38361	5.39981	5.38283	5.42256	5.40999	5.39995	5.40303	0.0194218	0.0420586	Hsd3b7	hydroxy-delta-5-steroid dehydrogenase, 3 beta- and steroid delta-isomerase 7
ENSMUSG00000092556	1.49664	1.50458	1.49663	1.49663	1.49664	1.49822	1.52368	1.50057	1.51982	1.53894	1.50442	1.51749	0.0192661	0.0266907	Olfr755-ps1	olfactory receptor 755, pseudogene 1
ENSMUSG00000037411	3.05595	3.03638	3.052	3.04419	3.04821	3.04735	3.06288	3.05562	3.08511	3.08174	3.04769	3.0666	0.0192578	0.0433452	Serpine1	serine (or cysteine) peptidase inhibitor, clade E, member 1
ENSMUSG00000000385	1.85849	1.85847	1.85455	1.85455	1.85064	1.85534	1.86596	1.86611	1.89951	1.86983	1.86977	1.87424	0.0188997	0.0202311	Tmprss2	transmembrane protease, serine 2
ENSMUSG00000083412	1.22263	1.22263	1.22262	1.22262	1.22263	1.22263	1.23054	1.23063	1.23839	1.2694	1.23843	1.24148	0.0188507	0.0306684	Gm12268	predicted gene 12268
ENSMUSG00000021200	3.68154	3.6695	3.66546	3.66943	3.66964	3.67111	3.69209	3.67311	3.6958	3.69617	3.69213	3.68986	0.0187447	0.00606803	Asb2	ankyrin repeat and SOCS box-containing 2
ENSMUSG00000002944	2.20866	2.20087	2.20086	2.21246	2.20479	2.20553	2.2084	2.21235	2.23089	2.23479	2.23468	2.22422	0.0186938	0.0161845	Cd36	CD36 molecule
ENSMUSG00000083397	4.55096	4.568	4.56365	4.55061	4.55106	4.55686	4.57031	4.56287	4.58672	4.57911	4.57874	4.57555	0.0186936	0.0097033	Gm5466	predicted gene 5466
ENSMUSG00000062545	3.29082	3.29075	3.29073	3.28678	3.28297	3.28841	3.30544	3.29435	3.30913	3.31319	3.31303	3.30703	0.0186199	0.00121588	Tlr12	toll-like receptor 12
ENSMUSG00000030717	3.4834	3.48331	3.47141	3.47535	3.47949	3.47859	3.47477	3.49076	3.51668	3.50578	3.49799	3.4972	0.0186038	0.0368808	Nupr1	nuclear protein transcription regulator 1
ENSMUSG00000093056	3.23208	3.2359	3.21627	3.22805	3.2282	3.2281	3.23907	3.23945	3.26152	3.24303	3.25045	3.2467	0.0186028	0.00844131	Gm24812	predicted gene, 24812
ENSMUSG00000024371	3.20201	3.19804	3.19017	3.19408	3.20204	3.19727	3.20134	3.20936	3.23139	3.22426	3.2128	3.21583	0.0185651	0.0129445	C2	complement component 2 (within H-2S)
ENSMUSG00000086420	2.93294	2.91349	2.92515	2.92898	2.9096	2.92203	2.95101	2.93642	2.95092	2.92098	2.9436	2.94059	0.0185534	0.0324016	Gm8865	predicted gene 8865
ENSMUSG00000037440	2.43261	2.43258	2.43643	2.42869	2.43263	2.43259	2.43992	2.43247	2.47319	2.45503	2.45493	2.45111	0.0185216	0.0319421	Vnn1	vanin 1
ENSMUSG00000097793	4.44127	4.42837	4.42832	4.42824	4.42437	4.43012	4.46391	4.4361	4.43918	4.45621	4.44768	4.44862	0.0185023	0.01434	Gm17259	predicted gene, 17259
ENSMUSG00000021281	3.22277	3.22271	3.22662	3.23049	3.23065	3.22665	3.22995	3.23027	3.26743	3.25665	3.24143	3.24514	0.0184982	0.0410389	Tnfaip2	tumor necrosis factor, alpha-induced protein 2
ENSMUSG00000024227	2.76449	2.77213	2.75667	2.75666	2.76063	2.76211	2.76786	2.76042	2.79756	2.79416	2.78291	2.78058	0.0184679	0.0452366	Pdzph1	PDZ and pleckstrin homology domains 1
ENSMUSG00000097777	4.99525	4.99493	4.98568	4.99013	4.98159	4.98952	5.01016	4.99825	4.99651	5.01961	5.01468	5.00784	0.0183265	0.00818872	Gm16794	predicted gene, 16794
ENSMUSG00000033016	4.08858	4.08844	4.07187	4.08423	4.10494	4.08761	4.1033	4.09601	4.11497	4.10757	4.10732	4.10584	0.0182237	0.0178629	Nfatc1	nuclear factor of activated T cells, cytoplasmic, calcineurin dependent 1
ENSMUSG00000082976	1.16209	1.16209	1.16208	1.16208	1.16209	1.16209	1.17004	1.16207	1.18184	1.19754	1.1897	1.18024	0.0181495	0.0223155	Gm15056	predicted gene 15056
ENSMUSG00000083549	2.04595	2.04981	2.03812	2.04592	2.04596	2.04515	2.06845	2.07622	2.06091	2.06481	2.04577	2.06323	0.0180796	0.0100588	Gm11227	predicted gene 11227
ENSMUSG00000041707	3.6751	3.66311	3.65107	3.65103	3.66326	3.66071	3.67784	3.67452	3.6854	3.67419	3.68173	3.67874	0.0180212	0.00688765	Tmem273	transmembrane protein 273
ENSMUSG00000091285	2.16726	2.17893	2.16726	2.18276	2.18284	2.17581	2.19005	2.18266	2.19748	2.2088	2.19007	2.19381	0.0179988	0.0131769	Gm17430	predicted gene, 17430
ENSMUSG00000083943	3.04212	3.04599	3.04598	3.07288	3.04214	3.04982	3.06841	3.07258	3.0532	3.07607	3.06843	3.06774	0.0179182	0.0339626	Gm11483	predicted gene 11483
ENSMUSG00000085290	2.41292	2.40515	2.41671	2.39734	2.41294	2.40901	2.44608	2.42791	2.41255	2.42399	2.42391	2.42689	0.0178771	0.0243206	Gm16129	predicted gene 16129
ENSMUSG00000052821	3.15244	3.15238	3.15236	3.15233	3.14463	3.15083	3.17084	3.156	3.17823	3.17102	3.16711	3.16864	0.0178123	0.00199144	Cysltr1	cysteinyl leukotriene receptor 1
ENSMUSG00000001168	1.39278	1.39277	1.39277	1.39677	1.39679	1.39438	1.4084	1.39276	1.43509	1.42007	1.40452	1.41217	0.0177907	0.040075	Oas1h	2'-5' oligoadenylate synthetase 1H
ENSMUSG00000019866	2.86551	2.86546	2.86157	2.86543	2.86941	2.86547	2.87268	2.86913	2.90601	2.88785	2.88024	2.88318	0.0177078	0.0290656	Crybg1	crystallin beta-gamma domain containing 1
ENSMUSG00000043939	1.69167	1.69165	1.6877	1.69557	1.69167	1.69165	1.69928	1.6994	1.72946	1.71464	1.70313	1.70918	0.0175291	0.0182046	A530064D06Rik	RIKEN cDNA A530064D06 gene
ENSMUSG00000052056	4.22192	4.2134	4.23	4.22164	4.23443	4.22428	4.22458	4.23351	4.25259	4.25314	4.24486	4.24174	0.0174586	0.0305162	Zfp217	zinc finger protein 217
ENSMUSG00000078616	1.09607	1.09607	1.09607	1.09607	1.09607	1.09607	1.10006	1.10414	1.13919	1.10808	1.11596	1.11349	0.0174157	0.0364248	Trim30c	tripartite motif-containing 30C
ENSMUSG00000036875	4.04017	4.0523	4.04001	4.04813	4.04844	4.04581	4.04708	4.05978	4.07073	4.0712	4.06701	4.06316	0.0173483	0.00963245	Dna2	DNA replication helicase/nuclease 2
ENSMUSG00000094082	2.06823	2.08377	2.06822	2.09141	2.06824	2.07597	2.09854	2.09126	2.10959	2.07973	2.08728	2.09328	0.0173043	0.0398056	Gm12452	predicted gene 12452
ENSMUSG00000024235	4.04381	4.05183	4.04364	4.03948	4.04797	4.04535	4.07041	4.04318	4.07416	4.06679	4.05864	4.06264	0.0172877	0.0188454	Map3k8	mitogen-activated protein kinase kinase kinase 8
ENSMUSG00000089931	1.22512	1.22512	1.22512	1.22512	1.22918	1.22593	1.23304	1.2371	1.22508	1.26427	1.25648	1.2432	0.0172629	0.0485159	Gm8459	predicted gene 8459
ENSMUSG00000087302	3.50062	3.48853	3.50052	3.51624	3.52038	3.50525	3.53828	3.5198	3.52303	3.51176	3.51933	3.52244	0.0171862	0.0455313	Sox5os1	SRY (sex determining region Y)-box 5, opposite strand 1
ENSMUSG00000079712	2.33187	2.3163	2.32409	2.32408	2.33957	2.32718	2.32773	2.34309	2.35023	2.34669	2.35402	2.34435	0.017169	0.0213782	Gm8597	predicted gene 8597
ENSMUSG00000035273	2.27096	2.26706	2.27478	2.26704	2.26709	2.26939	2.28953	2.27465	2.29319	2.29709	2.27829	2.28655	0.0171632	0.00571529	Hpse	heparanase
ENSMUSG00000004612	1.34328	1.34328	1.34327	1.34728	1.34731	1.34488	1.35113	1.34725	1.37434	1.37066	1.36672	1.36202	0.0171364	0.0143046	Nkg7	natural killer cell group 7 sequence
ENSMUSG00000087155	2.49505	2.495	2.48728	2.49113	2.47562	2.48881	2.50591	2.49864	2.49837	2.52087	2.50593	2.50594	0.0171291	0.0136702	Gm15008	predicted gene 15008
ENSMUSG00000039013	2.93359	2.91413	2.92966	2.91411	2.9259	2.92348	2.94422	2.91789	2.95157	2.94438	2.94425	2.94046	0.0169856	0.0428788	Siglecf	sialic acid binding Ig-like lectin F
ENSMUSG00000030263	2.99438	2.99042	3.00208	2.99818	3.00219	2.99745	3.00158	3.00186	3.01286	3.0391	3.01672	3.01442	0.016974	0.046596	Lrmp	lymphoid-restricted membrane protein
ENSMUSG00000053541	1.55068	1.55465	1.55067	1.55859	1.55466	1.55385	1.57003	1.55853	1.58893	1.57394	1.56233	1.57075	0.016901	0.0153086	Gm4759	predicted gene 4759
ENSMUSG00000039774	4.26257	4.26657	4.26652	4.25392	4.26682	4.26328	4.27333	4.28229	4.27721	4.2898	4.27743	4.28001	0.0167288	0.00212794	Galnt12	polypeptide N-acetylgalactosaminyltransferase 12
ENSMUSG00000097602	1.91041	1.89478	1.89478	1.9026	1.90264	1.90104	1.92145	1.91025	1.91007	1.91776	1.92895	1.9177	0.0166536	0.00688639	4930519P11Rik	RIKEN cDNA 4930519P11 gene
ENSMUSG00000097019	4.04811	4.02342	4.03981	4.0438	4.03186	4.0374	4.06248	4.05536	4.06232	4.04696	4.04275	4.05397	0.0165743	0.0236219	Gm26663	predicted gene, 26663
ENSMUSG00000079015	1.97408	1.97794	1.97405	1.96623	1.97409	1.97328	1.9891	1.98551	1.99281	2.01158	1.97005	1.98981	0.0165311	0.0446331	Serpina1c	serine (or cysteine) peptidase inhibitor, clade A, member 1C
ENSMUSG00000097423	2.31075	2.2953	2.2953	2.29529	2.29533	2.29839	2.30652	2.29907	2.32143	2.32533	2.32151	2.31477	0.0163792	0.0248603	Gm26522	predicted gene, 26522
ENSMUSG00000020437	2.35941	2.35937	2.35164	2.35163	2.35556	2.35552	2.36663	2.35541	2.37777	2.38906	2.3704	2.37185	0.0163313	0.0240065	Myo1g	myosin IG
ENSMUSG00000030187	2.90422	2.89637	2.91188	2.90413	2.91199	2.90572	2.90378	2.91549	2.94113	2.93033	2.91897	2.92194	0.0162198	0.0499164	Klra2	killer cell lectin-like receptor, subfamily A, member 2
ENSMUSG00000024846	4.42697	4.40994	4.40989	4.40555	4.40595	4.41166	4.42501	4.41764	4.43707	4.42125	4.43734	4.42766	0.0159995	0.0222987	Cst6	cystatin E/M
ENSMUSG00000030365	1.69415	1.69414	1.69806	1.69413	1.69415	1.69493	1.70943	1.69799	1.70558	1.73217	1.70944	1.71092	0.0159945	0.0240537	Clec2i	C-type lectin domain family 2, member i
ENSMUSG00000099061	4.09263	4.09249	4.10066	4.10871	4.0927	4.09744	4.11148	4.09607	4.11134	4.12367	4.12339	4.11319	0.015751	0.0304792	Gm28050	predicted gene, 28050
ENSMUSG00000022827	5.15451	5.14947	5.13997	5.15851	5.14058	5.14861	5.1557	5.17565	5.15078	5.17005	5.16947	5.16433	0.0157219	0.0304392	Rabl3	RAB, member RAS oncogene family-like 3
ENSMUSG00000019942	3.85358	3.83737	3.83734	3.84133	3.84562	3.84305	3.86017	3.85294	3.86392	3.86043	3.85631	3.85875	0.0157016	0.00233265	Cdk1	cyclin-dependent kinase 1
ENSMUSG00000022026	2.54179	2.53011	2.54559	2.5494	2.53794	2.54097	2.56766	2.56431	2.55273	2.54911	2.54903	2.55657	0.015601	0.0163321	Olfm4	olfactomedin 4
ENSMUSG00000028610	3.26675	3.26667	3.25491	3.25094	3.26679	3.26121	3.27365	3.27023	3.26594	3.28894	3.28501	3.27675	0.0155433	0.0237115	Dmrtb1	DMRT-like family B with proline-rich C-terminal, 1
ENSMUSG00000083585	0.889295	0.889292	0.889291	0.889289	0.889297	0.889293	0.909512	0.8975	0.889261	0.901514	0.925401	0.904638	0.0153449	0.0368009	Gm15885	predicted gene 15885
ENSMUSG00000030830	1.55687	1.55686	1.55686	1.55685	1.55688	1.55686	1.56454	1.55682	1.58362	1.58378	1.57225	1.5722	0.0153379	0.0199428	Itgal	integrin alpha L
ENSMUSG00000084908	4.33028	4.31332	4.32169	4.32161	4.3262	4.32262	4.34078	4.3417	4.32429	4.34114	4.34084	4.33775	0.0151273	0.00883543	C79798	expressed sequence C79798
ENSMUSG00000058818	1.89665	1.90444	1.89663	1.90053	1.90057	1.89976	1.90803	1.89659	1.9268	1.93071	1.91184	1.91479	0.0150298	0.0475417	Pirb	paired Ig-like receptor B
ENSMUSG00000052749	1.17025	1.17025	1.17431	1.1743	1.17026	1.17187	1.18611	1.17427	1.1978	1.19011	1.18612	1.18688	0.0150086	0.00512854	Trim30b	tripartite motif-containing 30B
ENSMUSG00000026832	1.16927	1.17332	1.16926	1.17331	1.16927	1.17089	1.18118	1.17328	1.19681	1.19695	1.18118	1.18588	0.0149954	0.0144325	Cytip	cytohesin 1 interacting protein
ENSMUSG00000050921	1.17094	1.16687	1.16687	1.17092	1.16688	1.1685	1.17482	1.16686	1.19442	1.19845	1.18274	1.18346	0.014962	0.036859	P2ry10	purinergic receptor P2Y, G-protein coupled 10
ENSMUSG00000096476	1.28756	1.28756	1.28756	1.29957	1.28757	1.28996	1.29938	1.28754	1.31873	1.31116	1.3072	1.3048	0.0148395	0.034735	Gm12453	predicted gene 12453
ENSMUSG00000086220	3.24895	3.24496	3.24885	3.25271	3.24112	3.24732	3.25974	3.26398	3.24821	3.27126	3.26734	3.26211	0.0147872	0.010185	Gm16599	predicted gene, 16599
ENSMUSG00000060791	2.56984	2.56594	2.56593	2.56205	2.566	2.56595	2.56943	2.57343	2.58066	2.59938	2.58073	2.58072	0.0147731	0.0234085	Gmfg	glia maturation factor, gamma
ENSMUSG00000015314	1.40579	1.40578	1.40578	1.40577	1.40178	1.40498	1.41741	1.40969	1.43655	1.42135	1.41353	1.41971	0.0147253	0.0140335	Slamf6	SLAM family member 6
ENSMUSG00000058755	1.51099	1.51098	1.51098	1.51097	1.511	1.51098	1.52255	1.51487	1.53401	1.53415	1.52256	1.52563	0.0146426	0.00435161	Osm	oncostatin M
ENSMUSG00000026648	4.64895	4.63571	4.63564	4.63117	4.63167	4.63663	4.6551	4.64776	4.64218	4.65556	4.65518	4.65115	0.0145284	0.00849234	Dclre1c	DNA cross-link repair 1C
ENSMUSG00000071714	1.60541	1.6054	1.60934	1.60539	1.60542	1.60619	1.61306	1.60535	1.62833	1.63227	1.62458	1.62072	0.0145249	0.0209244	Csf2rb2	colony stimulating factor 2 receptor, beta 2, low-affinity (granulocyte-macrophage)
ENSMUSG00000032094	1.59896	1.59895	1.61078	1.60291	1.60689	1.6037	1.62589	1.59893	1.62962	1.62598	1.61058	1.6182	0.014503	0.0493545	Cd3d	CD3 antigen, delta polypeptide
ENSMUSG00000037944	1.10381	1.10789	1.10381	1.10381	1.10791	1.10544	1.11578	1.1038	1.13537	1.1277	1.11579	1.11969	0.0142437	0.0330264	Ccr7	chemokine (C-C motif) receptor 7
ENSMUSG00000090559	3.9864	3.99446	3.99847	4.00245	3.99465	3.99529	3.99738	4.00999	4.01307	4.01743	4.00933	4.00944	0.0141518	0.0106095	Gm17137	predicted gene 17137
ENSMUSG00000090685	2.3811	2.38107	2.40027	2.37717	2.39272	2.38647	2.40355	2.39629	2.4035	2.39237	2.40729	2.4006	0.0141348	0.0244349	Atp6v1fnb	Atp6v1f neighbor
ENSMUSG00000097534	2.2031	2.21085	2.21853	2.21468	2.2031	2.21005	2.22196	2.20689	2.2368	2.23329	2.22198	2.22418	0.0141342	0.0488456	Gm16675	predicted gene, 16675
ENSMUSG00000027074	2.49311	2.49692	2.4892	2.49689	2.48536	2.4923	2.49656	2.50056	2.51888	2.50794	2.50785	2.50636	0.0140606	0.0130811	Slc43a3	solute carrier family 43, member 3
ENSMUSG00000097892	3.14582	3.13799	3.12227	3.13794	3.14586	3.13798	3.15644	3.14545	3.14883	3.16038	3.14892	3.152	0.014028	0.0253002	Gm26801	predicted gene, 26801
ENSMUSG00000049744	3.50633	3.50228	3.51411	3.51406	3.50637	3.50863	3.52104	3.50986	3.52477	3.53271	3.52491	3.52266	0.0140256	0.0128573	Arhgap15	Rho GTPase activating protein 15
ENSMUSG00000085417	2.81757	2.80593	2.81365	2.80977	2.80599	2.81058	2.832	2.82487	2.83563	2.81332	2.81703	2.82457	0.0139871	0.0196418	Gm13919	predicted gene 13919
ENSMUSG00000053101	2.80936	2.81317	2.817	2.80541	2.8055	2.81009	2.81273	2.81297	2.83513	2.82793	2.83153	2.82406	0.013972	0.0281273	Gpr141	G protein-coupled receptor 141
ENSMUSG00000084211	0.731647	0.731644	0.731643	0.731641	0.731648	0.731644	0.760253	0.744118	0.752131	0.731624	0.7399	0.745605	0.0139604	0.0222192	Gm11949	predicted gene 11949
ENSMUSG00000057948	3.35134	3.34734	3.34732	3.34728	3.35138	3.34893	3.35444	3.35095	3.37708	3.37365	3.3583	3.36288	0.0139525	0.0311404	Unc13d	unc-13 homolog D
ENSMUSG00000037086	1.73719	1.74506	1.75285	1.74504	1.73719	1.74347	1.74489	1.75658	1.76016	1.76408	1.76021	1.75718	0.0137187	0.0144115	Prr32	proline rich 32
ENSMUSG00000026011	0.891084	0.895229	0.89108	0.891078	0.891086	0.891912	0.899208	0.891068	0.919224	0.919368	0.899213	0.905616	0.0137048	0.0468769	Ctla4	cytotoxic T-lymphocyte-associated protein 4
ENSMUSG00000039783	1.74359	1.74357	1.74356	1.73963	1.73966	1.742	1.74726	1.74349	1.76996	1.7588	1.75872	1.75565	0.0136423	0.0217296	Kmo	kynurenine 3-monooxygenase (kynurenine 3-hydroxylase)
ENSMUSG00000046808	4.65164	4.65578	4.65571	4.65124	4.65613	4.6541	4.67087	4.6635	4.67904	4.67556	4.64958	4.66771	0.0136119	0.0342199	Atp10d	ATPase, class V, type 10D
ENSMUSG00000065907	0.647136	0.647133	0.647132	0.64713	0.647137	0.647134	0.66785	0.66803	0.647106	0.672024	0.647109	0.660424	0.0132902	0.041723	Gm26108	predicted gene, 26108
ENSMUSG00000047420	2.74236	2.75393	2.75007	2.75389	2.75015	2.75008	2.76479	2.76512	2.75722	2.76866	2.76106	2.76337	0.0132892	0.00170067	Fam180a	family with sequence similarity 180, member A
ENSMUSG00000007946	3.78892	3.79684	3.80079	3.78873	3.793	3.79366	3.81536	3.8043	3.79182	3.81949	3.80375	3.80694	0.0132869	0.0391557	Phox2a	paired-like homeobox 2a
ENSMUSG00000020310	2.46734	2.47115	2.46343	2.46342	2.46736	2.46654	2.47456	2.46333	2.47826	2.48962	2.4932	2.47979	0.0132563	0.0443897	Madcam1	mucosal vascular addressin cell adhesion molecule 1
ENSMUSG00000040204	3.45219	3.4403	3.44028	3.44024	3.45224	3.44505	3.44744	3.45173	3.45888	3.46299	3.47039	3.45829	0.0132367	0.0294712	Pclaf	PCNA clamp associated factor
ENSMUSG00000028011	3.2195	3.21552	3.2155	3.21547	3.22343	3.21789	3.23028	3.21915	3.23397	3.24177	3.2303	3.2311	0.0132093	0.0105369	Tdo2	tryptophan 2,3-dioxygenase
ENSMUSG00000035944	5.32331	5.31329	5.32276	5.33678	5.30906	5.32104	5.32881	5.33544	5.33309	5.32958	5.34288	5.33396	0.0129202	0.0442889	Ttc38	tetratricopeptide repeat domain 38
ENSMUSG00000098075	1.78545	1.78936	1.78935	1.78543	1.7933	1.78858	1.80448	1.80087	1.79302	1.80836	1.8007	1.80148	0.0129054	0.00229098	Gm26994	predicted gene, 26994
ENSMUSG00000081357	0.971141	0.979364	0.971136	0.971134	0.971142	0.972784	0.987245	0.975219	0.983216	0.999253	0.983246	0.985636	0.0128521	0.016561	Xlr4e-ps	X-linked lymphocyte-regulated 4E, pseudogene
ENSMUSG00000022667	1.86772	1.86379	1.86379	1.86769	1.87553	1.8677	1.8752	1.8715	1.87896	1.89042	1.88658	1.88053	0.012827	0.0143051	Cd200r1	CD200 receptor 1
ENSMUSG00000093587	2.01936	2.01933	2.00763	2.02702	2.01157	2.01698	2.03048	2.0307	2.02288	2.03809	2.02672	2.02977	0.0127924	0.0162625	Gm20554	predicted gene, 20554
ENSMUSG00000028678	2.01827	2.01436	2.01824	2.01045	2.01829	2.01592	2.02939	2.01428	2.03684	2.03325	2.02941	2.02864	0.0127124	0.0155185	Kif2c	kinesin family member 2C
ENSMUSG00000023274	1.11429	1.1102	1.1102	1.11427	1.1143	1.11265	1.11819	1.11827	1.13005	1.13802	1.12218	1.12534	0.0126905	0.0125731	Cd4	CD4 antigen
ENSMUSG00000039853	2.08678	2.08287	2.08674	2.08673	2.0829	2.0852	2.08652	2.0943	2.11274	2.09797	2.0979	2.09788	0.0126818	0.0196958	Trim14	tripartite motif-containing 14
ENSMUSG00000004043	4.46855	4.46834	4.46403	4.46819	4.46438	4.4667	4.46667	4.47179	4.4831	4.49601	4.47924	4.47936	0.012663	0.0393626	Stat5a	signal transducer and activator of transcription 5A
ENSMUSG00000099190	2.39902	2.38356	2.38356	2.39127	2.39135	2.38975	2.40231	2.39878	2.40226	2.40616	2.40232	2.40236	0.0126115	0.00372346	Gm27188	predicted gene 27188
ENSMUSG00000097292	3.61509	3.63894	3.63496	3.63885	3.62319	3.63021	3.64187	3.64629	3.64176	3.6498	3.63414	3.64277	0.012565	0.0493107	A230107N01Rik	RIKEN cDNA A230107N01 gene
ENSMUSG00000025494	4.27371	4.26519	4.27349	4.27341	4.27795	4.27275	4.2884	4.26875	4.29224	4.29679	4.28036	4.28531	0.0125563	0.0471518	Sigirr	single immunoglobulin and toll-interleukin 1 receptor (TIR) domain
ENSMUSG00000097289	3.49484	3.51069	3.50671	3.52236	3.51477	3.50987	3.52536	3.52973	3.51759	3.51787	3.52156	3.52242	0.0125486	0.0397815	2010300F17Rik	RIKEN cDNA 2010300F17 gene
ENSMUSG00000030474	2.50177	2.49404	2.49017	2.49015	2.49409	2.49404	2.5013	2.49772	2.51246	2.52007	2.50131	2.50657	0.012528	0.0284082	Siglece	sialic acid binding Ig-like lectin E
ENSMUSG00000091745	2.72822	2.72431	2.73966	2.72814	2.72047	2.72816	2.7466	2.7432	2.72395	2.74674	2.74289	2.74068	0.0125198	0.0468877	Gm17098	predicted gene 17098
ENSMUSG00000064090	4.10555	4.08898	4.10535	4.10121	4.09744	4.09971	4.1121	4.09669	4.12379	4.11638	4.11215	4.11222	0.0125167	0.0487276	Vrk2	vaccinia related kinase 2
ENSMUSG00000026315	2.81789	2.80235	2.82544	2.80622	2.8063	2.81164	2.82486	2.8176	2.83224	2.82874	2.81735	2.82416	0.0125156	0.0440764	Serpinb8	serine (or cysteine) peptidase inhibitor, clade B, member 8
ENSMUSG00000026786	2.54724	2.54335	2.54334	2.54332	2.5434	2.54413	2.55811	2.54321	2.55432	2.56197	2.56558	2.55664	0.0125063	0.0129035	Apbb1ip	amyloid beta (A4) precursor protein-binding, family B, member 1 interacting protein
ENSMUSG00000017716	3.2047	3.20851	3.1968	3.20458	3.20083	3.20308	3.21168	3.20822	3.21916	3.22695	3.2117	3.21554	0.0124594	0.0128629	Birc5	baculoviral IAP repeat-containing 5
ENSMUSG00000030577	1.35625	1.35623	1.35623	1.36022	1.35222	1.35623	1.364	1.36016	1.37175	1.37574	1.3718	1.36869	0.012459	0.00403074	Cd22	CD22 antigen
ENSMUSG00000027009	3.72135	3.71724	3.71721	3.72512	3.71739	3.71966	3.72816	3.71685	3.74347	3.74386	3.72819	3.73211	0.0124442	0.0497156	Itga4	integrin alpha 4
ENSMUSG00000078554	1.83223	1.8283	1.82045	1.83218	1.82833	1.8283	1.8358	1.84362	1.85462	1.83203	1.83582	1.84038	0.0120779	0.0294845	Fam229a	family with sequence similarity 229, member A
ENSMUSG00000023903	1.83146	1.82753	1.82753	1.82752	1.82364	1.82754	1.83121	1.82746	1.85012	1.84651	1.84265	1.83959	0.0120523	0.0295908	Mmp25	matrix metallopeptidase 25
ENSMUSG00000084259	0.457688	0.457685	0.457685	0.457683	0.457689	0.457686	0.470474	0.466305	0.478878	0.466256	0.466229	0.469628	0.0119423	0.00123936	Gm12040	predicted gene 12040
ENSMUSG00000053044	1.04547	1.04546	1.04136	1.04136	1.04548	1.04383	1.04537	1.04542	1.06526	1.06932	1.0534	1.05576	0.0119277	0.0466073	Cd8b1	CD8 antigen, beta chain 1
ENSMUSG00000096292	0.453223	0.45322	0.453219	0.453218	0.453224	0.453221	0.478639	0.45321	0.461743	0.461791	0.470249	0.465126	0.0119057	0.0248555	Gm2666	predicted gene 2666
ENSMUSG00000072244	2.18053	2.18825	2.18438	2.18437	2.18443	2.18439	2.19926	2.18428	2.19921	2.19936	2.19928	2.19628	0.0118865	0.00630006	Trim6	tripartite motif-containing 6
ENSMUSG00000086098	2.4577	2.47317	2.47316	2.46929	2.47323	2.46931	2.4878	2.48436	2.48028	2.46908	2.48409	2.48112	0.0118144	0.0280346	Gm14291	predicted gene 14291
ENSMUSG00000091366	2.9038	2.91539	2.91537	2.90373	2.91933	2.91153	2.91488	2.92277	2.93357	2.92634	2.91869	2.92325	0.0117248	0.0334135	Gm17040	predicted gene 17040
ENSMUSG00000024727	2.79525	2.79134	2.79133	2.79516	2.79141	2.7929	2.80607	2.795	2.80226	2.81368	2.80609	2.80462	0.0117182	0.00617176	Trpm6	transient receptor potential cation channel, subfamily M, member 6
ENSMUSG00000097279	2.79514	2.79123	2.79121	2.79505	2.7913	2.79278	2.79843	2.8025	2.81703	2.80608	2.79845	2.8045	0.0117139	0.0111562	Gm5106	predicted gene 5106
ENSMUSG00000035455	2.95258	2.94865	2.9525	2.94084	2.95261	2.94943	2.95957	2.95228	2.95951	2.96723	2.9671	2.96114	0.0117061	0.0117692	Fignl1	fidgetin-like 1
ENSMUSG00000045328	3.28206	3.28586	3.27414	3.27802	3.27425	3.27887	3.28896	3.2778	3.3002	3.28913	3.29657	3.29053	0.011666	0.0312075	Cenpe	centromere protein E
ENSMUSG00000081173	1.41031	1.4103	1.41825	1.41029	1.4063	1.41109	1.41804	1.41816	1.4219	1.41809	1.43735	1.42271	0.011614	0.0247669	Gm13500	predicted gene 13500
ENSMUSG00000097896	0.976235	0.976231	0.97623	0.988525	0.976236	0.978691	0.988333	0.996508	0.98831	0.988378	0.98834	0.989974	0.0112826	0.00507235	Gm26800	predicted gene, 26800
ENSMUSG00000034329	2.01677	2.02064	2.02063	2.02062	2.01678	2.01909	2.02422	2.02437	2.0355	2.03564	2.0318	2.03031	0.0112172	0.00330952	Brip1	BRCA1 interacting protein C-terminal helicase 1
ENSMUSG00000081817	3.301	3.29702	3.2931	3.30085	3.28137	3.29467	3.29636	3.31208	3.30393	3.31179	3.30404	3.30564	0.0109727	0.0462518	Gm13590	predicted gene 13590
ENSMUSG00000090576	3.29288	3.30447	3.29669	3.29275	3.28503	3.29436	3.3075	3.29641	3.30362	3.31525	3.30373	3.3053	0.0109391	0.0378676	Gm17055	predicted gene 17055
ENSMUSG00000005470	3.03669	3.03664	3.0405	3.04047	3.04449	3.03976	3.05514	3.05175	3.03613	3.04774	3.06264	3.05068	0.0109205	0.0457277	Asf1b	anti-silencing function 1B histone chaperone
ENSMUSG00000034833	0.745262	0.741041	0.74104	0.745243	0.741046	0.742726	0.749292	0.749373	0.749276	0.765701	0.753409	0.75341	0.0106836	0.0125792	Tespa1	thymocyte expressed, positive selection associated 1
ENSMUSG00000050232	0.743607	0.743596	0.739385	0.739384	0.739391	0.741072	0.747636	0.743556	0.755808	0.764045	0.747642	0.751737	0.0106651	0.0231536	Cxcr3	chemokine (C-X-C motif) receptor 3
ENSMUSG00000091694	0.743535	0.743524	0.739313	0.739312	0.739318	0.741	0.743436	0.747646	0.751652	0.768021	0.74757	0.751665	0.0106645	0.0420677	Apol11b	apolipoprotein L 11b
ENSMUSG00000090041	0.743958	0.739737	0.739736	0.739735	0.743963	0.741426	0.747988	0.756336	0.764272	0.752143	0.739713	0.75209	0.0106641	0.0357497	Gm16027	predicted gene 16027
ENSMUSG00000057465	1.73963	1.74749	1.74749	1.75138	1.75144	1.74748	1.76263	1.7513	1.76637	1.75507	1.75502	1.75808	0.0105962	0.0165947	Saa2	serum amyloid A 2
ENSMUSG00000092591	0.233765	0.233763	0.233762	0.233761	0.233766	0.233763	0.238181	0.233753	0.246971	0.255795	0.247001	0.24434	0.0105767	0.0249476	Gm20429	predicted gene 20429
ENSMUSG00000081230	1.05022	1.04611	1.0461	1.05427	1.05022	1.04938	1.06212	1.05016	1.05812	1.06616	1.06213	1.05974	0.0103554	0.0104364	Gm9097	predicted gene 9097
ENSMUSG00000044626	2.2508	2.24691	2.25076	2.24689	2.24695	2.24846	2.25803	2.25445	2.26173	2.25433	2.26553	2.25881	0.0103511	0.00232501	Liph	lipase, member H
ENSMUSG00000032254	2.36043	2.36426	2.35652	2.36807	2.36816	2.36349	2.37151	2.36412	2.37895	2.38285	2.37153	2.37379	0.0103035	0.0315606	Kif23	kinesin family member 23
ENSMUSG00000031103	1.18298	1.18297	1.18297	1.18296	1.18299	1.18297	1.19083	1.18694	1.19474	1.19877	1.19478	1.19321	0.0102404	0.000933781	Elf4	E74-like factor 4 (ets domain transcription factor)
ENSMUSG00000079455	0.460761	0.460759	0.46511	0.460756	0.460763	0.46163	0.473546	0.465073	0.473524	0.477835	0.469302	0.471856	0.0102263	0.00235098	Gm16026	predicted pseudogene 16026
ENSMUSG00000032807	3.08687	3.0829	3.09456	3.10603	3.08689	3.09145	3.10536	3.10196	3.10151	3.09794	3.10161	3.10168	0.0102246	0.043588	Alox12b	arachidonate 12-lipoxygenase, 12R type
ENSMUSG00000055546	0.462971	0.458607	0.458606	0.458605	0.458611	0.45948	0.467145	0.458596	0.471372	0.479906	0.471402	0.469684	0.0102045	0.0212087	Timd4	T cell immunoglobulin and mucin domain containing 4
ENSMUSG00000024986	2.79573	2.78794	2.7995	2.79178	2.79575	2.79414	2.80279	2.79929	2.81021	2.79913	2.8103	2.80434	0.0102019	0.0125565	Hhex	hematopoietically expressed homeobox
ENSMUSG00000030730	3.11933	3.11927	3.13474	3.127	3.12326	3.12472	3.14161	3.12678	3.13777	3.13422	3.13409	3.13489	0.0101746	0.0276112	Atp2a1	ATPase, Ca++ transporting, cardiac muscle, fast twitch 1
ENSMUSG00000019876	4.01206	3.99972	4.00783	4.00776	4.00807	4.00709	4.02258	4.01537	4.01456	4.02287	4.01076	4.01723	0.0101379	0.0115993	Pkib	protein kinase inhibitor beta, cAMP dependent, testis specific
ENSMUSG00000090025	0.655144	0.655141	0.65514	0.663607	0.655145	0.656835	0.663471	0.671895	0.671719	0.663503	0.663476	0.666813	0.00997742	0.00550759
ENSMUSG00000083161	0.654736	0.658983	0.654733	0.658975	0.654738	0.656433	0.667211	0.667326	0.671312	0.658914	0.667219	0.666396	0.00996351	0.00237969	Gm11427	predicted gene 11427
ENSMUSG00000026009	0.110908	0.110906	0.110905	0.110904	0.11091	0.110907	0.115422	0.115469	0.128866	0.119968	0.124435	0.120832	0.00992529	0.0052219	Icos	inducible T cell co-stimulator
ENSMUSG00000038224	0.823002	0.827175	0.827172	0.827167	0.823003	0.825504	0.831183	0.827135	0.83929	0.847465	0.831188	0.835252	0.00974817	0.0325612	Serpinf2	serine (or cysteine) peptidase inhibitor, clade F, member 2
ENSMUSG00000037337	2.09055	2.09052	2.08663	2.08663	2.09829	2.09052	2.10166	2.09807	2.10161	2.10174	2.0979	2.1002	0.00967163	0.00307368	Map4k1	mitogen-activated protein kinase kinase kinase kinase 1
ENSMUSG00000082541	0.980821	0.976687	0.976686	0.984901	0.980827	0.979985	0.992796	0.980769	0.988766	0.992854	0.992806	0.989598	0.00961369	0.00895154	Gm9095	predicted gene 9095
ENSMUSG00000025172	2.54609	2.54605	2.55372	2.54987	2.54611	2.54837	2.55707	2.56487	2.55702	2.55718	2.55333	2.55789	0.0095266	0.00440656	Ankrd2	ankyrin repeat domain 2 (stretch responsive muscle)
ENSMUSG00000080917	1.11988	1.12393	1.11987	1.11986	1.11579	1.11987	1.12378	1.12788	1.1317	1.13178	1.13174	1.12937	0.00950854	0.00163421	Gm15925	predicted gene 15925
ENSMUSG00000062546	0.351267	0.355686	0.351263	0.351262	0.351268	0.352149	0.3556	0.351254	0.359921	0.372896	0.368558	0.361646	0.00949654	0.0495512	V1ra8	vomeronasal 1 receptor, A8
ENSMUSG00000062082	0.355438	0.351005	0.351005	0.351003	0.351009	0.351892	0.355341	0.350995	0.36826	0.372637	0.359684	0.361384	0.0094915	0.0495063	Cd200r4	CD200 receptor 4
ENSMUSG00000029414	2.64985	2.63827	2.64595	2.63824	2.63832	2.64212	2.6493	2.64577	2.66044	2.65692	2.64555	2.6516	0.00947307	0.0404837	Kntc1	kinetochore associated 1
ENSMUSG00000052392	2.77204	2.77584	2.76811	2.7758	2.77977	2.77431	2.78296	2.78325	2.7829	2.79431	2.77542	2.78377	0.00945594	0.0306766	Acot4	acyl-CoA thioesterase 4
ENSMUSG00000086450	2.94306	2.92757	2.92756	2.93527	2.93153	2.933	2.93859	2.9427	2.9423	2.9425	2.94615	2.94245	0.00945164	0.0166298	Macrod2os1	mono-ADP ribosylhydrolase 2, opposite strand 1
ENSMUSG00000046101	3.07517	3.0751	3.08281	3.07117	3.0752	3.07589	3.08598	3.08254	3.07834	3.08991	3.08977	3.08531	0.00941736	0.0119746	Mcmdc2	minichromosome maintenance domain containing 2
ENSMUSG00000079254	3.14363	3.13577	3.15125	3.13962	3.13976	3.14201	3.14678	3.14713	3.15804	3.15452	3.1506	3.15142	0.00940978	0.0245144
ENSMUSG00000029163	3.01437	3.00272	3.0027	3.00268	3.00669	3.00583	3.02119	3.00636	3.01736	3.01758	3.01369	3.01524	0.00940577	0.0241049	Emilin1	elastin microfibril interfacer 1
ENSMUSG00000027360	3.29801	3.29402	3.29791	3.29787	3.29413	3.29639	3.3011	3.30534	3.30864	3.30509	3.30875	3.30578	0.00939422	0.000542141	Hdc	histidine decarboxylase
ENSMUSG00000025946	3.13986	3.14755	3.13978	3.13975	3.14379	3.14215	3.15826	3.15869	3.15064	3.13938	3.15074	3.15154	0.00939283	0.0399454	Pth2r	parathyroid hormone 2 receptor
ENSMUSG00000094618	-0.023735	-0.0237373	-0.023738	-0.023739	-0.0237339	-0.0237366	-0.00986854	-0.014391	-0.0237583	-0.0144414	-0.00986057	-0.014464	0.00927267	0.00644427	Gm13271	predicted gene 13271
ENSMUSG00000083756	-0.0258749	-0.0258772	-0.0258779	-0.0258789	-0.0258738	-0.0258765	-0.00742319	-0.0165296	-0.0166294	-0.0258921	-0.0166075	-0.0166164	0.00926018	0.0131752
ENSMUSG00000092581	-0.0289057	-0.028908	-0.0289087	-0.0289097	-0.0289046	-0.0289073	-0.0150361	-0.0289167	-0.0150595	-0.0103909	-0.0289263	-0.0196659	0.00924142	0.0441245	Gm3211	predicted gene 3211
ENSMUSG00000024669	1.47058	1.46259	1.47451	1.47054	1.4666	1.46896	1.4743	1.47833	1.48201	1.48598	1.47041	1.47821	0.0092402	0.0267724	Cd5	CD5 antigen
ENSMUSG00000025496	1.46953	1.46554	1.46553	1.4695	1.46954	1.46793	1.47325	1.46944	1.48863	1.47719	1.47714	1.47713	0.00920356	0.0254032	Drd4	dopamine receptor D4
ENSMUSG00000038527	1.57434	1.56642	1.56642	1.57036	1.5704	1.56959	1.57796	1.57421	1.58177	1.57802	1.58182	1.57876	0.00916698	0.00208985	C1rl	complement component 1, r subcomponent-like
ENSMUSG00000031138	1.66293	1.66683	1.6629	1.65896	1.66293	1.66291	1.67046	1.66673	1.67043	1.682	1.67047	1.67201	0.00910586	0.0133614	F9	coagulation factor IX
ENSMUSG00000054951	1.75749	1.74965	1.74965	1.74964	1.74575	1.75044	1.761	1.75733	1.76476	1.75339	1.76101	1.7595	0.00906066	0.0103444	9130008F23Rik	RIKEN cDNA 9130008F23 gene
ENSMUSG00000031394	1.82785	1.83565	1.83175	1.84337	1.82786	1.8333	1.83926	1.85088	1.83541	1.84314	1.84308	1.84235	0.00905551	0.047682	Opn1mw	opsin 1 (cone pigments), medium-wave-sensitive (color blindness, deutan)
ENSMUSG00000038045	1.7489	1.75279	1.75278	1.74887	1.74497	1.74966	1.76402	1.74881	1.76019	1.76411	1.75641	1.75871	0.00904579	0.0224665	Sult6b1	sulfotransferase family, cytosolic, 6B, member 1
ENSMUSG00000053063	0.74723	0.74301	0.743009	0.747212	0.747236	0.745539	0.75126	0.747179	0.755348	0.763604	0.755378	0.754554	0.00901442	0.0148003	Clec12a	C-type lectin domain family 12, member a
ENSMUSG00000073010	1.83822	1.8343	1.8304	1.83039	1.82651	1.83196	1.84171	1.83033	1.84923	1.84559	1.83791	1.84096	0.00899309	0.046457	Gm5127	predicted gene 5127
ENSMUSG00000050107	1.91244	1.90461	1.92014	1.9046	1.91246	1.91085	1.91601	1.91231	1.92355	1.92368	1.92361	1.91983	0.00898028	0.0441285	Haspin	histone H3 associated protein kinase
ENSMUSG00000092577	2.12724	2.13105	2.11946	2.12718	2.11559	2.1241	2.1307	2.13469	2.13066	2.13833	2.13071	2.13302	0.00891706	0.0246745	Gm7393	predicted gene 7393
ENSMUSG00000094230	2.12729	2.1311	2.11562	2.12337	2.12344	2.12416	2.13452	2.13094	2.12693	2.13838	2.13454	2.13306	0.00890036	0.0243567	Gm21847	predicted gene, 21847
ENSMUSG00000074060	2.12755	2.12366	2.11977	2.12749	2.1237	2.12444	2.13854	2.13879	2.13098	2.13488	2.12343	2.13333	0.00888961	0.0240069	Fbxw15	F-box and WD-40 domain protein 15
ENSMUSG00000022686	2.42341	2.41566	2.41951	2.42333	2.41958	2.4203	2.42301	2.427	2.43421	2.43812	2.42302	2.42907	0.00877391	0.0315537	B3gnt5	UDP-GlcNAc:betaGal beta-1,3-N-acetylglucosaminyltransferase 5
ENSMUSG00000033847	2.52462	2.52457	2.52456	2.52837	2.51301	2.52303	2.53549	2.52821	2.53915	2.52808	2.528	2.53179	0.00875842	0.0367793	Pla2g4c	phospholipase A2, group IVC (cytosolic, calcium-independent)
ENSMUSG00000039377	2.57367	2.57746	2.56977	2.56975	2.5737	2.57287	2.57704	2.57727	2.58822	2.58466	2.58082	2.5816	0.00873283	0.0099406	Hlx	H2.0-like homeobox
ENSMUSG00000085401	3.5076	3.4957	3.49962	3.50351	3.49583	3.50045	3.50664	3.50321	3.51039	3.51452	3.51051	3.50905	0.00860132	0.0206193	Slc39a1-ps	solute carrier family 39 (zinc transporter), member 1, pseudogene
ENSMUSG00000081488	-0.177967	-0.177969	-0.17797	-0.177971	-0.177966	-0.177969	-0.168418	-0.177978	-0.1732	-0.158884	-0.168412	-0.169378	0.00859039	0.0265394	Gm15368	predicted gene 15368
ENSMUSG00000063660	-0.177846	-0.177848	-0.177849	-0.17785	-0.177845	-0.177848	-0.177867	-0.173022	-0.173079	-0.163502	-0.158817	-0.169258	0.0085902	0.0396733	Olfr98	olfactory receptor 98
ENSMUSG00000074677	-0.179357	-0.179359	-0.17936	-0.179361	-0.179356	-0.179359	-0.17458	-0.179368	-0.165083	-0.160273	-0.174577	-0.170776	0.00858265	0.0399448	Sirpb1c	signal-regulatory protein beta 1C
ENSMUSG00000082116	-0.179682	-0.179684	-0.179685	-0.179686	-0.179681	-0.179684	-0.179702	-0.179692	-0.165407	-0.165335	-0.165375	-0.171102	0.00858104	0.0402165	Gm12188	predicted gene 12188
ENSMUSG00000084500	-0.179932	-0.179934	-0.179935	-0.179936	-0.179931	-0.179934	-0.165633	-0.179943	-0.165657	-0.165585	-0.179952	-0.171354	0.00857979	0.0402107	Gm25320	predicted gene, 25320
ENSMUSG00000026271	1.3046	1.3086	1.30458	1.30458	1.30863	1.3062	1.31238	1.30853	1.31627	1.32027	1.31631	1.31475	0.00855195	0.0049126	Gpr35	G protein-coupled receptor 35
ENSMUSG00000083534	0.464108	0.468459	0.468456	0.464103	0.46411	0.465847	0.468373	0.477007	0.481092	0.472675	0.472648	0.474359	0.00851171	0.00779854	H2-M6-ps	histocompatibility 2, M region locus 6, pseudogene
ENSMUSG00000087039	0.462149	0.470834	0.462146	0.462144	0.462151	0.463885	0.479163	0.470765	0.462121	0.470716	0.479173	0.472387	0.00850279	0.0471043	Cdrt4os2	CMT1A duplicated region transcript 4, opposite strand 2
ENSMUSG00000034311	4.14154	4.14139	4.14544	4.14945	4.14161	4.14389	4.16019	4.14489	4.15606	4.14851	4.15228	4.15239	0.00850106	0.0264139	Kif4	kinesin family member 4
ENSMUSG00000089959	1.52242	1.52635	1.51843	1.51842	1.52243	1.52161	1.52613	1.53015	1.53382	1.52618	1.53387	1.53003	0.00841933	0.00598566	Gm16268	predicted gene 16268
ENSMUSG00000037913	1.71465	1.70287	1.71071	1.70286	1.70683	1.70759	1.71817	1.70673	1.71431	1.72206	1.71818	1.71589	0.00830218	0.0433024	Tmem156	transmembrane protein 156
ENSMUSG00000093761	1.78849	1.7963	1.80018	1.79238	1.79242	1.79395	1.80372	1.8039	1.80369	1.79997	1.79992	1.80224	0.00828563	0.00546068	Obox6-ps1	oocyte specific homeobox 6, pseudogene 1
ENSMUSG00000024334	0.660539	0.656279	0.656278	0.660521	0.660544	0.658832	0.664608	0.660488	0.668734	0.677067	0.664614	0.667102	0.0082703	0.0247547	H2-Oa	histocompatibility 2, O region alpha locus
ENSMUSG00000052013	1.95119	1.94727	1.95115	1.94726	1.95509	1.95039	1.95475	1.9549	1.95472	1.96995	1.95856	1.95858	0.00818566	0.0372214	Btla	B and T lymphocyte associated
ENSMUSG00000098023	0.112669	0.112667	0.117266	0.112665	0.11267	0.113587	0.117182	0.112658	0.126163	0.130715	0.121701	0.121684	0.00809619	0.0405888	Gm19200	predicted gene, 19200
ENSMUSG00000058396	2.28482	2.28478	2.27707	2.27706	2.27713	2.28017	2.28443	2.28842	2.29935	2.2845	2.28444	2.28823	0.00805467	0.0476915	Gpr182	G protein-coupled receptor 182
ENSMUSG00000091576	-0.343568	-0.34357	-0.343571	-0.343572	-0.343567	-0.34357	-0.333664	-0.338565	-0.338622	-0.33363	-0.333658	-0.335628	0.0079418	0.000176723
ENSMUSG00000084142	-0.344503	-0.344505	-0.344506	-0.344507	-0.344502	-0.344505	-0.334599	-0.334513	-0.334616	-0.344519	-0.334593	-0.336568	0.00793663	0.0039905	Gm9103	predicted gene 9103
ENSMUSG00000041673	2.69105	2.68329	2.69098	2.69096	2.68722	2.6887	2.69057	2.6908	2.70549	2.69444	2.70186	2.69663	0.00793145	0.0470113	Lrrc18	leucine rich repeat containing 18
ENSMUSG00000029553	-0.347107	-0.347109	-0.34711	-0.347111	-0.347106	-0.347109	-0.337201	-0.342103	-0.332302	-0.347123	-0.337195	-0.339185	0.00792399	0.0136599	Tfec	transcription factor EC
ENSMUSG00000054892	-0.348757	-0.348759	-0.348759	-0.34876	-0.348756	-0.348758	-0.348776	-0.348767	-0.333952	-0.333878	-0.338845	-0.340844	0.00791461	0.0462487	Txk	TXK tyrosine kinase
ENSMUSG00000023931	2.89854	2.89075	2.89461	2.89843	2.89857	2.89618	2.90176	2.90586	2.90921	2.90942	2.89419	2.90409	0.00790686	0.0403577	Efhb	EF hand domain family, member B
ENSMUSG00000041347	1.12111	1.1211	1.11702	1.12919	1.12112	1.12191	1.12899	1.12911	1.13293	1.13302	1.12501	1.12981	0.00790578	0.0128324	Bdkrb1	bradykinin receptor, beta 1
ENSMUSG00000097073	2.89836	2.89444	2.89443	2.8944	2.89839	2.89601	2.90158	2.89807	2.91276	2.90548	2.9016	2.9039	0.00789048	0.0187865	9430037G07Rik	RIKEN cDNA 9430037G07 gene
ENSMUSG00000081341	0.357147	0.357144	0.365961	0.357142	0.357148	0.358909	0.365816	0.365897	0.35712	0.374485	0.370139	0.366692	0.00778283	0.049993	Gm14891	predicted gene 14891
ENSMUSG00000081132	0.356722	0.356719	0.361138	0.356717	0.361156	0.35849	0.369707	0.365472	0.373972	0.361073	0.361058	0.366256	0.00776603	0.0217882	Gm13744	predicted gene 13744
ENSMUSG00000091378	1.36082	1.36879	1.3648	1.3608	1.36083	1.36321	1.37248	1.36473	1.37633	1.36862	1.37249	1.37093	0.00772211	0.0159086	Gm4219	predicted gene 4219
ENSMUSG00000092225	1.66739	1.66344	1.66344	1.66343	1.66347	1.66424	1.67483	1.66337	1.67097	1.67105	1.67865	1.67177	0.00753836	0.0218126	Gm2381	predicted gene 2381
ENSMUSG00000020010	0.568241	0.563933	0.563932	0.568222	0.568246	0.566515	0.572357	0.56819	0.580697	0.572389	0.576559	0.574039	0.007524	0.0131952	Vnn3	vanin 3
ENSMUSG00000050345	1.98381	1.98768	1.99154	1.98378	1.9916	1.98768	1.99506	1.99524	2.00255	1.99513	1.98746	1.99509	0.00740739	0.0364425	4930486L24Rik	RIKEN cDNA 4930486L24 gene
ENSMUSG00000026012	-0.0230942	-0.0230965	-0.0230972	-0.0230983	-0.0183604	-0.0221493	-0.0184629	-0.0231052	-0.00925099	-0.00918027	-0.013828	-0.0147655	0.00738382	0.0325508	Cd28	CD28 antigen
ENSMUSG00000040328	-0.534369	-0.534371	-0.534372	-0.534373	-0.534368	-0.53437	-0.524019	-0.523931	-0.529199	-0.52917	-0.529186	-0.527101	0.00726927	0.000456477	Olfr56	olfactory receptor 56
ENSMUSG00000017607	-0.535826	-0.535828	-0.535828	-0.535829	-0.535825	-0.535827	-0.525474	-0.530596	-0.530655	-0.530626	-0.525468	-0.528564	0.00726346	0.000427697	Tns4	tensin 4
ENSMUSG00000070388	-0.536235	-0.536237	-0.536238	-0.536239	-0.536234	-0.536237	-0.525883	-0.531005	-0.5259	-0.531035	-0.531051	-0.528975	0.00726183	0.00041988	Fbxo39	F-box protein 39
ENSMUSG00000085963	-0.539215	-0.539217	-0.539218	-0.539218	-0.539214	-0.539216	-0.528863	-0.539225	-0.539235	-0.52367	-0.528857	-0.53197	0.00724637	0.0482535
ENSMUSG00000089763	-0.539535	-0.539538	-0.539538	-0.539539	-0.539535	-0.539537	-0.529181	-0.539545	-0.534363	-0.534334	-0.524029	-0.532291	0.00724628	0.0251181
ENSMUSG00000001417	0.913975	0.905678	0.913952	0.905676	0.909843	0.909825	0.921888	0.913888	0.921859	0.913839	0.913812	0.917057	0.00723215	0.0280675
ENSMUSG00000097520	2.62493	2.61718	2.61717	2.62483	2.62495	2.62181	2.6357	2.62847	2.6244	2.62832	2.62823	2.62902	0.00721311	0.0256381	4930488L21Rik	RIKEN cDNA 4930488L21 gene
ENSMUSG00000061086	2.91763	2.91757	2.90982	2.91367	2.92152	2.91604	2.92085	2.92116	2.91701	2.92852	2.9284	2.92319	0.0071458	0.0455496	Myl4	myosin, light polypeptide 4
ENSMUSG00000032113	3.30857	3.3124	3.31627	3.31234	3.31252	3.31242	3.31558	3.32366	3.32312	3.31188	3.32324	3.31949	0.00707219	0.0313681	Chek1	checkpoint kinase 1
ENSMUSG00000017146	3.82218	3.81405	3.826	3.81797	3.81421	3.81888	3.82885	3.82947	3.82483	3.82518	3.82106	3.82588	0.00699708	0.0357928	Brca1	breast cancer 1, early onset
ENSMUSG00000076436	1.30995	1.30993	1.30992	1.30591	1.30593	1.30833	1.30977	1.31777	1.32149	1.30981	1.31764	1.3153	0.00696815	0.0256936	Oxct2a	3-oxoacid CoA transferase 2A
ENSMUSG00000024672	1.42451	1.41653	1.41652	1.4205	1.42054	1.41972	1.42816	1.42044	1.42813	1.42822	1.42817	1.42662	0.00690326	0.0123886	Ms4a7	membrane-spanning 4-domains, subfamily A, member 7
ENSMUSG00000097429	0.472392	0.468028	0.472379	0.468026	0.472397	0.470644	0.480814	0.480929	0.472286	0.476597	0.47657	0.477439	0.00679453	0.00782063	Gm26520	predicted gene, 26520
ENSMUSG00000044574	0.466113	0.466111	0.46611	0.470457	0.474825	0.468723	0.474647	0.470425	0.474632	0.478942	0.478905	0.47551	0.00678716	0.0206349	5031434C07Rik	RIKEN cDNA 5031434C07 gene
ENSMUSG00000063354	0.46402	0.468371	0.468368	0.468363	0.464021	0.466628	0.476804	0.468331	0.481004	0.468303	0.47256	0.4734	0.00677187	0.0358285	Slc39a4	solute carrier family 39 (zinc transporter), member 4
ENSMUSG00000033368	-0.166846	-0.171722	-0.171723	-0.171724	-0.171719	-0.170747	-0.162173	-0.166897	-0.16219	-0.166926	-0.162167	-0.16407	0.00667624	0.0022683	Trim69	tripartite motif-containing 69
ENSMUSG00000082390	-0.173586	-0.168722	-0.173589	-0.17359	-0.173585	-0.172614	-0.164038	-0.173596	-0.164054	-0.164004	-0.164032	-0.165945	0.00666922	0.0144986	Gm12136	predicted gene 12136
ENSMUSG00000073234	0.659271	0.663517	0.667742	0.659265	0.663533	0.662666	0.667597	0.67186	0.667581	0.663449	0.675884	0.669274	0.00660864	0.0372359	Gm8773	predicted gene 8773
ENSMUSG00000039672	0.659828	0.664074	0.664071	0.664067	0.66409	0.663226	0.668154	0.668236	0.67228	0.668187	0.67231	0.669833	0.00660732	0.00102631	Kcne2	potassium voltage-gated channel, Isk-related subfamily, gene 2
ENSMUSG00000078821	2.15668	2.15665	2.16435	2.15663	2.16057	2.15898	2.17153	2.1642	2.16774	2.16408	2.16023	2.16556	0.00658143	0.0277973
ENSMUSG00000086618	-0.757013	-0.757015	-0.757016	-0.757017	-0.757012	-0.757015	-0.746091	-0.746001	-0.757033	-0.746055	-0.757031	-0.750442	0.00657251	0.0403668	Gm13256	predicted gene 13256
ENSMUSG00000079012	-0.757668	-0.75767	-0.75767	-0.757671	-0.757667	-0.757669	-0.752198	-0.746652	-0.74676	-0.757682	-0.752195	-0.751097	0.00657164	0.0126143	Serpina3m	serine (or cysteine) peptidase inhibitor, clade A, member 3M
ENSMUSG00000073103	-0.758988	-0.75899	-0.75899	-0.758991	-0.758987	-0.758989	-0.74806	-0.753468	-0.753527	-0.759002	-0.748054	-0.752422	0.006567	0.0124294	Gm10466	predicted gene 10466
ENSMUSG00000050959	-0.7589	-0.758902	-0.758903	-0.758903	-0.758899	-0.758901	-0.758918	-0.747884	-0.747993	-0.758915	-0.747969	-0.752336	0.00656589	0.0403154
ENSMUSG00000083470	-0.760431	-0.760433	-0.760433	-0.760434	-0.76043	-0.760432	-0.754959	-0.76044	-0.749518	-0.754939	-0.749494	-0.75387	0.00656193	0.0124246	Nsa2-ps2	NSA2 ribosome biogenesis homolog, pseudogene 2
ENSMUSG00000040405	-0.761076	-0.761078	-0.761079	-0.76108	-0.761075	-0.761078	-0.761094	-0.761086	-0.750165	-0.750111	-0.750141	-0.754519	0.00655823	0.0402521	Havcr1	hepatitis A virus cellular receptor 1
ENSMUSG00000096269	-0.762503	-0.762505	-0.762505	-0.762506	-0.762502	-0.762504	-0.751571	-0.762512	-0.751589	-0.762517	-0.751565	-0.755951	0.00655323	0.0402118	Rpl31-ps21	ribosomal protein L31, pseudogene 21
ENSMUSG00000027326	2.28215	2.28212	2.28211	2.28209	2.28217	2.28213	2.29313	2.28198	2.28933	2.28946	2.28939	2.28866	0.00653047	0.00708549	Knl1	kinetochore scaffold 1
ENSMUSG00000019987	2.60232	2.60227	2.59069	2.59839	2.60234	2.5992	2.6056	2.60964	2.60555	2.60571	2.60185	2.60567	0.0064707	0.0360815	Arg1	arginase, liver
ENSMUSG00000034117	2.73931	2.73156	2.72768	2.7392	2.73549	2.73465	2.73876	2.74282	2.7387	2.74639	2.73877	2.74109	0.00643885	0.0459123	Ptgdr2	prostaglandin D2 receptor 2
ENSMUSG00000020887	3.05018	3.04625	3.03849	3.0462	3.03859	3.04394	3.05325	3.05362	3.04562	3.04961	3.04949	3.05032	0.00637521	0.048605	A230052G05Rik	RIKEN cDNA A230052G05 gene
ENSMUSG00000083917	0.119651	0.119649	0.119648	0.124242	0.124265	0.121491	0.133164	0.128757	0.124154	0.128707	0.124166	0.12779	0.00629852	0.0146163	Gm12093	predicted gene 12093
ENSMUSG00000029282	0.12262	0.118009	0.118008	0.122602	0.118012	0.11985	0.127035	0.127117	0.127019	0.117993	0.131532	0.126139	0.00628922	0.0351415	Amtn	amelotin
ENSMUSG00000098197	0.122223	0.117611	0.117611	0.11761	0.122228	0.119457	0.126638	0.117602	0.126622	0.131175	0.126643	0.125736	0.00627947	0.0355413	BC051537	cDNA sequence BC051537
ENSMUSG00000040522	0.364516	0.360084	0.360083	0.364498	0.364521	0.362741	0.364419	0.364466	0.368739	0.377424	0.368761	0.368762	0.00602129	0.0496824	Tlr8	toll-like receptor 8
[truncated: 1,645 more rows]

## Sheet: 2B
Supplemental Table 2B
Day 7 （10556 genes)	Day 7 control-1	Day 7 control-2	Day 7 control-3	Day 7 control-4	Day 7 control-5	Average	Day 7 TMEV-1	Day 7 TMEV-2	Day 7 TMEV-3	Day 7 TMEV-4	Day 7 TMEV-5	Average	Log ratio	P	Symbol	Name
ENSMUSG00000079017	6.48108	6.40115	6.3454	6.03868	6.10623	6.27451	12.7828	12.7428	12.6145	12.6673	11.8365	12.5288	6.25429	9.89425e-10	Ifi27l2a	interferon, alpha-inducible protein 27 like 2A
ENSMUSG00000054072	5.8704	5.89964	5.92179	6.05463	6.09856	5.969	12.193	11.9901	12.075	12.084	11.0938	11.8872	5.91815	2.32867e-09	Iigp1	interferon inducible GTPase 1
ENSMUSG00000078853	7.02767	6.7218	6.89757	6.95753	7.0191	6.92473	12.767	12.5379	12.6094	12.6429	11.7417	12.4598	5.53505	2.23411e-09	Igtp	interferon gamma induced GTPase
ENSMUSG00000074896	7.82491	7.80318	7.77955	7.92712	8.02251	7.87146	13.4603	13.3948	13.5586	13.6282	12.6552	13.3394	5.46795	1.5957e-09	Ifit3	interferon-induced protein with tetratricopeptide repeats 3
ENSMUSG00000078921	5.84192	5.79704	5.7955	5.98294	6.33736	5.95095	11.7543	11.3705	11.4356	11.5351	10.4059	11.3003	5.34932	2.74912e-08	Tgtp2	T cell specific GTPase 2
ENSMUSG00000054588	6.22954	6.15611	6.09242	6.2498	6.19346	6.18427	11.8834	11.5855	11.6555	11.7516	10.7615	11.5275	5.34323	4.1263e-09
ENSMUSG00000079362	6.44251	6.27048	6.28758	6.46034	6.42856	6.37789	11.8385	11.574	11.6288	11.7592	10.7786	11.5158	5.13793	4.52329e-09	Gm43302	predicted gene 43302
ENSMUSG00000078922	5.7446	5.7233	5.72182	5.82088	6.20588	5.8433	11.3559	11.0239	11.0443	11.1844	10.0512	10.9319	5.08864	3.13371e-08	Tgtp1	T cell specific GTPase 1
ENSMUSG00000062488	7.5108	7.24368	7.37635	7.32707	7.47221	7.38602	12.2972	12.2561	12.4146	12.415	11.5207	12.1807	4.7947	3.36933e-09	Ifit3b	interferon-induced protein with tetratricopeptide repeats 3B
ENSMUSG00000034459	6.18016	6.18523	6.22238	6.29447	6.38359	6.25317	11.0983	11.0514	11.1846	11.2664	10.4721	11.0146	4.7614	8.37868e-10	Ifit1	interferon-induced protein with tetratricopeptide repeats 1
ENSMUSG00000046718	6.43529	6.59868	6.47204	6.54897	6.45468	6.50193	11.4162	11.2979	11.3857	11.5261	10.569	11.239	4.73703	3.60218e-09	Bst2	bone marrow stromal cell antigen 2
ENSMUSG00000098871	6.44171	6.91626	7.10404	6.61794	6.32026	6.68004	11.704	11.2963	11.5904	11.6446	10.8077	11.4086	4.72857	2.38176e-08	Mir6381	microRNA 6381
ENSMUSG00000025498	6.12161	6.10645	5.97775	6.01926	5.99894	6.0448	10.9231	10.7765	10.8407	11.0327	10.0157	10.7177	4.67293	5.92924e-09	Irf7	interferon regulatory factor 7
ENSMUSG00000073409	6.39819	6.47089	6.36678	6.85017	6.85175	6.58756	11.3406	11.1651	11.2639	11.3585	10.5971	11.145	4.55747	5.87497e-09	H2-Q6	histocompatibility 2, Q region locus 6
ENSMUSG00000061232	9.41605	9.27844	9.27879	9.59002	9.5287	9.4184	14.148	14.0234	14.0456	14.161	13.4545	13.9665	4.54812	1.1899e-09	H2-K1	histocompatibility 2, K1, K region
ENSMUSG00000035692	6.31245	6.29951	6.43626	6.40061	6.46786	6.38334	11.0011	11.0612	11.1067	11.2613	10.2167	10.9294	4.54605	8.4971e-09	Isg15	ISG15 ubiquitin-like modifier
ENSMUSG00000060550	6.68515	6.80136	6.79956	7.14496	7.08399	6.903	11.5499	11.4353	11.4801	11.5554	10.8726	11.3786	4.47564	2.41817e-09	H2-Q7	histocompatibility 2, Q region locus 7
ENSMUSG00000073411	9.49646	9.30225	9.50765	9.82652	9.79797	9.58617	14.2408	14.0865	14.1032	14.1915	13.564	14.0372	4.45103	2.59833e-09	H2-D1	histocompatibility 2, D region locus 1
ENSMUSG00000030107	6.12421	6.16842	6.08691	6.20296	6.25977	6.16845	10.6486	10.5829	10.7038	10.7517	9.94704	10.5268	4.35835	2.21013e-09	Usp18	ubiquitin specific peptidase 18
ENSMUSG00000029561	5.8656	5.87	5.8686	5.74586	5.86785	5.84358	10.343	10.1267	10.3577	10.4739	9.61954	10.1842	4.34058	2.69031e-09	Oasl2	2'-5' oligoadenylate synthetase-like 2
ENSMUSG00000035929	9.24716	9.15329	9.01447	9.6834	9.54137	9.32794	13.8388	13.7384	13.7087	13.8059	13.1123	13.6408	4.31288	1.10052e-08	H2-Q4	histocompatibility 2, Q region locus 4
ENSMUSG00000052776	5.82528	5.75688	5.82821	5.72856	5.82749	5.79328	10.2655	10.1389	10.2131	10.3345	9.42578	10.0756	4.28229	5.71475e-09	Oas1a	2'-5' oligoadenylate synthetase 1A
ENSMUSG00000073405	6.8066	6.99616	7.15551	7.05865	7.03834	7.01105	11.2903	11.2174	11.363	11.3819	10.639	11.1783	4.16728	2.9462e-09	H2-T-ps	histocompatibility 2, T region locus, pseudogene
ENSMUSG00000028268	6.5716	6.40174	6.51417	6.64528	6.702	6.56696	10.9582	10.7754	10.89	10.9519	10.0835	10.7318	4.16483	9.62443e-09	Gbp3	guanylate binding protein 3
ENSMUSG00000028270	6.81417	6.6854	6.79217	6.90184	6.82971	6.80466	11.2324	10.9946	11.1376	11.1835	10.2901	10.9676	4.16297	1.16033e-08	Gbp2	guanylate binding protein 2
ENSMUSG00000082292	5.80355	5.75906	5.7823	5.85151	5.92026	5.82334	10.2381	10.0225	10.182	10.2233	9.22044	9.97728	4.15394	2.49603e-08	Gm12250	predicted gene 12250
ENSMUSG00000024610	7.00227	7.06218	6.59217	6.82579	6.70766	6.83802	11.1729	10.66	10.9795	10.9573	11.0816	10.9702	4.13222	6.92621e-10	Cd74	CD74 antigen (invariant polypeptide of major histocompatibility complex, class II antigen-associated)
ENSMUSG00000076490	5.60594	5.35424	5.50089	5.35164	5.35258	5.43306	9.92743	9.7546	9.44988	9.6996	8.74287	9.51488	4.08182	5.90879e-08	Trbc1	T cell receptor beta, constant region 1
ENSMUSG00000034438	5.43112	5.43462	5.51968	5.54557	5.49094	5.48439	9.91981	9.60729	9.59884	9.75438	8.80733	9.53753	4.05315	2.77983e-08	Gbp8	guanylate-binding protein 8
ENSMUSG00000078920	5.60786	5.52968	5.61044	5.66069	5.55575	5.59288	9.94612	9.74702	9.73824	9.78889	8.93127	9.63031	4.03743	1.66479e-08	Ifi47	interferon gamma inducible protein 47
ENSMUSG00000034855	5.36525	5.42829	5.36752	5.39616	5.33612	5.37867	9.46241	9.46795	9.60469	9.76354	8.68286	9.39629	4.01762	2.34925e-08	Cxcl10	chemokine (C-X-C motif) ligand 10
ENSMUSG00000082976	5.3005	5.30372	5.30269	5.30125	5.30215	5.30206	9.63204	9.14243	9.70524	9.50186	8.50462	9.29724	3.99518	8.85081e-08	Gm15056	predicted gene 15056
ENSMUSG00000046879	6.70469	6.56822	6.59618	6.63701	6.5953	6.62028	10.91	10.6172	10.7558	10.7992	9.94822	10.6061	3.98582	1.31707e-08	Irgm1	immunity-related GTPase family M member 1
ENSMUSG00000092550	6.88924	7.10742	6.75182	7.24901	6.73727	6.94695	11.1631	10.9356	11.0507	11.1276	10.3819	10.9318	3.98484	1.44983e-08	Gm20496	predicted gene 20496
ENSMUSG00000024338	6.13179	6.09678	6.05452	6.22684	6.28147	6.15828	10.3339	10.1528	10.2739	10.3653	9.55605	10.1364	3.97811	5.79125e-09	Psmb8	proteasome (prosome, macropain) subunit, beta type 8 (large multifunctional peptidase 7)
ENSMUSG00000091705	7.41359	7.62195	7.67136	7.83045	7.50144	7.60776	11.6914	11.6504	11.6651	11.6775	11.1175	11.5604	3.95263	1.68761e-09	H2-Q2	histocompatibility 2, Q region locus 2
ENSMUSG00000060586	6.41905	6.59217	6.37252	6.35326	6.50071	6.44754	10.6931	10.223	10.4805	10.4347	10.169	10.4001	3.95253	2.5708e-10	H2-Eb1	histocompatibility 2, class II antigen E beta
ENSMUSG00000079363	5.86409	5.82122	5.99874	6.03792	6.15531	5.97546	10.2182	9.91572	9.9642	10.177	9.12245	9.8795	3.90404	6.48142e-08	Gbp4	guanylate binding protein 4
ENSMUSG00000060802	10.701	10.6874	10.7878	11.0976	11.2436	10.9035	15.0069	14.8676	14.8607	14.9452	14.333	14.8027	3.89922	1.09493e-08	B2m	beta-2 microglobulin
ENSMUSG00000076498	5.57195	5.49359	5.43494	5.43343	5.54705	5.49619	9.72476	9.64769	9.23568	9.567	8.72073	9.37917	3.88298	2.99219e-08	Trbc2	T cell receptor beta, constant 2
ENSMUSG00000067212	6.69752	6.58929	6.7146	6.79036	6.82919	6.72419	10.7299	10.6301	10.7246	10.6472	9.96037	10.5384	3.81425	6.69362e-09	H2-T23	histocompatibility 2, T region locus 23
ENSMUSG00000073555	5.41818	5.45043	5.39075	5.504	5.44882	5.44243	9.52291	9.27894	9.38202	9.42894	8.65104	9.25277	3.81033	8.69816e-09	Gm4951	predicted gene 4951
ENSMUSG00000026536	5.39186	5.33488	5.3643	5.36291	5.36378	5.36355	9.36846	9.1972	9.17391	9.38065	8.59809	9.14366	3.78012	4.54252e-09	Ifi211	interferon activated gene 211
ENSMUSG00000035352	6.00224	5.74299	5.66663	5.52944	5.87951	5.76416	9.59646	9.6215	9.70589	9.67579	9.05753	9.53143	3.76727	5.30512e-09	Ccl12	chemokine (C-C motif) ligand 12
ENSMUSG00000073421	5.92051	6.08955	5.98763	5.89929	5.98693	5.97678	9.93624	9.56703	9.78168	9.79659	9.56478	9.72926	3.75248	4.37509e-11	H2-Ab1	histocompatibility 2, class II antigen A, beta 1
ENSMUSG00000029298	6.36548	6.33685	6.31832	6.26377	6.40044	6.33697	10.3494	10.0699	10.166	10.3223	9.38114	10.0578	3.72078	2.90717e-08	Gbp9	guanylate-binding protein 9
ENSMUSG00000026535	5.4247	5.42785	5.36837	5.39655	5.36786	5.39706	9.38554	9.23319	9.20615	9.22706	8.34605	9.0796	3.68253	4.52507e-08	Ifi202b	interferon activated gene 202B
ENSMUSG00000069874	5.99873	5.96109	5.89444	5.97899	6.0413	5.97491	9.85391	9.64783	9.82857	9.80484	9.11624	9.65028	3.67537	4.85908e-09	Irgm2	immunity-related GTPase family M member 2
ENSMUSG00000015437	5.29901	5.3019	5.30098	5.29968	5.30049	5.30041	9.20595	9.10936	8.95911	9.30591	8.22771	8.96161	3.6612	5.96876e-08	Gzmb	granzyme B
ENSMUSG00000075602	8.80471	8.66961	9.11232	9.10397	8.89875	8.91787	12.876	12.6594	12.6695	12.7104	11.8805	12.5591	3.64128	6.72985e-08	Ly6a	lymphocyte antigen 6 complex, locus A
ENSMUSG00000040026	5.31992	5.44008	5.46678	5.38044	5.32142	5.38573	9.25463	9.06424	9.61515	8.62586	8.36549	8.98507	3.59935	2.2873e-07	Saa3	serum amyloid A 3
ENSMUSG00000040253	6.7878	6.64593	6.76587	6.85057	6.98857	6.80775	10.6212	10.4279	10.546	10.5945	9.77144	10.3922	3.58445	2.48405e-08	Gbp7	guanylate binding protein 7
ENSMUSG00000067235	7.79903	8.19362	7.96608	7.99805	8.25754	8.04286	11.8282	11.7634	11.6972	11.6376	10.9672	11.5787	3.53585	4.04364e-08	H2-Q10	histocompatibility 2, Q region locus 10
ENSMUSG00000079492	7.24105	6.89831	7.07749	7.24237	7.22538	7.13692	10.9096	10.7569	10.8094	10.7132	10.127	10.6632	3.5263	1.3662e-08	Gm11127	predicted gene 11127
ENSMUSG00000026104	8.21518	8.26512	8.31433	8.19182	8.29485	8.25626	11.8734	11.7641	11.8827	11.8949	11.2892	11.7409	3.4846	1.82651e-09	Stat1	signal transducer and activator of transcription 1
ENSMUSG00000071715	7.81348	7.69479	8.27786	8.3593	8.25361	8.07981	11.9261	11.5305	11.7199	11.7133	10.7873	11.5354	3.45561	5.16146e-07	Ncf4	neutrophil cytosolic factor 4
ENSMUSG00000073489	5.34506	5.31808	5.34694	5.3457	5.34647	5.34045	9.07362	8.89067	8.87933	8.95985	8.10748	8.78219	3.44174	4.10851e-08	Ifi204	interferon activated gene 204
ENSMUSG00000075010	6.3552	6.31025	6.08869	6.44958	6.32477	6.3057	10.0003	9.88087	9.77911	9.89207	9.16346	9.74317	3.43747	2.3782e-08	AW112010	expressed sequence AW112010
ENSMUSG00000072620	5.64048	5.64375	5.85054	5.71441	5.66704	5.70324	9.25681	9.19551	9.08568	9.31228	8.52345	9.07475	3.37151	1.47117e-08	Slfn2	schlafen 2
ENSMUSG00000023078	5.29808	5.33014	5.29982	5.29867	5.29939	5.30522	9.06014	8.60638	8.94122	8.5081	8.05488	8.63414	3.32892	6.69112e-08	Cxcl13	chemokine (C-X-C motif) ligand 13
ENSMUSG00000029322	5.33692	5.36832	5.3093	5.30814	5.33827	5.33219	8.94974	8.77502	8.58047	8.97974	7.95509	8.64801	3.31582	1.0766e-07	Plac8	placenta-specific 8
ENSMUSG00000091649	5.68376	5.66278	5.63701	5.63558	5.84288	5.6924	9.21232	9.08475	9.00708	9.22653	8.38433	8.983	3.2906	3.24891e-08	Phf11b	PHD finger protein 11B
ENSMUSG00000045932	7.59255	7.60568	7.46662	7.49583	7.55124	7.54238	10.8795	10.9242	11.0403	11.0785	10.1388	10.8123	3.26987	6.74952e-08	Ifit2	interferon-induced protein with tetratricopeptide repeats 2
ENSMUSG00000092253	6.01541	6.21951	6.89679	6.72397	6.58289	6.48771	9.72916	9.66466	9.75412	10.0724	9.56105	9.75628	3.26857	1.01617e-07	H2-Q3	histocompatibility 2, Q region locus 3
ENSMUSG00000033355	6.25747	6.27857	6.17236	6.11455	6.38835	6.24226	9.57589	9.5055	9.68263	9.56098	9.11766	9.48853	3.24627	1.60618e-09	Rtp4	receptor transporter protein 4
ENSMUSG00000036594	6.00622	6.04777	5.8	5.82102	5.70477	5.87596	9.38662	8.8763	9.24492	9.13658	8.96198	9.12128	3.24532	2.35613e-09	H2-Aa	histocompatibility 2, class II antigen A, alpha
ENSMUSG00000037321	5.87215	5.91821	5.896	5.93608	5.93711	5.91191	9.32971	9.17543	9.29724	9.32066	8.65743	9.1561	3.24419	6.41262e-09	Tap1	transporter 1, ATP-binding cassette, sub-family B (MDR/TAP)
ENSMUSG00000068129	5.76293	5.54379	5.71919	5.74093	5.91333	5.73603	9.34124	9.01259	9.17607	9.04819	8.277	8.97102	3.23499	1.56513e-07	Cst7	cystatin F (leukocystatin)
ENSMUSG00000059089	5.35988	5.33346	5.38991	5.38874	5.41711	5.37782	8.83534	8.70111	8.81455	8.71882	7.98062	8.61009	3.23227	3.79324e-08	Fcgr4	Fc receptor, IgG, low affinity IV
ENSMUSG00000073403	6.87074	6.98802	6.94272	6.98401	6.89662	6.93642	10.3923	10.1646	10.2732	10.2634	9.62079	10.1429	3.20645	1.20895e-08	Gm10499	predicted gene 10499
ENSMUSG00000035042	5.51719	5.49382	5.41078	5.46493	5.64166	5.50568	8.92824	8.73157	8.82775	8.90364	8.0857	8.69538	3.1897	4.35977e-08	Ccl5	chemokine (C-C motif) ligand 5
ENSMUSG00000092243	6.89651	6.45803	6.61837	6.86448	6.73563	6.71461	10.1273	9.94835	10.0086	9.78966	9.28685	9.83214	3.11753	7.20621e-08	Gm7030	predicted gene 7030
ENSMUSG00000063286	7.87409	7.83182	7.70025	7.66295	7.89481	7.79278	11.0097	10.9967	10.9534	11.0387	10.3332	10.8663	3.07355	2.18198e-08	Gm8995	predicted gene 8995
ENSMUSG00000079505	6.06041	5.98523	6.11891	6.15304	6.31885	6.12729	9.28719	9.27985	9.29446	9.33868	8.74584	9.1892	3.06192	7.96976e-09	Gm11131	predicted gene 11131
ENSMUSG00000022584	8.30806	8.16295	8.37748	8.03675	8.40567	8.25818	11.6142	11.2831	11.3872	11.6529	10.6538	11.3182	3.06005	2.48805e-07	Ly6c2	lymphocyte antigen 6 complex, locus C2
ENSMUSG00000057346	5.63622	5.70874	5.56438	5.61282	5.63773	5.63198	8.86333	8.71719	8.84483	8.93033	8.06145	8.68343	3.05145	6.20575e-08	Apol9a	apolipoprotein L 9a
ENSMUSG00000047735	6.61606	6.5665	6.5511	6.50627	6.56426	6.56084	9.7969	9.69829	9.73135	9.84607	8.97509	9.60954	3.0487	6.45106e-08	Samd9l	sterile alpha motif domain containing 9-like
ENSMUSG00000025492	8.62364	8.59344	8.55359	8.60694	8.6661	8.60874	11.7672	11.6642	11.7651	11.7905	11.1611	11.6296	3.02087	6.88231e-09	Ifitm3	interferon induced transmembrane protein 3
ENSMUSG00000030921	5.90379	5.82424	5.80152	5.778	5.84392	5.83029	9.04393	8.88679	8.94301	9.05308	8.28892	8.84315	3.01285	2.80088e-08	Trim30a	tripartite motif-containing 30A
ENSMUSG00000038642	10.6154	10.3834	10.6558	10.6244	10.78	10.6118	13.7328	13.6245	13.6775	13.6206	13.1644	13.564	2.95218	8.23405e-09	Ctss	cathepsin S
ENSMUSG00000079507	6.53236	6.38986	6.40405	6.62627	6.49245	6.489	9.58359	9.4553	9.55735	9.5547	9.01573	9.43333	2.94434	5.87994e-09	H2-Q1	histocompatibility 2, Q region locus 1
ENSMUSG00000073402	6.52508	6.24272	6.75906	6.80264	6.55535	6.57697	9.67735	9.51289	9.68245	9.65677	9.01083	9.50806	2.93109	9.11046e-08	Gm8909	predicted gene 8909
ENSMUSG00000041736	6.86241	6.94371	6.86575	6.79399	6.7087	6.83491	9.89132	9.86866	9.85732	9.99654	9.09442	9.74165	2.90674	1.2899e-07	Tspo	translocator protein
ENSMUSG00000036896	7.76789	7.56674	7.89845	7.84315	7.7898	7.7732	10.8003	10.7242	10.7879	10.7633	10.3121	10.6776	2.90437	3.97043e-09	C1qc	complement component 1, q subcomponent, C chain
ENSMUSG00000055413	5.81417	5.96356	5.85995	6.22313	6.10915	5.99399	9.07181	8.95928	8.87141	9.03282	8.46451	8.87997	2.88597	2.20136e-08	H2-Q5	histocompatibility 2, Q region locus 5
ENSMUSG00000063388	5.29596	5.32577	5.29738	5.29644	5.29703	5.30252	8.49216	8.25604	8.368	8.28438	7.53733	8.18758	2.88506	1.32984e-07	BC023105	cDNA sequence BC023105
ENSMUSG00000096727	5.60109	5.60377	5.71779	5.67193	5.67272	5.65346	8.6938	8.61381	8.65219	8.66616	8.04785	8.53476	2.8813	1.28599e-08	Psmb9	proteasome (prosome, macropain) subunit, beta type 9 (large multifunctional peptidase 2)
ENSMUSG00000024675	5.33774	5.3399	5.33921	5.31067	5.33885	5.33327	8.42147	8.26764	8.34045	8.43582	7.56551	8.20618	2.8729	1.1024e-07	Ms4a4c	membrane-spanning 4-domains, subfamily A, member 4C
ENSMUSG00000066861	5.45731	5.38116	5.43337	5.4062	5.43297	5.4222	8.45707	8.34098	8.42363	8.47307	7.72024	8.283	2.8608	4.09226e-08	Oas1g	2'-5' oligoadenylate synthetase 1G
ENSMUSG00000018899	6.2624	6.26633	6.29724	6.29546	6.29657	6.2836	9.26766	9.14192	9.30706	9.28793	8.65761	9.13244	2.84884	1.23566e-08	Irf1	interferon regulatory factor 1
ENSMUSG00000078945	8.93458	8.70224	8.69322	8.92461	8.82734	8.8164	11.9532	11.6745	11.8489	11.7543	11.0635	11.6589	2.84249	1.27504e-07	Naip2	NLR family, apoptosis inhibitory protein 2
ENSMUSG00000035385	5.99059	5.76827	5.93562	5.87388	6.08193	5.93006	8.86655	8.88026	8.87003	9.04352	8.18229	8.76853	2.83847	1.0097e-07	Ccl2	chemokine (C-C motif) ligand 2
ENSMUSG00000036887	9.76942	9.38681	9.78393	9.94425	9.95048	9.76698	12.73	12.6717	12.6272	12.6237	12.1665	12.5638	2.79685	5.12452e-08	C1qa	complement component 1, q subcomponent, alpha polypeptide
ENSMUSG00000000204	5.27355	5.30312	5.27492	5.27402	5.27458	5.28004	8.30199	8.04328	8.19987	8.51931	7.2765	8.06819	2.78815	1.08478e-06	Slfn4	schlafen 4
ENSMUSG00000086347	6.26919	6.20855	6.04764	6.18899	6.28672	6.20022	9.19663	8.96999	9.00085	9.10716	8.58159	8.97124	2.77102	8.46362e-09	Gm11626	predicted gene 11626
ENSMUSG00000000682	6.24668	6.02215	6.29611	6.03873	6.34044	6.18882	9.15979	9.11531	9.01764	9.08426	8.42133	8.95967	2.77084	8.36237e-08	Cd52	CD52 antigen
ENSMUSG00000067203	6.33677	6.24322	6.38538	6.51114	6.49883	6.39507	9.49493	9.30672	9.30273	9.15942	8.56461	9.16568	2.77061	1.77753e-07	H2-K2	histocompatibility 2, K region locus 2
ENSMUSG00000020641	5.49682	5.63906	5.49842	5.52187	5.44732	5.5207	8.27886	8.3701	8.43045	8.54351	7.75187	8.27496	2.75426	4.99248e-08	Rsad2	radical S-adenosyl methionine domain containing 2
ENSMUSG00000050370	5.44609	5.49782	5.36908	5.56629	5.47223	5.4703	8.32497	8.27399	8.4571	8.30947	7.54407	8.18192	2.71162	1.95108e-07	Ch25h	cholesterol 25-hydroxylase
ENSMUSG00000026395	6.1163	5.99565	6.06716	6.04795	6.01263	6.04794	8.93443	8.85254	8.69881	8.83305	8.18292	8.70035	2.65241	5.09217e-08	Ptprc	protein tyrosine phosphatase, receptor type, C
ENSMUSG00000036905	8.60107	8.27245	8.46322	8.65443	8.55014	8.50826	11.2942	11.201	11.2482	11.2053	10.7703	11.1438	2.63554	1.49989e-08	C1qb	complement component 1, q subcomponent, beta polypeptide
ENSMUSG00000033880	6.83361	6.86052	6.89163	6.94187	6.8018	6.86589	9.61715	9.38966	9.62683	9.66972	9.09618	9.47991	2.61402	1.07195e-08	Lgals3bp	lectin, galactoside-binding, soluble, 3 binding protein
ENSMUSG00000002033	5.30062	5.32887	5.30186	5.35317	5.32794	5.32249	8.17966	8.12712	7.91575	8.16934	7.28836	7.93605	2.61355	3.05935e-07	Cd3g	CD3 antigen, gamma polypeptide
ENSMUSG00000062593	5.62577	5.67058	5.56074	5.55971	5.48937	5.58123	8.35028	8.06794	8.3077	8.34952	7.43733	8.10255	2.52132	5.77909e-07	Gm49339	predicted gene, 49339
ENSMUSG00000068246	5.57116	5.61805	5.54972	5.59418	5.65969	5.59856	8.29725	8.21903	8.19579	8.30895	7.50503	8.10521	2.50665	1.92276e-07	Apol9b	apolipoprotein L 9b
ENSMUSG00000079419	5.65896	5.61857	5.57322	5.59469	5.57284	5.60366	8.2875	8.10487	8.33921	8.29747	7.49101	8.10401	2.50036	2.70771e-07	Ms4a6c	membrane-spanning 4-domains, subfamily A, member 6C
ENSMUSG00000045868	6.96041	6.83518	6.84511	7.04064	7.31348	6.99896	9.63185	9.57689	9.50613	9.62987	9.10491	9.48993	2.49097	6.42489e-08	Gvin1	GTPase, very large interferon inducible 1
ENSMUSG00000069516	7.3244	7.95547	7.11752	7.02558	7.00605	7.28581	9.97046	9.87121	9.87039	9.86898	9.30193	9.77659	2.49079	2.67643e-06	Lyz2	lysozyme 2
ENSMUSG00000009185	5.28492	5.28657	5.28604	5.2853	5.28576	5.28572	8.05996	7.67137	7.88019	7.99998	7.23544	7.76939	2.48367	1.7051e-07	Ccl8	chemokine (C-C motif) ligand 8
ENSMUSG00000078606	6.91646	6.78822	6.82146	6.97859	7.25223	6.95139	9.53984	9.48675	9.42056	9.54072	9.02551	9.40268	2.45128	5.44565e-08	Gm4070	predicted gene 4070
ENSMUSG00000029798	6.40395	6.46387	6.4762	6.55263	6.48896	6.47712	9.06397	8.97994	9.09804	9.11214	8.3855	8.92792	2.4508	1.13087e-07	Herc6	hect domain and RLD 6
ENSMUSG00000028037	5.39996	5.40181	5.42541	5.42455	5.44873	5.42009	8.03788	7.86903	8.0443	8.05467	7.33855	7.86889	2.44879	9.9702e-08	Ifi44	interferon-induced protein 44
ENSMUSG00000035493	7.23795	7.46569	7.10716	7.09541	7.1975	7.22074	9.8819	9.64669	9.87878	9.90872	8.96048	9.65531	2.43457	1.41091e-06	Tgfbi	transforming growth factor, beta induced
ENSMUSG00000046805	7.37315	7.23202	7.42163	7.20189	7.28037	7.30181	9.85266	9.75438	9.79197	9.83507	9.2817	9.70316	2.40135	2.82319e-08	Mpeg1	macrophage expressed gene 1
ENSMUSG00000035208	5.5623	5.60804	5.56377	5.5628	5.60693	5.58077	8.14308	8.03284	8.1034	8.19941	7.4055	7.97685	2.39608	1.89475e-07	Slfn8	schlafen 8
ENSMUSG00000027514	5.30356	5.35463	5.30463	5.3289	5.32936	5.32422	7.87166	7.78725	7.75668	7.97712	7.17763	7.71407	2.38985	1.3915e-07	Zbp1	Z-DNA binding protein 1
ENSMUSG00000000386	5.45423	5.40919	5.43234	5.40784	5.43203	5.42712	7.8589	7.91863	7.89925	7.98039	7.39713	7.81086	2.38374	1.57364e-08	Mx1	MX dynamin-like GTPase 1
ENSMUSG00000023341	6.21981	6.0778	6.1758	6.17431	6.23657	6.17686	8.55467	8.5437	8.69151	8.72553	8.19937	8.54295	2.3661	8.63134e-09	Mx2	MX dynamin-like GTPase 2
ENSMUSG00000073418	9.29116	9.58065	9.53059	9.70093	9.2991	9.48049	12.0657	11.8076	11.9999	11.9531	11.3717	11.8396	2.3591	2.43484e-07	C4b	complement component 4B (Chido blood group)
ENSMUSG00000010358	6.12313	6.19019	6.14161	6.15622	6.2634	6.17491	8.67898	8.59147	8.56234	8.63546	8.11345	8.51634	2.34143	1.80566e-08	Ifi35	interferon-induced protein 35
ENSMUSG00000093378	6.7546	7.01884	6.42049	6.9184	7.35182	6.89283	9.41852	9.30075	9.27432	9.29141	8.88534	9.23407	2.34124	1.06712e-06	Gm20663	predicted gene 20663
ENSMUSG00000015950	10.2481	10.1183	10.1414	10.2474	10.1613	10.1833	12.6037	12.6605	12.7273	12.4987	12.0695	12.5119	2.32863	5.13518e-08	Ncf1	neutrophil cytosolic factor 1
ENSMUSG00000070327	6.99417	7.02695	6.86655	6.83213	6.89733	6.92343	9.24476	9.18317	9.36279	9.48119	8.93908	9.2422	2.31877	1.14998e-08	Rnf213	ring finger protein 213
ENSMUSG00000058715	7.07864	6.88643	6.96786	7.03363	7.09009	7.01133	9.57608	9.32786	9.53038	9.43239	8.76784	9.32691	2.31558	3.24315e-07	Fcer1g	Fc receptor, IgE, high affinity I, gamma polypeptide
ENSMUSG00000078763	5.32536	5.30241	5.32642	5.32572	5.30168	5.31632	7.88198	7.75831	7.52645	7.78153	7.20373	7.6304	2.31408	6.04162e-08	Slfn1	schlafen 1
ENSMUSG00000018930	5.52406	5.43762	5.41375	5.45904	5.43676	5.45425	7.79858	7.86427	7.70378	8.06619	7.26696	7.73996	2.28571	1.39212e-07	Ccl4	chemokine (C-C motif) ligand 4
ENSMUSG00000054203	5.28185	5.28329	5.28283	5.30649	5.30691	5.29228	7.70377	7.56263	7.67795	7.84286	6.98579	7.5546	2.26232	3.53304e-07	Ifi205	interferon activated gene 205
ENSMUSG00000040264	5.66344	5.64525	5.66495	5.66396	5.68457	5.66443	8.06371	7.9001	8.04499	8.08669	7.48075	7.91525	2.25081	4.38268e-08	Gbp2b	guanylate binding protein 2b
ENSMUSG00000016496	5.92986	5.95022	5.94933	5.91265	6.01639	5.95169	8.3772	8.10339	8.47208	8.35451	7.69968	8.20137	2.24968	2.32839e-07	Cd274	CD274 antigen
ENSMUSG00000030579	9.09676	8.76935	8.82963	8.96456	8.96637	8.92534	11.3927	11.2712	11.2425	11.2116	10.722	11.168	2.24266	1.23239e-07	Tyrobp	TYRO protein tyrosine kinase binding protein
ENSMUSG00000035373	5.43824	5.46176	5.34795	5.32309	5.3235	5.37891	7.57065	7.80803	7.71705	7.92289	7.04583	7.61289	2.23398	5.48167e-07	Ccl7	chemokine (C-C motif) ligand 7
ENSMUSG00000024677	5.47075	5.45055	5.4045	5.44919	5.40422	5.43584	7.85916	7.81482	7.66561	7.83955	7.16606	7.66904	2.2332	1.42143e-07	Ms4a6b	membrane-spanning 4-domains, subfamily A, member 6B
ENSMUSG00000038507	6.68331	6.66468	6.55503	6.67297	6.51576	6.61835	8.89312	8.85617	9.04876	8.98549	8.44794	8.8463	2.22795	3.88632e-08	Parp12	poly (ADP-ribose) polymerase family, member 12
ENSMUSG00000027078	6.37611	6.25147	6.29482	6.37695	6.3369	6.32725	8.6495	8.55818	8.69563	8.8004	8.04401	8.54954	2.22229	1.81414e-07	Ube2l6	ubiquitin-conjugating enzyme E2L 6
ENSMUSG00000054435	5.76545	5.58865	5.63055	5.67043	5.7667	5.68436	8.10962	8.11751	7.75972	7.97899	7.50953	7.89507	2.21072	8.54111e-08	Gimap4	GTPase, IMAP family member 4
ENSMUSG00000006519	7.40406	7.07013	7.22146	7.30045	7.30965	7.26115	9.63323	9.53827	9.57875	9.59528	8.99992	9.46909	2.20794	1.53785e-07	Cyba	cytochrome b-245, alpha polypeptide
ENSMUSG00000024679	5.6291	5.63119	5.56756	5.70794	5.68953	5.64506	7.99048	7.87411	7.97944	8.01827	7.30888	7.83424	2.18917	2.2134e-07	Ms4a6d	membrane-spanning 4-domains, subfamily A, member 6D
ENSMUSG00000028269	5.63655	5.5983	5.59766	5.57604	5.6572	5.61315	7.92044	7.78203	7.92203	7.92517	7.33021	7.77598	2.16283	6.90323e-08
ENSMUSG00000081512	7.16552	7.13598	7.12573	7.08798	7.13367	7.12978	9.43339	9.36415	9.3394	9.50193	8.82146	9.29207	2.16229	1.02785e-07	Gm15821	predicted gene 15821
ENSMUSG00000029304	10.7757	10.7329	10.8513	10.7693	10.8636	10.7986	13.3503	13.0043	13.201	13.2082	12.0185	12.9564	2.15788	1.9948e-05	Spp1	secreted phosphoprotein 1
ENSMUSG00000000290	6.34323	6.29007	6.35928	6.38458	6.41179	6.35779	8.70961	8.57712	8.60154	8.64401	7.99974	8.5064	2.14861	1.84278e-07	Itgb2	integrin beta 2
ENSMUSG00000089961	5.49902	5.77801	5.75972	5.49941	5.64759	5.63675	7.89756	7.77589	7.67648	8.08776	7.44755	7.77705	2.1403	1.21607e-07	Gm16567	predicted gene 16567
ENSMUSG00000053835	6.64748	6.55597	6.69494	6.63693	6.57875	6.62281	8.83246	8.84142	8.80699	8.93121	8.40199	8.76282	2.14	1.72074e-08	H2-T24	histocompatibility 2, T region locus 24
ENSMUSG00000024339	7.15528	7.13427	7.08852	7.12194	7.15771	7.13154	9.42431	9.31954	9.36299	9.45282	8.75024	9.26198	2.13044	2.0131e-07	Tap2	transporter 2, ATP-binding cassette, sub-family B (MDR/TAP)
ENSMUSG00000090942	5.27531	5.2766	5.27619	5.29896	5.27597	5.28061	7.60772	7.41543	7.52219	7.58324	6.91814	7.40934	2.12874	1.65406e-07	F830016B08Rik	RIKEN cDNA F830016B08 gene
ENSMUSG00000053113	6.04403	5.96486	5.99757	6.04471	5.96353	6.00294	8.27249	8.24334	8.2498	8.34402	7.53523	8.12898	2.12604	6.15673e-07	Socs3	suppressor of cytokine signaling 3
ENSMUSG00000057191	5.41176	5.3911	5.43457	5.41213	5.36767	5.40344	7.68625	7.53072	7.58096	7.68153	7.16222	7.52834	2.12489	1.97263e-08	AB124611	cDNA sequence AB124611
ENSMUSG00000055172	5.6204	5.58314	5.54163	5.47635	5.56195	5.55669	7.83789	7.60817	7.80451	7.96429	7.1163	7.66623	2.10954	6.60427e-07	C1ra	complement component 1, r subcomponent A
ENSMUSG00000089672	5.4477	5.57433	5.47071	5.51234	5.49185	5.49939	7.80287	7.57087	7.77424	7.8277	7.01871	7.59888	2.09949	7.87746e-07
ENSMUSG00000071203	8.31163	8.30545	8.36298	8.1356	7.84813	8.19276	10.5539	10.3583	10.2025	10.4165	9.75007	10.2563	2.0635	1.76074e-06	Naip5	NLR family, apoptosis inhibitory protein 5
ENSMUSG00000022488	11.7859	11.4085	11.5327	11.607	11.5214	11.5711	13.7268	13.6182	13.7207	13.7579	13.2525	13.6152	2.04413	8.67424e-08	Nckap1l	NCK associated protein 1 like
ENSMUSG00000039899	6.47443	6.56191	6.38592	6.52394	6.46374	6.48199	8.70027	8.52824	8.67388	8.59062	8.08496	8.51559	2.03361	1.12851e-07	Fgl2	fibrinogen-like protein 2
ENSMUSG00000022906	6.21174	6.22895	6.14031	6.24046	6.18453	6.2012	8.32232	8.28912	8.30156	8.38297	7.79171	8.21754	2.01634	7.59618e-08	Parp9	poly (ADP-ribose) polymerase family, member 9
ENSMUSG00000029417	5.26969	5.27086	5.27049	5.26996	5.27029	5.27026	7.5203	7.27356	7.30287	7.36206	6.94309	7.28038	2.01012	2.50605e-08	Cxcl9	chemokine (C-X-C motif) ligand 9
ENSMUSG00000020077	6.54203	6.66078	6.49492	6.69	6.59138	6.59582	8.91892	8.76466	8.64245	8.67243	7.97155	8.594	1.99818	2.17774e-06	Srgn	serglycin
ENSMUSG00000056116	7.93973	7.91362	7.96935	7.96682	8.08948	7.9758	10.2074	10.1092	10.0952	9.98057	9.47336	9.97315	1.99735	3.92703e-07	H2-T22	histocompatibility 2, T region locus 22
ENSMUSG00000034422	5.77641	5.79615	5.72348	5.741	5.79505	5.76642	7.76932	7.76846	7.88551	7.95301	7.43324	7.76191	1.99549	1.9086e-08	Parp14	poly (ADP-ribose) polymerase family, member 14
ENSMUSG00000017830	5.5296	5.49019	5.57028	5.60741	5.4894	5.53737	7.63517	7.60547	7.63278	7.76026	7.02653	7.53204	1.99467	3.47557e-07	Dhx58	DEXH (Asp-Glu-X-His) box polypeptide 58
ENSMUSG00000031897	8.9946	8.9633	9.17195	9.15978	9.08988	9.0759	11.1792	11.1007	11.2082	11.292	10.55	11.066	1.99013	5.57593e-07	Psmb10	proteasome (prosome, macropain) subunit, beta type 10
ENSMUSG00000024056	7.5333	7.14838	7.54295	7.13599	7.1892	7.30997	9.44946	9.28127	9.35317	9.46243	8.8595	9.28117	1.9712	8.15125e-07	Ndc80	NDC80 kinetochore complex component
ENSMUSG00000037921	5.46978	5.45085	5.45037	5.47015	5.4292	5.45407	7.48115	7.42458	7.5866	7.61355	7.02044	7.42527	1.9712	7.85019e-08	Ddx60	DEAD (Asp-Glu-Ala-Asp) box polypeptide 60
ENSMUSG00000024308	8.29174	8.38955	8.32854	8.3055	8.30716	8.3245	10.4463	10.2761	10.4056	10.5278	9.81102	10.2934	1.96888	3.25533e-07	Tapbp	TAP binding protein
ENSMUSG00000086886	5.99459	6.23562	6.01295	6.33454	6.06076	6.12769	8.37118	8.11233	8.05163	8.23287	7.69418	8.09244	1.96475	4.06413e-07
ENSMUSG00000096807	7.58849	7.3155	7.83107	7.27899	7.73376	7.54956	9.64621	9.71074	9.53454	9.57927	9.07332	9.50881	1.95925	1.64776e-06
ENSMUSG00000021423	7.63886	7.36263	7.46969	7.50812	7.41221	7.4783	9.66728	9.46886	9.54129	9.41882	9.08611	9.43647	1.95817	8.73336e-08	Ly86	lymphocyte antigen 86
ENSMUSG00000023224	6.89005	7.03281	6.54825	6.48135	6.82561	6.75562	8.87069	8.76194	8.7946	8.9315	8.20263	8.71227	1.95666	2.61383e-06	Serping1	serine (or cysteine) peptidase inhibitor, clade G, member 1
ENSMUSG00000024397	6.72099	6.61606	6.67064	6.54224	6.70211	6.65041	8.77708	8.61357	8.74208	8.62908	8.23717	8.5998	1.94939	5.50739e-08	Aif1	allograft inflammatory factor 1
ENSMUSG00000030157	7.38766	7.67574	7.53456	7.55891	7.89501	7.61038	9.66247	9.57719	9.68127	9.69391	9.14397	9.55176	1.94139	5.06161e-07	Clec2d	C-type lectin domain family 2, member d
ENSMUSG00000092021	5.63562	5.63749	5.61758	5.72732	5.779	5.6794	7.77793	7.69169	7.68519	7.79898	7.12331	7.61542	1.93602	3.83102e-07	Gbp11	guanylate binding protein 11
ENSMUSG00000075031	8.75342	8.39632	8.76954	8.59885	8.64069	8.63176	10.7148	10.7495	10.7809	10.6293	9.95897	10.5667	1.93494	2.93741e-06	H2bc3	H2B clustered histone 3
ENSMUSG00000068606	5.24348	5.24458	5.24423	5.24374	5.24405	5.24402	7.34037	7.20558	7.3397	7.28644	6.64886	7.16419	1.92017	4.65167e-07	Gm4841	predicted gene 4841
ENSMUSG00000040296	6.13442	6.16619	6.12159	6.20581	6.19288	6.16418	8.17089	8.11203	8.19769	8.236	7.67614	8.07855	1.91437	7.74309e-08	Ddx58	DEAD (Asp-Glu-Ala-Asp) box polypeptide 58
ENSMUSG00000095668	4.98098	4.98226	4.98185	4.98128	4.98163	4.9816	7.27504	7.35028	7.34621	7.52701	4.97487	6.89468	1.91308	0.00411244	Trbd1	T cell receptor beta, D region 1
ENSMUSG00000070427	6.71037	6.64957	6.64836	6.79183	6.55496	6.67102	8.79702	8.56011	8.80586	8.73126	8.02215	8.58328	1.91226	1.50724e-06	Il18bp	interleukin 18 binding protein
ENSMUSG00000030966	6.4659	6.52923	6.59571	6.50298	6.44276	6.50732	8.51856	8.37806	8.53778	8.58192	8.05586	8.41444	1.90712	5.71197e-08	Trim21	tripartite motif-containing 21
ENSMUSG00000040033	7.72652	7.68451	7.69484	7.74499	7.66981	7.70414	9.68089	9.613	9.75489	9.74728	9.23703	9.60662	1.90248	4.70583e-08	Stat2	signal transducer and activator of transcription 2
ENSMUSG00000024079	7.12075	7.19005	7.07265	7.04416	7.1147	7.10846	9.09008	9.04232	9.15611	9.16034	8.60431	9.01063	1.90217	1.01347e-07	Eif2ak2	eukaryotic translation initiation factor 2-alpha kinase 2
ENSMUSG00000034708	8.22005	8.19144	8.19829	8.10575	8.17986	8.17908	10.2841	10.0611	10.2124	10.1585	9.61087	10.0654	1.8863	2.83699e-07	Grn	granulin
ENSMUSG00000025647	8.21634	8.12287	8.35898	8.30923	8.31087	8.26366	10.2895	10.2094	10.2295	10.2838	9.7322	10.1489	1.88522	1.73273e-07	Shisa5	shisa family member 5
ENSMUSG00000084796	6.09442	6.05212	5.92063	6.15209	6.30723	6.1053	7.9793	8.17313	7.95863	8.12534	7.67428	7.98214	1.87684	1.20629e-07	Mir142hg	Mir142 host gene (non-protein coding)
ENSMUSG00000048521	5.72884	5.73089	5.74762	5.76374	5.6759	5.7294	7.82455	7.69017	7.52306	7.82702	7.15142	7.60324	1.87385	4.32523e-07	Cxcr6	chemokine (C-X-C motif) receptor 6
ENSMUSG00000002325	6.68589	6.72143	6.74084	6.60893	6.79009	6.70944	8.63173	8.57932	8.66957	8.66864	8.36212	8.58228	1.87284	2.25588e-09	Irf9	interferon regulatory factor 9
ENSMUSG00000092283	7.91974	7.92528	7.99	8.20453	8.01364	8.01064	9.92273	9.91561	9.99624	10.1397	9.44074	9.883	1.87236	4.84051e-07	Gm20412	predicted gene 20412
ENSMUSG00000049502	6.21564	6.28626	6.24523	6.30972	6.27158	6.26568	8.22811	8.15132	8.16515	8.33328	7.76427	8.12843	1.86274	6.02832e-08	Dtx3l	deltex 3-like, E3 ubiquitin ligase
ENSMUSG00000095217	9.2425	8.72067	9.05588	8.66337	8.84266	8.90502	10.9084	10.8614	10.8606	10.9009	10.2887	10.764	1.85897	2.85033e-06	H2bc15	H2B clustered histone 15
ENSMUSG00000022587	8.2106	8.15966	8.18434	8.24964	8.10199	8.18124	10.2008	9.97185	10.1135	10.2541	9.65952	10.04	1.85871	1.44832e-07	Ly6e	lymphocyte antigen 6 complex, locus E
ENSMUSG00000078153	8.88055	8.78357	8.87655	8.75153	8.74714	8.80787	10.8489	10.6555	10.7439	10.8256	10.1727	10.6493	1.84146	5.12897e-07	Psme2b	protease (prosome, macropain) activator subunit 2B
ENSMUSG00000015947	6.27389	6.18155	6.22258	6.17936	6.37458	6.24639	8.16466	8.15731	8.21222	8.18185	7.70944	8.0851	1.8387	8.62068e-08	Fcgr1	Fc receptor, IgG, high affinity I
ENSMUSG00000082956	7.81779	6.59912	6.95171	7.0662	6.7883	7.04462	8.95791	9.04137	9.26617	8.75715	8.3923	8.88298	1.83836	9.27907e-05	Naip3	NLR family, apoptosis inhibitory protein 3
ENSMUSG00000031838	6.87032	6.81515	6.94737	6.9274	6.89146	6.89034	8.89452	8.7665	8.83786	8.88985	8.25239	8.72822	1.83788	4.06177e-07	Ifi30	interferon gamma inducible protein 30
ENSMUSG00000063268	5.92278	5.98632	5.90852	5.87499	5.955	5.92952	7.81812	7.75381	7.89488	7.94542	7.38456	7.75936	1.82984	8.89138e-08	Parp10	poly (ADP-ribose) polymerase family, member 10
ENSMUSG00000040747	6.74973	6.70168	6.77247	6.67727	6.79152	6.73853	8.77686	8.70603	8.58826	8.69849	8.05611	8.56515	1.82662	7.41489e-07	Cd53	CD53 antigen
ENSMUSG00000050335	6.07467	6.01687	6.22653	6.08987	6.04628	6.09084	8.2275	7.85935	8.1065	8.05633	7.31366	7.91267	1.82182	4.05014e-06	Lgals3	lectin, galactose binding, soluble 3
ENSMUSG00000091373	5.94049	5.89673	5.97183	5.76043	5.81359	5.87662	7.91975	7.82916	7.78654	7.73573	7.21628	7.69749	1.82087	6.60007e-07	Gm8810	predicted gene 8810
ENSMUSG00000064215	9.04124	8.97058	9.12968	8.99968	8.90215	9.00866	10.8988	10.8509	10.7425	10.6607	10.9939	10.8294	1.82069	4.90677e-09	Ifi27	interferon, alpha-inducible protein 27
ENSMUSG00000029413	11.3049	11.1999	11.3468	11.48	11.1261	11.2916	13.2111	13.0709	13.3484	13.2811	12.5932	13.1009	1.80937	1.87529e-06	Naaa	N-acylethanolamine acid amidase
ENSMUSG00000069310	7.58415	7.1544	7.84796	7.61603	7.59297	7.5591	9.60679	9.65151	9.5721	9.19318	8.81807	9.36833	1.80923	1.50816e-05	H3c3	H3 clustered histone 3
ENSMUSG00000040483	6.00686	6.05428	6.0387	6.06679	6.1099	6.05531	8.03528	7.79532	7.94337	8.04624	7.47053	7.85815	1.80284	1.69636e-07	Xaf1	XIAP associated factor 1
ENSMUSG00000016256	9.4564	9.35735	9.52239	9.61554	9.5249	9.49532	11.3982	11.3228	11.3984	11.4144	10.924	11.2916	1.79624	1.15782e-07	Ctsz	cathepsin Z
ENSMUSG00000015451	7.59012	7.78918	7.74903	7.81707	7.55365	7.69981	9.68737	9.48062	9.63005	9.5425	9.09068	9.48624	1.78643	3.58067e-07	C4a	complement component 4A (Rodgers blood group)
ENSMUSG00000022216	8.03908	7.90519	8.07526	8.01188	8.04661	8.0156	9.95618	9.80277	9.92383	9.94147	9.33338	9.79153	1.77592	4.657e-07	Psme1	proteasome (prosome, macropain) activator subunit 1 (PA28 alpha)
ENSMUSG00000039264	5.33194	5.29269	5.2715	5.27106	5.31258	5.29595	7.1072	7.2631	6.99117	7.17809	6.77684	7.06328	1.76733	3.0497e-08	Gimap3	GTPase, IMAP family member 3
ENSMUSG00000060183	5.28134	5.30295	5.28206	5.28159	5.28188	5.28597	7.26683	7.04431	7.09025	7.21522	6.63696	7.05071	1.76475	2.47227e-07	Cxcl11	chemokine (C-X-C motif) ligand 11
ENSMUSG00000076492	5.11439	5.11541	5.11509	5.11463	5.11491	5.11488	7.49023	7.26868	6.56436	7.01259	6.05159	6.87749	1.7626	0.000131916	Trbj2-1	T cell receptor beta joining 2-1
ENSMUSG00000076479	5.18226	5.18324	5.18292	5.18249	5.18276	5.18273	7.05925	7.34001	6.93642	7.17972	6.20171	6.94342	1.76069	1.95538e-05	Trbv26	T cell receptor beta, variable 26
ENSMUSG00000030220	6.62308	6.47907	6.51394	6.63445	6.71613	6.59333	8.48729	8.41663	8.42868	8.48992	7.93637	8.35178	1.75844	2.97569e-07	Arhgdib	Rho, GDP dissociation inhibitor (GDI) beta
ENSMUSG00000003283	6.23022	6.21995	6.20568	6.29426	6.15002	6.22002	8.06861	7.95757	8.15706	8.08418	7.60485	7.97445	1.75443	1.17964e-07	Hck	hemopoietic cell kinase
ENSMUSG00000076487	5.21483	5.21577	5.21547	5.21505	5.21531	5.21529	7.3688	6.95967	6.9549	6.70306	6.78048	6.95338	1.7381	3.66997e-07	Trbj1-5	T cell receptor beta joining 1-5
ENSMUSG00000030560	6.62022	6.71781	6.62267	6.68456	6.74551	6.67815	8.58481	8.48938	8.51567	8.42638	8.03128	8.4095	1.73135	1.37103e-07	Ctsc	cathepsin C
ENSMUSG00000037548	6.19873	6.34808	6.14674	6.13161	6.07462	6.17996	8.07151	7.89699	7.93498	8.04181	7.58597	7.90625	1.7263	1.10802e-07	H2-DMb2	histocompatibility 2, class II, locus Mb2
ENSMUSG00000091191	5.67004	5.8248	5.88518	5.85413	5.77539	5.80191	7.56313	7.47663	7.67341	7.74789	7.1729	7.52679	1.72488	2.15555e-07	Gm17334	predicted gene, 17334
ENSMUSG00000095260	11.3602	10.66	11.5205	10.4279	10.6557	10.9248	12.9179	13.0302	12.7081	12.323	12.1946	12.6348	1.70991	0.000229259	Gm25890	predicted gene, 25890
ENSMUSG00000094812	11.3486	10.6712	11.5239	10.4279	10.6556	10.9254	12.9161	13.0301	12.7038	12.3206	12.1945	12.633	1.70759	0.000225137	Gm22614	predicted gene, 22614
ENSMUSG00000004266	6.2143	6.12091	6.2548	6.22796	6.30353	6.2243	8.08366	7.90627	8.02845	8.05608	7.54154	7.9232	1.6989	2.06271e-07	Ptpn6	protein tyrosine phosphatase, non-receptor type 6
ENSMUSG00000065773	11.3498	10.6584	11.5447	10.4208	10.6826	10.9312	12.9164	13.0259	12.7028	12.3167	12.1871	12.6298	1.69853	0.000251131	Rnu1b6	U1b6 small nuclear RNA
ENSMUSG00000041827	5.25389	5.23432	5.25456	5.23362	5.27449	5.25017	7.05196	6.96989	7.04292	7.18359	6.48874	6.94742	1.69724	6.06227e-07	Oasl1	2'-5' oligoadenylate synthetase-like 1
ENSMUSG00000026896	5.99787	5.94107	6.01378	5.98398	5.96998	5.98134	7.72019	7.70823	7.76614	7.84969	7.34541	7.67793	1.69659	5.2659e-08	Ifih1	interferon induced with helicase C domain 1
ENSMUSG00000061615	7.40506	6.85263	7.61893	7.17899	7.50269	7.31166	9.32355	9.13008	9.21147	8.8284	8.5448	9.00766	1.696	2.49907e-05	H2ac4	H2A clustered histone 4
ENSMUSG00000095701	11.3532	10.6709	11.5485	10.4211	10.683	10.9353	12.926	13.0272	12.6987	12.3146	12.1874	12.6308	1.69547	0.000258472	Gm24830	predicted gene, 24830
ENSMUSG00000096838	11.3443	10.6706	11.5482	10.4209	10.6827	10.9334	12.9164	13.0252	12.6996	12.3154	12.1871	12.6288	1.69541	0.000250155	Gm26232	predicted gene, 26232
ENSMUSG00000096850	6.7687	6.79231	6.82943	6.68695	6.97799	6.81108	8.81279	8.2404	8.75149	8.78407	7.93127	8.504	1.69292	1.58545e-05	Gm21748	predicted gene, 21748
ENSMUSG00000065265	7.62032	8.14287	8.38479	7.72735	9.05466	8.186	9.83625	10.096	9.93051	9.91152	9.6018	9.87522	1.68922	0.000242716	Gm23455	predicted gene, 23455
ENSMUSG00000016206	6.38013	6.47368	6.29609	6.35699	6.26958	6.35529	8.15107	8.0746	8.14639	8.17872	7.66144	8.04244	1.68715	1.96849e-07	H2-M3	histocompatibility 2, M region locus 3
ENSMUSG00000001131	6.13332	6.13599	6.22548	6.10659	6.06482	6.13324	7.93908	7.89676	7.77346	8.02097	7.44302	7.81466	1.68142	2.23837e-07	Timp1	tissue inhibitor of metalloproteinase 1
ENSMUSG00000069267	8.18859	7.82952	8.30916	8.3879	8.17015	8.17706	10.1039	10.1432	10.0927	9.68722	9.19024	9.84345	1.66638	4.11828e-05	H3c2	H3 clustered histone 2
ENSMUSG00000032596	5.76506	5.76697	5.84413	5.78154	5.79788	5.79111	7.60354	7.43474	7.53426	7.57214	7.09355	7.44765	1.65653	1.10708e-07	Uba7	ubiquitin-like modifier activating enzyme 7
ENSMUSG00000076928	6.17868	6.18142	6.28406	6.33073	6.29578	6.25414	8.20381	8.06461	7.84656	8.02218	7.41308	7.91005	1.65591	2.42224e-06	Trac	T cell receptor alpha constant
ENSMUSG00000029605	5.44399	5.5176	5.49956	5.40605	5.51686	5.47681	7.13554	7.08616	7.293	7.2851	6.84995	7.12995	1.65314	4.59245e-08	Oas1b	2'-5' oligoadenylate synthetase 1B
ENSMUSG00000073406	6.83737	6.95727	6.91286	6.79991	6.88545	6.87857	8.60624	8.55046	8.56208	8.66931	8.2326	8.52414	1.64557	3.49794e-08	H2-Bl	histocompatibility 2, blastocyst
ENSMUSG00000078942	8.45319	7.98302	7.36272	7.91939	8.28787	8.00124	9.49363	9.76696	9.6766	9.83364	9.40043	9.63425	1.63302	4.39326e-05	Naip6	NLR family, apoptosis inhibitory protein 6
ENSMUSG00000052160	7.35174	7.17962	7.34807	7.31127	7.26935	7.29201	9.05452	8.92645	9.00229	8.97042	8.67089	8.92491	1.6329	1.88518e-08	Pld4	phospholipase D family, member 4
ENSMUSG00000095366	6.72314	6.7762	6.81282	6.67235	6.90121	6.77714	8.69308	8.14793	8.63164	8.70519	7.86215	8.408	1.63085	1.46168e-05	Gm21860	predicted gene, 21860
ENSMUSG00000037820	7.46392	7.41516	7.4994	7.53466	7.47938	7.4785	9.1836	9.18468	9.17342	9.30437	8.68779	9.10677	1.62827	4.0572e-07	Tgm2	transglutaminase 2, C polypeptide
ENSMUSG00000038521	5.50306	5.53978	5.5393	5.50338	5.53905	5.52491	7.26676	7.15619	7.12808	7.38911	6.81493	7.15101	1.6261	1.52372e-07	C1s1	complement component 1, s subcomponent 1
ENSMUSG00000080076	7.35571	6.85979	7.67105	7.07072	7.56254	7.30396	9.23673	9.1057	9.08318	8.71582	8.48894	8.92607	1.62211	4.81127e-05	H2ac14	H2A clustered histone 14
ENSMUSG00000064923	10.5408	9.9401	10.826	9.68656	10.0671	10.2121	12.1691	12.3275	12.0067	11.4715	11.1959	11.8342	1.62203	0.000618438	Gm22042	predicted gene, 22042
ENSMUSG00000062727	10.215	9.7031	10.1067	10.0316	10.0551	10.0223	11.8056	11.7289	11.8145	11.7094	11.1599	11.6437	1.62137	4.66897e-06	H2bc12	H2B clustered histone 12
ENSMUSG00000033220	5.70671	5.62505	5.70796	5.62384	5.76954	5.68662	7.44115	7.36067	7.35639	7.47064	6.90245	7.30626	1.61964	3.60617e-07	Rac2	Rac family small GTPase 2
ENSMUSG00000022014	5.26434	5.26534	5.22567	5.24514	5.22552	5.2452	6.96908	6.93355	6.86864	7.05943	6.4409	6.85432	1.60912	4.12086e-07	Epsti1	epithelial stromal interaction 1 (breast)
ENSMUSG00000025017	5.99839	5.95917	5.86962	5.92874	5.97211	5.9456	7.63406	7.54386	7.63898	7.66233	7.2017	7.53619	1.59058	9.67747e-08	Pik3ap1	phosphoinositide-3-kinase adaptor protein 1
ENSMUSG00000079339	6.08479	6.11393	6.03119	6.07185	6.13852	6.08806	7.83991	7.83715	7.62199	7.95238	7.12234	7.67475	1.5867	5.36013e-06	Ifit1bl1	interferon induced protein with tetratricpeptide repeats 1B like 1
ENSMUSG00000059498	7.34125	7.11387	7.28911	7.36233	7.25963	7.27324	8.95785	8.9315	8.81894	8.89394	8.65464	8.85137	1.57814	1.5691e-08	Fcgr3	Fc receptor, IgG, low affinity III
ENSMUSG00000058773	7.72641	7.25062	7.43802	7.60856	7.4636	7.49744	9.3484	9.1152	9.1295	9.21938	8.49249	9.06099	1.56355	1.48956e-05	H1f5	H1.5 linker histone, cluster member
ENSMUSG00000062417	8.87369	8.30383	8.78742	8.85918	8.82285	8.72939	10.4351	10.6225	10.4264	10.2093	9.75343	10.2893	1.55995	2.84421e-05
ENSMUSG00000029826	6.31145	6.34881	6.21546	6.26439	6.25286	6.27859	7.95602	7.87395	7.90955	7.96074	7.45942	7.83194	1.55334	2.37788e-07	Zc3hav1	zinc finger CCCH type, antiviral 1
ENSMUSG00000026480	9.86725	9.48282	9.82069	9.84493	9.667	9.73654	11.3843	11.3752	11.4446	11.3985	10.7981	11.2801	1.5436	4.33446e-06	Ncf2	neutrophil cytosolic factor 2
ENSMUSG00000069312	8.53206	8.25757	8.68781	8.63049	8.58463	8.53851	10.2884	10.4446	10.2759	9.87326	9.50903	10.0782	1.53971	3.47263e-05
ENSMUSG00000001020	6.86915	6.84687	6.93033	6.57382	6.76247	6.79653	8.47934	8.36832	8.3812	8.45956	7.99009	8.3357	1.53917	5.89366e-07	S100a4	S100 calcium binding protein A4
ENSMUSG00000094338	9.65414	9.15939	9.49734	9.25361	9.26619	9.36613	11.0809	10.9534	11.0676	10.9673	10.4528	10.9044	1.53825	6.11998e-06	H2bc13	H2B clustered histone 13
ENSMUSG00000020638	8.35564	8.38008	8.39661	8.45438	8.25641	8.36863	9.91937	9.96198	10.0859	10.0817	9.47522	9.90483	1.5362	1.06719e-06	Cmpk2	cytidine monophosphate (UMP-CMP) kinase 2, mitochondrial
ENSMUSG00000042684	7.16193	7.07517	6.96557	7.07985	7.04911	7.06632	8.71854	8.68934	8.66145	8.66264	8.2313	8.59265	1.52633	2.50057e-07	Npl	N-acetylneuraminate pyruvate lyase
ENSMUSG00000027995	6.25958	6.21581	6.11459	6.13949	6.01718	6.14933	7.84611	7.66255	7.83248	7.75019	7.27895	7.67406	1.52473	8.30461e-07	Tlr2	toll-like receptor 2
ENSMUSG00000034116	6.15754	6.05834	6.09699	6.04303	6.05717	6.08261	7.71644	7.62729	7.66949	7.69836	7.24987	7.59229	1.50968	1.52839e-07	Vav1	vav 1 oncogene
ENSMUSG00000061991	7.19026	6.89899	7.46017	6.8664	7.45359	7.17388	8.96815	8.93372	8.87472	8.46945	8.16999	8.68321	1.50932	7.24588e-05	H2ac10	H2A clustered histone 10
ENSMUSG00000040613	6.02591	6.16193	6.14851	6.15991	6.2329	6.14583	7.82618	7.68239	7.78533	7.76757	7.19569	7.65143	1.5056	1.63037e-06	Apobec1	apolipoprotein B mRNA editing enzyme, catalytic polypeptide 1
ENSMUSG00000069309	7.21971	6.81783	7.48944	6.90536	7.46588	7.17964	9.01385	8.86469	8.96099	8.41718	8.16879	8.6851	1.50545	0.000119319	Hist1h2an	histone cluster 1, H2an
ENSMUSG00000037405	5.99109	6.04744	6.03344	5.99161	6.09748	6.03222	7.6391	7.52504	7.62259	7.66743	7.22833	7.5365	1.50428	8.88024e-08	Icam1	intercellular adhesion molecule 1
ENSMUSG00000057596	5.60556	5.62309	5.57384	5.65298	5.60635	5.61237	7.2199	7.13602	7.18983	7.24908	6.71076	7.10112	1.48875	4.14868e-07	Trim30d	tripartite motif-containing 30D
ENSMUSG00000073980	5.86673	5.73018	5.66796	5.58424	5.63533	5.69689	7.22798	7.17734	7.30276	7.4053	6.81035	7.18475	1.48786	1.00038e-06	Gm9574	predicted gene 9574
ENSMUSG00000026728	9.46845	9.41197	9.38687	9.30391	9.29533	9.37331	11.1049	10.7879	10.9793	10.9989	10.4023	10.8547	1.48136	2.8905e-06	Vim	vimentin
ENSMUSG00000015340	5.35599	5.35711	5.30331	5.30289	5.3213	5.32812	6.97329	6.81947	6.90071	6.85036	6.45029	6.79882	1.4707	2.29749e-07	Cybb	cytochrome b-245, beta polypeptide
ENSMUSG00000030793	6.31096	6.41557	6.35936	6.31161	6.46641	6.37278	7.96804	7.89584	7.9549	7.81996	7.57014	7.84177	1.46899	7.09191e-08	Pycard	PYD and CARD domain containing
ENSMUSG00000064168	7.99439	7.89269	8.07004	8.07629	8.0064	8.00796	9.71748	9.55385	9.63635	9.49949	8.97146	9.47573	1.46777	4.65868e-06
ENSMUSG00000069301	7.31107	6.62844	7.36496	6.97073	7.51991	7.15902	8.87801	8.86083	8.91064	8.35729	8.12274	8.6259	1.46688	0.000200588	H2ac11	H2A clustered histone 11
ENSMUSG00000074151	5.28978	5.29068	5.30846	5.30802	5.326	5.30459	6.88918	6.75165	6.84022	6.89802	6.47524	6.77086	1.46627	7.05276e-08	Nlrc5	NLR family, CARD domain containing 5
ENSMUSG00000030742	5.22293	5.31459	5.26084	5.26043	5.26069	5.2639	6.89991	6.83675	6.65159	6.88221	6.35669	6.72543	1.46153	6.02391e-07	Lat	linker for activation of T cells
ENSMUSG00000071478	7.35426	6.88263	7.59648	7.07387	7.53096	7.28764	9.01613	8.91202	8.92278	8.52463	8.31539	8.73819	1.45055	6.49495e-05	H2ac7	H2A clustered histone 7
ENSMUSG00000034906	9.07033	8.59177	8.44532	8.2779	8.70886	8.61884	10.28	10.0714	10.1738	10.2067	9.59865	10.0661	1.44727	4.36988e-05	Ncaph	non-SMC condensin I complex, subunit H
ENSMUSG00000075032	8.63968	8.35351	8.87783	8.62538	8.76976	8.65323	10.3626	10.3771	10.2748	9.90879	9.56747	10.0981	1.44492	4.33828e-05
ENSMUSG00000043263	5.20099	5.22017	5.1828	5.20118	5.2014	5.20131	6.72553	6.74423	6.68304	6.81898	6.2508	6.64452	1.44321	5.62416e-07	Ifi209	interferon activated gene 209
ENSMUSG00000000409	5.41065	5.46206	5.41143	5.42793	5.41124	5.42466	7.00982	6.98513	6.76612	7.01836	6.55821	6.86753	1.44286	2.45379e-07	Lck	lymphocyte protein tyrosine kinase
ENSMUSG00000038311	5.48826	5.43822	5.48914	5.61279	5.47215	5.50011	7.12625	7.02957	7.05479	6.89579	6.60506	6.94229	1.44218	4.07596e-07	2410017I17Rik	RIKEN cDNA 2410017I17 gene
ENSMUSG00000020120	7.25283	7.16365	7.19195	7.15283	7.22007	7.19626	8.76771	8.67731	8.73925	8.78682	8.21942	8.6381	1.44184	9.38801e-07	Plek	pleckstrin
ENSMUSG00000076484	4.9722	4.97298	4.97273	4.97238	4.9726	4.97258	6.51387	7.11885	5.3352	6.40067	6.65433	6.40458	1.43201	0.00123736	Trbj1-2	T cell receptor beta joining 1-2
ENSMUSG00000007041	7.82437	7.60254	7.68742	7.65142	7.75118	7.70338	9.31628	9.16415	9.19254	9.28084	8.71287	9.13334	1.42995	1.68262e-06	Clic1	chloride intracellular channel 1
ENSMUSG00000073902	5.52169	5.55542	5.60155	5.5701	5.53868	5.55749	7.0635	7.04155	7.01644	7.09152	6.68151	6.9789	1.42142	7.33567e-08	Gm1966	predicted gene 1966
ENSMUSG00000025888	6.72162	6.55515	6.76024	6.77624	6.71419	6.70549	8.21652	8.2324	8.2181	8.28968	7.67144	8.12563	1.42014	2.52311e-06	Casp1	caspase 1
ENSMUSG00000060519	6.58576	6.5288	6.49627	6.57675	6.57767	6.55305	8.03079	7.98223	8.09566	8.0768	7.65897	7.96889	1.41584	1.26453e-07	Tor3a	torsin family 3, member A
ENSMUSG00000049103	5.23665	5.2554	5.23724	5.21867	5.23709	5.23701	6.85356	6.73625	6.61338	6.79504	6.25063	6.64977	1.41276	1.07473e-06	Ccr2	chemokine (C-C motif) receptor 2
ENSMUSG00000063021	6.89598	6.72848	7.14043	7.09591	7.03736	6.97963	8.64347	8.48109	8.5046	8.2606	8.07112	8.39218	1.41255	3.56664e-06	H2ac15	H2A clustered histone 15
ENSMUSG00000041515	5.79823	5.7566	5.79952	5.79867	5.78493	5.78759	7.33955	7.26358	7.26861	7.27923	6.8256	7.19531	1.40772	3.8331e-07	Irf8	interferon regulatory factor 8
ENSMUSG00000069274	9.37831	9.00216	9.52902	9.21788	9.57956	9.34139	10.9483	10.9847	10.9286	10.6463	10.2139	10.7444	1.40297	5.26235e-05	H4c6	H4 clustered histone 6
ENSMUSG00000068245	5.32722	5.29369	5.29339	5.27522	5.31066	5.30003	6.85828	6.73322	6.75485	6.85699	6.29194	6.69905	1.39902	9.85305e-07	Phf11d	PHD finger protein 11D
ENSMUSG00000098112	6.3987	6.31405	6.35792	6.38887	6.26584	6.34508	7.86636	7.85086	7.85939	7.78575	7.32066	7.7366	1.39153	1.23071e-06	Bin2	bridging integrator 2
ENSMUSG00000044703	5.13982	5.1405	5.15883	5.13997	5.19469	5.15476	6.7296	6.68034	6.66443	6.61047	6.02451	6.54187	1.38711	5.58065e-06	Phf11a	PHD finger protein 11A
ENSMUSG00000069302	7.14385	6.57286	7.3944	6.9053	7.27384	7.05805	8.74605	8.65045	8.69643	8.15604	7.97373	8.44454	1.38649	0.000200746	H2ac12	H2A clustered histone 12
ENSMUSG00000015355	5.80781	5.63311	5.71025	5.73879	5.78162	5.73432	7.3633	7.07361	7.07603	7.21491	6.86411	7.11839	1.38408	2.75918e-07	Cd48	CD48 antigen
ENSMUSG00000027863	5.15916	5.14146	5.17772	5.14095	5.14114	5.15209	6.6848	6.65961	6.43059	6.75948	6.14086	6.53507	1.38298	1.85286e-06	Cd2	CD2 antigen
ENSMUSG00000069268	8.15534	7.77652	7.90493	7.81051	8.1967	7.9688	9.54146	9.46236	9.48362	9.34751	8.92368	9.35173	1.38293	1.01898e-05	H2bc7	H2B clustered histone 7
ENSMUSG00000074403	7.81214	7.59279	7.86532	7.9427	7.88372	7.81933	9.38457	9.40752	9.33365	8.99125	8.8916	9.20172	1.38238	3.70354e-06	H3c13	H3 clustered histone 13
ENSMUSG00000018008	6.93163	6.74723	6.75544	6.8169	6.84383	6.81901	8.35542	8.24871	8.28816	8.3158	7.78307	8.19823	1.37922	1.58302e-06	Cyth4	cytohesin 4
ENSMUSG00000018920	5.71297	5.75712	5.6698	5.66908	5.66953	5.6957	7.2534	7.11415	7.17195	7.16399	6.64826	7.07035	1.37465	1.49501e-06	Cxcl16	chemokine (C-X-C motif) ligand 16
ENSMUSG00000022831	6.19553	6.14924	6.20909	6.23114	6.30909	6.21882	7.60937	7.63483	7.66648	7.71916	7.31735	7.58944	1.37062	8.42057e-08	Hcls1	hematopoietic cell specific Lyn substrate 1
ENSMUSG00000094796	5.23926	5.24008	5.20412	5.32287	5.20401	5.24207	6.73214	6.65446	6.60987	6.66811	6.34408	6.60173	1.35966	5.56409e-08	BC147527	cDNA sequence BC147527
ENSMUSG00000098934	5.88564	5.9013	5.87305	5.89978	6.0964	5.93124	7.25227	7.27362	7.38479	7.44019	7.10028	7.29023	1.359	6.46068e-08	Gm18853	predicted gene, 18853
ENSMUSG00000079018	9.56641	9.55221	9.71012	9.5917	9.65583	9.61526	11.108	10.9906	11.0428	11.1117	10.6157	10.9738	1.3585	6.51609e-07	Ly6c1	lymphocyte antigen 6 complex, locus C1
ENSMUSG00000094248	7.2033	6.53591	7.0532	6.54518	7.04532	6.87658	8.51717	8.48763	8.44537	8.01665	7.70555	8.23447	1.35789	0.000215264	Hist1h2ao	histone cluster 1, H2ao
[truncated: 10,259 more rows]

## Sheet: 2C
Supplemental Table 2C
[truncated: 9,580 more rows]
