# Supplementary material for: Bioinformatics Analysis of Gut Microbiota and CNS Transcriptome in Virus-Induced Acute Myelitis and Chronic Inflammatory Demyelination; Potential Association of Distinct Bacteria With CNS IgA Upregulation
Source: Front Immunol. 2020 Jul 7;11:1138. doi: 10.3389/fimmu.2020.01138 (PMC7358278; doi:10.3389/fimmu.2020.01138)
Supplement: Supplementary file 1 [file Data_Sheet_1.zip › Supplemental Table 3.xlsx]

## Sheet: Cluster 1
Supplemental Table 3. Cluster 1
x		Day 4 control-1	Day 4 control-2	Day 4 control-3	Day 4 control-4	Day 4 control-5	Average	Day 4 TMEV-1	Day 4 TMEV-2	Day 4 TMEV-3	Day 4 TMEV-4	Day 4 TMEV-5	Average	Log ratio	P		Day 7 control-1	Day 7 control-2	Day 7 control-3	Day 7 control-4	Day 7 control-5	Average	Day 7 TMEV-1	Day 7 TMEV-2	Day 7 TMEV-3	Day 7 TMEV-4	Day 7 TMEV-5	Average	Log ratio	P		Day 35 control-1	Day 35 control-2	Day 35 control-3	Day 35 control-4	Day 35 control-5	Average	Day 35 TMEV-1	Day 35 TMEV-2	Day 35 TMEV-3	Day 35 TMEV-4	Day 35 TMEV-5	Average	Log ratio	P	Symbol	Name
1	ENSMUSG00000000197	15.2502	15.2402	15.3148	15.3026	15.284	15.2784	15.2731	15.331	15.2484	15.2172	15.2749	15.2689	-0.00943404	0.700573	ENSMUSG00000000197	15.2697	15.3618	15.2655	15.2079	15.2179	15.2645	15.065	15.0444	15.1277	15.037	15.1295	15.0807	-0.1838	0.000624563	ENSMUSG00000000197	15.2374	15.248	15.2212	15.237	15.2846	15.2456	15.0344	14.9705	14.9574	15.0509	15.059	15.0145	-0.23116	9.97553e-06	Nalcn	sodium leak channel, non-selective
1	ENSMUSG00000000202	7.0471	7.00578	6.98723	7.02268	6.97112	7.00678	6.91599	6.8729	6.84111	6.91828	6.93063	6.89578	-0.111001	0.000840335	ENSMUSG00000000202	6.87982	6.71856	6.81044	6.7463	6.82373	6.79577	6.38818	6.51065	6.42634	6.38939	6.56876	6.45667	-0.339105	7.67593e-05	ENSMUSG00000000202	6.93572	7.124	7.05759	7.06558	7.02186	7.04095	6.53098	6.67845	6.7846	6.89321	6.92814	6.76308	-0.277873	0.00788773	Btbd17	BTB (POZ) domain containing 17
1	ENSMUSG00000000223	7.22925	6.98447	7.07672	7.13129	7.18746	7.12184	6.9326	7.07654	7.31766	7.23461	6.96376	7.10503	-0.0168059	0.850643	ENSMUSG00000000223	7.09847	7.71784	6.9419	7.01534	7.10042	7.17479	6.93324	6.88979	6.92772	6.97174	6.96583	6.93766	-0.237128	0.128037	ENSMUSG00000000223	6.8168	6.85786	6.89401	6.8223	6.91173	6.86054	5.51885	6.87597	6.96836	6.83317	6.79252	6.59777	-0.262766	0.362246	Drp2	dystrophin related protein 2
1	ENSMUSG00000000263	9.85069	9.88825	9.73627	9.76351	9.83137	9.81402	9.65506	9.69991	9.64466	9.67305	9.70536	9.67561	-0.138413	0.00190707	ENSMUSG00000000263	9.81527	10.1106	9.96784	9.96055	9.95683	9.96223	9.48019	9.50695	9.53895	9.52178	9.72476	9.55452	-0.407704	0.000214504	ENSMUSG00000000263	10.0764	9.78752	9.91305	9.9568	9.92832	9.93241	9.48792	9.50897	9.50026	9.72454	9.71956	9.58825	-0.344161	0.00134726	Glra1	glycine receptor, alpha 1 subunit
1	ENSMUSG00000000308	11.5722	11.6295	11.5776	11.68	11.7095	11.6338	11.559	11.628	11.6426	11.5049	11.6067	11.5882	-0.0455417	0.254397	ENSMUSG00000000308	11.5841	11.5195	11.6536	11.7384	11.616	11.6223	11.3215	11.3685	11.3504	11.3903	11.5677	11.3997	-0.222602	0.00439136	ENSMUSG00000000308	11.8942	11.9189	11.9905	11.9425	11.8474	11.9187	11.4228	11.5859	11.671	11.7933	11.6917	11.6329	-0.28576	0.0026212	Ckmt1	creatine kinase, mitochondrial 1, ubiquitous
1	ENSMUSG00000000538	8.84133	8.92101	8.92868	8.90881	8.9244	8.90485	8.79565	8.81932	8.86193	8.80419	8.86891	8.83	-0.0748466	0.00951662	ENSMUSG00000000538	8.91317	9.00973	8.90895	8.89822	8.75306	8.89662	8.72152	8.61347	8.70914	8.68453	8.77781	8.70129	-0.19533	0.00405708	ENSMUSG00000000538	8.92452	8.86434	8.94697	9.01255	9.10766	8.97121	8.71486	8.71386	8.81344	8.80473	8.85027	8.77943	-0.191775	0.00492513	Tom1l2	target of myb1-like 2 (chicken)
1	ENSMUSG00000000560	10.0743	10.0065	10.0479	9.98585	9.95537	10.014	9.98226	10.0198	9.9159	9.94207	9.92921	9.95784	-0.056138	0.084997	ENSMUSG00000000560	10.0562	10.1678	10.0148	9.88014	10.0469	10.0332	9.65741	9.7904	9.68088	9.67285	9.84765	9.72984	-0.303335	0.000941185	ENSMUSG00000000560	9.78571	9.88332	9.90233	9.85706	9.73667	9.83302	9.6246	9.64256	9.61911	9.7424	9.6496	9.65565	-0.177367	0.00170814	Gabra2	gamma-aminobutyric acid (GABA) A receptor, subunit alpha 2
1	ENSMUSG00000001313	11.4032	11.4658	11.427	11.4639	11.5117	11.4543	11.3932	11.3507	11.3473	11.3764	11.3936	11.3722	-0.0820768	0.00456693	ENSMUSG00000001313	11.4318	11.3048	11.4295	11.4166	11.4	11.3965	11.108	11.1996	11.1075	11.2037	11.3817	11.2001	-0.196439	0.00749129	ENSMUSG00000001313	11.3869	11.4902	11.4919	11.505	11.4214	11.4591	11.1889	11.2446	11.1631	11.3685	11.3071	11.2544	-0.204651	0.00171498	Rnd2	Rho family GTPase 2
1	ENSMUSG00000001467	10.7748	10.7144	10.835	10.6657	10.7376	10.7455	10.8459	10.6256	10.6773	10.8894	10.7783	10.7633	0.0178277	0.763524	ENSMUSG00000001467	10.8283	10.5944	10.6821	10.5844	10.7858	10.695	10.5341	10.5793	10.5238	10.6234	10.6056	10.5732	-0.12177	0.0505436	ENSMUSG00000001467	10.1035	10.4155	10.3338	10.3282	10.2473	10.2857	10.3821	9.74199	9.81159	10.0123	9.97224	9.98405	-0.301602	0.0400111	Cyp51	cytochrome P450, family 51
1	ENSMUSG00000001802	8.94953	8.97407	8.99772	8.99062	9.00983	8.98435	8.86418	8.96534	8.91988	8.93435	8.96176	8.9291	-0.0552539	0.0306326	ENSMUSG00000001802	8.96719	9.01384	9.03843	8.97446	8.92572	8.98393	8.62557	8.75673	8.74832	8.78778	8.82967	8.74961	-0.234312	0.000338716	ENSMUSG00000001802	9.1474	9.1538	9.11054	9.23716	9.19788	9.16936	8.71915	8.8175	8.86433	8.96615	9.0204	8.87751	-0.291853	0.000985558	Lrp3	low density lipoprotein receptor-related protein 3
1	ENSMUSG00000001864	7.69394	7.56746	7.53078	7.55824	7.60522	7.59113	7.4845	7.55708	7.49957	7.54851	7.44698	7.50733	-0.0838	0.0433908	ENSMUSG00000001864	7.59318	7.58261	7.5193	7.55266	7.61011	7.57157	7.33428	7.40776	7.30777	7.34975	7.46387	7.37269	-0.198886	0.000274236	ENSMUSG00000001864	7.4093	7.47233	7.47689	7.42497	7.55425	7.46755	7.2713	6.96654	7.07478	7.23419	7.27133	7.16363	-0.303919	0.00178209	Aif1l	allograft inflammatory factor 1-like
1	ENSMUSG00000001988	6.62459	6.64848	6.68707	6.69132	6.73141	6.67658	6.62453	6.66386	6.67701	6.62148	6.5793	6.63324	-0.043338	0.125087	ENSMUSG00000001988	6.62869	6.74613	6.74019	6.69351	6.69441	6.70059	6.51312	6.5591	6.53513	6.55525	6.58607	6.54973	-0.150854	0.00026335	ENSMUSG00000001988	6.84548	6.99343	6.694	6.95068	6.82499	6.86172	6.6328	6.46453	6.64021	6.70844	6.58893	6.60698	-0.254735	0.00489744	Npas1	neuronal PAS domain protein 1
1	ENSMUSG00000002032	8.67107	8.71426	8.78443	8.67448	8.67213	8.70327	8.64813	8.68694	8.6486	8.57197	8.70118	8.65136	-0.0519114	0.135968	ENSMUSG00000002032	8.73942	8.76917	8.80997	8.74293	8.671	8.7465	8.53064	8.53766	8.4944	8.58085	8.53762	8.53623	-0.210264	4.6763e-05	ENSMUSG00000002032	8.75217	8.73909	8.78953	8.84245	8.84268	8.79318	8.50704	8.51281	8.50654	8.58864	8.72875	8.56876	-0.224426	0.00161433	Tmem25	transmembrane protein 25
1	ENSMUSG00000002265	10.2138	10.2632	10.2615	10.2464	10.2284	10.2427	10.1929	10.2367	10.1683	10.1323	10.1654	10.1791	-0.0635327	0.0124031	ENSMUSG00000002265	10.2728	10.3505	10.2214	10.3144	10.2743	10.2867	9.93016	9.96956	10.0018	10.0333	10.1236	10.0117	-0.275011	0.000113797	ENSMUSG00000002265	10.4632	10.1959	10.2143	10.2445	10.3075	10.2851	9.90522	10.0235	9.97422	10.0816	10.046	10.0061	-0.278968	0.00123882	Peg3	paternally expressed 3
1	ENSMUSG00000003178	7.87453	7.8657	7.79704	7.85379	7.84375	7.84696	7.7528	7.80163	7.75868	7.78203	7.76825	7.77268	-0.0742818	0.00173701	ENSMUSG00000003178	7.96958	7.98689	7.94411	7.93874	7.94007	7.95588	7.66275	7.65021	7.72066	7.73877	7.74735	7.70395	-0.251929	3.19809e-06	ENSMUSG00000003178	7.88804	7.76323	7.76036	7.85716	7.88742	7.83124	7.66042	7.6454	7.60939	7.79962	7.65045	7.67306	-0.158187	0.0067933
1	ENSMUSG00000003410	9.31373	9.28458	9.2427	9.18274	9.24517	9.25378	9.16854	9.11971	9.11086	9.21389	9.1765	9.1579	-0.0958793	0.0111264	ENSMUSG00000003410	9.28038	9.34309	9.40433	9.43188	9.48031	9.388	9.09537	9.12665	9.07152	9.13747	9.20087	9.12637	-0.261626	0.000220684	ENSMUSG00000003410	9.51111	9.48204	9.42411	9.50828	9.44911	9.47493	9.14171	9.15508	9.11812	9.31048	9.2712	9.19932	-0.275613	0.00017336	Elavl3	ELAV like RNA binding protein 3
1	ENSMUSG00000003863	8.57	8.70061	8.67637	8.67535	8.63422	8.65131	8.48912	8.61276	8.60097	8.55884	8.6085	8.57404	-0.0772732	0.0457684	ENSMUSG00000003863	8.60366	8.6257	8.70551	8.72894	8.58963	8.65069	8.24377	8.38125	8.33971	8.33716	8.41386	8.34315	-0.30754	5.85026e-05	ENSMUSG00000003863	8.89941	8.77928	8.80999	8.88721	8.89426	8.85403	8.35935	8.53194	8.58539	8.67633	8.69473	8.56955	-0.284486	0.00241918	Ppfia3	protein tyrosine phosphatase, receptor type, f polypeptide (PTPRF), interacting protein (liprin), alpha 3
1	ENSMUSG00000003872	8.50778	8.60166	8.55517	8.55935	8.60239	8.56527	8.5685	8.63765	8.55133	8.66742	8.58672	8.60232	0.0370511	0.221478	ENSMUSG00000003872	8.59515	8.55142	8.72169	8.63654	8.53105	8.60717	8.37322	8.39931	8.33818	8.39241	8.4636	8.39334	-0.213826	0.000651662	ENSMUSG00000003872	8.71566	8.70773	8.7339	8.78345	8.66979	8.7221	8.42923	8.41218	8.38298	8.64722	8.5549	8.4853	-0.236801	0.00217034	Lin7b	lin-7 homolog B (C. elegans)
1	ENSMUSG00000003934	9.92265	9.99844	10.0809	9.99765	10.0498	10.0099	9.88282	9.94179	9.82006	9.96091	10.0363	9.92838	-0.0814999	0.110322	ENSMUSG00000003934	10.0437	9.94716	10.0213	10.0335	10.0093	10.011	9.8115	9.74403	9.7619	9.84848	9.88508	9.8102	-0.200791	0.000204075	ENSMUSG00000003934	9.90858	10.098	10.0935	10.1204	10.1483	10.0738	9.81597	9.73481	9.72969	9.86538	9.88252	9.80567	-0.268094	0.000989587	Efnb3	ephrin B3
1	ENSMUSG00000003974	8.60908	8.72582	8.73212	8.7031	8.68665	8.69135	8.7004	8.68452	8.51397	8.61527	8.65126	8.63308	-0.0582694	0.182027	ENSMUSG00000003974	8.54213	8.47743	8.55305	8.56498	8.53515	8.53455	8.18628	8.26678	8.21621	8.18866	8.48445	8.26848	-0.266071	0.00176995	ENSMUSG00000003974	8.62746	8.66083	8.61836	8.69847	8.73914	8.66885	8.16894	8.33878	8.29186	8.38393	8.40892	8.31849	-0.350367	8.40073e-05	Grm3	glutamate receptor, metabotropic 3
1	ENSMUSG00000004032	11.261	11.3363	11.2528	11.2748	11.4016	11.3053	11.2613	11.3052	11.1974	11.2058	11.3101	11.256	-0.0493356	0.217802	ENSMUSG00000004032	11.1749	11.0593	11.2307	11.2693	11.2132	11.1895	10.9664	10.9922	10.9709	10.883	11.1787	10.9982	-0.19122	0.0134873	ENSMUSG00000004032	11.3256	11.4258	11.4526	11.4274	11.3522	11.3967	10.9849	11.0213	11.183	11.2313	11.0725	11.0986	-0.298133	0.000497274	Gstm5	glutathione S-transferase, mu 5
1	ENSMUSG00000004187	9.49771	9.58956	9.66477	9.63105	9.66512	9.60964	9.39972	9.57599	9.55705	9.49004	9.58264	9.52109	-0.0885547	0.0934986	ENSMUSG00000004187	9.50384	9.5545	9.50806	9.54126	9.42531	9.5066	9.16146	9.17961	9.2396	9.30012	9.36255	9.24867	-0.257927	0.000360594	ENSMUSG00000004187	9.62034	9.6989	9.67862	9.86072	9.88341	9.7484	9.21783	9.42156	9.55861	9.59509	9.5592	9.47046	-0.277941	0.012829	Kifc2	kinesin family member C2
1	ENSMUSG00000004267	11.953	12.0801	12.0527	12.0731	12.1006	12.0519	11.9735	12.0054	12.0204	11.931	11.9938	11.9848	-0.0670901	0.0567526	ENSMUSG00000004267	12.0513	12.0291	12.0693	12.0782	12.0181	12.0492	11.7008	11.7714	11.7842	11.8132	11.9275	11.7994	-0.249782	0.000197658	ENSMUSG00000004267	12.1284	12.1391	12.1096	12.1987	12.1675	12.1487	11.7394	11.8744	11.9148	12.0154	11.969	11.9026	-0.246051	0.00113407	Eno2	enolase 2, gamma neuronal
1	ENSMUSG00000004366	10.681	10.7752	10.6495	10.8408	10.9462	10.7785	10.5933	10.6161	10.8405	10.6172	10.6612	10.6657	-0.112859	0.146972	ENSMUSG00000004366	10.6553	10.7148	10.9518	10.9036	10.9328	10.8317	10.3538	10.6069	10.5771	10.4312	10.6241	10.5186	-0.313062	0.00482613	ENSMUSG00000004366	11.0706	11.1941	10.9617	11.0112	10.7149	10.9905	10.411	10.5	10.675	10.9261	10.9686	10.6961	-0.294341	0.0630889	Sst	somatostatin
1	ENSMUSG00000004892	10.751	10.7044	10.7577	10.6721	10.6729	10.7116	10.6905	10.6805	10.6743	10.8111	10.7674	10.7248	0.0131568	0.700345	ENSMUSG00000004892	10.8114	10.6893	10.7291	10.7233	10.6059	10.7118	10.281	10.2595	10.1962	10.3501	10.4794	10.3132	-0.398549	0.000137699	ENSMUSG00000004892	10.4802	10.6864	10.7416	10.7711	10.6848	10.6728	10.3122	10.4095	10.4692	10.5632	10.5839	10.4676	-0.205193	0.0207268	Bcan	brevican
1	ENSMUSG00000004902	9.90965	10.0239	9.94231	9.96605	10.0489	9.97816	9.8275	9.95276	9.89458	9.84783	9.85258	9.87505	-0.103109	0.0162895	ENSMUSG00000004902	9.92491	9.93246	9.93487	9.84537	9.80821	9.88916	9.41835	9.54476	9.468	9.51255	9.70168	9.52907	-0.360094	0.000174133	ENSMUSG00000004902	9.84324	10.0707	10.0671	9.92986	9.98732	9.97964	9.43725	9.60431	9.69652	9.91341	9.85192	9.70068	-0.278964	0.0196157	Slc25a18	solute carrier family 25 (mitochondrial carrier), member 18
1	ENSMUSG00000004933	8.5069	8.58481	8.56143	8.5347	8.55503	8.54858	8.47092	8.61356	8.55231	8.4476	8.50079	8.51704	-0.0315392	0.361289	ENSMUSG00000004933	8.49283	8.53565	8.48626	8.57485	8.46466	8.51085	8.21783	8.32542	8.32405	8.2868	8.38586	8.30799	-0.202861	0.000328819	ENSMUSG00000004933	8.56736	8.74762	8.61836	8.67499	8.63313	8.64829	8.30571	8.44839	8.56347	8.55542	8.46258	8.46711	-0.181178	0.0115207	Matk	megakaryocyte-associated tyrosine kinase
1	ENSMUSG00000005045	7.91207	7.97096	7.91653	7.90185	7.92331	7.92494	7.753	7.87517	7.85453	7.79776	7.82079	7.82025	-0.104695	0.00278141	ENSMUSG00000005045	7.9879	8.20598	7.9847	8.05482	8.02848	8.05237	7.74891	7.76472	7.72021	7.80031	7.84221	7.77527	-0.277103	0.0003034	ENSMUSG00000005045	8.23557	8.01817	8.05377	8.20803	8.21548	8.14621	7.78442	7.8266	7.83135	7.98223	7.97528	7.87997	-0.266231	0.00249451	Chd5	chromodomain helicase DNA binding protein 5
1	ENSMUSG00000005089	11.3282	11.3427	11.3321	11.2939	11.2941	11.3182	11.3689	11.4262	11.3041	11.2896	11.3384	11.3454	0.0272049	0.334038	ENSMUSG00000005089	11.2684	11.3867	11.2844	11.3025	11.2462	11.2977	10.7396	10.8898	10.9626	10.9285	11.2447	10.9531	-0.344607	0.00383579	ENSMUSG00000005089	11.3007	11.0592	11.271	11.3278	11.5143	11.2946	10.7531	11.0195	11.0273	11.1209	10.9966	10.9835	-0.311109	0.0113106	Slc1a2	solute carrier family 1 (glial high affinity glutamate transporter), member 2
1	ENSMUSG00000005469	10.1272	10.154	10.1592	10.1836	10.1637	10.1575	10.0768	10.1191	10.1095	10.1253	10.089	10.1039	-0.0536146	0.00319134	ENSMUSG00000005469	10.1421	10.2331	10.2348	10.1895	10.1606	10.192	9.93055	9.85581	9.96669	10.0409	10.0555	9.96989	-0.222147	0.000651814	ENSMUSG00000005469	10.1735	10.1825	10.1356	10.1686	10.1384	10.1597	9.94291	9.9029	9.98725	10.126	10.052	10.0022	-0.157511	0.00478481	Prkaca	protein kinase, cAMP dependent, catalytic, alpha
1	ENSMUSG00000005580	8.17199	8.1637	8.25425	8.23559	8.23715	8.21253	8.13448	8.19935	8.17321	8.08639	8.18172	8.15503	-0.0575047	0.0693179	ENSMUSG00000005580	8.23424	8.26167	8.24613	8.18044	8.14562	8.21362	7.97743	7.92961	8.00173	8.0101	8.12222	8.00822	-0.205402	0.000701099	ENSMUSG00000005580	8.27354	8.17098	8.25463	8.30806	8.42241	8.28592	7.98715	8.10758	8.07343	8.18235	8.15941	8.10198	-0.18394	0.00885267	Adcy9	adenylate cyclase 9
1	ENSMUSG00000005871	9.1493	9.05858	9.1	8.98285	9.02654	9.06345	9.0775	9.07476	8.86766	8.97569	8.97838	8.9948	-0.0686544	0.192831	ENSMUSG00000005871	9.10358	9.14922	9.05109	9.06379	9.141	9.10174	8.84408	8.82974	8.86807	8.91102	9.03237	8.89706	-0.204681	0.00115082	ENSMUSG00000005871	9.07654	8.97223	8.92839	8.9785	9.04894	9.00092	8.81448	8.75988	8.79748	8.87184	8.84206	8.81715	-0.183773	0.000538437	Apc	APC, WNT signaling pathway regulator
1	ENSMUSG00000006342	8.06796	8.16664	8.10407	8.03813	8.12649	8.10066	7.99321	8.01883	8.0415	7.98984	8.09203	8.02708	-0.0735796	0.0357615	ENSMUSG00000006342	8.1284	8.16286	8.21238	8.16193	8.07574	8.14826	7.95308	7.8287	7.85392	7.91057	7.95479	7.90021	-0.248054	8.66133e-05	ENSMUSG00000006342	8.28247	8.23722	8.25737	8.34325	8.2032	8.26471	7.97595	7.96715	8.07024	8.20496	8.18921	8.0815	-0.183204	0.0111315	Susd2	sushi domain containing 2
1	ENSMUSG00000006435	9.62409	9.67954	9.77244	9.70174	9.71388	9.69834	9.5998	9.6634	9.694	9.65125	9.65166	9.65203	-0.0463103	0.142683	ENSMUSG00000006435	9.57417	9.71992	9.65423	9.68691	9.55292	9.63763	9.28271	9.30224	9.35964	9.43577	9.41366	9.3588	-0.278826	0.000221428	ENSMUSG00000006435	9.80005	9.7826	9.80601	9.85945	9.82877	9.81538	9.36426	9.53934	9.44743	9.6233	9.69165	9.53319	-0.282182	0.00157971	Neurl1a	neuralized E3 ubiquitin protein ligase 1A
1	ENSMUSG00000006476	9.64689	9.58726	9.64915	9.61083	9.63574	9.62597	9.49825	9.52564	9.50654	9.57554	9.49898	9.52099	-0.104983	0.00050474	ENSMUSG00000006476	9.63656	9.5489	9.62045	9.59968	9.58037	9.59719	9.35748	9.38459	9.33029	9.37655	9.49959	9.3897	-0.207494	0.000227687	ENSMUSG00000006476	9.60562	9.75827	9.72827	9.74965	9.78348	9.72506	9.425	9.4965	9.59126	9.61237	9.63355	9.55174	-0.173323	0.00867872	Nsmf	NMDA receptor synaptonuclear signaling and neuronal migration factor
1	ENSMUSG00000006522	10.595	10.8246	10.7317	10.8826	10.8915	10.7851	10.5392	10.8946	10.8942	10.623	10.8483	10.7599	-0.0252211	0.793012	ENSMUSG00000006522	10.3998	10.7033	10.6613	10.7806	10.5436	10.6177	10.0491	10.3817	10.5214	10.2984	10.4869	10.3475	-0.270237	0.0361306	ENSMUSG00000006522	10.8491	10.6635	10.8419	10.968	11.2791	10.9203	10.1102	10.5933	10.6868	10.7741	10.5966	10.5522	-0.368126	0.0438624	Itih3	inter-alpha trypsin inhibitor, heavy chain 3
1	ENSMUSG00000006740	11.3998	11.4024	11.4304	11.3867	11.4295	11.4098	11.4446	11.4821	11.3037	11.3115	11.3957	11.3875	-0.0222312	0.558972	ENSMUSG00000006740	11.3392	11.3986	11.3312	11.3583	11.4541	11.3763	11.1455	11.161	11.1722	11.1722	11.2627	11.1827	-0.193545	0.000228535	ENSMUSG00000006740	11.3949	11.4148	11.2907	11.3351	11.4131	11.3697	11.118	10.9195	10.992	11.1184	10.9697	11.0235	-0.346175	8.16393e-05	Kif5b	kinesin family member 5B
1	ENSMUSG00000007097	12.8342	12.8898	12.886	12.8691	12.8755	12.8709	12.7763	12.8337	12.7426	12.7451	12.8014	12.7798	-0.0910976	0.00181109	ENSMUSG00000007097	12.9023	12.9213	12.9322	12.9243	12.8399	12.904	12.3292	12.4329	12.3752	12.3694	12.717	12.4448	-0.45925	0.000214222	ENSMUSG00000007097	12.8647	12.7705	12.9224	12.907	12.9763	12.8882	12.3671	12.4951	12.5414	12.6487	12.6681	12.5441	-0.344097	0.000713414	Atp1a2	ATPase, Na+/K+ transporting, alpha 2 polypeptide
1	ENSMUSG00000007594	9.37149	9.44178	9.42717	9.38823	9.42523	9.41078	9.20518	9.28817	9.24056	9.33377	9.39133	9.2918	-0.118979	0.0101536	ENSMUSG00000007594	9.38021	9.50468	9.55956	9.513	9.40102	9.47169	9.30027	9.19477	9.27416	9.26102	9.30638	9.26732	-0.204374	0.000904799	ENSMUSG00000007594	9.71736	9.59457	9.5254	9.60058	9.56784	9.60115	9.22528	9.22233	9.2779	9.42354	9.47641	9.32509	-0.276059	0.00203928	Hapln4	hyaluronan and proteoglycan link protein 4
1	ENSMUSG00000008658	9.70036	9.74654	9.72631	9.70404	9.81323	9.7381	9.69857	9.73324	9.70556	9.6831	9.73438	9.71097	-0.0271283	0.269195	ENSMUSG00000008658	9.67685	9.81272	9.73732	9.81516	9.83745	9.7759	9.56909	9.59583	9.59558	9.60305	9.66004	9.60472	-0.17118	0.000923011	ENSMUSG00000008658	9.77708	9.75838	9.65671	9.75665	9.71903	9.73357	9.4798	9.44682	9.45453	9.57855	9.54992	9.50192	-0.231649	0.000135735	Rbfox1	RNA binding protein, fox-1 homolog (C. elegans) 1
1	ENSMUSG00000008734	10.6712	10.7428	10.7648	10.6752	10.7386	10.7185	10.6204	10.6644	10.5149	10.5873	10.6754	10.6125	-0.106071	0.0157264	ENSMUSG00000008734	10.6884	10.6452	10.7418	10.7153	10.7241	10.7029	10.2736	10.3439	10.2818	10.3049	10.5706	10.355	-0.347984	0.000315182	ENSMUSG00000008734	10.634	10.6573	10.6247	10.6484	10.6352	10.6399	10.233	10.3316	10.3002	10.4497	10.4219	10.3473	-0.292632	8.50335e-05	Gprc5b	G protein-coupled receptor, family C, group 5, member B
1	ENSMUSG00000009075	10.9596	11.0463	11.0711	11.0833	11.0529	11.0427	10.8972	11.0353	10.9997	10.9187	10.9751	10.9652	-0.0774575	0.0495814	ENSMUSG00000009075	10.9395	11.0583	11.0533	10.9756	10.9082	10.987	10.6389	10.71	10.7467	10.7546	10.8462	10.7393	-0.247709	0.000581322	ENSMUSG00000009075	11.0511	11.0025	11.1488	11.0947	11.1377	11.087	10.676	10.7293	10.7894	10.9338	10.7988	10.7855	-0.301526	0.000361454	Cabp7	calcium binding protein 7
1	ENSMUSG00000009739	9.86004	9.97867	10.0588	10.0043	10.0045	9.98124	9.75759	9.94555	9.95882	9.83634	9.89242	9.87814	-0.103101	0.0715238	ENSMUSG00000009739	9.94034	10.0585	9.96299	10.0196	9.91692	9.97967	9.76319	9.78338	9.74327	9.78633	9.85769	9.78677	-0.192897	0.000344096	ENSMUSG00000009739	10.0553	9.90256	10.0386	10.0636	10.1524	10.0425	9.73518	9.78318	9.89226	10.0155	9.9325	9.87173	-0.170754	0.0296296	Pou6f1	POU domain, class 6, transcription factor 1
1	ENSMUSG00000010066	7.50543	7.55552	7.48282	7.45708	7.52239	7.50465	7.43218	7.45213	7.55552	7.50909	7.45363	7.48051	-0.0241385	0.41755	ENSMUSG00000010066	7.53476	7.64082	7.57664	7.65164	7.5488	7.59053	7.38021	7.34233	7.42528	7.47085	7.44071	7.41188	-0.178655	0.000622083	ENSMUSG00000010066	7.75982	7.60841	7.71767	7.83958	7.89683	7.76446	7.48889	7.43816	7.55381	7.59921	7.64342	7.5447	-0.219763	0.00759826	Cacna2d2	calcium channel, voltage-dependent, alpha 2/delta subunit 2
1	ENSMUSG00000010663	10.3941	10.4629	10.5016	10.452	10.5368	10.4695	10.344	10.4167	10.4392	10.4264	10.4488	10.415	-0.0544829	0.111001	ENSMUSG00000010663	10.4216	10.5246	10.4522	10.521	10.3713	10.4582	10.1377	10.1319	10.2105	10.1499	10.3152	10.189	-0.269118	0.000347071	ENSMUSG00000010663	10.4573	10.5654	10.6258	10.681	10.7248	10.6109	10.1922	10.3402	10.414	10.4587	10.5552	10.3921	-0.218787	0.021505	Fads1	fatty acid desaturase 1
1	ENSMUSG00000011751	8.14933	8.181	8.15294	8.15203	8.11253	8.14957	7.97349	8.08607	8.06901	8.00108	8.0485	8.03563	-0.113935	0.00135113	ENSMUSG00000011751	8.12662	8.25902	8.18978	8.26867	8.21478	8.21178	7.89002	7.92383	7.95438	7.95286	8.00017	7.94425	-0.267522	2.84824e-05	ENSMUSG00000011751	8.49802	8.38922	8.29384	8.37944	8.39854	8.39181	7.90895	8.05389	8.09222	8.21836	8.21884	8.09845	-0.293358	0.00221089	Sptbn4	spectrin beta, non-erythrocytic 4
1	ENSMUSG00000013033	8.85	8.85637	8.86001	8.79747	8.80474	8.83372	8.6209	8.76108	8.68798	8.71063	8.77666	8.71145	-0.122267	0.00419253	ENSMUSG00000013033	8.85476	9.07284	8.92545	8.89703	8.80867	8.91175	8.44789	8.483	8.5309	8.56468	8.67645	8.54058	-0.371167	0.000254486	ENSMUSG00000013033	9.0689	8.91435	8.94394	9.04458	9.1128	9.01691	8.53918	8.60003	8.7034	8.78728	8.82625	8.69123	-0.325687	0.00116012	Adgrl1	adhesion G protein-coupled receptor L1
1	ENSMUSG00000013367	7.00824	7.06182	7.02046	7.02446	7.01355	7.02571	6.92897	6.96393	7.0929	7.03491	7.00085	7.00431	-0.0213952	0.494729	ENSMUSG00000013367	7.12988	7.18291	7.14613	7.23095	7.23205	7.18439	6.98484	6.91692	6.9105	6.99662	7.07474	6.97672	-0.207663	0.000475002	ENSMUSG00000013367	7.45582	7.17446	7.28572	7.33564	7.25704	7.30174	6.99628	7.0514	7.00746	7.17563	7.22737	7.09163	-0.210112	0.0127512	Iglon5	IgLON family member 5
1	ENSMUSG00000013523	11.7147	11.6584	11.6476	11.5323	11.7061	11.6518	11.6832	11.5194	11.4497	11.6648	11.6501	11.5935	-0.0583698	0.33133	ENSMUSG00000013523	11.7274	11.4729	11.7695	11.7487	12.0311	11.7499	11.6049	11.6054	11.5201	11.6109	11.6599	11.6002	-0.149687	0.139837	ENSMUSG00000013523	11.8493	11.9894	11.8234	11.8241	11.5085	11.7989	11.5862	11.4108	11.3885	11.5242	11.4819	11.4784	-0.320566	0.00611251	Bcas1	breast carcinoma amplified sequence 1
1	ENSMUSG00000014592	8.60984	8.71589	8.64167	8.63331	8.65044	8.65023	8.55661	8.60437	8.53664	8.53198	8.61742	8.56941	-0.0808253	0.0119251	ENSMUSG00000014592	8.59651	8.83451	8.66981	8.73045	8.73199	8.71265	8.38102	8.42677	8.44458	8.43633	8.5529	8.44832	-0.264333	0.000604712	ENSMUSG00000014592	8.75219	8.54	8.53155	8.6306	8.65308	8.62149	8.32765	8.39525	8.31611	8.45037	8.34751	8.36738	-0.254106	0.00068789	Camta1	calmodulin binding transcription activator 1
1	ENSMUSG00000014602	11.2435	11.3339	11.2564	11.2452	11.2733	11.2704	11.1138	11.1457	11.2399	11.1666	11.2448	11.1822	-0.0882915	0.0212112	ENSMUSG00000014602	11.2937	11.4862	11.3148	11.4226	11.2523	11.3539	11.0318	10.9124	10.9682	11.0385	11.1618	11.0226	-0.331377	0.000571713	ENSMUSG00000014602	11.5079	11.3509	11.4244	11.5226	11.6206	11.4853	11.0815	11.1281	11.2033	11.3125	11.289	11.2029	-0.282373	0.00223551	Kif1a	kinesin family member 1A
1	ENSMUSG00000015222	10.8571	10.8794	10.8657	10.8538	10.8103	10.8533	10.8528	10.894	10.7846	10.7836	10.8343	10.8299	-0.0234102	0.358369	ENSMUSG00000015222	10.8298	10.919	10.8252	10.8875	10.897	10.8717	10.6313	10.6768	10.7154	10.6715	10.7539	10.6898	-0.181899	0.000191195	ENSMUSG00000015222	11.0361	10.7995	10.8432	10.8709	10.9289	10.8957	10.5913	10.5501	10.5357	10.663	10.599	10.5878	-0.307935	0.000167134	Map2	microtubule-associated protein 2
1	ENSMUSG00000015599	6.99579	7.0299	6.93421	6.92889	6.92225	6.96221	6.86628	6.88172	6.95055	6.91675	6.90059	6.90318	-0.0590273	0.0524344	ENSMUSG00000015599	7.08897	7.17573	7.18283	7.12998	7.0003	7.11556	6.87713	6.89925	6.88762	6.90013	6.94089	6.901	-0.214562	0.000287345	ENSMUSG00000015599	7.28919	7.16996	7.18879	7.23287	7.33208	7.24258	6.99353	7.07105	7.08049	7.14458	7.13962	7.08585	-0.156724	0.00504593	Ttbk1	tau tubulin kinase 1
1	ENSMUSG00000015709	8.93218	8.91103	8.93751	8.86424	8.93536	8.91606	8.80504	8.86385	8.83853	8.82473	8.84995	8.83642	-0.0796416	0.00164301	ENSMUSG00000015709	8.96782	9.07592	9.03535	8.97115	8.89077	8.9882	8.70034	8.66876	8.7136	8.78835	8.87505	8.74922	-0.23898	0.00119675	ENSMUSG00000015709	8.91856	8.94707	8.94111	8.90848	9.02221	8.94749	8.72601	8.78735	8.79775	8.84141	8.80877	8.79226	-0.155231	0.000483251	Arnt2	aryl hydrocarbon receptor nuclear translocator 2
1	ENSMUSG00000016346	7.76592	7.79666	7.74516	7.74804	7.75205	7.76156	7.65467	7.72397	7.70685	7.64993	7.71647	7.69038	-0.0711856	0.00477436	ENSMUSG00000016346	7.77174	7.89178	7.79223	7.79363	7.71996	7.79387	7.53277	7.53177	7.58854	7.59607	7.68505	7.58684	-0.20703	0.000784248	ENSMUSG00000016346	7.76699	7.71068	7.77755	7.81777	7.89532	7.79366	7.5406	7.51671	7.55433	7.66204	7.6795	7.59064	-0.203026	0.00205286	Kcnq2	potassium voltage-gated channel, subfamily Q, member 2
1	ENSMUSG00000016349	12.7608	12.8638	12.7686	12.8654	12.8743	12.8266	12.6801	12.7917	12.8567	12.7702	12.8298	12.7857	-0.0409112	0.331021	ENSMUSG00000016349	12.7282	12.7967	12.8892	12.9516	12.9038	12.8539	12.5708	12.6411	12.6273	12.6558	12.6901	12.637	-0.216899	0.00127262	ENSMUSG00000016349	13.0666	13.0407	13.0652	13.0671	13.0154	13.051	12.624	12.7654	12.8858	12.9552	12.9256	12.8312	-0.219811	0.00749619	Eef1a2	eukaryotic translation elongation factor 1 alpha 2
1	ENSMUSG00000017167	8.20811	8.39755	8.21756	8.18318	8.09513	8.22031	8.07252	8.08471	8.14143	8.11509	8.13753	8.11026	-0.11005	0.0638443	ENSMUSG00000017167	8.29629	8.50714	8.33597	8.45761	8.35676	8.39075	8.15215	8.00129	8.02131	8.10389	8.1368	8.08309	-0.307666	0.000267343	ENSMUSG00000017167	8.56944	8.32125	8.40357	8.50123	8.58262	8.47562	8.20192	8.15691	8.24077	8.33255	8.37257	8.26094	-0.214677	0.010111	Cntnap1	contactin associated protein-like 1
1	ENSMUSG00000017390	13.2887	13.4062	13.3353	13.4628	13.4842	13.3954	13.2827	13.388	13.3299	13.253	13.3571	13.3221	-0.0732837	0.137702	ENSMUSG00000017390	13.258	13.2043	13.3532	13.4026	13.3025	13.3041	12.8847	13.097	13.0621	12.9999	13.2451	13.0578	-0.24636	0.00707394	ENSMUSG00000017390	13.583	13.4694	13.5857	13.5394	13.6486	13.5652	12.9749	13.3817	13.4836	13.5442	13.4316	13.3632	-0.202048	0.0905532	Aldoc	aldolase C, fructose-bisphosphate
1	ENSMUSG00000017639	9.80975	9.84053	9.93821	9.90277	9.83078	9.86441	9.80634	9.87058	9.70993	9.72051	9.74031	9.76953	-0.0948746	0.0399085	ENSMUSG00000017639	9.86217	9.81911	9.84627	9.8142	9.781	9.82455	9.58887	9.58863	9.56087	9.61013	9.74458	9.61862	-0.205933	0.000392761	ENSMUSG00000017639	9.94246	9.84117	9.88628	9.86209	10.03	9.9124	9.61349	9.64316	9.66545	9.78326	9.73764	9.6886	-0.223796	0.00127529	Rab11fip4	RAB11 family interacting protein 4 (class II)
1	ENSMUSG00000017734	9.64436	9.80077	9.76878	9.71467	9.79828	9.74537	9.70905	9.75372	9.64549	9.59764	9.70064	9.68131	-0.064065	0.149193	ENSMUSG00000017734	9.67741	9.63066	9.64249	9.68418	9.67931	9.66281	9.44239	9.52257	9.49131	9.49082	9.55034	9.49949	-0.163323	5.54375e-05	ENSMUSG00000017734	9.81688	9.74094	9.62461	9.69293	9.89427	9.75393	9.41302	9.30768	9.4478	9.58249	9.3804	9.42628	-0.32765	0.00103754	Dbndd2	dysbindin (dystrobrevin binding protein 1) domain containing 2
1	ENSMUSG00000017740	10.4046	10.5777	10.4615	10.4765	10.4396	10.472	10.2398	10.3776	10.4762	10.3955	10.4152	10.3809	-0.0911228	0.0977769	ENSMUSG00000017740	10.4566	10.6849	10.5608	10.6165	10.4575	10.5553	10.2126	10.1958	10.2276	10.2579	10.3206	10.2429	-0.312357	0.000238261	ENSMUSG00000017740	10.6701	10.5726	10.6732	10.7342	10.853	10.7006	10.2482	10.4207	10.4342	10.495	10.5558	10.4308	-0.269832	0.00453404	Slc12a5	solute carrier family 12, member 5
1	ENSMUSG00000018395	9.86172	9.83623	9.85127	9.82457	9.87486	9.84973	9.75567	9.84731	9.73291	9.74342	9.76024	9.76791	-0.0818222	0.00629177	ENSMUSG00000018395	9.8658	9.81751	9.84253	9.89428	9.903	9.86462	9.65236	9.64167	9.63031	9.65937	9.7166	9.66006	-0.204565	1.38137e-05	ENSMUSG00000018395	10.0127	9.93263	9.89565	9.93942	9.95335	9.94674	9.65354	9.67762	9.74028	9.79266	9.72201	9.71722	-0.22952	7.45318e-05	Kif3a	kinesin family member 3A
1	ENSMUSG00000018411	10.052	10.0883	10.0865	10.0613	10.0993	10.0775	9.97063	10.0008	9.99705	9.95038	9.98027	9.97983	-0.0976542	6.13818e-05	ENSMUSG00000018411	10.1085	10.1243	10.1751	10.2154	10.1057	10.1458	9.81766	9.86483	9.80469	9.84297	9.99089	9.86421	-0.281589	0.000100987	ENSMUSG00000018411	10.2437	10.2682	10.2834	10.2875	10.3019	10.2769	9.91956	10.0451	10.0434	10.0792	10.1206	10.0415	-0.23539	0.000149138	Mapt	microtubule-associated protein tau
1	ENSMUSG00000018415	7.85757	7.78002	7.88288	7.83672	7.8337	7.83818	7.77969	7.77685	7.75969	7.74585	7.69733	7.75188	-0.0862992	0.00514577	ENSMUSG00000018415	7.88089	7.87909	7.80349	7.85249	7.80271	7.84374	7.54526	7.57821	7.56869	7.59322	7.70654	7.59838	-0.245351	7.44706e-05	ENSMUSG00000018415	7.86653	7.83661	7.78881	7.7377	7.77819	7.80157	7.54916	7.56795	7.60422	7.60874	7.56797	7.57961	-0.221959	2.29081e-05	Gid4	GID complex subunit 4, VID24 homolog
1	ENSMUSG00000018470	9.30858	9.39518	9.34413	9.41078	9.45183	9.3821	9.26576	9.40185	9.36345	9.27002	9.31567	9.32335	-0.058751	0.146474	ENSMUSG00000018470	9.29718	9.36204	9.38686	9.37788	9.36542	9.35787	9.0291	9.12889	9.10658	9.10795	9.22036	9.11858	-0.239297	0.000118725	ENSMUSG00000018470	9.48052	9.46742	9.47821	9.50354	9.56596	9.49913	9.06358	9.1767	9.25938	9.37564	9.29356	9.23377	-0.265361	0.00147629	Kcnab3	potassium voltage-gated channel, shaker-related subfamily, beta member 3
1	ENSMUSG00000018474	9.47296	9.48568	9.49548	9.521	9.49381	9.49378	9.36056	9.45825	9.38905	9.34016	9.32993	9.37559	-0.118192	0.00125351	ENSMUSG00000018474	9.57125	9.60345	9.54184	9.54473	9.53079	9.55841	9.05586	9.22371	9.17452	9.22295	9.32549	9.20051	-0.357905	5.0478e-05	ENSMUSG00000018474	9.69237	9.57757	9.53416	9.6502	9.68255	9.62737	9.09905	9.35712	9.32571	9.48615	9.42629	9.33886	-0.288508	0.00419392	Chd3	chromodomain helicase DNA binding protein 3
1	ENSMUSG00000018548	10.7309	10.7716	10.8198	10.8045	10.7722	10.7798	10.7613	10.8152	10.6927	10.6892	10.726	10.7369	-0.0429352	0.165049	ENSMUSG00000018548	10.7639	10.7943	10.7631	10.7177	10.7302	10.7539	10.4414	10.5341	10.4955	10.5038	10.5888	10.5127	-0.241127	2.39989e-05	ENSMUSG00000018548	10.8189	10.7607	10.7369	10.7566	10.8045	10.7755	10.4331	10.4578	10.4607	10.56	10.5357	10.4895	-0.286062	9.63297e-06	Trim37	tripartite motif-containing 37
1	ENSMUSG00000018865	11.7452	11.8029	11.8104	11.8747	11.8546	11.8175	11.7559	11.789	11.7714	11.7214	11.7876	11.7651	-0.052494	0.0757225	ENSMUSG00000018865	11.7626	11.7018	11.8271	11.804	11.7723	11.7736	11.5122	11.5908	11.569	11.6054	11.7349	11.6025	-0.17111	0.00378224	ENSMUSG00000018865	11.8715	11.9057	11.9519	12.024	11.9709	11.9448	11.5545	11.6448	11.6951	11.8296	11.741	11.693	-0.251787	0.00145907	Sult4a1	sulfotransferase family 4A, member 1
1	ENSMUSG00000019146	7.4843	7.59705	7.5228	7.47729	7.54166	7.52462	7.37988	7.4723	7.45105	7.4964	7.4899	7.4579	-0.0667144	0.0582303	ENSMUSG00000019146	7.48282	7.70979	7.59919	7.69941	7.67959	7.63416	7.41499	7.46945	7.42118	7.43858	7.4712	7.44308	-0.191079	0.002511	ENSMUSG00000019146	7.58363	7.51778	7.47721	7.51095	7.4876	7.51543	7.33984	7.24229	7.25184	7.37045	7.38553	7.31799	-0.197444	0.000506723	Cacng2	calcium channel, voltage-dependent, gamma subunit 2
1	ENSMUSG00000019232	6.8528	7.20367	6.9985	7.2143	7.21373	7.0966	6.75554	7.17026	6.75449	6.53474	6.91692	6.82639	-0.270209	0.0684839	ENSMUSG00000019232	6.08734	6.30348	6.34659	6.50764	6.16723	6.28246	5.53652	5.64371	5.66289	5.5481	5.93318	5.66488	-0.617575	0.000309651	ENSMUSG00000019232	7.2472	6.86664	6.89919	7.18602	7.63206	7.16622	5.81618	6.45409	6.84949	6.97462	6.29281	6.47744	-0.688783	0.0245453	Etnppl	ethanolamine phosphate phospholyase
1	ENSMUSG00000019769	9.07056	9.04301	9.06754	9.04323	9.02872	9.05061	8.95969	9.06512	8.94323	8.85256	8.94388	8.9529	-0.097717	0.0227892	ENSMUSG00000019769	9.09696	9.12287	9.08432	9.03803	9.12539	9.09352	8.73902	8.82119	8.85956	8.87939	9.0086	8.86155	-0.231964	0.0010989	ENSMUSG00000019769	9.35827	9.12349	9.1593	9.17729	9.26611	9.21689	8.77733	9.01249	8.91662	8.95428	8.95033	8.92221	-0.29468	0.000940391
1	ENSMUSG00000019986	10.7282	10.6469	10.7541	10.7834	10.7708	10.7367	10.6784	10.8047	10.7686	10.6547	10.6479	10.7109	-0.0258356	0.536988	ENSMUSG00000019986	10.7053	10.7811	10.6695	10.7307	10.6779	10.7129	10.4398	10.4433	10.5074	10.5124	10.5814	10.4969	-0.21603	0.000178571	ENSMUSG00000019986	10.8247	10.7666	10.8204	10.719	10.7703	10.7802	10.4426	10.5321	10.5193	10.4934	10.5001	10.4975	-0.282705	3.20699e-06	Ahi1	Abelson helper integration site 1
1	ENSMUSG00000020099	8.64307	8.68927	8.80238	8.59918	8.60913	8.66861	8.52839	8.57465	8.5706	8.76425	8.65248	8.61808	-0.0505325	0.39085	ENSMUSG00000020099	8.60723	8.59538	8.69584	8.71356	8.65332	8.65307	8.52142	8.53604	8.46174	8.47745	8.56873	8.51308	-0.139991	0.00175326	ENSMUSG00000020099	8.67687	8.61657	8.54563	8.67946	8.56888	8.61748	8.4602	8.14029	8.13415	8.28454	8.36837	8.27751	-0.33997	0.00118144	Unc5b	unc-5 netrin receptor B
1	ENSMUSG00000020135	12.6486	12.7761	12.6512	12.6463	12.5738	12.6592	12.3969	12.4745	12.5847	12.6116	12.6293	12.5394	-0.119791	0.0621885	ENSMUSG00000020135	12.6779	12.9741	12.8041	12.9099	12.7858	12.8304	12.4282	12.3951	12.3556	12.4496	12.5595	12.4376	-0.392777	0.000220706	ENSMUSG00000020135	12.9911	12.806	13.0278	13.1928	13.1246	13.0285	12.4593	12.591	12.6715	12.7253	12.8573	12.6609	-0.367591	0.00439528	Apc2	adenomatosis polyposis coli 2
1	ENSMUSG00000020183	7.77247	7.70064	7.79852	7.70686	7.75526	7.74675	7.64772	7.69393	7.51582	7.57489	7.67894	7.62226	-0.124489	0.01205	ENSMUSG00000020183	7.70058	7.65916	7.60212	7.66294	7.68547	7.66205	7.36534	7.41304	7.36683	7.35801	7.47483	7.39561	-0.266443	1.1403e-05	ENSMUSG00000020183	7.57695	7.63611	7.49241	7.5258	7.63868	7.57399	7.23741	7.13149	7.23552	7.45689	7.26227	7.26472	-0.309274	0.000920603	Cpm	carboxypeptidase M
1	ENSMUSG00000020262	8.79627	8.82775	8.84693	8.87614	8.83554	8.83653	8.7799	8.87349	8.75968	8.75876	8.79633	8.79363	-0.0428961	0.122154	ENSMUSG00000020262	8.84714	8.90607	8.82984	8.84636	8.7697	8.83982	8.57384	8.55508	8.62969	8.61162	8.72405	8.61886	-0.220966	0.000311745	ENSMUSG00000020262	8.91364	8.83647	8.84103	8.78765	8.92385	8.86053	8.55252	8.56751	8.61719	8.67582	8.68152	8.61891	-0.241616	0.000180683	Adarb1	adenosine deaminase, RNA-specific, B1
1	ENSMUSG00000020263	8.9061	8.93314	8.92625	8.9252	8.91986	8.92211	8.82432	8.94702	8.82674	8.70306	8.74988	8.8102	-0.111907	0.0276774	ENSMUSG00000020263	8.91119	8.93084	8.90302	8.9205	8.87751	8.90861	8.57915	8.59915	8.57453	8.57139	8.68581	8.60201	-0.306607	1.06944e-06	ENSMUSG00000020263	8.96967	9.01085	8.92281	8.92852	9.01795	8.96996	8.62149	8.72723	8.83999	8.82453	8.82031	8.76671	-0.203254	0.00220421	Appl2	adaptor protein, phosphotyrosine interaction, PH domain and leucine zipper containing 2
1	ENSMUSG00000020333	9.90401	9.8612	9.86887	9.8387	9.88641	9.87184	9.82592	9.89778	9.75253	9.80831	9.84956	9.82682	-0.0450198	0.12586	ENSMUSG00000020333	9.84524	9.86369	9.83622	9.89881	9.88546	9.86588	9.63004	9.66322	9.61722	9.63022	9.74227	9.65659	-0.209289	3.74049e-05	ENSMUSG00000020333	9.9236	9.91196	9.93222	9.94322	9.87358	9.91692	9.61024	9.63397	9.67531	9.73951	9.74285	9.68038	-0.23654	4.26622e-05	Acsl6	acyl-CoA synthetase long-chain family member 6
1	ENSMUSG00000020340	9.45856	9.52641	9.43217	9.4466	9.4223	9.45721	9.35857	9.37269	9.40437	9.32488	9.39304	9.37071	-0.086497	0.00561158	ENSMUSG00000020340	9.48918	9.71595	9.55071	9.56359	9.49084	9.56206	9.31139	9.20244	9.27102	9.37937	9.43053	9.31895	-0.243108	0.00289713	ENSMUSG00000020340	9.61464	9.49864	9.44305	9.53316	9.65163	9.54822	9.3058	9.29416	9.40749	9.49351	9.47979	9.39615	-0.152072	0.0275881	Cyfip2	cytoplasmic FMR1 interacting protein 2
1	ENSMUSG00000020396	12.7815	12.8223	12.8469	12.7938	12.862	12.8213	12.7224	12.7095	12.6696	12.6923	12.7735	12.7135	-0.107841	0.00163016	ENSMUSG00000020396	12.8718	12.8608	12.8961	12.8693	12.9578	12.8911	12.4955	12.4722	12.4776	12.5227	12.6566	12.5249	-0.3662	1.2071e-05	ENSMUSG00000020396	13.1529	12.9021	12.8363	12.9399	12.8542	12.9371	12.5178	12.3376	12.357	12.6733	12.5805	12.4933	-0.443818	0.000869499	Nefh	neurofilament, heavy polypeptide
1	ENSMUSG00000020431	8.76083	8.7791	8.80089	8.77289	8.77107	8.77696	8.64006	8.78856	8.68903	8.6165	8.67731	8.68229	-0.0946649	0.0141398	ENSMUSG00000020431	8.76306	8.96756	8.78398	8.69752	8.65686	8.7738	8.35389	8.42051	8.46329	8.47656	8.6228	8.46741	-0.306384	0.00225999	ENSMUSG00000020431	8.80301	8.70908	8.71795	8.73979	8.90437	8.77484	8.37997	8.53107	8.60006	8.63482	8.6061	8.5504	-0.224438	0.00497785	Adcy1	adenylate cyclase 1
1	ENSMUSG00000020483	10.8922	11.0619	10.8563	10.8126	10.7208	10.8688	10.668	10.6661	10.6333	10.6359	10.7236	10.6654	-0.203381	0.00834203	ENSMUSG00000020483	11.0241	11.2037	11.248	11.096	11.1692	11.1482	10.5965	10.7575	10.6736	10.7078	10.7485	10.6968	-0.451434	1.64237e-05	ENSMUSG00000020483	10.8907	10.5687	10.3759	10.5602	10.4118	10.5614	10.4447	10.4359	9.95802	10.4356	10.4086	10.3366	-0.224886	0.125276	Dynll2	dynein light chain LC8-type 2
1	ENSMUSG00000020524	8.62952	8.66444	8.69991	8.74324	8.77775	8.70297	8.63392	8.71332	8.6707	8.65252	8.60225	8.65454	-0.0484322	0.173205	ENSMUSG00000020524	8.74153	8.7795	8.6612	8.73403	8.6579	8.71483	8.39362	8.44794	8.4602	8.51278	8.57059	8.47702	-0.237806	0.000261686	ENSMUSG00000020524	8.7167	8.60132	8.6726	8.57674	8.63529	8.64053	8.39595	8.3998	8.48245	8.52749	8.55277	8.47169	-0.168841	0.00322786	Gria1	glutamate receptor, ionotropic, AMPA1 (alpha 1)
1	ENSMUSG00000020591	10.7767	10.7256	10.731	10.7522	10.7653	10.7502	10.6832	10.6632	10.6203	10.727	10.6861	10.676	-0.0741952	0.00584372	ENSMUSG00000020591	10.7822	10.6491	10.8238	10.8603	10.7658	10.7762	10.1108	10.3149	10.1832	10.2158	10.5101	10.2669	-0.509296	0.000179329	ENSMUSG00000020591	10.7141	10.8693	10.8855	10.797	10.6943	10.792	10.1449	10.3593	10.4724	10.6808	10.6649	10.4644	-0.327608	0.0157932	Ntsr2	neurotensin receptor 2
1	ENSMUSG00000020657	10.0772	10.1562	10.2526	10.1897	10.1758	10.1703	10.1088	10.1878	10.1348	10.1225	10.1457	10.1399	-0.0304071	0.360702	ENSMUSG00000020657	10.1538	10.1514	10.1231	10.0422	10.0506	10.1042	9.82758	9.90652	9.90364	9.88747	9.99847	9.90474	-0.199462	0.000609013	ENSMUSG00000020657	10.0264	10.1251	10.1501	10.1813	10.2034	10.1373	9.83674	9.82693	9.94103	9.99979	9.94066	9.90903	-0.228228	0.00101197	Dnajc27	DnaJ heat shock protein family (Hsp40) member C27
1	ENSMUSG00000020668	9.73609	9.72838	9.76371	9.72913	9.73598	9.73866	9.6654	9.71505	9.67661	9.65491	9.6742	9.67723	-0.0614254	0.000944751	ENSMUSG00000020668	9.73621	9.77425	9.75585	9.71692	9.68549	9.73374	9.53098	9.55656	9.52719	9.53681	9.6247	9.55525	-0.178497	6.84061e-05	ENSMUSG00000020668	9.79299	9.70368	9.74317	9.82173	9.89655	9.79162	9.54863	9.53623	9.49437	9.58252	9.61181	9.55471	-0.236911	0.000285805	Kif3c	kinesin family member 3C
1	ENSMUSG00000020684	8.52085	8.60819	8.60508	8.65028	8.56358	8.5896	8.48759	8.54701	8.54047	8.46722	8.51722	8.5119	-0.077692	0.0198337	ENSMUSG00000020684	8.52461	8.5424	8.66876	8.56266	8.45252	8.55019	8.27805	8.28424	8.29182	8.27148	8.46347	8.31781	-0.232379	0.00177355	ENSMUSG00000020684	8.62753	8.53368	8.54473	8.44809	8.49613	8.53003	8.21796	8.28846	8.32254	8.35293	8.44006	8.32439	-0.205646	0.00240026	Rasl10b	RAS-like, family 10, member B
1	ENSMUSG00000020734	6.28571	6.37584	6.37556	6.3944	6.44346	6.37499	6.2513	6.3527	6.26645	6.25813	6.31896	6.28951	-0.0854859	0.0294317	ENSMUSG00000020734	6.11094	6.20729	6.14897	6.27984	6.18906	6.18722	5.86573	5.95789	5.93594	5.88197	6.0092	5.93015	-0.257073	0.000159005	ENSMUSG00000020734	6.41449	6.4044	6.47115	6.50122	6.57669	6.47359	6.06724	6.24352	6.39928	6.4224	6.2882	6.28413	-0.189466	0.0283932	Grin2c	glutamate receptor, ionotropic, NMDA2C (epsilon 3)
1	ENSMUSG00000020785	9.90398	9.99331	10.0436	10.0792	10.0179	10.0076	9.93872	10.0305	9.97894	9.85993	10.0134	9.9643	-0.0433192	0.337329	ENSMUSG00000020785	9.94354	9.9911	10.0064	9.90365	9.78887	9.92671	9.62411	9.66872	9.68879	9.68619	9.86771	9.7071	-0.219606	0.00491189	ENSMUSG00000020785	9.84112	9.93585	10.022	10.0043	10.1616	9.99297	9.65117	9.79409	9.85254	9.93459	9.8785	9.82218	-0.170789	0.0441446	Camkk1	calcium/calmodulin-dependent protein kinase kinase 1, alpha
1	ENSMUSG00000020802	8.91558	8.95879	8.93557	8.92622	8.85857	8.91895	8.73613	8.7905	8.84964	8.86436	8.86098	8.82032	-0.098629	0.011067	ENSMUSG00000020802	8.88435	9.04782	9.01814	9.00039	8.92484	8.97511	8.74648	8.70031	8.71548	8.74224	8.79608	8.74012	-0.23499	0.000138357	ENSMUSG00000020802	9.13383	8.97969	9.08003	9.15892	9.25684	9.12186	8.83343	8.91434	8.96468	9.02416	9.07409	8.96214	-0.159722	0.0328617	Ube2o	ubiquitin-conjugating enzyme E2O
1	ENSMUSG00000020821	9.15886	9.15834	9.25883	9.19117	9.26817	9.20707	9.08235	9.15676	9.09176	9.11318	9.08689	9.10619	-0.100887	0.00631694	ENSMUSG00000020821	9.26623	9.24688	9.25178	9.20405	9.23019	9.23982	9.03449	9.03906	8.99957	9.08507	9.10871	9.05338	-0.186443	2.99278e-05	ENSMUSG00000020821	9.32713	9.3812	9.38669	9.42349	9.39004	9.38171	9.04436	9.13089	9.17045	9.23559	9.16911	9.15008	-0.23163	0.000165146	Kif1c	kinesin family member 1C
1	ENSMUSG00000020836	6.86031	6.89914	6.8496	6.78826	6.7116	6.82178	6.67481	6.73084	6.7096	6.7277	6.7938	6.72735	-0.0944288	0.0381464	ENSMUSG00000020836	6.85348	6.98079	6.91312	6.94768	6.86506	6.91203	6.6395	6.63296	6.64982	6.68667	6.69511	6.66081	-0.251214	1.54442e-05	ENSMUSG00000020836	7.10197	6.89239	6.84618	6.94868	7.05565	6.96897	6.66797	6.73191	6.61833	6.84472	6.82711	6.73801	-0.230962	0.00762325	Coro6	coronin 6
1	ENSMUSG00000020859	10.4436	10.3402	10.4154	10.3312	10.3351	10.3731	10.3634	10.3937	10.2045	10.2865	10.3027	10.3102	-0.0629375	0.157798	ENSMUSG00000020859	10.3619	10.3816	10.3091	10.2755	10.3307	10.3318	10.0934	10.1206	10.1075	10.1037	10.2392	10.1329	-0.198878	0.000304896	ENSMUSG00000020859	10.2427	10.225	10.1692	10.2108	10.2691	10.2233	10.0329	9.94637	9.98045	10.0701	9.99815	10.0056	-0.217731	4.21376e-05	Spag9	sperm associated antigen 9
1	ENSMUSG00000020875	7.84521	7.99271	7.9109	7.94791	7.99555	7.93845	7.82069	7.87254	7.93529	7.89221	7.87181	7.87851	-0.0599443	0.112272	ENSMUSG00000020875	7.96053	8.02075	8.04122	8.10537	8.07709	8.04099	7.85396	7.78502	7.79895	7.78663	7.91407	7.82773	-0.213267	0.000304356	ENSMUSG00000020875	8.14698	8.19201	8.05475	8.06612	8.06683	8.10534	7.84386	7.81524	7.98206	7.99797	7.99479	7.92678	-0.178557	0.00615179	Hoxb9	homeobox B9
1	ENSMUSG00000020886	8.82241	8.89872	8.88529	8.92635	8.93353	8.89326	8.74174	8.80482	8.90911	8.78051	8.78855	8.80495	-0.0883139	0.0329181	ENSMUSG00000020886	8.93114	9.01228	8.9793	9.08031	9.02469	9.00554	8.68734	8.67023	8.7619	8.76514	8.82525	8.74197	-0.263572	0.00011085	ENSMUSG00000020886	9.1731	9.0567	9.02208	9.16277	9.1407	9.11107	8.72589	8.84499	8.87897	8.9305	9.00293	8.87666	-0.234415	0.00280092	Dlg4	discs large MAGUK scaffold protein 4
1	ENSMUSG00000020900	9.36416	9.40471	9.3513	9.33049	9.33585	9.3573	9.22707	9.33143	9.15807	9.1828	9.22954	9.22578	-0.13152	0.00369801	ENSMUSG00000020900	9.40947	9.45984	9.40428	9.40466	9.45983	9.42761	9.14143	9.20865	9.14486	9.22719	9.26612	9.19765	-0.229962	3.15666e-05	ENSMUSG00000020900	9.62014	9.40048	9.36412	9.42963	9.50948	9.46477	9.16939	9.28092	9.1791	9.28555	9.32384	9.24776	-0.217013	0.00432256	Myh10	myosin, heavy polypeptide 10, non-muscle
1	ENSMUSG00000021061	8.80269	8.86868	8.84857	8.8167	8.81503	8.83033	8.6689	8.81649	8.81314	8.77218	8.76656	8.76745	-0.0628782	0.0644614	ENSMUSG00000021061	8.85812	9.08394	8.84086	8.90459	8.79862	8.89723	8.52465	8.57146	8.60593	8.6027	8.70276	8.6015	-0.295727	0.000894678	ENSMUSG00000021061	9.05554	8.9968	9.03618	9.1177	9.14202	9.06965	8.59317	8.74126	8.81415	8.89954	8.89781	8.78919	-0.280461	0.00214336	Sptb	spectrin beta, erythrocytic
1	ENSMUSG00000021071	7.65177	7.75206	7.71093	7.72873	7.729	7.7145	7.63947	7.71218	7.69889	7.61894	7.59232	7.65236	-0.0621337	0.0618599	ENSMUSG00000021071	7.7572	7.89318	7.80268	7.85112	7.75952	7.81274	7.53431	7.57108	7.66134	7.65675	7.63776	7.61225	-0.200492	0.000587789	ENSMUSG00000021071	7.9519	7.68042	7.72801	7.68717	7.79789	7.76908	7.52148	7.58199	7.57266	7.65304	7.6273	7.59129	-0.177782	0.0122193	Trim9	tripartite motif-containing 9
1	ENSMUSG00000021087	10.6693	10.8225	10.6494	10.7078	10.6648	10.7028	10.6177	10.6768	10.7119	10.6318	10.6986	10.6674	-0.0354154	0.35944	ENSMUSG00000021087	10.6839	10.8861	10.8049	10.887	10.7843	10.8092	10.531	10.5578	10.549	10.5103	10.5861	10.5469	-0.262388	0.000168185	ENSMUSG00000021087	10.7028	10.6959	10.6469	10.6935	10.6304	10.6739	10.5007	10.4975	10.4227	10.5281	10.5346	10.4967	-0.177181	9.599e-05	Rtn1	reticulon 1
1	ENSMUSG00000021130	9.50094	9.56533	9.64462	9.60341	9.58766	9.58039	9.50984	9.57756	9.57425	9.5319	9.56439	9.55159	-0.028801	0.319561	ENSMUSG00000021130	9.59422	9.65891	9.57455	9.62592	9.51821	9.59436	9.32022	9.35108	9.32779	9.41512	9.44589	9.37202	-0.222342	0.000197756	ENSMUSG00000021130	9.61787	9.58127	9.6725	9.68889	9.6998	9.65207	9.3219	9.38534	9.48472	9.5147	9.44227	9.42979	-0.222281	0.000667393	Galnt16	polypeptide N-acetylgalactosaminyltransferase 16
1	ENSMUSG00000021238	9.22528	9.27203	9.30701	9.36007	9.36544	9.30597	9.18886	9.39697	9.07972	9.13025	9.22341	9.20384	-0.102127	0.129082	ENSMUSG00000021238	9.10473	9.26338	9.18069	9.22079	9.17444	9.1888	8.81121	8.84859	8.84931	8.76712	9.05396	8.86604	-0.322768	0.000419985	ENSMUSG00000021238	9.28727	9.14942	9.21572	9.23852	9.36177	9.25054	8.78632	9.06387	9.03637	9.07346	8.91841	8.97569	-0.274852	0.00297771	Aldh6a1	aldehyde dehydrogenase family 6, subfamily A1
1	ENSMUSG00000021268	10.5758	10.6349	10.5043	10.5189	10.5097	10.5487	10.3795	10.5196	10.4426	10.3169	10.3515	10.402	-0.146692	0.0100655	ENSMUSG00000021268	10.6217	10.7776	10.6344	10.7197	10.687	10.6881	10.122	10.1221	10.1818	10.1698	10.2907	10.1773	-0.510835	1.94699e-06	ENSMUSG00000021268	10.863	10.5661	10.6016	10.7443	10.7693	10.7089	10.1531	10.388	10.2974	10.42	10.3766	10.327	-0.381831	0.000790795	Meg3	maternally expressed 3
1	ENSMUSG00000021288	11.7834	11.7863	11.7917	11.822	11.8672	11.8101	11.7616	11.7965	11.7308	11.7369	11.7519	11.7555	-0.0545747	0.0239333	ENSMUSG00000021288	11.7988	11.7289	11.8377	11.8379	11.855	11.8117	11.5502	11.6367	11.5821	11.6324	11.7228	11.6248	-0.186803	0.000998865	ENSMUSG00000021288	12.0077	11.9949	11.9406	11.9892	11.9425	11.975	11.6051	11.6412	11.6944	11.8065	11.7676	11.7029	-0.272026	0.000141655	Klc1	kinesin light chain 1
1	ENSMUSG00000021303	7.53604	7.54653	7.55008	7.55333	7.61981	7.56116	7.59921	7.56016	7.519	7.52346	7.54909	7.55018	-0.0109736	0.612256	ENSMUSG00000021303	7.49638	7.49671	7.51861	7.56164	7.52931	7.52053	7.28598	7.16523	7.31019	7.28782	7.36128	7.2821	-0.238429	0.00012101	ENSMUSG00000021303	7.52271	7.60466	7.55797	7.61543	7.55477	7.57111	7.29912	7.33162	7.48656	7.46338	7.3404	7.38422	-0.186891	0.00200962	Gng4	guanine nucleotide binding protein (G protein), gamma 4
1	ENSMUSG00000021313	8.65243	8.67438	8.66894	8.67512	8.6363	8.66143	8.61238	8.654	8.55502	8.55307	8.58561	8.59201	-0.069417	0.00927799	ENSMUSG00000021313	8.69618	8.75907	8.68171	8.64421	8.66456	8.68914	8.34889	8.40458	8.4422	8.48484	8.61892	8.45989	-0.229258	0.00170768	ENSMUSG00000021313	8.79246	8.56426	8.71592	8.72263	8.88344	8.73574	8.37754	8.47154	8.423	8.55071	8.60277	8.48511	-0.25063	0.00552785	Ryr2	ryanodine receptor 2, cardiac
1	ENSMUSG00000021314	10.4392	10.5044	10.5428	10.5206	10.5627	10.5139	10.4069	10.4697	10.4646	10.3928	10.4556	10.4379	-0.0760215	0.0205908	ENSMUSG00000021314	10.471	10.4308	10.4788	10.5129	10.4104	10.4608	10.2499	10.2341	10.2159	10.2624	10.3582	10.2641	-0.196676	0.000208573	ENSMUSG00000021314	10.4636	10.5038	10.5308	10.5236	10.6105	10.5265	10.271	10.2923	10.3294	10.3752	10.3318	10.3199	-0.206525	0.0001265	Amph	amphiphysin
1	ENSMUSG00000021340	9.82581	9.81591	9.83602	9.83852	9.81591	9.82643	9.74616	9.81873	9.79299	9.69027	9.71711	9.75305	-0.0733828	0.0160481	ENSMUSG00000021340	9.80474	9.79884	9.78939	9.7728	9.69543	9.77224	9.46453	9.51532	9.5579	9.49051	9.68827	9.54331	-0.228933	0.000835717	ENSMUSG00000021340	9.77436	9.83822	9.9888	9.86437	9.96441	9.88603	9.51322	9.69902	9.78593	9.77753	9.85485	9.72611	-0.159921	0.0543306	Gpld1	glycosylphosphatidylinositol specific phospholipase D1
1	ENSMUSG00000021448	8.71987	8.67466	8.72402	8.77567	8.80294	8.73943	8.65148	8.74394	8.67121	8.53861	8.57717	8.63648	-0.102947	0.0419479	ENSMUSG00000021448	8.78248	8.91647	8.89914	8.90047	8.94594	8.8889	8.26036	8.43194	8.3447	8.30481	8.57884	8.38413	-0.504771	4.23363e-05	ENSMUSG00000021448	9.23405	9.01987	9.19088	9.09578	9.15891	9.1399	8.37627	8.69395	8.75682	8.77013	8.89297	8.69803	-0.441871	0.00158414	Shc3	src homology 2 domain-containing transforming protein C3
1	ENSMUSG00000021466	8.18753	8.21827	8.18794	8.06746	8.12038	8.15632	7.99908	8.08108	8.08973	7.99224	8.02001	8.03643	-0.119889	0.00806587	ENSMUSG00000021466	8.22373	8.40113	8.36713	8.29442	8.28231	8.31374	7.8825	7.89469	7.8972	7.9291	8.01591	7.92388	-0.389864	9.94926e-06	ENSMUSG00000021466	8.25376	8.09292	8.10671	8.15833	8.2583	8.174	7.855	7.95562	7.86465	8.03585	8.05413	7.95305	-0.220954	0.0036484	Ptch1	patched 1
1	ENSMUSG00000021476	10.7042	10.7632	10.7724	10.7818	10.7783	10.76	10.6681	10.7338	10.7332	10.6419	10.7092	10.6972	-0.0627231	0.0269485	ENSMUSG00000021476	10.8046	10.7771	10.8458	10.8088	10.7954	10.8064	10.4796	10.5305	10.5556	10.5501	10.6115	10.5454	-0.260907	4.62826e-06	ENSMUSG00000021476	10.9476	10.8189	10.7387	10.7724	10.759	10.8073	10.5074	10.5352	10.5795	10.7186	10.6423	10.5966	-0.210716	0.00426793	Habp4	hyaluronic acid binding protein 4
1	ENSMUSG00000021536	8.4026	8.41984	8.39709	8.44541	8.46617	8.42622	8.36627	8.42003	8.37839	8.33871	8.31824	8.36433	-0.0618953	0.0217955	ENSMUSG00000021536	8.49608	8.43438	8.32244	8.38063	8.38477	8.40366	8.10774	8.13936	8.1729	8.1614	8.2856	8.1734	-0.230262	0.000579994	ENSMUSG00000021536	8.47391	8.41703	8.50869	8.45893	8.41772	8.45526	8.09615	8.09007	8.18091	8.18608	8.21381	8.1534	-0.301853	9.6271e-06	Adcy2	adenylate cyclase 2
1	ENSMUSG00000021589	8.80315	8.71684	8.81555	8.68673	8.63283	8.73102	8.71005	8.69901	8.51631	8.59005	8.60953	8.62499	-0.10603	0.0670599	ENSMUSG00000021589	8.65407	8.68656	8.58974	8.63467	8.60325	8.63366	8.36279	8.37212	8.30652	8.27679	8.46167	8.35598	-0.277675	5.94792e-05	ENSMUSG00000021589	8.48519	8.61037	8.42682	8.4898	8.5273	8.50789	8.25933	8.19397	8.19904	8.32863	8.23867	8.24393	-0.263968	0.000139498	Rhobtb3	Rho-related BTB domain containing 3
1	ENSMUSG00000021670	9.79577	9.72509	9.92807	9.6952	9.74453	9.77773	9.82048	9.60557	9.61366	9.89309	9.84868	9.7563	-0.0214355	0.777978	ENSMUSG00000021670	9.85696	9.68291	9.68089	9.4984	9.63912	9.67166	9.47918	9.51112	9.40106	9.48058	9.5974	9.49387	-0.177789	0.0263785	ENSMUSG00000021670	9.02131	9.21702	9.2364	9.22382	9.13713	9.16713	9.28146	8.78996	8.7465	8.81897	8.88269	8.90392	-0.263218	0.0365951	Hmgcr	3-hydroxy-3-methylglutaryl-Coenzyme A reductase
1	ENSMUSG00000021700	9.00289	8.94784	8.93052	8.94819	8.89413	8.94471	8.93291	8.95148	8.83044	8.84315	8.87897	8.88739	-0.0573235	0.0895197	ENSMUSG00000021700	8.923	9.05658	8.93511	8.95074	9.00332	8.97375	8.73579	8.76636	8.71855	8.77256	8.81468	8.76159	-0.212163	0.000101078	ENSMUSG00000021700	9.03804	8.88807	8.87245	8.81752	8.874	8.89802	8.65099	8.62747	8.61663	8.681	8.63905	8.64303	-0.254989	0.00016982	Rab3c	RAB3C, member RAS oncogene family
1	ENSMUSG00000021704	8.6441	8.64924	8.70127	8.61296	8.63281	8.64808	8.64071	8.69116	8.53312	8.58778	8.61942	8.61444	-0.0336348	0.297685	ENSMUSG00000021704	8.612	8.67807	8.5791	8.57417	8.63852	8.61637	8.44223	8.4781	8.45559	8.46063	8.49354	8.46602	-0.150354	0.000107039	ENSMUSG00000021704	8.57158	8.56478	8.53522	8.58333	8.59059	8.5691	8.3551	8.29553	8.28438	8.31573	8.313	8.31275	-0.256351	1.71157e-07	Mtx3	metaxin 3
1	ENSMUSG00000021719	8.63323	8.57866	8.59823	8.59221	8.61208	8.60288	8.56569	8.63729	8.45593	8.51275	8.56635	8.5476	-0.0552772	0.119118	ENSMUSG00000021719	8.61262	8.73351	8.56483	8.64688	8.62968	8.63751	8.45373	8.38672	8.44043	8.38269	8.50983	8.43468	-0.202823	0.00051509	ENSMUSG00000021719	8.68442	8.64426	8.56914	8.50752	8.59748	8.60056	8.36941	8.29682	8.30203	8.44945	8.39032	8.36161	-0.238958	0.000445682	Rgs7bp	regulator of G-protein signalling 7 binding protein
1	ENSMUSG00000021750	8.84026	9.03142	8.86644	9.14739	9.12737	9.00257	8.80783	9.11134	8.92967	8.63152	8.98126	8.89233	-0.110247	0.318349	ENSMUSG00000021750	8.64312	8.91188	8.94198	9.1275	8.92116	8.90913	8.51436	8.71753	8.70212	8.49198	8.72782	8.63076	-0.278364	0.0176042	ENSMUSG00000021750	10.2085	9.16076	9.39709	9.31147	9.64856	9.54527	8.67668	9.40037	9.641	9.58163	9.21476	9.30289	-0.242381	0.365426	Fam107a	family with sequence similarity 107, member A
1	ENSMUSG00000021792	9.42752	9.46715	9.46338	9.51201	9.51301	9.47661	9.3907	9.4927	9.43409	9.35443	9.46294	9.42697	-0.0496383	0.131798	ENSMUSG00000021792	9.26951	9.35887	9.41036	9.41527	9.44115	9.37903	9.09218	9.15907	9.15932	9.08143	9.22661	9.14372	-0.23531	0.000385999	ENSMUSG00000021792	9.50844	9.41093	9.47903	9.53189	9.50135	9.48633	9.04782	9.16304	9.19054	9.24989	9.08914	9.14809	-0.338241	3.81944e-05	Prxl2a	peroxiredoxin like 2A
1	ENSMUSG00000021794	11.4054	11.4328	11.4363	11.4524	11.4388	11.4331	11.389	11.4433	11.3722	11.3375	11.3855	11.3855	-0.0476321	0.0345737	ENSMUSG00000021794	11.3965	11.4219	11.3781	11.4	11.34	11.3873	11.0788	11.1545	11.1113	11.0798	11.2252	11.1299	-0.257389	3.1546e-05	ENSMUSG00000021794	11.3184	11.3987	11.4385	11.4072	11.4726	11.4071	11.0655	11.1775	11.2322	11.2726	11.2824	11.206	-0.201088	0.00278735	Glud1	glutamate dehydrogenase 1
1	ENSMUSG00000021820	11.1877	11.2631	11.2941	11.2911	11.3364	11.2745	11.1954	11.2965	11.2024	11.2147	11.2639	11.2346	-0.0399306	0.240164	ENSMUSG00000021820	11.2261	11.2843	11.2288	11.2104	11.1485	11.2196	10.9452	10.9869	11.0298	11.014	11.1572	11.0266	-0.193011	0.00170409	ENSMUSG00000021820	11.1849	11.2648	11.266	11.2824	11.3249	11.2646	10.9469	10.9987	11.0776	11.1373	11.1091	11.0539	-0.21068	0.00104105	Camk2g	calcium/calmodulin-dependent protein kinase II gamma
1	ENSMUSG00000021986	7.44156	7.46014	7.35097	7.44685	7.42592	7.42509	7.28981	7.37986	7.36709	7.37555	7.36045	7.35455	-0.070536	0.0241496	ENSMUSG00000021986	7.49783	7.57527	7.48866	7.59035	7.5	7.53042	7.30199	7.40206	7.3444	7.28512	7.44538	7.35579	-0.174633	0.00152606	ENSMUSG00000021986	7.71217	7.57502	7.61074	7.72773	7.77752	7.68064	7.31618	7.33302	7.4552	7.54359	7.44532	7.41866	-0.261974	0.00169584	Amer2	APC membrane recruitment 2
1	ENSMUSG00000021991	9.18084	9.23955	9.29386	9.29779	9.21108	9.24463	9.15889	9.31375	9.19833	9.13154	9.21704	9.20391	-0.0407168	0.32386	ENSMUSG00000021991	9.27842	9.29604	9.23841	9.24261	9.25966	9.26303	9.00397	9.02844	9.0871	9.08847	9.13438	9.06847	-0.194558	6.4925e-05	ENSMUSG00000021991	9.28917	9.22591	9.24363	9.2214	9.29634	9.25529	9.03389	9.02471	9.00243	9.10075	9.09521	9.0514	-0.203892	4.08336e-05	Cacna2d3	calcium channel, voltage-dependent, alpha2/delta subunit 3
1	ENSMUSG00000022048	11.1389	11.1886	11.0648	11.045	10.9776	11.083	11.0159	10.9853	10.998	11.0228	11.0582	11.016	-0.066925	0.123622	ENSMUSG00000022048	11.1771	11.3026	11.157	11.2506	11.1006	11.1976	11.0625	10.8925	10.9065	11.0079	10.9936	10.9726	-0.224974	0.00154697	ENSMUSG00000022048	11.1252	11.0037	11.0962	11.1169	11.2113	11.1107	11.035	10.7939	10.8118	10.955	10.9758	10.9143	-0.196354	0.00947949	Dpysl2	dihydropyrimidinase-like 2
1	ENSMUSG00000022054	14.0421	14.0237	13.9774	13.9925	14.0385	14.0149	13.86	13.9204	13.8679	13.9154	13.9517	13.9031	-0.111766	0.000809107	ENSMUSG00000022054	14.0203	14.0142	14.1625	14.0843	14.2049	14.0972	13.7209	13.7997	13.7227	13.7197	13.8547	13.7635	-0.333681	9.93775e-05	ENSMUSG00000022054	14.342	14.1125	14.1154	14.1977	14.0576	14.165	13.7253	13.7652	13.6782	13.8992	13.9166	13.7969	-0.368104	0.000673729	Nefm	neurofilament, medium polypeptide
1	ENSMUSG00000022055	14.6727	14.6525	14.6816	14.7026	14.717	14.6853	14.6444	14.699	14.5912	14.6305	14.6872	14.6505	-0.0348349	0.161497	ENSMUSG00000022055	14.5889	14.595	14.6328	14.6056	14.6765	14.6198	14.4278	14.4731	14.4496	14.4234	14.5777	14.4703	-0.149473	0.0017584	ENSMUSG00000022055	14.7711	14.7246	14.7501	14.7727	14.7143	14.7465	14.4431	14.3683	14.3621	14.5228	14.4496	14.4292	-0.317374	8.89363e-06	Nefl	neurofilament, light polypeptide
1	ENSMUSG00000022122	9.88383	9.79613	9.89231	9.80553	9.86725	9.84901	9.90896	9.80539	9.6495	9.79115	9.66753	9.76451	-0.084501	0.142507	ENSMUSG00000022122	9.91348	9.74194	9.67552	9.69806	9.81202	9.76821	9.48995	9.41201	9.32637	9.40065	9.62733	9.45126	-0.316942	0.00146409	ENSMUSG00000022122	9.33532	9.81147	9.65422	9.71505	9.65738	9.63469	9.48128	9.4864	9.48275	9.47749	9.63588	9.51276	-0.121928	0.193058	Ednrb	endothelin receptor type B
1	ENSMUSG00000022132	8.94924	9.01971	8.89756	9.01601	9.0884	8.99419	8.92994	9.0343	8.78598	8.7282	8.89282	8.87425	-0.119938	0.0937077	ENSMUSG00000022132	8.84431	8.82488	8.91446	8.91773	8.93092	8.88646	8.35551	8.54297	8.39079	8.35186	8.68835	8.4659	-0.420566	0.000294593	ENSMUSG00000022132	8.98498	8.9413	8.93796	8.79037	8.84061	8.89905	8.30878	8.51252	8.67551	8.73421	8.67904	8.58201	-0.317033	0.00602927	Cldn10	claudin 10
1	ENSMUSG00000022199	11.7565	11.7596	11.7664	11.8226	11.7992	11.7809	11.6117	11.7086	11.7922	11.7736	11.7784	11.7329	-0.0479643	0.218829	ENSMUSG00000022199	11.7589	11.795	11.8365	11.8159	11.7353	11.7883	11.5017	11.5595	11.6014	11.5523	11.6635	11.5757	-0.21262	0.000189754	ENSMUSG00000022199	11.8462	11.8651	11.9494	12.0036	11.9556	11.924	11.5547	11.6473	11.7018	11.8181	11.8619	11.7168	-0.207209	0.0113061	Slc22a17	solute carrier family 22 (organic cation transporter), member 17
1	ENSMUSG00000022211	7.39334	7.45372	7.45325	7.39056	7.40675	7.41952	7.32265	7.38573	7.38558	7.34724	7.39164	7.36657	-0.0529565	0.0267817	ENSMUSG00000022211	7.39578	7.41204	7.43063	7.45213	7.36901	7.41192	7.17348	7.19466	7.15951	7.19924	7.29194	7.20377	-0.208154	6.03844e-05	ENSMUSG00000022211	7.66012	7.44293	7.50323	7.50524	7.57906	7.53812	7.26042	7.28719	7.34828	7.4401	7.42164	7.35152	-0.18659	0.00678074	Carmil3	capping protein regulator and myosin 1 linker 3
1	ENSMUSG00000022212	8.56451	8.68488	8.67465	8.74845	8.71654	8.67781	8.56763	8.69074	8.64539	8.57665	8.65042	8.62616	-0.0516416	0.221854	ENSMUSG00000022212	8.5605	8.58956	8.52773	8.61767	8.51938	8.56297	8.11778	8.19964	8.29339	8.20253	8.4245	8.24757	-0.315399	0.000458925	ENSMUSG00000022212	8.6661	8.66898	8.80915	8.75656	8.84916	8.74999	8.19888	8.3796	8.48834	8.67654	8.50878	8.45043	-0.299565	0.00876067	Cpne6	copine VI
1	ENSMUSG00000022253	14.2931	14.3795	14.3811	14.3471	14.334	14.347	14.3946	14.4517	14.1471	14.2174	14.2988	14.3019	-0.0450383	0.4603	ENSMUSG00000022253	14.1897	14.341	14.1599	14.2892	14.3221	14.2604	13.8718	13.9823	13.978	13.8382	14.1271	13.9595	-0.300874	0.00130436	ENSMUSG00000022253	14.1679	14.2201	14.1072	14.0967	14.1644	14.1513	13.8107	13.8858	13.874	14.0232	13.7848	13.8757	-0.275573	0.000385325	Nadk2	NAD kinase 2, mitochondrial
1	ENSMUSG00000022296	9.71795	9.64934	9.81594	9.66537	9.62501	9.69472	9.75771	9.70737	9.70447	9.65793	9.61852	9.6892	-0.00552299	0.897114	ENSMUSG00000022296	9.94815	9.77194	9.85776	9.66136	9.60724	9.76929	9.38053	9.44797	9.39648	9.41117	9.65117	9.45746	-0.311825	0.00447367	ENSMUSG00000022296	9.46582	9.6525	9.58901	9.60789	9.47364	9.55777	9.31353	9.25223	9.15953	9.39191	9.57464	9.33837	-0.219408	0.0248052	Baalc	brain and acute leukemia, cytoplasmic
1	ENSMUSG00000022311	8.00431	8.01241	8.03496	8.01429	8.00524	8.01424	7.99971	8.05404	7.92664	7.94214	7.96676	7.97786	-0.0363833	0.158007	ENSMUSG00000022311	7.9459	7.9701	7.92266	7.93054	7.93848	7.94154	7.7167	7.74396	7.81658	7.76073	7.88674	7.78494	-0.156593	0.00105149	ENSMUSG00000022311	7.99046	7.90514	7.97043	7.92728	8.07095	7.97285	7.67208	7.7436	7.73116	7.77803	7.76177	7.73733	-0.235523	0.000122457	Csmd3	CUB and Sushi multiple domains 3
1	ENSMUSG00000022421	9.05944	9.1904	9.15901	9.10003	9.19033	9.13984	8.9095	9.04035	9.25984	9.00188	9.16793	9.0759	-0.0639422	0.369048	ENSMUSG00000022421	9.22381	9.42042	9.35628	9.33787	9.15879	9.29943	8.9881	8.8894	9.04299	9.06587	9.04508	9.00629	-0.293141	0.000893385	ENSMUSG00000022421	9.3933	9.21549	9.20068	9.28725	9.37948	9.29524	8.96773	8.88081	9.11739	9.10921	9.18815	9.05266	-0.24258	0.00775744	Nptxr	neuronal pentraxin receptor
1	ENSMUSG00000022454	10.1583	10.2557	10.2726	10.265	10.2726	10.2448	10.1733	10.2692	10.1847	10.1188	10.2711	10.2034	-0.0414108	0.291338	ENSMUSG00000022454	10.1777	10.2009	10.1753	10.1594	10.1562	10.1739	9.90611	9.91409	9.92646	9.96211	10.1183	9.96541	-0.208508	0.000835303	ENSMUSG00000022454	10.281	10.0768	10.1733	10.2114	10.2514	10.1988	9.92158	9.73842	9.9057	10.0582	10.0521	9.9352	-0.263572	0.00488562	Nell2	NEL-like 2
1	ENSMUSG00000022456	8.76738	8.86323	8.7783	8.82009	8.85365	8.81653	8.73263	8.73096	8.80988	8.7689	8.75643	8.75976	-0.0567687	0.0463156	ENSMUSG00000022456	8.91054	8.97287	8.81784	8.90178	8.81469	8.88354	8.66615	8.62475	8.63323	8.72237	8.72385	8.67407	-0.209474	0.000457701	ENSMUSG00000022456	9.08193	8.84705	8.91888	8.99201	8.96257	8.96049	8.71446	8.62316	8.68805	8.74267	8.86773	8.72722	-0.233272	0.00316012	Sept3	septin 3
1	ENSMUSG00000022463	8.19852	8.2676	8.226	8.14537	8.16242	8.19998	8.04242	8.05124	8.12539	8.19244	8.14967	8.11223	-0.0877479	0.0417082	ENSMUSG00000022463	8.27052	8.48489	8.30247	8.36817	8.31831	8.34887	8.1214	8.06156	8.0329	8.17924	8.15624	8.11027	-0.238604	0.000908208	ENSMUSG00000022463	8.33812	8.26719	8.44418	8.48254	8.36399	8.37921	8.15751	8.16058	8.11986	8.18452	8.24156	8.17281	-0.206398	0.00140558	Srebf2	sterol regulatory element binding factor 2
1	ENSMUSG00000022472	9.65754	9.67926	9.6665	9.55162	9.54232	9.61945	9.59886	9.52943	9.51033	9.62125	9.59402	9.57078	-0.0486695	0.222136	ENSMUSG00000022472	9.67812	9.61705	9.69285	9.64099	9.7162	9.66904	9.36913	9.35873	9.25153	9.36876	9.45837	9.3613	-0.307737	3.55625e-05	ENSMUSG00000022472	9.09291	9.24281	9.10463	9.19406	9.0792	9.14272	9.1941	8.93791	8.90713	9.01084	9.00279	9.01055	-0.13217	0.0564222	Desi1	desumoylating isopeptidase 1
1	ENSMUSG00000022523	10.0387	10.0787	10.0462	10.0278	9.99378	10.037	10.0946	10.0846	9.96128	9.99795	10.0458	10.0368	-0.000188089	0.994965	ENSMUSG00000022523	9.95521	10.0871	9.97336	10.0249	10.0932	10.0267	9.81549	9.87045	9.90509	9.77595	9.89971	9.85334	-0.173398	0.00178287	ENSMUSG00000022523	9.90096	9.87218	9.64421	9.70639	9.6459	9.75393	9.66607	9.45042	9.39462	9.63883	9.46654	9.5233	-0.230631	0.0178013	Fgf12	fibroblast growth factor 12
1	ENSMUSG00000022546	7.80713	7.93381	7.83073	7.96264	8.02529	7.91192	7.75617	7.90612	7.78105	7.86962	7.92547	7.84768	-0.0642349	0.260324	ENSMUSG00000022546	7.82012	7.84513	7.93996	7.87464	7.89851	7.87567	7.49555	7.53403	7.58809	7.50646	7.68276	7.56138	-0.314297	5.09273e-05	ENSMUSG00000022546	8.11377	8.02921	8.1853	8.21126	8.36949	8.18181	7.5642	7.93752	8.02473	8.08945	8.03739	7.93066	-0.251152	0.0525027	Gpt	glutamic pyruvic transaminase, soluble
1	ENSMUSG00000022565	8.18303	8.21325	8.00962	8.03216	7.95432	8.07848	7.85597	7.98246	8.02894	8.05687	8.00479	7.98581	-0.0926716	0.170005	ENSMUSG00000022565	8.13208	8.38339	8.19655	8.27158	8.20161	8.23704	8.0446	7.96843	8.04216	8.07265	8.06353	8.03827	-0.198767	0.00271308	ENSMUSG00000022565	8.53977	8.33702	8.4592	8.67946	8.66227	8.53554	8.19004	8.38998	8.39223	8.39456	8.39806	8.35297	-0.182574	0.0428339	Plec	plectin
1	ENSMUSG00000022619	9.65013	9.72879	9.70989	9.67028	9.67175	9.68617	9.42291	9.5894	9.5676	9.62748	9.63067	9.56761	-0.11856	0.0194747	ENSMUSG00000022619	9.60388	9.76611	9.69918	9.68979	9.61834	9.67546	9.39429	9.39392	9.46487	9.48262	9.54811	9.45676	-0.218697	0.000745653	ENSMUSG00000022619	9.82331	9.74998	9.86559	9.94739	10.018	9.88086	9.46059	9.55257	9.64379	9.68336	9.67821	9.60371	-0.277155	0.00238675	Mapk8ip2	mitogen-activated protein kinase 8 interacting protein 2
1	ENSMUSG00000022629	10.6038	10.5945	10.6079	10.5653	10.6214	10.5986	10.561	10.5899	10.4656	10.4838	10.5133	10.5227	-0.075896	0.0164643	ENSMUSG00000022629	10.5874	10.5942	10.5982	10.6372	10.6919	10.6218	10.4048	10.4158	10.3909	10.4265	10.5222	10.4321	-0.189727	0.000249357	ENSMUSG00000022629	10.8352	10.6882	10.6006	10.6581	10.6033	10.6771	10.3967	10.3561	10.3644	10.464	10.4409	10.4044	-0.272662	0.000450588	Kif21a	kinesin family member 21A
1	ENSMUSG00000022639	7.66398	7.55544	7.74269	7.6106	7.51606	7.61776	7.74604	7.53663	7.49827	7.7632	7.54602	7.61803	0.000276767	0.996905	ENSMUSG00000022639	7.70307	7.56	7.5624	7.39764	7.51153	7.54693	7.31038	7.22568	7.38757	7.32595	7.43665	7.33724	-0.209683	0.00874326	ENSMUSG00000022639	7.13528	7.54614	7.32554	7.2753	7.11455	7.27936	7.24725	7.0071	6.79395	7.14632	7.09155	7.05723	-0.222128	0.0762675	Dubr	Dppa2 upstream binding RNA
1	ENSMUSG00000022763	8.21934	8.2683	8.29392	8.28139	8.25653	8.2639	8.13808	8.25465	8.1987	8.13525	8.22825	8.19099	-0.0729126	0.0274122	ENSMUSG00000022763	8.20056	8.26714	8.18659	8.27404	8.11003	8.20767	7.90708	7.89351	7.99117	7.92369	8.08998	7.96108	-0.24659	0.000787796	ENSMUSG00000022763	8.40282	8.3559	8.42856	8.39938	8.50224	8.41778	7.97436	8.12915	8.15891	8.2833	8.25192	8.15953	-0.258251	0.00246709	Aifm3	apoptosis-inducing factor, mitochondrion-associated 3
1	ENSMUSG00000022791	9.76131	9.89241	9.89401	9.85152	9.84384	9.84862	9.61809	9.77746	9.78281	9.70866	9.75558	9.72852	-0.120098	0.014986	ENSMUSG00000022791	9.76405	9.87863	9.87891	9.89102	9.74937	9.8324	9.43913	9.52151	9.56127	9.52232	9.64521	9.53789	-0.294512	0.000197226	ENSMUSG00000022791	10.1741	10.0331	10.132	10.2599	10.2916	10.1782	9.54497	9.93361	9.97118	10.0116	9.96378	9.88503	-0.293125	0.0169566	Tnk2	tyrosine kinase, non-receptor, 2
1	ENSMUSG00000022840	8.41345	8.41409	8.43259	8.41251	8.41446	8.41742	8.29103	8.41431	8.33013	8.35002	8.39448	8.35599	-0.0614273	0.0256846	ENSMUSG00000022840	8.41538	8.45956	8.45276	8.44268	8.4048	8.43504	8.20969	8.21565	8.19891	8.22719	8.31396	8.23308	-0.201961	2.45082e-05	ENSMUSG00000022840	8.50635	8.51161	8.55865	8.65464	8.6643	8.57911	8.25466	8.29872	8.39185	8.3789	8.42163	8.34915	-0.229956	0.00108102	Adcy5	adenylate cyclase 5
1	ENSMUSG00000022860	8.22282	8.1721	8.14649	8.09406	8.09188	8.14547	8.24502	8.20714	8.0872	8.14036	8.15915	8.16777	0.0223034	0.560966	ENSMUSG00000022860	8.17198	8.15978	8.11394	8.11772	8.15155	8.143	7.88204	7.79697	7.85648	7.75926	8.022	7.86335	-0.279644	0.000324401	ENSMUSG00000022860	8.03084	8.1535	8.0778	8.07492	7.97464	8.06234	7.86149	7.69083	7.78505	7.99009	7.98695	7.86288	-0.199455	0.0154359	Chodl	chondrolectin
1	ENSMUSG00000022957	7.56254	7.54908	7.51264	7.53596	7.51152	7.53435	7.4708	7.5229	7.48166	7.43607	7.45052	7.47239	-0.0619588	0.00867342	ENSMUSG00000022957	7.56076	7.65311	7.54047	7.60301	7.56679	7.58483	7.30294	7.34253	7.34605	7.35545	7.4774	7.36487	-0.219956	0.000264131	ENSMUSG00000022957	7.74907	7.60249	7.64198	7.68113	7.69727	7.67439	7.36881	7.42677	7.41089	7.51242	7.53581	7.45094	-0.223446	0.000533595	Itsn1	intersectin 1 (SH3 domain protein 1A)
1	ENSMUSG00000023011	10.7734	10.8251	10.8205	10.8696	10.8785	10.8334	10.7161	10.7488	10.7707	10.7309	10.779	10.7491	-0.0842937	0.00542271	ENSMUSG00000023011	10.859	10.9019	10.9202	10.9195	10.8528	10.8907	10.544	10.5678	10.6038	10.6283	10.7055	10.6099	-0.280814	2.00674e-05	ENSMUSG00000023011	10.9195	10.9302	10.9776	10.9712	10.9939	10.9585	10.5587	10.648	10.6622	10.7769	10.7575	10.6806	-0.277851	0.000171124	Faim2	Fas apoptotic inhibitory molecule 2
1	ENSMUSG00000023017	8.57549	8.6011	8.64472	8.59697	8.60684	8.60502	8.47391	8.59283	8.54827	8.57939	8.52503	8.54389	-0.0611345	0.0339601	ENSMUSG00000023017	8.59869	8.62784	8.64239	8.69823	8.53465	8.62036	8.39373	8.37232	8.37659	8.39067	8.46984	8.40063	-0.219733	0.000134492	ENSMUSG00000023017	8.7304	8.71742	8.77986	8.79082	8.79559	8.76282	8.38725	8.4218	8.51348	8.59129	8.56452	8.49567	-0.26715	0.000248743	Asic1	acid-sensing (proton-gated) ion channel 1
1	ENSMUSG00000023033	8.88708	8.91421	8.82098	8.81099	8.84493	8.85564	8.75993	8.81975	8.73243	8.77994	8.79913	8.77823	-0.0774058	0.014268	ENSMUSG00000023033	8.87145	9.04907	8.85835	8.91619	8.89526	8.91806	8.65656	8.59857	8.6527	8.71386	8.82286	8.68891	-0.229155	0.00207701	ENSMUSG00000023033	9.11968	8.92574	9.04616	9.08162	9.16628	9.0679	8.71373	8.73061	8.75161	8.85997	8.8814	8.78746	-0.280433	0.000782499	Scn8a	sodium channel, voltage-gated, type VIII, alpha
1	ENSMUSG00000023495	10.3841	10.4429	10.3721	10.3899	10.4647	10.4107	10.2356	10.2405	10.2531	10.3272	10.3583	10.2829	-0.127788	0.00329937	ENSMUSG00000023495	10.3511	10.3047	10.3601	10.4463	10.4332	10.3791	10.2147	10.2197	10.1408	10.2339	10.3137	10.2246	-0.154535	0.00374528	ENSMUSG00000023495	10.4552	10.5795	10.4812	10.5647	10.4265	10.5014	10.1627	10.2658	10.2683	10.3732	10.383	10.2906	-0.210818	0.00311608	Pcbp4	poly(rC) binding protein 4
1	ENSMUSG00000023809	11.0168	11.0823	11.1951	11.0815	11.0635	11.0879	10.9367	11.0088	10.9864	10.9542	10.9803	10.9733	-0.114568	0.00711203	ENSMUSG00000023809	11.0877	11.0712	11.1507	11.0369	10.961	11.0615	10.7983	10.8018	10.8225	10.858	10.9599	10.8481	-0.213393	0.0011357	ENSMUSG00000023809	11.1262	11.1412	11.1218	11.06	11.2454	11.1389	10.8176	10.8416	10.8718	11.0136	10.9712	10.9031	-0.235772	0.00124577	Rps6ka2	ribosomal protein S6 kinase, polypeptide 2
1	ENSMUSG00000023912	9.16993	9.17837	9.10955	9.074	9.04378	9.11513	9.14077	9.09377	9.04461	9.01321	9.03561	9.06559	-0.0495314	0.193473	ENSMUSG00000023912	9.12995	8.95539	9.14287	9.10045	9.03372	9.07248	8.9624	8.90937	8.85863	8.94507	8.99482	8.93406	-0.138418	0.0108431	ENSMUSG00000023912	9.09959	9.00922	9.08874	8.97033	9.08031	9.04964	8.88054	8.56359	8.75029	8.85833	8.8088	8.77231	-0.277327	0.00211512	Slc25a27	solute carrier family 25, member 27
1	ENSMUSG00000023945	9.06658	9.0028	9.04602	9.05278	8.99605	9.03285	9.09791	9.10847	8.85864	8.9466	9.1097	9.02427	-0.0085809	0.876546	ENSMUSG00000023945	8.95308	8.95885	8.88494	8.94037	8.97777	8.943	8.85008	8.662	8.8161	8.6866	8.80818	8.76459	-0.17841	0.00239601	ENSMUSG00000023945	9.04398	8.80505	8.95382	8.86783	8.97254	8.92864	8.79931	8.47649	8.62714	8.71201	8.6576	8.65451	-0.274132	0.0036763	Slc5a7	solute carrier family 5 (choline transporter), member 7
1	ENSMUSG00000023949	6.89287	6.83916	6.86291	6.9319	6.88879	6.88313	6.85297	6.88681	6.83756	6.79681	6.8342	6.84167	-0.0414568	0.0878444	ENSMUSG00000023949	6.77106	6.86593	6.84527	6.88711	6.86424	6.84672	6.73976	6.68551	6.66773	6.69261	6.75537	6.7082	-0.138527	0.000726229	ENSMUSG00000023949	7.23033	6.94219	7.13682	7.01023	7.04608	7.07313	6.78067	6.71771	6.77626	6.83847	6.90613	6.80385	-0.269285	0.00194962	Tcte1	t-complex-associated testis expressed 1
1	ENSMUSG00000023951	8.69359	8.65779	8.57446	8.67303	8.70174	8.66012	8.63952	8.68061	8.73106	8.47018	8.52903	8.61008	-0.050042	0.37592	ENSMUSG00000023951	8.7574	8.72306	8.69847	8.8686	8.85427	8.78036	8.42234	8.48946	8.44719	8.37594	8.521	8.45119	-0.329172	5.7804e-05	ENSMUSG00000023951	9.09908	9.11228	8.84413	8.85712	8.92708	8.96794	8.45926	8.33988	8.39243	8.6602	8.71992	8.51434	-0.453601	0.00136897	Vegfa	vascular endothelial growth factor A
1	ENSMUSG00000024044	11.4002	11.4294	11.4543	11.4228	11.447	11.4307	11.3752	11.4044	11.3154	11.3168	11.417	11.3658	-0.0649805	0.0240865	ENSMUSG00000024044	11.3821	11.4209	11.4097	11.5015	11.5005	11.4429	11.1537	11.1823	11.1537	11.1929	11.3082	11.1982	-0.24478	0.000188154	ENSMUSG00000024044	11.5628	11.4663	11.4329	11.4675	11.5139	11.4887	11.1715	11.1488	11.1682	11.3357	11.2597	11.2168	-0.271911	0.000191867	Epb41l3	erythrocyte membrane protein band 4.1 like 3
1	ENSMUSG00000024083	11.6507	11.6884	11.711	11.6951	11.6712	11.6833	11.6736	11.7199	11.6058	11.5918	11.6237	11.643	-0.0403075	0.15764	ENSMUSG00000024083	11.6295	11.7257	11.644	11.713	11.7054	11.6835	11.4316	11.4567	11.44	11.4561	11.5565	11.4682	-0.215347	9.1411e-05	ENSMUSG00000024083	11.6346	11.5722	11.6058	11.5939	11.6243	11.6062	11.3992	11.3607	11.2876	11.3895	11.3323	11.3538	-0.252332	4.38857e-06	Pja2	praja ring finger ubiquitin ligase 2
1	ENSMUSG00000024127	10.8729	10.987	10.9487	10.9434	10.8445	10.9193	10.858	10.8617	10.8257	10.796	10.8686	10.842	-0.0773032	0.031005	ENSMUSG00000024127	10.9675	11.0975	10.99	10.9358	10.8972	10.9776	10.6775	10.7017	10.7105	10.7485	10.7787	10.7234	-0.254217	0.000161775	ENSMUSG00000024127	10.7088	10.6386	10.5325	10.4788	10.5872	10.5892	10.5815	10.3482	10.3133	10.582	10.4834	10.4616	-0.12753	0.103492	Prepl	prolyl endopeptidase-like
1	ENSMUSG00000024347	9.0358	9.11628	9.09112	9.07089	9.10096	9.08301	9.08374	9.03258	8.99016	8.99835	8.92672	9.00631	-0.0767006	0.0309205	ENSMUSG00000024347	9.08338	9.09647	9.08738	9.06096	8.99988	9.06561	8.6621	8.67456	8.71486	8.6597	8.9434	8.73092	-0.33469	0.0003639	ENSMUSG00000024347	8.97267	9.15689	9.14359	9.18079	9.19904	9.1306	8.7125	8.87637	8.95048	9.02311	9.06892	8.92628	-0.204322	0.0255909	Psd2	pleckstrin and Sec7 domain containing 2
1	ENSMUSG00000024403	9.16165	9.28194	9.21513	9.27506	9.34359	9.25548	9.17097	9.20861	9.19761	9.11574	9.17893	9.17437	-0.0811057	0.0489871	ENSMUSG00000024403	9.26388	9.28325	9.24936	9.34475	9.27031	9.28231	8.96061	9.02202	8.99218	8.99827	9.1133	9.01728	-0.265036	2.54489e-05	ENSMUSG00000024403	9.45466	9.39604	9.31871	9.26411	9.18218	9.32314	8.99815	9.05685	9.10841	9.2729	9.21664	9.13059	-0.19255	0.0245509	Atp6v1g2	ATPase, H+ transporting, lysosomal V1 subunit G2
1	ENSMUSG00000024654	10.1853	10.146	10.2224	10.1749	10.203	10.1863	10.1428	10.1151	10.0159	10.1354	10.0639	10.0946	-0.0916882	0.00991885	ENSMUSG00000024654	10.2826	10.1141	10.1325	10.0966	10.0837	10.1419	9.84743	9.89394	9.82489	9.94245	10.0751	9.91675	-0.225168	0.00434159	ENSMUSG00000024654	9.89775	10.1154	9.99492	10.0347	9.97739	10.004	9.89014	9.77623	9.81449	9.894	9.8946	9.85389	-0.150129	0.00852761	Asrgl1	asparaginase like 1
1	ENSMUSG00000024743	7.97785	7.94868	7.99876	7.98457	8.00217	7.98241	7.90871	7.94148	7.93125	7.87668	7.90928	7.91348	-0.068929	0.00155633	ENSMUSG00000024743	7.97359	8.08045	8.01197	8.08256	7.98574	8.02686	7.76088	7.71828	7.76012	7.76301	7.82389	7.76524	-0.261625	1.66657e-05	ENSMUSG00000024743	8.02768	8.00471	7.98234	8.03649	8.07491	8.02523	7.71041	7.72183	7.79101	7.86856	7.83726	7.78581	-0.239414	0.00012604	Syt7	synaptotagmin VII
1	ENSMUSG00000024758	11.1373	11.1703	11.1365	11.104	11.1245	11.1345	11.1136	11.0929	11.0358	11.0328	11.1066	11.0763	-0.0581947	0.0220532	ENSMUSG00000024758	11.2218	11.2616	11.1807	11.1854	11.1611	11.2021	10.9551	10.8595	10.9359	10.925	11.0304	10.9412	-0.26094	4.49968e-05	ENSMUSG00000024758	11.1595	11.1203	11.0749	11.1029	11.1375	11.119	10.9182	10.8554	10.8841	10.9776	10.9442	10.9159	-0.203117	5.10951e-05	Rtn3	reticulon 3
1	ENSMUSG00000024862	10.0412	10.1186	10.1481	10.1085	10.1556	10.1144	9.98469	10.0894	10.0674	10.0564	10.1094	10.0614	-0.0529232	0.109475	ENSMUSG00000024862	10.1016	10.106	10.1256	10.1509	10.068	10.1104	9.9599	9.95794	9.92653	9.94381	10.0138	9.96039	-0.150022	7.07657e-05	ENSMUSG00000024862	10.4284	10.3673	10.3237	10.3647	10.3618	10.3692	9.96664	10.0574	10.0919	10.2083	10.1862	10.1021	-0.267077	0.000473781	Klc2	kinesin light chain 2
1	ENSMUSG00000024892	9.25597	9.30491	9.33408	9.2964	9.31014	9.3003	9.12115	9.22524	9.16567	9.24849	9.24496	9.2011	-0.0991998	0.00753685	ENSMUSG00000024892	9.27028	9.34235	9.31937	9.33448	9.23012	9.29932	9.09724	9.07914	9.05415	9.1261	9.22941	9.11721	-0.182113	0.00119216	ENSMUSG00000024892	9.40304	9.47833	9.44839	9.52351	9.53798	9.47825	9.13572	9.15901	9.21597	9.33052	9.33985	9.23621	-0.242036	0.00115415	Pcx	pyruvate carboxylase
1	ENSMUSG00000024897	8.23962	8.24349	8.16079	8.19393	8.23167	8.2139	8.07411	8.10917	8.19509	8.09729	8.14848	8.12483	-0.0890715	0.0100912	ENSMUSG00000024897	8.23702	8.37997	8.30329	8.39139	8.3107	8.32447	8.02626	8.04852	8.09025	8.08833	8.15865	8.0824	-0.242074	0.000151652	ENSMUSG00000024897	8.52337	8.36681	8.39563	8.44494	8.3911	8.42437	8.06243	8.09659	8.1872	8.34034	8.32871	8.20305	-0.221319	0.00847141	Apba1	amyloid beta (A4) precursor protein binding, family A, member 1
1	ENSMUSG00000024901	7.77382	7.82682	7.83697	7.80016	7.86137	7.81983	7.71167	7.76887	7.75911	7.78965	7.80858	7.76758	-0.0522505	0.0471321	ENSMUSG00000024901	7.78995	7.92093	7.90653	7.97624	7.85235	7.8892	7.65179	7.67135	7.65046	7.65778	7.76442	7.67916	-0.210042	0.000591895	ENSMUSG00000024901	7.96053	7.90105	7.96549	7.93391	7.83489	7.91918	7.61297	7.72503	7.58019	7.77991	7.75155	7.68993	-0.229247	0.00109668	Peli3	pellino 3
1	ENSMUSG00000024921	9.30387	9.31824	9.27177	9.28952	9.36282	9.30924	9.22482	9.2478	9.23846	9.22377	9.21494	9.22996	-0.079285	0.00135422	ENSMUSG00000024921	9.32714	9.43674	9.39136	9.48257	9.45782	9.41913	9.16557	9.18886	9.17094	9.21658	9.2795	9.20429	-0.214838	0.000248887	ENSMUSG00000024921	9.66733	9.50309	9.44526	9.5262	9.47191	9.52276	9.21699	9.31774	9.28022	9.35439	9.36712	9.30729	-0.215464	0.0018541	Smarca2	SWI/SNF related, matrix associated, actin dependent regulator of chromatin, subfamily a, member 2
1	ENSMUSG00000024962	8.36238	8.58258	8.4216	8.43158	8.41707	8.44304	8.2569	8.3695	8.40828	8.42481	8.42437	8.37677	-0.066268	0.209821	ENSMUSG00000024962	8.3924	8.46743	8.47865	8.64718	8.55702	8.50854	8.31123	8.20301	8.29308	8.23381	8.37266	8.28276	-0.225779	0.00265141	ENSMUSG00000024962	8.72584	8.67876	8.55373	8.5394	8.48939	8.59743	8.27766	8.44488	8.38409	8.48726	8.54863	8.42851	-0.168921	0.0304962	Vegfb	vascular endothelial growth factor B
1	ENSMUSG00000025092	9.80575	9.83898	9.89296	9.83224	9.78553	9.83109	9.7433	9.84998	9.73595	9.73611	9.77454	9.76798	-0.0631166	0.0563269	ENSMUSG00000025092	9.85803	9.96353	9.83356	9.78987	9.83975	9.85695	9.54741	9.51509	9.57154	9.612	9.70773	9.59075	-0.266195	0.000308337	ENSMUSG00000025092	9.8038	9.69462	9.66241	9.69801	9.78484	9.72874	9.4952	9.42778	9.45573	9.62456	9.59847	9.52035	-0.20839	0.00240372	Hspa12a	heat shock protein 12A
1	ENSMUSG00000025153	10.2267	10.3455	10.2422	10.1629	10.1053	10.2165	9.98859	10.0211	10.1071	10.254	10.2215	10.1185	-0.0980385	0.177925	ENSMUSG00000025153	10.2677	10.3912	10.2916	10.3326	10.2831	10.3133	9.98937	9.92497	9.89197	9.98459	10.067	9.97158	-0.341675	1.66657e-05	ENSMUSG00000025153	10.17	10.1547	10.3617	10.4564	10.3727	10.3031	10.0014	9.94935	9.96909	10.0906	10.1594	10.034	-0.26913	0.0056021	Fasn	fatty acid synthase
1	ENSMUSG00000025202	9.18506	9.22401	9.32536	9.2098	9.23283	9.23541	9.16126	9.15351	9.03293	9.23478	9.23125	9.16275	-0.0726625	0.13514	ENSMUSG00000025202	9.28946	9.14954	9.30958	9.16312	9.20025	9.22239	8.96309	8.92752	8.86925	8.91566	9.12236	8.95958	-0.262815	0.0012923	ENSMUSG00000025202	8.87714	8.93755	9.08706	9.00086	9.10455	9.00143	8.84246	8.7394	8.74754	8.91539	8.95322	8.8396	-0.161828	0.0293248	Scd3	stearoyl-coenzyme A desaturase 3
1	ENSMUSG00000025203	13.657	13.6375	13.7035	13.589	13.6424	13.6459	13.6169	13.5581	13.4555	13.6192	13.6238	13.5747	-0.0711394	0.0908525	ENSMUSG00000025203	13.727	13.6591	13.6746	13.5887	13.6897	13.6678	13.2748	13.3358	13.2055	13.2716	13.4769	13.3129	-0.354921	0.000120899	ENSMUSG00000025203	13.2848	13.4787	13.3309	13.377	13.3513	13.3645	13.2024	13.0034	13.0051	13.251	13.2002	13.1324	-0.232134	0.00574726	Scd2	stearoyl-Coenzyme A desaturase 2
1	ENSMUSG00000025318	9.61206	9.6634	9.65727	9.67232	9.63004	9.64702	9.46844	9.59321	9.59263	9.59639	9.58711	9.56755	-0.0794666	0.0193979	ENSMUSG00000025318	9.54717	9.59772	9.71023	9.60824	9.55763	9.6042	9.33279	9.40841	9.41935	9.38769	9.4863	9.40691	-0.197288	0.000845904	ENSMUSG00000025318	9.71411	9.73184	9.64417	9.7243	9.764	9.71568	9.33654	9.46282	9.52374	9.62704	9.61442	9.51291	-0.20277	0.0073906	Jph3	junctophilin 3
1	ENSMUSG00000025321	8.88641	8.87547	8.88562	8.88242	8.89181	8.88434	8.94046	8.99677	8.73222	8.80536	8.89358	8.87368	-0.010665	0.827422	ENSMUSG00000025321	8.69896	8.85265	8.70042	8.80462	8.8062	8.77257	8.54532	8.4892	8.54842	8.47127	8.64175	8.53919	-0.23338	0.000623566	ENSMUSG00000025321	8.6791	8.54014	8.70034	8.66427	8.81298	8.67937	8.47643	8.46759	8.5353	8.48413	8.37879	8.46845	-0.210919	0.00304508	Itgb8	integrin beta 8
1	ENSMUSG00000025369	9.84066	9.84913	9.88198	9.88791	9.98006	9.88795	9.78896	9.8213	9.85613	9.79466	9.79345	9.8109	-0.0770482	0.0242709	ENSMUSG00000025369	9.91772	9.95501	9.89876	10.0558	9.99177	9.9638	9.64237	9.60827	9.67538	9.71161	9.78183	9.68389	-0.279911	0.000133022	ENSMUSG00000025369	10.2644	10.1111	10.0522	10.1172	10.0893	10.1268	9.69613	9.90351	9.9258	9.92105	9.96066	9.88143	-0.245415	0.00333425	Smarcc2	SWI/SNF related, matrix associated, actin dependent regulator of chromatin, subfamily c, member 2
1	ENSMUSG00000025375	10.6258	10.6385	10.6719	10.5256	10.5725	10.6068	10.4222	10.4946	10.4646	10.5901	10.5914	10.5126	-0.0942727	0.0580639	ENSMUSG00000025375	10.6002	10.64	10.6686	10.6849	10.5945	10.6376	10.4123	10.3768	10.3528	10.3636	10.4812	10.3973	-0.240323	3.70883e-05	ENSMUSG00000025375	10.6753	10.7309	10.7038	10.8825	10.8012	10.7587	10.4442	10.4776	10.5293	10.5964	10.6018	10.5298	-0.228881	0.00155184	Aatk	apoptosis-associated tyrosine kinase
1	ENSMUSG00000025537	7.9871	8.00505	7.93358	7.99702	7.96782	7.97811	7.89048	8.0173	7.88175	7.82496	7.87328	7.89755	-0.0805606	0.0475792	ENSMUSG00000025537	7.96299	7.85632	7.92824	7.92933	7.80089	7.89556	7.6359	7.73707	7.62612	7.6739	7.80152	7.6949	-0.200651	0.00189778	ENSMUSG00000025537	7.90389	8.03238	7.96545	7.93697	7.97401	7.96254	7.62918	7.74181	7.69864	7.79696	7.82956	7.73923	-0.223311	0.000656042	Phkg1	phosphorylase kinase gamma 1
1	ENSMUSG00000025576	7.63967	7.73593	7.67599	7.70523	7.74221	7.6998	7.52652	7.61167	7.59843	7.59105	7.65868	7.59727	-0.102534	0.00711348	ENSMUSG00000025576	7.68141	7.83087	7.76121	7.87565	7.86109	7.80205	7.44326	7.51286	7.47665	7.54951	7.6138	7.51922	-0.282829	0.000299673	ENSMUSG00000025576	7.99973	7.94494	7.80797	8.02883	7.93428	7.94315	7.54339	7.71893	7.67075	7.78675	7.79531	7.70302	-0.240126	0.00381772	Rbfox3	RNA binding protein, fox-1 homolog (C. elegans) 3
1	ENSMUSG00000025582	11.9652	12.0151	11.9514	11.9987	12.0052	11.9871	11.7867	11.9632	11.9006	11.8419	11.8698	11.8724	-0.114681	0.00699583	ENSMUSG00000025582	12.0161	12.1062	12.0141	12.1066	11.9901	12.0466	11.579	11.6163	11.7123	11.7234	11.8557	11.6974	-0.349245	0.000201292	ENSMUSG00000025582	12.1921	12.182	12.1986	12.2652	12.2962	12.2268	11.6399	11.8959	11.9799	12.0094	12.0412	11.9133	-0.313566	0.00330694	Nptx1	neuronal pentraxin 1
1	ENSMUSG00000025738	8.63309	8.72915	8.73312	8.69948	8.76666	8.7123	8.52817	8.56675	8.6231	8.58139	8.64764	8.58941	-0.122892	0.00400037	ENSMUSG00000025738	8.71168	8.79654	8.80954	8.8112	8.68681	8.76315	8.41942	8.46242	8.49889	8.5452	8.58022	8.50123	-0.261923	0.000150375	ENSMUSG00000025738	8.76734	8.73968	8.61998	8.70578	8.63771	8.6941	8.43092	8.46233	8.49706	8.66225	8.69026	8.54857	-0.145531	0.0427852	Fbxl16	F-box and leucine-rich repeat protein 16
1	ENSMUSG00000025757	9.9412	9.90404	9.92535	9.88568	9.8601	9.90328	9.91094	9.97387	9.82733	9.77163	9.81437	9.85963	-0.0436492	0.296986	ENSMUSG00000025757	9.90682	9.95552	9.91354	9.8943	9.94336	9.92271	9.65117	9.70033	9.6785	9.66236	9.76284	9.69104	-0.231671	7.7011e-06	ENSMUSG00000025757	9.95259	9.93227	9.9019	9.86643	9.94078	9.91879	9.63893	9.63794	9.66757	9.77173	9.64792	9.67282	-0.245974	3.39225e-05	Hspa4l	heat shock protein 4 like
1	ENSMUSG00000025855	10.752	10.8846	10.8905	10.9147	10.8847	10.8653	10.7715	10.8272	10.8132	10.7209	10.8079	10.7881	-0.0771841	0.0564364	ENSMUSG00000025855	10.8876	10.933	10.9563	10.9277	10.8835	10.9176	10.6063	10.6199	10.6605	10.683	10.7389	10.6617	-0.255879	1.44953e-05	ENSMUSG00000025855	11.0685	11.0242	10.9391	10.9274	10.9292	10.9777	10.5955	10.6621	10.6999	10.932	10.821	10.7421	-0.235594	0.00765109	Prkar1b	protein kinase, cAMP dependent regulatory, type I beta
1	ENSMUSG00000025867	8.96491	9.02413	8.96599	8.9069	8.9721	8.9668	8.78405	8.8503	8.77518	8.804	8.84733	8.81217	-0.154631	0.000218302	ENSMUSG00000025867	8.98845	9.11283	9.10566	9.13268	9.03357	9.07464	8.654	8.67392	8.62939	8.62099	8.75884	8.66743	-0.407211	3.96837e-06	ENSMUSG00000025867	9.02101	8.99824	8.93876	9.04786	9.08671	9.01852	8.6254	8.69724	8.61068	8.74439	8.74239	8.68402	-0.3345	2.03245e-05	Cplx2	complexin 2
1	ENSMUSG00000025892	10.0207	10.0192	10.0412	10.0282	9.99985	10.0218	10.0484	10.1071	9.94492	9.94824	9.98033	10.0058	-0.0159993	0.632009	ENSMUSG00000025892	10.0152	9.99775	9.93134	9.95368	10.0218	9.98395	9.71734	9.76762	9.74271	9.71768	9.83171	9.75541	-0.228538	3.44684e-05	ENSMUSG00000025892	9.99998	9.9642	9.95788	9.94573	10.0071	9.97498	9.67922	9.69497	9.64125	9.73559	9.70369	9.69094	-0.284039	5.07959e-07	Gria4	glutamate receptor, ionotropic, AMPA4 (alpha 4)
1	ENSMUSG00000025931	10.3836	10.3497	10.3577	10.3627	10.3438	10.3595	10.3257	10.3669	10.1891	10.2391	10.2726	10.2787	-0.0808225	0.0357836	ENSMUSG00000025931	10.2668	10.294	10.3769	10.3272	10.3083	10.3146	10.0629	10.1205	10.0898	10.0542	10.2103	10.1075	-0.207099	0.000272865	ENSMUSG00000025931	10.4879	10.3291	10.3365	10.3395	10.4991	10.3984	10.0482	10.058	10.1366	10.2596	10.0702	10.1145	-0.283875	0.000901244	Paqr8	progestin and adipoQ receptor family member VIII
1	ENSMUSG00000025964	9.35056	9.36451	9.38318	9.32811	9.39225	9.36372	9.29829	9.3456	9.26557	9.28052	9.32729	9.30345	-0.0602667	0.0120716	ENSMUSG00000025964	9.36967	9.48095	9.34477	9.38692	9.41968	9.4004	9.12792	9.08673	9.13507	9.18386	9.28501	9.16372	-0.236679	0.00044345	ENSMUSG00000025964	9.38985	9.36353	9.38101	9.45912	9.5022	9.41914	9.12403	9.1331	9.16481	9.23799	9.1967	9.17133	-0.247816	7.9875e-05	Adam23	a disintegrin and metallopeptidase domain 23
1	ENSMUSG00000026028	10.1016	10.0457	10.1798	9.97812	10.0398	10.069	10.0247	10.0113	9.80211	9.95004	9.98429	9.9545	-0.114524	0.0610099	ENSMUSG00000026028	10.0775	9.93737	10.0778	9.96481	10.1206	10.0356	9.84234	9.83185	9.83016	9.80494	9.91607	9.84507	-0.190555	0.00148601	ENSMUSG00000026028	9.85906	9.93791	9.77864	9.78456	9.87256	9.84655	9.72721	9.50168	9.50612	9.64832	9.54035	9.58473	-0.261812	0.0011891	Trak2	trafficking protein, kinesin binding 2
1	ENSMUSG00000026103	8.54638	8.50551	8.54613	8.53751	8.4688	8.52087	8.49293	8.54363	8.32506	8.3158	8.36531	8.40854	-0.112324	0.0497539	ENSMUSG00000026103	8.47207	8.56056	8.42341	8.48345	8.46967	8.48183	8.24817	8.29252	8.27365	8.25353	8.337	8.28098	-0.200854	8.13945e-05	ENSMUSG00000026103	8.31254	8.27707	8.28135	8.27835	8.33834	8.29753	8.12948	8.14937	8.15098	8.16967	8.08257	8.13641	-0.161115	3.09157e-05	Gls	glutaminase
1	ENSMUSG00000026131	10.2373	10.1646	10.1873	10.1041	10.0698	10.1526	10.1385	10.15	9.98174	10.0559	10.0638	10.078	-0.074656	0.118808	ENSMUSG00000026131	10.2319	10.2357	10.1978	10.1376	10.256	10.2118	9.92588	9.97086	9.99168	10.0679	10.1389	10.019	-0.192753	0.00207377	ENSMUSG00000026131	10.3758	10.1337	10.1159	10.1861	10.2432	10.2109	9.94874	10.0308	9.95101	10.0784	10.0395	10.0097	-0.201221	0.00548623	Dst	dystonin
1	ENSMUSG00000026204	8.9484	8.97258	8.94337	8.9299	8.91403	8.94166	8.76561	8.81015	8.89177	8.79947	8.84512	8.82242	-0.119234	0.000985353	ENSMUSG00000026204	8.9176	9.13137	9.03687	9.18632	8.9757	9.04957	8.80732	8.61771	8.71928	8.77869	8.79647	8.74389	-0.305676	0.000975605	ENSMUSG00000026204	9.3012	9.11168	9.11153	9.1501	9.23121	9.18114	8.84449	8.81409	8.84439	9.01829	9.10668	8.92559	-0.255557	0.00589726	Ptprn	protein tyrosine phosphatase, receptor type, N
1	ENSMUSG00000026234	14.2265	14.3137	14.2316	14.1577	14.1606	14.218	14.1326	14.0802	14.0104	14.1475	14.068	14.0877	-0.130288	0.00856345	ENSMUSG00000026234	14.4324	14.5258	14.5128	14.4222	14.6052	14.4997	14.1874	14.21	14.1038	14.28	14.0737	14.171	-0.328693	0.000176191	ENSMUSG00000026234	14.5743	14.2537	14.2035	14.4458	14.33	14.3615	14.2521	14.4788	14.1359	14.0981	14.1569	14.2244	-0.137099	0.190555	Ncl	nucleolin
1	ENSMUSG00000026255	9.34617	9.24641	9.34306	9.26398	9.40055	9.32003	9.25814	9.24622	9.18142	9.4047	9.41191	9.30048	-0.0195576	0.726887	ENSMUSG00000026255	9.17675	9.04396	9.23092	9.27301	9.32561	9.21005	8.79003	9.0094	8.88524	8.8704	9.08481	8.92798	-0.282073	0.00421927	ENSMUSG00000026255	8.92223	9.17995	9.14424	9.16398	9.17849	9.11778	8.77297	8.76527	8.90134	8.88166	8.99798	8.86384	-0.253936	0.00477217	Efhd1	EF hand domain containing 1
1	ENSMUSG00000026443	6.69249	6.69613	6.6958	6.70951	6.65896	6.69058	6.57233	6.61314	6.64715	6.66957	6.65335	6.63111	-0.0594709	0.0149862	ENSMUSG00000026443	6.75401	6.93768	6.782	6.82025	6.75571	6.80993	6.65311	6.62462	6.55194	6.62639	6.64046	6.6193	-0.190628	0.00109949	ENSMUSG00000026443	6.81469	6.96538	6.82867	6.97597	6.88797	6.89454	6.67247	6.66342	6.63937	6.71635	6.80959	6.70024	-0.194296	0.00254617	Lrrn2	leucine rich repeat protein 2, neuronal
1	ENSMUSG00000026452	10.1509	10.2082	10.1536	10.1654	10.178	10.1712	10.0412	10.1537	10.1179	10.0564	10.1479	10.1034	-0.0677905	0.0286378	ENSMUSG00000026452	10.1913	10.3488	10.2315	10.2483	10.1436	10.2327	9.97682	9.881	9.94346	9.9436	10.0555	9.96008	-0.272626	0.00028007	ENSMUSG00000026452	10.3382	10.2301	10.3354	10.3637	10.4815	10.3498	9.99318	9.9562	10.0446	10.1183	10.1298	10.0484	-0.301344	0.000437997	Syt2	synaptotagmin II
1	ENSMUSG00000026490	8.63323	8.62365	8.64017	8.59712	8.59947	8.61873	8.58566	8.63249	8.496	8.53341	8.56111	8.56173	-0.0569968	0.0501182	ENSMUSG00000026490	8.58242	8.65922	8.59347	8.6411	8.6119	8.61762	8.35927	8.39418	8.45558	8.4286	8.53411	8.43435	-0.183272	0.000542071	ENSMUSG00000026490	8.74094	8.57822	8.57846	8.60243	8.70943	8.6419	8.3652	8.43819	8.44643	8.52892	8.42548	8.44084	-0.201058	0.00169423	Cdc42bpa	CDC42 binding protein kinase alpha
1	ENSMUSG00000026576	13.1245	13.2172	13.1709	13.2151	13.2045	13.1865	13.172	13.1995	13.1665	13.1418	13.1696	13.1699	-0.0165791	0.426962	ENSMUSG00000026576	13.1196	13.2481	13.1252	13.2765	13.2261	13.1991	13.0168	13.0052	12.9853	13.0364	13.0701	13.0228	-0.176331	0.00107983	ENSMUSG00000026576	13.1964	13.1695	13.1727	13.1865	13.1838	13.1818	13.0121	12.9342	12.9091	12.9925	12.9772	12.965	-0.216746	3.95319e-06	Atp1b1	ATPase, Na+/K+ transporting, beta 1 polypeptide
1	ENSMUSG00000026620	8.6923	8.74184	8.75951	8.68602	8.72421	8.72078	8.65969	8.71014	8.63092	8.6515	8.65309	8.66107	-0.0597071	0.014802	ENSMUSG00000026620	8.72239	8.72795	8.6917	8.74385	8.75644	8.72847	8.53157	8.55644	8.54739	8.55692	8.6065	8.55976	-0.168703	7.77175e-06	ENSMUSG00000026620	8.90226	8.76876	8.76804	8.75742	8.80099	8.79949	8.49818	8.53267	8.6075	8.65281	8.62162	8.58256	-0.216937	0.000564439	Mark1	MAP/microtubule affinity regulating kinase 1
1	ENSMUSG00000026764	11.9171	11.9479	11.9574	11.9489	11.9505	11.9444	11.8739	11.9662	11.8248	11.7844	11.8591	11.8617	-0.0826583	0.0290639	ENSMUSG00000026764	11.888	11.9772	11.9049	11.8936	11.9556	11.9239	11.4303	11.5258	11.5372	11.5352	11.6934	11.5444	-0.379464	3.43095e-05	ENSMUSG00000026764	12.0006	11.8871	11.8304	11.8814	11.9567	11.9112	11.4043	11.3466	11.4047	11.6101	11.4916	11.4515	-0.459765	3.13094e-05	Kif5c	kinesin family member 5C
1	ENSMUSG00000026824	8.47552	8.52106	8.49946	8.4852	8.57531	8.51131	8.50581	8.52583	8.36772	8.47287	8.44551	8.46355	-0.0477624	0.183786	ENSMUSG00000026824	8.42837	8.52648	8.44269	8.52238	8.56496	8.49697	8.27685	8.34343	8.29631	8.29386	8.42426	8.32694	-0.170033	0.00190358	ENSMUSG00000026824	8.63615	8.57523	8.49147	8.46555	8.53456	8.54059	8.2296	8.21662	8.19749	8.34435	8.28768	8.25515	-0.285443	0.000108327	Kcnj3	potassium inwardly-rectifying channel, subfamily J, member 3
1	ENSMUSG00000026825	11.2866	11.3956	11.3545	11.3284	11.3662	11.3463	11.1318	11.2816	11.331	11.2769	11.3239	11.269	-0.0772342	0.0924206	ENSMUSG00000026825	11.2844	11.4302	11.4337	11.423	11.3628	11.3868	11.0854	11.1246	11.1479	11.1491	11.2162	11.1447	-0.242134	0.000140938	ENSMUSG00000026825	11.5139	11.47	11.5028	11.5581	11.5544	11.5198	11.1397	11.188	11.2391	11.362	11.3689	11.2595	-0.260265	0.000709958	Dnm1	dynamin 1
1	ENSMUSG00000026915	8.72081	8.71388	8.70616	8.71926	8.66923	8.70587	8.70714	8.77192	8.61867	8.6045	8.60377	8.6612	-0.0446697	0.237666	ENSMUSG00000026915	8.67354	8.73428	8.63107	8.63096	8.68088	8.67015	8.26817	8.37029	8.40563	8.32543	8.51302	8.37651	-0.293636	0.000193757	ENSMUSG00000026915	8.83469	8.67225	8.76526	8.71323	8.81134	8.75935	8.29693	8.45132	8.45965	8.52897	8.49508	8.44639	-0.312961	0.000240904	Strbp	spermatid perinuclear RNA binding protein
1	ENSMUSG00000026944	10.5163	10.5417	10.5524	10.4113	10.4255	10.4895	10.3328	10.3274	10.3144	10.4826	10.4922	10.3899	-0.0995812	0.0804265	ENSMUSG00000026944	10.5226	10.5815	10.5854	10.5641	10.5051	10.5517	10.3328	10.2322	10.1818	10.2833	10.4089	10.2878	-0.263955	0.000258565	ENSMUSG00000026944	10.4641	10.3775	10.5248	10.6437	10.7616	10.5543	10.3606	10.2349	10.2783	10.4067	10.4109	10.3383	-0.216031	0.0218984	Abca2	ATP-binding cassette, sub-family A (ABC1), member 2
1	ENSMUSG00000026959	8.16456	8.21085	8.09894	8.15797	8.17166	8.16079	8.00705	8.03272	8.08461	8.04746	8.1029	8.05495	-0.105847	0.00285771	ENSMUSG00000026959	8.15681	8.27014	8.181	8.29034	8.18309	8.21628	7.95339	7.90115	7.93249	7.9591	8.02299	7.95382	-0.262454	4.96713e-05	ENSMUSG00000026959	8.40615	8.26123	8.30054	8.36767	8.42703	8.35253	7.99107	8.07022	8.1115	8.19593	8.23568	8.12088	-0.231646	0.00261155	Grin1	glutamate receptor, ionotropic, NMDA1 (zeta 1)
1	ENSMUSG00000026991	10.774	10.7385	10.7936	10.7139	10.8398	10.7719	10.7066	10.7142	10.551	10.6646	10.6291	10.6531	-0.118833	0.012304	ENSMUSG00000026991	10.814	10.6352	10.8304	10.7767	10.8898	10.7892	10.6132	10.5953	10.5416	10.5925	10.7388	10.6163	-0.172921	0.0123565	ENSMUSG00000026991	10.9772	11.1395	11.0223	11.0507	11.0253	11.043	10.6819	10.7388	10.8455	10.9426	10.9305	10.8279	-0.215141	0.00606291	Pkp4	plakophilin 4
1	ENSMUSG00000027209	7.13494	6.96845	7.03019	6.9869	7.02322	7.02874	7.14709	7.05305	6.99004	7.07628	6.98686	7.05067	0.0219236	0.611432	ENSMUSG00000027209	6.97022	6.85258	6.88698	6.93864	6.94434	6.91855	6.64423	6.83317	6.7309	6.77151	6.807	6.75736	-0.161187	0.0034651	ENSMUSG00000027209	6.99457	6.98713	6.84404	6.94674	6.70107	6.89471	6.63807	6.66909	6.43217	6.76497	6.61427	6.62372	-0.270995	0.00814546	Fam227b	family with sequence similarity 227, member B
1	ENSMUSG00000027223	10.8257	10.7814	10.8178	10.7642	10.866	10.811	10.673	10.6633	10.722	10.8175	10.7803	10.7312	-0.0797954	0.0513195	ENSMUSG00000027223	10.8294	10.7811	10.8762	10.8389	10.8474	10.8346	10.6798	10.7282	10.6231	10.6528	10.7441	10.6856	-0.148993	0.000623176	ENSMUSG00000027223	10.8437	10.9565	10.9438	11.052	10.8867	10.9366	10.645	10.6318	10.6593	10.7663	10.7641	10.6933	-0.243258	0.000748812	Mapk8ip1	mitogen-activated protein kinase 8 interacting protein 1
1	ENSMUSG00000027254	10.0547	10.3292	9.92549	10.0386	9.86264	10.0421	9.89361	9.83332	10.0064	10.0504	10.0767	9.97211	-0.0700201	0.472001	ENSMUSG00000027254	10.0842	10.4156	10.0703	10.4673	10.2288	10.2532	10.1012	9.80316	9.80406	9.94964	10.0047	9.93255	-0.320691	0.0127845	ENSMUSG00000027254	10.5395	10.2312	10.5292	10.6921	10.8054	10.5595	10.1852	10.2067	10.247	10.3274	10.4095	10.2752	-0.284332	0.0270111	Map1a	microtubule-associated protein 1 A
1	ENSMUSG00000027273	12.6018	12.6805	12.6481	12.7179	12.7005	12.6697	12.653	12.7271	12.6643	12.5775	12.6595	12.6563	-0.0134738	0.679518	ENSMUSG00000027273	12.5161	12.6981	12.6034	12.7137	12.6782	12.6419	12.4039	12.3717	12.4529	12.3881	12.5113	12.4256	-0.216328	0.00127548	ENSMUSG00000027273	12.7161	12.692	12.6938	12.7246	12.6535	12.696	12.4367	12.3279	12.3278	12.4566	12.3224	12.3743	-0.321695	8.5204e-06	Snap25	synaptosomal-associated protein 25
1	ENSMUSG00000027288	9.24527	9.2481	9.22994	9.24805	9.26201	9.24667	9.1406	9.26484	9.12922	9.07242	9.13387	9.14819	-0.0984853	0.0151929	ENSMUSG00000027288	9.25079	9.42123	9.3052	9.28596	9.2607	9.30478	8.99174	9.0144	9.03495	9.08129	9.16586	9.05765	-0.247126	0.000461426	ENSMUSG00000027288	9.40919	9.17909	9.15379	9.17019	9.22716	9.22788	8.98524	8.95442	8.94429	9.13388	9.07419	9.01841	-0.209478	0.00795296	Zfp106	zinc finger protein 106
1	ENSMUSG00000027309	9.08735	9.05221	9.10512	9.05047	9.01599	9.06223	9.07321	9.04729	8.92118	8.95665	8.96355	8.99238	-0.0698522	0.0661132	ENSMUSG00000027309	9.09322	9.00026	9.0498	8.96823	8.99157	9.02062	8.74739	8.68331	8.69899	8.75234	8.86094	8.74859	-0.272025	0.000103555	ENSMUSG00000027309	8.8416	8.92736	8.93461	8.95112	9.03804	8.93855	8.71985	8.71155	8.76965	8.79476	8.75605	8.75037	-0.188176	0.000656537	4930402H24Rik	RIKEN cDNA 4930402H24 gene
1	ENSMUSG00000027312	8.49478	8.42786	8.53093	8.42904	8.4638	8.46928	8.48795	8.48977	8.35212	8.41683	8.40817	8.43097	-0.0383145	0.275777	ENSMUSG00000027312	8.50993	8.54427	8.39486	8.44047	8.42884	8.46368	8.21724	8.14042	8.21264	8.26158	8.40343	8.24706	-0.216613	0.00300181	ENSMUSG00000027312	8.32724	8.34137	8.38527	8.36426	8.44731	8.37309	8.20198	8.15512	8.18419	8.25551	8.24954	8.20927	-0.16382	0.000427629	Atrn	attractin
1	ENSMUSG00000027375	13.647	13.4975	13.6577	13.4657	13.58	13.5696	13.6498	13.503	13.2882	13.5807	13.6484	13.534	-0.0355624	0.65825	ENSMUSG00000027375	13.6382	13.1904	13.4626	13.3164	13.6037	13.4423	13.1634	13.2618	13.0682	13.1962	13.349	13.2077	-0.23454	0.0421614	ENSMUSG00000027375	12.6554	12.9947	12.8463	12.9951	12.9105	12.8804	13.0417	12.407	12.5768	12.6965	12.5574	12.6559	-0.224521	0.107703	Mal	myelin and lymphocyte protein, T cell differentiation protein
1	ENSMUSG00000027457	7.8325	7.92011	7.83722	7.82571	7.81182	7.84547	7.71215	7.73549	7.7742	7.68426	7.72795	7.72681	-0.118663	0.00117737	ENSMUSG00000027457	7.90531	8.04839	7.98957	7.99363	7.90772	7.96892	7.68603	7.68988	7.78019	7.74205	7.79884	7.7394	-0.229524	0.000207108	ENSMUSG00000027457	7.9767	7.75022	7.64524	7.6778	7.71584	7.75316	7.56247	7.52091	7.46091	7.69848	7.66554	7.58166	-0.171499	0.0478908	Snph	syntaphilin
1	ENSMUSG00000027500	11.6812	11.7274	11.6922	11.6986	11.7292	11.7057	11.6538	11.7045	11.6392	11.617	11.6916	11.6612	-0.0444752	0.0464548	ENSMUSG00000027500	11.7296	11.748	11.8028	11.811	11.8191	11.7821	11.5788	11.5251	11.5507	11.5615	11.5978	11.5628	-0.219296	8.45332e-06	ENSMUSG00000027500	11.7617	11.6318	11.5552	11.5776	11.4534	11.5959	11.5328	11.3066	11.2626	11.4849	11.366	11.3906	-0.20533	0.0216703	Stmn2	stathmin-like 2
1	ENSMUSG00000027559	4.84477	4.77556	4.81479	4.75737	4.83659	4.80582	4.77338	4.74301	4.76874	4.75602	4.74665	4.75756	-0.0482555	0.02821	ENSMUSG00000027559	4.72678	4.81224	4.66701	4.59245	4.72757	4.70521	4.52369	4.50685	4.50667	4.49676	4.63625	4.53404	-0.171169	0.00504514	ENSMUSG00000027559	4.18301	4.4629	4.33637	4.27714	4.2783	4.30754	4.15684	4.04254	4.05578	4.0563	4.069	4.07609	-0.231451	0.00176825	Car3	carbonic anhydrase 3
1	ENSMUSG00000027624	9.77081	9.81717	9.82503	9.82144	9.82088	9.81107	9.64423	9.79411	9.73008	9.67866	9.72786	9.71499	-0.0960768	0.00803299	ENSMUSG00000027624	9.80382	9.90152	9.86707	9.8805	9.78721	9.84802	9.4715	9.46059	9.51621	9.53212	9.6705	9.53018	-0.317842	8.53918e-05	ENSMUSG00000027624	10.0793	9.97419	10.0388	10.0936	10.2243	10.082	9.53282	9.63262	9.7794	9.84274	9.84073	9.72566	-0.35636	0.00132971	Epb41l1	erythrocyte membrane protein band 4.1 like 1
1	ENSMUSG00000027634	15.9186	15.9678	15.9461	15.9533	16.0054	15.9582	15.9269	15.9516	15.9573	15.8768	15.96	15.9345	-0.0237153	0.293741	ENSMUSG00000027634	16.0213	16.0529	16.051	16.0232	15.9859	16.0268	15.7955	15.7439	15.7238	15.777	15.9086	15.7898	-0.237082	0.000126855	ENSMUSG00000027634	16.0759	16.0644	16.0871	16.0567	16.045	16.0658	15.7827	15.76	15.8547	15.9503	15.8941	15.8483	-0.217483	0.000301309	Ndrg3	N-myc downstream regulated gene 3
1	ENSMUSG00000027799	16.1064	16.0949	16.1055	16.0959	16.0609	16.0927	16.0549	16.1251	16.0137	16.0204	16.0476	16.0523	-0.0403819	0.0965379	ENSMUSG00000027799	16.1403	16.2804	16.1344	16.0728	16.076	16.1408	15.7536	15.8231	15.8379	15.8681	16.0142	15.8594	-0.281384	0.00116088	ENSMUSG00000027799	16.1247	15.9957	16.1186	16.0956	16.2752	16.1219	15.7481	15.856	15.8371	15.9203	15.858	15.8439	-0.278055	0.000749918	Nbea	neurobeachin
1	ENSMUSG00000027858	11.1415	11.002	11.1941	10.9226	10.9217	11.0364	11.1871	10.9916	10.675	11.0363	11.0749	10.993	-0.0434102	0.683418	ENSMUSG00000027858	11.081	10.9441	10.9248	10.8481	11.0315	10.9659	10.6494	10.6236	10.509	10.4936	10.7931	10.6138	-0.352116	0.000846252	ENSMUSG00000027858	10.1025	10.3658	10.1837	10.3661	10.1551	10.2346	10.4083	10.0042	10.0443	10.1553	9.94724	10.1119	-0.122752	0.2478	Tspan2	tetraspanin 2
1	ENSMUSG00000027893	10.5814	10.6401	10.619	10.5616	10.5643	10.5933	10.5142	10.553	10.4867	10.4944	10.4818	10.506	-0.0872798	0.00257788	ENSMUSG00000027893	10.6177	10.7404	10.6802	10.6282	10.6552	10.6643	10.3091	10.4038	10.3438	10.3269	10.4722	10.3711	-0.293166	4.71297e-05	ENSMUSG00000027893	10.4821	10.4045	10.3698	10.3201	10.3564	10.3866	10.2236	10.1597	10.0263	10.2365	10.171	10.1634	-0.223134	0.00132463	Ahcyl1	S-adenosylhomocysteine hydrolase-like 1
1	ENSMUSG00000027894	7.29268	7.39205	7.31668	7.30306	7.3449	7.32988	7.24321	7.26336	7.34493	7.22785	7.25701	7.26727	-0.0626017	0.0494706	ENSMUSG00000027894	7.38196	7.5373	7.44162	7.40358	7.36296	7.42548	7.21268	7.22419	7.20893	7.21446	7.29822	7.2317	-0.193785	0.000564545	ENSMUSG00000027894	7.48309	7.40419	7.4225	7.47544	7.56499	7.47004	7.23763	7.21596	7.29948	7.28814	7.3879	7.28582	-0.184223	0.00202103	Slc6a17	solute carrier family 6 (neurotransmitter transporter), member 17
1	ENSMUSG00000027895	7.77523	7.76968	7.81692	7.84463	7.85929	7.81315	7.72455	7.79602	7.81139	7.76164	7.80999	7.78072	-0.0324336	0.222253	ENSMUSG00000027895	7.88351	7.96522	7.89003	7.92067	7.80231	7.89235	7.64615	7.7349	7.66859	7.68739	7.78517	7.70444	-0.187906	0.000884491	ENSMUSG00000027895	7.95997	8.03316	8.00495	7.99501	8.03083	8.00479	7.66608	7.69047	7.78177	7.80308	7.8279	7.75386	-0.250925	8.85407e-05	Kcnc4	potassium voltage gated channel, Shaw-related subfamily, member 4
1	ENSMUSG00000027971	12.1967	12.1584	12.2413	12.1452	12.1813	12.1846	12.1593	12.2491	12.2435	12.0784	12.1253	12.1711	-0.0134442	0.727612	ENSMUSG00000027971	12.2301	12.272	12.1954	12.313	12.1937	12.2408	12.2118	12.0039	11.8895	12.0597	12.105	12.054	-0.186862	0.0123902	ENSMUSG00000027971	12.3207	12.1487	12.1906	12.2986	12.2924	12.2502	12.0626	11.9494	12.0965	12.0669	12.0265	12.0404	-0.209809	0.00110604	Ndst4	N-deacetylase/N-sulfotransferase (heparin glucosaminyl) 4
1	ENSMUSG00000028399	9.34327	9.22185	9.34178	9.17297	9.18561	9.2531	9.31931	9.21285	9.01545	9.23626	9.19218	9.19521	-0.0578852	0.380122	ENSMUSG00000028399	9.2951	9.09806	9.20652	9.18794	9.33955	9.22543	9.01174	8.99815	8.95757	8.98848	9.12918	9.01702	-0.20841	0.00372605	ENSMUSG00000028399	9.00697	9.12562	9.05119	9.07256	9.02752	9.05677	8.9539	8.80031	8.76851	8.88775	8.87205	8.8565	-0.200269	0.000848659	Ptprd	protein tyrosine phosphatase, receptor type, D
1	ENSMUSG00000028444	6.38712	6.60669	6.45119	6.40595	6.43322	6.45683	6.37332	6.35135	6.39795	6.3698	6.39402	6.37729	-0.0795447	0.0817397	ENSMUSG00000028444	6.53526	6.71977	6.69985	6.81319	6.7274	6.69909	6.34072	6.35169	6.34443	6.45489	6.40705	6.37976	-0.319336	0.00022745	ENSMUSG00000028444	6.73697	6.58901	6.47337	6.65576	6.60315	6.61165	6.37813	6.38621	6.35821	6.57229	6.59755	6.45848	-0.153173	0.0532192	Cntfr	ciliary neurotrophic factor receptor
1	ENSMUSG00000028488	7.53102	7.48612	7.39032	7.38529	7.48455	7.45546	7.40723	7.38476	7.35464	7.38472	7.44076	7.39442	-0.0610374	0.0946589	ENSMUSG00000028488	7.52437	7.62247	7.62107	7.59003	7.56132	7.58385	7.40115	7.22726	7.27103	7.35971	7.38401	7.32863	-0.255219	0.000168191	ENSMUSG00000028488	7.21569	7.13178	7.28711	7.30884	7.39436	7.26755	7.27096	7.12629	7.0683	7.05465	7.13996	7.13203	-0.135522	0.0495596	Sh3gl2	SH3-domain GRB2-like 2
1	ENSMUSG00000028542	9.74539	9.81467	9.80287	9.70294	9.74788	9.76275	9.6285	9.6493	9.68472	9.72542	9.75369	9.68832	-0.0744253	0.0429068	ENSMUSG00000028542	9.73562	9.79527	9.84306	9.84494	9.80573	9.80492	9.49606	9.52521	9.48098	9.49137	9.66564	9.53185	-0.273074	0.000125597	ENSMUSG00000028542	9.70945	9.78134	9.88352	9.93613	9.90262	9.84261	9.51737	9.46409	9.48016	9.58061	9.63538	9.53552	-0.307092	0.000403734	Slc6a9	solute carrier family 6 (neurotransmitter transporter, glycine), member 9
1	ENSMUSG00000028552	10.2259	10.2099	10.2555	10.1877	10.1826	10.2123	10.2507	10.2438	10.0454	10.0954	10.1244	10.1519	-0.0603781	0.198128	ENSMUSG00000028552	10.2043	10.2507	10.1544	10.1321	10.2076	10.1898	9.98222	10.0026	9.94349	9.95501	10.0615	9.98897	-0.200856	0.000140045	ENSMUSG00000028552	10.0075	10.099	10.0504	10.0851	10.0737	10.0631	9.91301	9.81843	9.82066	9.866	9.855	9.85462	-0.208521	2.12523e-05	Eps15	epidermal growth factor receptor pathway substrate 15
1	ENSMUSG00000028655	8.98597	9.01767	8.99509	9.07388	9.12735	9.03999	8.85049	9.00888	8.70912	8.82555	8.8817	8.85515	-0.184842	0.0100324	ENSMUSG00000028655	8.99525	9.01932	8.85184	9.03106	8.98338	8.97617	8.33891	8.4306	8.4321	8.4147	8.67339	8.45794	-0.51823	4.49859e-05	ENSMUSG00000028655	9.0576	8.84877	9.165	9.03699	9.24829	9.07133	8.45577	8.64822	8.92068	9.05032	8.77108	8.76921	-0.302116	0.0403684	Mfsd2a	major facilitator superfamily domain containing 2A
1	ENSMUSG00000028756	11.7677	11.8439	11.8804	11.8962	11.9169	11.861	11.7712	11.8873	11.8294	11.765	11.8204	11.8147	-0.0463528	0.214313	ENSMUSG00000028756	11.7553	11.7823	11.8112	11.7723	11.7746	11.7791	11.4791	11.5606	11.6226	11.5786	11.7315	11.5945	-0.184624	0.0024319	ENSMUSG00000028756	11.8048	11.9256	11.8607	11.9529	11.9774	11.9042	11.5277	11.6708	11.7416	11.8429	11.7189	11.7004	-0.203839	0.00973337	Pink1	PTEN induced putative kinase 1
1	ENSMUSG00000028782	8.31987	8.36636	8.46823	8.31915	8.35818	8.36636	8.15679	8.28353	8.36108	8.28972	8.30413	8.27905	-0.0873082	0.0777654	ENSMUSG00000028782	8.28953	8.49095	8.34071	8.41515	8.33984	8.37524	8.09924	8.12752	8.08694	8.16503	8.20924	8.13759	-0.237643	0.000455802	ENSMUSG00000028782	8.57169	8.55416	8.54616	8.638	8.62479	8.58696	8.1458	8.2807	8.28591	8.46031	8.48065	8.33067	-0.256288	0.00434732	Adgrb2	adhesion G protein-coupled receptor B2
1	ENSMUSG00000028833	16.9078	17	17.0079	16.9749	17.0328	16.9847	16.8276	16.9156	16.9401	16.9071	16.9506	16.9082	-0.076468	0.035964	ENSMUSG00000028833	16.975	17.0963	17.0539	17.0429	16.9196	17.0175	16.6939	16.7292	16.7741	16.7693	16.8912	16.7715	-0.245984	0.000657059	ENSMUSG00000028833	17.0739	17.1599	17.1927	17.2886	17.3407	17.2112	16.7262	16.9617	17.0291	17.1004	17.0751	16.9785	-0.232641	0.0221947	Ncdn	neurochondrin
1	ENSMUSG00000028849	9.4056	9.4916	9.34935	9.3367	9.41776	9.4002	9.15115	9.18046	9.27101	9.33603	9.34226	9.25618	-0.14402	0.0170613	ENSMUSG00000028849	9.48932	9.47578	9.55084	9.65753	9.61534	9.55776	9.37982	9.28498	9.30393	9.34254	9.31085	9.32442	-0.233335	0.000324585	ENSMUSG00000028849	9.79131	9.69882	9.58521	9.76974	9.63146	9.69531	9.41875	9.52478	9.52768	9.57706	9.57156	9.52397	-0.171343	0.00773825	Map7d1	MAP7 domain containing 1
1	ENSMUSG00000028876	7.30657	7.32196	7.36694	7.325	7.25508	7.31511	7.20004	7.25598	7.19417	7.22079	7.23199	7.22059	-0.0945142	0.00213159	ENSMUSG00000028876	7.31185	7.25727	7.30643	7.25854	7.22916	7.27265	7.04572	7.06222	7.07628	7.03718	7.16823	7.07793	-0.19472	0.000129491	ENSMUSG00000028876	7.31205	7.28862	7.35562	7.3579	7.44755	7.35235	7.07245	7.133	7.08503	7.24771	7.22241	7.15212	-0.200228	0.00207637	Epha10	Eph receptor A10
1	ENSMUSG00000028917	8.93541	9.05905	9.07761	9.11416	9.1433	9.06591	8.88831	9.03661	8.9394	8.8815	9.02683	8.95453	-0.111378	0.0515228	ENSMUSG00000028917	8.992	9.12044	9.08037	9.06097	8.98297	9.04735	8.78182	8.78271	8.86141	8.87884	8.92575	8.84611	-0.201245	0.000794174	ENSMUSG00000028917	9.32483	9.21939	9.23344	9.31432	9.37479	9.29335	8.83514	9.05826	9.11332	9.20467	9.15156	9.07259	-0.220767	0.0138678	Plekhm2	pleckstrin homology domain containing, family M (with RUN domain) member 2
1	ENSMUSG00000028927	10.1691	10.0949	10.153	10.07	10.1335	10.1241	10.0624	9.92656	10.0165	10.105	10.0516	10.0324	-0.0916693	0.0312575	ENSMUSG00000028927	10.1871	10.0862	10.1469	10.0345	10.0882	10.1086	9.77297	9.68269	9.7289	9.77854	9.97986	9.78859	-0.319975	0.000522038	ENSMUSG00000028927	9.84964	10.0753	10.0463	10.1339	10.0968	10.0404	9.78277	9.79578	9.84695	10.0117	10.0462	9.89668	-0.143708	0.0895959	Padi2	peptidyl arginine deiminase, type II
1	ENSMUSG00000028931	10.6954	10.7801	10.8049	10.8312	10.8204	10.7864	10.6449	10.7025	10.6809	10.6982	10.7494	10.6952	-0.0912067	0.0151747	ENSMUSG00000028931	10.7617	10.7949	10.8381	10.7613	10.7193	10.775	10.4326	10.5085	10.5002	10.5363	10.6573	10.527	-0.248067	0.00034547	ENSMUSG00000028931	10.8282	10.8285	10.8435	10.8602	10.9199	10.8561	10.4429	10.5205	10.6067	10.7644	10.7144	10.6098	-0.24626	0.00404711	Kcnab2	potassium voltage-gated channel, shaker-related subfamily, beta member 2
1	ENSMUSG00000028974	9.42569	9.43427	9.50964	9.48467	9.4916	9.46917	9.36315	9.45297	9.39946	9.34944	9.40863	9.39473	-0.0744409	0.0165392	ENSMUSG00000028974	9.56037	9.45383	9.51905	9.53069	9.50046	9.51288	9.24664	9.24864	9.20774	9.23897	9.35509	9.25941	-0.253465	3.42723e-05	ENSMUSG00000028974	9.57934	9.51754	9.66497	9.58679	9.56917	9.58356	9.23321	9.30362	9.34012	9.40847	9.34319	9.32572	-0.257837	0.000119974	Dffa	DNA fragmentation factor, alpha subunit
1	ENSMUSG00000029108	9.2054	9.20123	9.28061	9.23837	9.21012	9.22715	9.15809	9.18506	9.14133	9.14022	9.11239	9.14742	-0.0797297	0.00306596	ENSMUSG00000029108	9.19855	9.20101	9.23038	9.26313	9.23279	9.22517	8.9193	8.99815	8.95138	9.02033	9.12344	9.00252	-0.222651	0.000314649	ENSMUSG00000029108	9.40632	9.2291	9.20893	9.26744	9.28525	9.27941	8.93581	8.93912	9.00324	9.16515	9.14825	9.03831	-0.241095	0.00408326	Pcdh7	protocadherin 7
1	ENSMUSG00000029309	14.7894	14.7931	14.8077	14.8272	14.913	14.8261	14.77	14.812	14.7795	14.7289	14.7519	14.7685	-0.0576036	0.0624738	ENSMUSG00000029309	14.8232	14.7649	14.7566	14.8096	14.8631	14.8035	14.2243	14.3953	14.3465	14.3965	14.6276	14.398	-0.40544	0.000346329	ENSMUSG00000029309	14.9167	14.9936	14.8771	14.9294	14.8407	14.9115	14.3142	14.5889	14.675	14.7746	14.68	14.6066	-0.304929	0.00622793	Sparcl1	SPARC-like 1
1	ENSMUSG00000029361	7.20565	7.30352	7.19925	7.22974	7.25054	7.23774	7.20533	7.18056	7.1907	7.20797	7.21459	7.19983	-0.0379096	0.0917773	ENSMUSG00000029361	7.2578	7.40813	7.39113	7.38134	7.34187	7.35605	7.21767	7.06918	7.08903	7.12055	7.21187	7.14166	-0.214395	0.000793113	ENSMUSG00000029361	7.44057	7.38977	7.44003	7.37697	7.49818	7.4291	7.21988	7.18208	7.18601	7.22274	7.29092	7.22032	-0.208781	9.44224e-05	Nos1	nitric oxide synthase 1, neuronal
1	ENSMUSG00000029419	6.66102	6.65031	6.64516	6.64948	6.59769	6.64073	6.54657	6.59208	6.59631	6.63347	6.63665	6.60101	-0.039717	0.079789	ENSMUSG00000029419	6.61652	6.67168	6.63981	6.70388	6.67008	6.6604	6.42552	6.3984	6.46055	6.41418	6.54144	6.44802	-0.212376	9.35412e-05	ENSMUSG00000029419	6.75999	6.82716	6.81101	6.95297	6.86429	6.84308	6.52357	6.63302	6.70237	6.67327	6.78602	6.66365	-0.17943	0.0102834	Ajm1	apical junction component 1
1	ENSMUSG00000029544	9.25889	9.28592	9.21852	9.38932	9.37079	9.30469	9.15753	9.30729	9.30932	9.25835	9.25997	9.25849	-0.0461944	0.311479	ENSMUSG00000029544	9.22361	9.24878	9.24686	9.36669	9.33384	9.28396	9.0109	9.12147	9.15634	9.12842	9.05939	9.0953	-0.188652	0.00117674	ENSMUSG00000029544	9.5483	9.50846	9.4713	9.49203	9.40757	9.48553	9.10838	9.22834	9.21894	9.35972	9.38081	9.25924	-0.226296	0.00344983	Cabp1	calcium binding protein 1
1	ENSMUSG00000029608	9.30439	9.48717	9.17018	9.28493	9.29707	9.30875	9.19157	9.14693	9.26309	9.23139	9.27441	9.22148	-0.0872698	0.158116	ENSMUSG00000029608	9.39039	9.67914	9.36736	9.52756	9.40611	9.47411	9.22907	8.99953	9.09224	9.15291	9.26738	9.14823	-0.325886	0.00255313	ENSMUSG00000029608	9.6962	9.42319	9.58561	9.57445	9.77293	9.61047	9.24908	9.24494	9.16782	9.42971	9.46307	9.31093	-0.29955	0.006744	Rph3a	rabphilin 3A
1	ENSMUSG00000029636	8.56022	8.60332	8.63201	8.50955	8.57401	8.57582	8.49333	8.51356	8.4265	8.54395	8.50451	8.49637	-0.0794508	0.0230912	ENSMUSG00000029636	8.64678	8.68915	8.64818	8.7029	8.6449	8.66638	8.42671	8.43888	8.40427	8.42372	8.49456	8.43763	-0.228755	2.66666e-06	ENSMUSG00000029636	8.85102	8.66647	8.71358	8.70025	8.72262	8.73079	8.42079	8.48777	8.53329	8.58032	8.61039	8.52651	-0.204277	0.00219948	Wasf3	WAS protein family, member 3
1	ENSMUSG00000029657	9.59019	9.69301	9.48315	9.48811	9.44725	9.54034	9.51435	9.48975	9.53105	9.33527	9.30964	9.43601	-0.104328	0.147431	ENSMUSG00000029657	9.82147	9.73062	9.91576	9.8034	9.8428	9.82281	9.5375	9.61724	9.53068	9.51367	9.55168	9.55016	-0.272652	5.1254e-05	ENSMUSG00000029657	9.81347	9.65442	9.64328	9.6427	9.69069	9.68891	9.54	9.56769	9.46911	9.66386	9.73229	9.59459	-0.0943225	0.134344	Hsph1	heat shock 105kDa/110kDa protein 1
1	ENSMUSG00000029674	8.89668	9.03191	9.00764	8.95809	9.0373	8.98633	8.8733	8.90078	8.87991	8.87954	8.89331	8.88537	-0.100959	0.00560115	ENSMUSG00000029674	8.94576	9.03062	9.07904	9.01851	9.02205	9.0192	8.793	8.75751	8.80601	8.82214	8.87007	8.80974	-0.209452	7.46113e-05	ENSMUSG00000029674	9.25323	9.13715	9.18626	9.22995	9.15474	9.19227	8.83062	8.94225	8.9636	9.03214	9.04109	8.96194	-0.230327	0.000770704	Limk1	LIM-domain containing, protein kinase
1	ENSMUSG00000029769	8.71236	8.773	8.81043	8.79832	8.80778	8.78038	8.66529	8.73464	8.69212	8.68851	8.63654	8.68342	-0.0969547	0.0040994	ENSMUSG00000029769	8.77722	8.79368	8.75009	8.8213	8.81233	8.79092	8.51542	8.50911	8.51833	8.5669	8.61172	8.5443	-0.246627	5.91563e-06	ENSMUSG00000029769	8.87271	8.92489	8.90748	8.98304	9.01932	8.94149	8.6062	8.69652	8.72511	8.77557	8.74891	8.71046	-0.231025	0.000372827	Ccdc136	coiled-coil domain containing 136
1	ENSMUSG00000029772	8.31661	8.37425	8.3792	8.3559	8.3464	8.35447	8.27985	8.34109	8.21793	8.24474	8.28047	8.27282	-0.081655	0.00844095	ENSMUSG00000029772	8.34306	8.4239	8.36804	8.31402	8.30142	8.35009	8.1299	8.13238	8.14368	8.13222	8.22219	8.15207	-0.198012	0.000106499	ENSMUSG00000029772	8.4298	8.29438	8.37649	8.35526	8.47283	8.38575	8.13825	8.22223	8.25656	8.26176	8.20297	8.21635	-0.169398	0.00211692	Ahcyl2	S-adenosylhomocysteine hydrolase-like 2
1	ENSMUSG00000029875	8.64837	8.58693	8.5863	8.64693	8.63241	8.62019	8.50703	8.56346	8.56695	8.47882	8.47834	8.51892	-0.101268	0.0029771	ENSMUSG00000029875	8.62818	8.72414	8.72886	8.69583	8.54486	8.66437	8.36728	8.41299	8.41711	8.38103	8.49556	8.41479	-0.249579	0.000312208	ENSMUSG00000029875	8.57196	8.51144	8.41905	8.36054	8.40842	8.45428	8.29441	8.30311	8.3272	8.39336	8.40566	8.34475	-0.109537	0.0397797	Ccdc184	coiled-coil domain containing 184
1	ENSMUSG00000030000	9.39179	9.38614	9.46531	9.44276	9.462	9.4296	9.38056	9.38183	9.34615	9.32783	9.34245	9.35576	-0.0738371	0.00644607	ENSMUSG00000030000	9.47442	9.49827	9.46518	9.47733	9.43063	9.46917	9.15331	9.13369	9.25569	9.21438	9.34597	9.22061	-0.248556	0.00024258	ENSMUSG00000030000	9.60259	9.49944	9.48768	9.56919	9.58501	9.54878	9.17077	9.2523	9.35957	9.38117	9.37313	9.30739	-0.241396	0.000941096	Add2	adducin 2 (beta)
1	ENSMUSG00000030020	7.93452	7.97632	7.9389	7.86099	7.89017	7.92018	7.86127	7.90134	7.83453	7.84308	7.88997	7.86604	-0.0541397	0.053684	ENSMUSG00000030020	8.00388	8.12349	8.02621	8.0458	7.99019	8.03791	7.83007	7.83824	7.79287	7.84655	7.86633	7.83481	-0.2031	5.69633e-05	ENSMUSG00000030020	7.93843	7.84764	7.80957	7.8624	7.96631	7.88487	7.73418	7.63811	7.59604	7.76804	7.7847	7.70421	-0.180656	0.00504415	Prickle2	prickle planar cell polarity protein 2
1	ENSMUSG00000030231	8.41814	8.51075	8.38994	8.5401	8.58756	8.4893	8.42617	8.53099	8.49624	8.36255	8.46195	8.45558	-0.0337167	0.495212	ENSMUSG00000030231	8.46547	8.40877	8.55966	8.59755	8.53925	8.51414	8.32502	8.33711	8.30692	8.3528	8.36987	8.33834	-0.175794	0.00115941	ENSMUSG00000030231	8.85013	8.76142	8.79211	8.76232	8.74491	8.78218	8.43191	8.51948	8.55331	8.65065	8.66409	8.56389	-0.21829	0.00163616	Plekha5	pleckstrin homology domain containing, family A member 5
1	ENSMUSG00000030246	12.7224	12.7915	12.7479	12.8049	12.8313	12.7796	12.7004	12.7654	12.7551	12.6734	12.729	12.7247	-0.0549374	0.0678777	ENSMUSG00000030246	12.7736	12.7502	12.8362	12.8191	12.7883	12.7935	12.6093	12.6468	12.5498	12.6144	12.6982	12.6237	-0.169791	0.000365068	ENSMUSG00000030246	12.8947	12.9291	12.9132	12.9121	12.8212	12.8941	12.615	12.624	12.6457	12.7571	12.7423	12.6768	-0.217256	0.000296132	Ldhb	lactate dehydrogenase B
1	ENSMUSG00000030257	7.4915	7.54062	7.40716	7.43164	7.43107	7.4604	7.38589	7.39732	7.37168	7.3759	7.41164	7.38849	-0.0719099	0.0224242	ENSMUSG00000030257	7.5475	7.72738	7.53863	7.58304	7.55748	7.59081	7.38157	7.30131	7.3609	7.39223	7.47929	7.38306	-0.207744	0.00177482	ENSMUSG00000030257	7.65979	7.49813	7.56762	7.65593	7.75131	7.62655	7.40605	7.47681	7.41808	7.48079	7.50923	7.45819	-0.168363	0.00764156	Srgap3	SLIT-ROBO Rho GTPase activating protein 3
1	ENSMUSG00000030302	9.15376	9.26335	9.07748	9.07833	9.08162	9.13091	8.95037	9.01615	9.04705	9.01384	9.03025	9.01153	-0.119373	0.0168563	ENSMUSG00000030302	9.1678	9.41478	9.18793	9.33471	9.24569	9.27018	8.91071	8.86146	8.8554	8.97206	9.04197	8.92832	-0.341863	0.000374363	ENSMUSG00000030302	9.4357	9.29837	9.35182	9.50348	9.53015	9.4239	8.99173	9.08702	9.09076	9.23136	9.20539	9.12125	-0.302652	0.0012179	Atp2b2	ATPase, Ca++ transporting, plasma membrane 2
1	ENSMUSG00000030307	10.3078	10.4137	10.4122	10.3821	10.4318	10.3895	10.2554	10.2817	10.3925	10.2326	10.3136	10.2952	-0.0943597	0.0286908	ENSMUSG00000030307	10.4967	10.6112	10.4553	10.4012	10.348	10.4625	9.77931	9.78009	9.82992	9.90323	10.1562	9.88976	-0.572762	0.00012892	ENSMUSG00000030307	10.2861	10.3726	10.4194	10.3803	10.4328	10.3782	9.7967	9.94692	10.0114	10.1725	10.2215	10.0298	-0.348436	0.00264557	Slc6a11	solute carrier family 6 (neurotransmitter transporter, GABA), member 11
1	ENSMUSG00000030310	10.5489	10.7165	10.7456	10.7193	10.6933	10.6847	10.5778	10.6302	10.6126	10.5466	10.6616	10.6057	-0.0789448	0.0857339	ENSMUSG00000030310	10.7064	10.8264	10.6802	10.6404	10.5637	10.6834	10.1206	10.1928	10.262	10.2608	10.4687	10.261	-0.422446	0.000387275	ENSMUSG00000030310	10.5655	10.6239	10.6287	10.6539	10.8354	10.6615	10.1379	10.2637	10.332	10.4894	10.4616	10.3369	-0.324556	0.00347544	Slc6a1	solute carrier family 6 (neurotransmitter transporter, GABA), member 1
1	ENSMUSG00000030317	9.6732	9.75334	9.68096	9.85327	9.74405	9.74096	9.76205	9.87511	9.73182	9.78776	9.78778	9.7889	0.0479405	0.267629	ENSMUSG00000030317	9.7151	9.61931	9.70516	9.78047	9.62324	9.68866	9.36057	9.49738	9.36989	9.37665	9.64159	9.44922	-0.23944	0.00485647	ENSMUSG00000030317	9.79372	9.6867	9.73185	9.62818	9.7787	9.72383	9.30135	9.42354	9.62488	9.75833	9.47494	9.51661	-0.207223	0.0411662	Timp4	tissue inhibitor of metalloproteinase 4
1	ENSMUSG00000030337	10.8269	10.8879	10.8908	10.9413	11.0068	10.9107	10.8168	10.886	10.8877	10.7727	10.872	10.847	-0.0637059	0.129145	ENSMUSG00000030337	10.8348	10.8835	10.8819	10.8706	10.7868	10.8515	10.5844	10.5361	10.6493	10.6538	10.7727	10.6393	-0.212247	0.00129803	ENSMUSG00000030337	10.9489	10.9912	11.0447	11.0819	11.1051	11.0344	10.6637	10.6817	10.7887	10.8439	10.803	10.7562	-0.278147	0.0002898	Vamp1	vesicle-associated membrane protein 1
1	ENSMUSG00000030428	10.5999	10.6788	10.6174	10.6627	10.6805	10.6479	10.5307	10.6476	10.581	10.4951	10.6316	10.5772	-0.07065	0.0672751	ENSMUSG00000030428	10.5372	10.6735	10.5863	10.6968	10.5546	10.6097	9.99728	10.0984	10.141	10.0789	10.361	10.1353	-0.474348	0.000127133	ENSMUSG00000030428	10.6691	10.6045	10.5944	10.6745	10.7097	10.6504	10.0311	10.4285	10.5142	10.5827	10.4969	10.4107	-0.239747	0.0440912	Ttyh1	tweety family member 1
1	ENSMUSG00000030495	9.70904	9.74834	9.77181	9.76941	9.7661	9.75294	9.65108	9.71166	9.59754	9.61117	9.71037	9.65636	-0.0965744	0.00680831	ENSMUSG00000030495	9.79096	9.76705	9.81895	9.70056	9.70491	9.75648	9.16578	9.2769	9.19421	9.23823	9.53814	9.28265	-0.473833	0.000151248	ENSMUSG00000030495	9.80954	9.78414	9.80743	9.88518	9.88062	9.83338	9.24149	9.27539	9.31939	9.60101	9.65001	9.41746	-0.415924	0.00155619	Slc7a10	solute carrier family 7 (cationic amino acid transporter, y+ system), member 10
1	ENSMUSG00000030519	9.75441	9.79014	9.80316	9.78702	9.89411	9.80577	9.69463	9.73081	9.73938	9.68838	9.7614	9.72292	-0.082847	0.0160579	ENSMUSG00000030519	9.77616	9.70474	9.79546	9.81104	9.78192	9.77386	9.50465	9.51122	9.56137	9.59469	9.68523	9.57143	-0.202431	0.000666022	ENSMUSG00000030519	9.90099	9.93423	9.85738	9.99132	9.99788	9.93636	9.55745	9.68832	9.77084	9.80112	9.7723	9.71801	-0.218353	0.00292503	Apba2	amyloid beta (A4) precursor protein-binding, family A, member 2
1	ENSMUSG00000030683	10.7054	10.9408	10.8118	10.8687	10.8093	10.8272	10.6127	10.6922	10.7912	10.6596	10.8423	10.7196	-0.107599	0.0979389	ENSMUSG00000030683	10.6733	10.8095	10.9147	11.0639	10.7961	10.8515	10.6068	10.6316	10.626	10.6167	10.698	10.6358	-0.215672	0.0126238	ENSMUSG00000030683	11.1719	10.8757	11.0527	11.0833	11.2713	11.091	10.6193	10.5974	10.743	10.8586	10.8299	10.7296	-0.361355	0.00273572	Sez6l2	seizure related 6 homolog like 2
1	ENSMUSG00000030701	12.0446	12.0535	12.0503	12.0243	12.1577	12.0661	12.0039	11.9672	11.8942	11.9609	11.9908	11.9634	-0.102683	0.00931128	ENSMUSG00000030701	12.0708	11.947	12.1271	12.1136	12.195	12.0907	11.701	11.7427	11.6803	11.7392	11.9431	11.7613	-0.329444	0.000746132	ENSMUSG00000030701	12.1304	12.2824	12.1998	12.173	12.0856	12.1742	11.7796	11.8447	11.8917	12.0165	11.9614	11.8987	-0.275482	0.000867844	Plekhb1	pleckstrin homology domain containing, family B (evectins) member 1
1	ENSMUSG00000030729	9.42133	9.40144	9.45855	9.41077	9.30889	9.4002	9.42992	9.50536	9.31724	9.3085	9.39798	9.3918	-0.00839554	0.854294	ENSMUSG00000030729	9.28177	9.4307	9.28761	9.38771	9.33345	9.34425	9.13592	9.21827	9.20795	9.15521	9.24759	9.19299	-0.151259	0.00273145	ENSMUSG00000030729	9.28801	9.1433	9.14744	9.11816	9.19347	9.17808	9.00757	8.91228	8.8691	8.94186	8.91048	8.92826	-0.249818	0.000168401	Pgm2l1	phosphoglucomutase 2-like 1
1	ENSMUSG00000030731	9.07759	9.14371	9.21687	9.1946	9.21052	9.16866	8.87452	9.12364	9.11284	9.06005	9.15235	9.06468	-0.10398	0.101813	ENSMUSG00000030731	9.09551	9.14718	9.16663	9.14443	9.02328	9.11541	8.89767	8.8778	8.94397	8.93793	9.04655	8.94078	-0.174622	0.00205701	ENSMUSG00000030731	9.1279	9.26984	9.28019	9.31082	9.37797	9.27334	8.98609	8.93639	9.12206	9.13589	9.1305	9.06219	-0.211159	0.00699679	Syt3	synaptotagmin III
1	ENSMUSG00000030739	8.34513	8.37608	8.28548	8.21279	8.22651	8.2892	8.07234	8.22187	8.16472	8.2344	8.21937	8.18254	-0.106657	0.0411672	ENSMUSG00000030739	8.27584	8.34325	8.33331	8.44904	8.38385	8.35706	8.16941	8.18447	8.12988	8.1625	8.22779	8.17481	-0.182248	0.000546225	ENSMUSG00000030739	8.65093	8.51398	8.57964	8.64632	8.5731	8.59279	8.22488	8.29886	8.30081	8.36028	8.38237	8.31344	-0.279353	7.31642e-05	Myh14	myosin, heavy polypeptide 14
1	ENSMUSG00000030806	9.21599	9.28442	9.17512	9.15193	9.24523	9.21454	9.07733	9.07228	9.20243	9.12905	9.1822	9.13266	-0.0818784	0.050465	ENSMUSG00000030806	9.34112	9.46849	9.3583	9.48571	9.42797	9.41632	9.14113	9.07887	9.16312	9.20722	9.22719	9.16351	-0.252811	0.000189559	ENSMUSG00000030806	9.50683	9.36416	9.45779	9.49456	9.49497	9.46366	9.19993	9.17543	9.14529	9.24694	9.30794	9.21511	-0.248555	0.000206254	Stx1b	syntaxin 1B
1	ENSMUSG00000030835	9.51389	9.65297	9.60396	9.64433	9.61953	9.60694	9.47147	9.52464	9.59884	9.55741	9.50693	9.53186	-0.0750819	0.0525532	ENSMUSG00000030835	9.63387	9.73863	9.76307	9.72354	9.6357	9.69897	9.49608	9.44765	9.47533	9.51377	9.60088	9.50674	-0.192223	0.000891157	ENSMUSG00000030835	9.80989	9.76128	9.79982	9.87302	9.86567	9.82193	9.53087	9.49965	9.60302	9.6825	9.70425	9.60406	-0.217875	0.0013634	Nomo1	nodal modulator 1
1	ENSMUSG00000030854	7.8158	7.87048	7.80982	7.84115	7.78377	7.8242	7.74748	7.7705	7.83961	7.69335	7.71777	7.75374	-0.0704626	0.0419378	ENSMUSG00000030854	7.78452	7.8949	7.88367	7.87832	7.84288	7.85686	7.63948	7.63531	7.63814	7.66877	7.69616	7.65557	-0.201287	2.49561e-05	ENSMUSG00000030854	8.03227	7.99572	7.91872	7.93832	7.87772	7.95255	7.65413	7.70503	7.63708	7.79467	7.89255	7.73669	-0.21586	0.00440088	Ptpn5	protein tyrosine phosphatase, non-receptor type 5
1	ENSMUSG00000030878	9.00421	9.00189	9.09173	9.03433	9.17343	9.06112	9.05197	9.09677	9.0187	8.93498	9.06036	9.03256	-0.0285598	0.519828	ENSMUSG00000030878	9.08286	8.97666	9.03798	9.04872	9.05793	9.04083	8.80093	8.83335	8.86452	8.83907	8.95709	8.85899	-0.181838	0.000452296	ENSMUSG00000030878	9.1131	9.21615	9.22266	9.03138	9.17518	9.1517	8.89877	8.88074	8.89579	9.05462	8.99196	8.94438	-0.207319	0.00297583	Cdr2	cerebellar degeneration-related 2
1	ENSMUSG00000031111	7.27064	6.98002	7.12577	7.03281	7.05488	7.09282	7.2566	7.04292	6.96291	7.13891	7.00376	7.08102	-0.011803	0.875239	ENSMUSG00000031111	7.35916	7.05528	6.98486	6.85037	7.04448	7.05883	6.72026	6.74962	6.64346	6.72173	6.90129	6.74727	-0.311561	0.0104071	ENSMUSG00000031111	6.09235	6.81083	6.62458	6.47937	6.35323	6.47207	5.38852	6.42422	6.50588	6.57612	6.5283	6.28461	-0.187463	0.485131	Igsf1	immunoglobulin superfamily, member 1
1	ENSMUSG00000031137	7.04601	6.98834	7.01172	7.02514	7.12673	7.03959	7.06932	7.03489	6.9998	7.0266	6.99199	7.02452	-0.015069	0.597586	ENSMUSG00000031137	6.94499	7.04201	6.90718	6.97961	6.9468	6.96412	6.85192	6.83687	6.87751	6.83783	6.92813	6.86645	-0.0976654	0.00872134	ENSMUSG00000031137	6.82402	6.79474	6.80812	6.75881	6.83194	6.80352	5.49675	6.72196	6.7667	6.69236	6.76494	6.48854	-0.314984	0.240909	Fgf13	fibroblast growth factor 13
1	ENSMUSG00000031209	6.44829	6.53753	6.48798	6.49254	6.52938	6.49914	6.45475	6.57604	6.48905	6.45137	6.51476	6.49719	-0.00194872	0.946145	ENSMUSG00000031209	6.23209	6.29275	6.28058	6.27364	6.17145	6.2501	6.09888	6.15465	6.154	6.13881	6.18312	6.14589	-0.104208	0.00397089	ENSMUSG00000031209	6.16337	6.04724	6.11146	6.10975	6.21933	6.13023	5.2195	5.90089	6.0078	6.01055	5.89756	5.80726	-0.322972	0.0659801	Heph	hephaestin
1	ENSMUSG00000031442	8.22598	8.3035	8.25338	8.25837	8.23906	8.25606	8.15462	8.27555	8.1962	8.13596	8.16464	8.18539	-0.0706638	0.034903	ENSMUSG00000031442	8.22686	8.30934	8.26969	8.24508	8.18561	8.24732	7.95242	7.98543	8.01821	7.99627	8.08523	8.00751	-0.239805	4.73762e-05	ENSMUSG00000031442	8.36949	8.33772	8.33638	8.34538	8.42795	8.36338	7.96482	8.00275	8.04589	8.17537	8.13472	8.06471	-0.298673	0.000121825	Mcf2l	mcf.2 transforming sequence-like
1	ENSMUSG00000031543	7.75683	7.86172	7.79104	7.76474	7.77975	7.79082	7.6563	7.70305	7.69349	7.67509	7.70321	7.68623	-0.104588	0.0010076	ENSMUSG00000031543	7.77811	7.96824	7.87807	7.91486	7.8403	7.87592	7.56623	7.58235	7.59381	7.64998	7.72699	7.62387	-0.252045	0.000418625	ENSMUSG00000031543	8.00282	7.818	7.78301	7.83684	7.96372	7.88088	7.58071	7.6458	7.57099	7.79422	7.79069	7.67648	-0.204397	0.014041	Ank1	ankyrin 1, erythroid
1	ENSMUSG00000031561	7.93633	7.95147	7.92356	7.94666	7.90949	7.9335	7.84858	7.93068	7.88946	7.86267	7.85632	7.87754	-0.0559573	0.0104216	ENSMUSG00000031561	7.91284	7.93732	7.93581	7.96579	7.87115	7.92458	7.6725	7.7158	7.74888	7.78453	7.78977	7.7423	-0.182286	0.000146692	ENSMUSG00000031561	8.08744	7.92828	7.97585	7.99134	8.0996	8.0165	7.70151	7.7653	7.8524	7.8924	7.88513	7.81935	-0.197154	0.00417643	Tenm3	teneurin transmembrane protein 3
1	ENSMUSG00000031617	10.1147	10.0715	10.1145	10.1596	10.2157	10.1352	10.0992	10.1734	9.97973	10.0195	10.0617	10.0667	-0.0684784	0.136563	ENSMUSG00000031617	10.095	10.0292	10.0639	10.116	10.2686	10.1145	9.79687	9.80703	9.72967	9.83228	9.97598	9.82836	-0.286184	0.00112705	ENSMUSG00000031617	10.2469	10.208	10.167	10.1875	10.0704	10.176	9.8573	9.83101	9.93288	9.95631	9.95691	9.90688	-0.269075	0.000136965	Tmem184c	transmembrane protein 184C
1	ENSMUSG00000031647	8.41595	8.32444	8.36929	8.23633	8.33329	8.33586	8.33856	8.37859	8.21606	8.29353	8.26392	8.29813	-0.0377278	0.384323	ENSMUSG00000031647	8.29391	8.40738	8.25669	8.35876	8.43517	8.35038	8.15834	8.17644	8.11865	8.13889	8.26069	8.1706	-0.179778	0.0025127	ENSMUSG00000031647	8.44916	8.28879	8.27735	8.30882	8.26274	8.31737	8.12846	8.08533	8.08308	8.10974	8.14875	8.11107	-0.206305	0.000443914	Mfap3l	microfibrillar-associated protein 3-like
1	ENSMUSG00000031654	8.13496	8.12668	8.10385	8.16248	8.17001	8.1396	8.03258	8.02795	8.16982	7.95	8.07901	8.05187	-0.087722	0.0498206	ENSMUSG00000031654	8.05583	8.11453	8.10677	8.20486	8.16909	8.13021	7.91256	7.99942	7.97819	7.98321	8.07047	7.98877	-0.141445	0.00447078	ENSMUSG00000031654	8.39047	8.31583	8.20111	8.26878	8.18582	8.2724	7.93104	7.90873	8.02318	8.07209	8.11135	8.00928	-0.263123	0.00129468	Cbln1	cerebellin 1 precursor protein
1	ENSMUSG00000031661	8.55162	8.55195	8.41142	8.35937	8.387	8.45227	8.45688	8.31191	8.28577	8.48693	8.48115	8.40453	-0.04774	0.450548	ENSMUSG00000031661	8.47731	8.35242	8.48343	8.46848	8.54096	8.46452	8.20294	8.22726	8.15045	8.21755	8.29087	8.21781	-0.246705	0.000195317	ENSMUSG00000031661	8.33665	8.54115	8.19416	8.39409	8.22878	8.33897	8.09397	7.82767	7.82351	8.16125	7.9961	7.9805	-0.358468	0.00468294	Nkd1	naked cuticle 1
1	ENSMUSG00000031708	12.4381	12.4334	12.395	12.4783	12.5857	12.4661	12.4097	12.4046	12.4731	12.4112	12.4763	12.435	-0.0311201	0.418718	ENSMUSG00000031708	12.4493	12.2972	12.4528	12.5458	12.5407	12.4572	12.2072	12.285	12.2664	12.3189	12.3899	12.2935	-0.163664	0.0165266	ENSMUSG00000031708	12.5958	12.6864	12.7219	12.6481	12.5186	12.6342	12.2539	12.3352	12.3836	12.4847	12.4192	12.3753	-0.258856	0.00118948	Tecr	trans-2,3-enoyl-CoA reductase
1	ENSMUSG00000031808	9.13886	9.24397	9.30644	9.30867	9.32396	9.26438	9.08245	9.29973	9.17053	9.09245	9.24402	9.17784	-0.0865455	0.150131	ENSMUSG00000031808	9.10555	9.21932	9.20187	9.25519	9.05657	9.1677	8.89109	8.97901	8.99359	8.9571	9.15523	8.99521	-0.172494	0.0169207	ENSMUSG00000031808	9.58593	9.32889	9.57716	9.55058	9.67958	9.54443	8.99789	9.33342	9.49552	9.42934	9.43979	9.33919	-0.205237	0.0900705	Slc27a1	solute carrier family 27 (fatty acid transporter), member 1
1	ENSMUSG00000031824	9.6052	9.65824	9.65344	9.68594	9.69677	9.65992	9.5215	9.65835	9.60401	9.48518	9.57171	9.56815	-0.0917712	0.0282153	ENSMUSG00000031824	9.69763	9.66557	9.67959	9.73119	9.63255	9.6813	9.36258	9.38503	9.40768	9.45294	9.54713	9.43107	-0.250232	0.000130988	ENSMUSG00000031824	9.79593	9.73902	9.81251	9.79565	9.85185	9.79899	9.40286	9.4868	9.52992	9.63081	9.62254	9.53459	-0.264406	0.000461833	6430548M08Rik	RIKEN cDNA 6430548M08 gene
1	ENSMUSG00000031840	11.6167	11.6654	11.5757	11.6907	11.7551	11.6607	11.6209	11.6389	11.6967	11.5853	11.6728	11.6429	-0.017813	0.6384	ENSMUSG00000031840	11.6383	11.6281	11.7202	11.7651	11.7079	11.6919	11.4446	11.5038	11.4982	11.5042	11.5735	11.5049	-0.187022	0.0004705	ENSMUSG00000031840	11.7872	11.902	11.8427	11.8103	11.7111	11.8107	11.4635	11.5407	11.5904	11.7091	11.6825	11.5972	-0.213425	0.00472321	Rab3a	RAB3A, member RAS oncogene family
1	ENSMUSG00000031865	9.99876	9.99842	9.97559	9.97331	9.99888	9.98899	9.80942	9.89577	9.88341	9.90298	9.90505	9.87933	-0.109666	0.000396194	ENSMUSG00000031865	10.0273	10.0775	10.0691	10.1217	10.023	10.0637	9.84364	9.81328	9.83509	9.86343	9.90233	9.85156	-0.212163	1.83793e-05	ENSMUSG00000031865	10.2211	10.1604	10.1735	10.2832	10.276	10.2228	9.87361	9.9732	9.98543	10.0556	10.0787	9.99331	-0.22953	0.000809475	Dctn1	dynactin 1
1	ENSMUSG00000031980	10.9729	11.2499	11.0651	11.3197	11.3093	11.1834	10.9918	11.2648	11.0956	10.9151	11.2621	11.1059	-0.0774783	0.45679	ENSMUSG00000031980	10.9148	11.0862	10.9744	11.1792	10.9377	11.0185	9.97923	10.5172	10.3526	10.2868	10.7648	10.3801	-0.63836	0.00177446	ENSMUSG00000031980	11.1018	11.0008	11.0611	11.1503	11.3816	11.1391	10.0634	10.8507	11.0866	11.1868	10.8448	10.8065	-0.332647	0.148205	Agt	angiotensinogen (serpin peptidase inhibitor, clade A, member 8)
1	ENSMUSG00000031983	8.25565	8.3515	8.33133	8.25505	8.19855	8.27842	8.19734	8.2034	8.2108	8.17303	8.26089	8.20909	-0.0693252	0.0583896	ENSMUSG00000031983	8.1847	8.35204	8.35802	8.21802	8.15108	8.25277	7.93019	7.94226	7.97285	7.96083	8.09671	7.98057	-0.272204	0.000834487	ENSMUSG00000031983	7.89855	7.89828	7.78803	7.89391	7.95766	7.88729	7.82072	7.72415	7.66698	7.89654	7.82443	7.78656	-0.100723	0.073787	2310022B05Rik	RIKEN cDNA 2310022B05 gene
1	ENSMUSG00000031996	11.9223	11.9189	11.9298	11.9633	11.9886	11.9446	11.9069	11.9485	11.8933	11.8817	11.9313	11.9123	-0.0322613	0.115326	ENSMUSG00000031996	11.9259	11.9458	11.9224	11.975	11.9936	11.9525	11.666	11.706	11.7173	11.7366	11.8642	11.738	-0.214521	0.000360196	ENSMUSG00000031996	12.0586	12.0408	11.9794	12.0214	12.0072	12.0215	11.6932	11.7595	11.7925	11.8885	11.8472	11.7962	-0.225286	0.000272894	Aplp2	amyloid beta (A4) precursor-like protein 2
1	ENSMUSG00000032018	10.2625	10.1708	10.2368	10.1265	10.2117	10.2016	10.2634	10.135	10.0247	10.2339	10.1981	10.171	-0.0306186	0.54764	ENSMUSG00000032018	10.2097	10.0937	10.0572	10.095	10.247	10.1405	9.96526	9.97456	9.91551	9.97276	10.03	9.97162	-0.168895	0.0034411	ENSMUSG00000032018	9.64295	9.90495	9.83322	9.82961	9.7275	9.78765	9.8202	9.32453	9.31564	9.45666	9.39163	9.46173	-0.325914	0.0138501	Sc5d	sterol-C5-desaturase
1	ENSMUSG00000032064	8.60019	8.63298	8.72056	8.63134	8.66792	8.6506	8.60986	8.68719	8.51596	8.5349	8.58811	8.5872	-0.0633948	0.121193	ENSMUSG00000032064	8.51363	8.54417	8.57674	8.60052	8.58064	8.56314	8.27182	8.34579	8.35011	8.32168	8.48787	8.35545	-0.207688	0.00071181	ENSMUSG00000032064	8.57658	8.49472	8.47489	8.47745	8.55322	8.51537	8.25141	8.19198	8.21434	8.31478	8.16748	8.228	-0.287375	2.41047e-05	Dixdc1	DIX domain containing 1
1	ENSMUSG00000032186	9.8159	9.8072	9.7915	9.79412	9.78331	9.79841	9.78897	9.83321	9.73119	9.66206	9.72637	9.74836	-0.0500486	0.131486	ENSMUSG00000032186	9.84703	9.99588	9.81122	9.81945	9.79895	9.85451	9.55186	9.57167	9.60715	9.59919	9.68097	9.60217	-0.252337	0.000340836	ENSMUSG00000032186	9.8527	9.68369	9.71639	9.73667	9.88093	9.77408	9.50309	9.44966	9.53661	9.6041	9.53862	9.52642	-0.247659	0.000704495	Tmod2	tropomodulin 2
1	ENSMUSG00000032232	8.511	8.53481	8.53161	8.50461	8.55336	8.52708	8.40459	8.51632	8.40829	8.40837	8.44916	8.43735	-0.0897311	0.00464074	ENSMUSG00000032232	8.4946	8.50252	8.48007	8.56072	8.60718	8.52902	8.32768	8.38723	8.33837	8.34146	8.45346	8.36964	-0.159378	0.00139609	ENSMUSG00000032232	8.86673	8.63977	8.67965	8.68667	8.76535	8.72763	8.36064	8.48549	8.42526	8.56113	8.51121	8.46875	-0.258888	0.00125007	Cgnl1	cingulin-like 1
1	ENSMUSG00000032356	10.1137	10.1895	10.1652	10.204	10.268	10.1881	10.0682	10.1108	10.2166	10.0717	10.1336	10.1202	-0.0679045	0.103417	ENSMUSG00000032356	10.227	10.3468	10.2054	10.3364	10.2198	10.2671	9.96425	9.88635	9.96041	10.0184	10.0696	9.97979	-0.287279	0.000166686	ENSMUSG00000032356	10.2879	10.2945	10.208	10.2874	10.3095	10.2774	9.94632	9.96651	10.048	10.1047	10.0675	10.0266	-0.250846	9.73246e-05	Rasgrf1	RAS protein-specific guanine nucleotide-releasing factor 1
1	ENSMUSG00000032452	7.87784	7.95892	7.89666	7.87457	7.9209	7.90578	7.80242	7.89709	7.873	7.87446	7.93704	7.8768	-0.0289728	0.31302	ENSMUSG00000032452	7.93502	8.03006	7.97795	8.02019	7.94752	7.98215	7.8736	7.75889	7.8063	7.83397	7.88167	7.83089	-0.151261	0.000895098	ENSMUSG00000032452	8.20735	7.98226	8.15997	8.09714	8.19961	8.12927	7.86465	7.78235	7.80005	7.87981	7.98027	7.86143	-0.267843	0.00115471	Clstn2	calsyntenin 2
1	ENSMUSG00000032517	13.7797	13.7616	13.8196	13.7003	13.8328	13.7788	13.7614	13.6864	13.524	13.6661	13.8073	13.689	-0.0897446	0.13429	ENSMUSG00000032517	13.7195	13.4248	13.7303	13.6707	13.8353	13.6761	13.5102	13.5866	13.4381	13.4854	13.6321	13.5305	-0.145641	0.0942867	ENSMUSG00000032517	13.5338	13.5645	13.5002	13.5944	13.6836	13.5753	13.466	13.0109	13.1757	13.3046	13.0968	13.2108	-0.36449	0.00283076	Mobp	myelin-associated oligodendrocytic basic protein
1	ENSMUSG00000032549	10.0224	10.0931	10.0841	10.0704	10.0698	10.068	9.99888	10.0362	9.97687	9.959	10.0073	9.99564	-0.0723216	0.00382842	ENSMUSG00000032549	10.107	10.2573	10.1825	10.1708	10.1328	10.1701	9.84378	9.7287	9.85599	9.86384	9.97681	9.85382	-0.316255	0.00014767	ENSMUSG00000032549	10.2154	10.1084	10.1291	10.1802	10.2054	10.1677	9.83276	9.85039	9.90906	10.0291	10.0171	9.92768	-0.240016	0.000813814	Rab6b	RAB6B, member RAS oncogene family
1	ENSMUSG00000032598	13.1514	13.2784	13.3047	13.2648	13.2725	13.2544	13.1427	13.2349	13.2501	13.1873	13.2883	13.2206	-0.0337261	0.38535	ENSMUSG00000032598	13.4056	13.3182	13.3768	13.429	13.3008	13.3661	13.0295	13.1085	13.0932	13.1924	13.3347	13.1516	-0.214433	0.00613201	ENSMUSG00000032598	13.5696	13.5707	13.5749	13.5128	13.6838	13.5824	13.1672	13.3219	13.4097	13.4295	13.3983	13.3453	-0.237058	0.0027409	Nckipsd	NCK interacting protein with SH3 domain
1	ENSMUSG00000032607	8.42029	8.38489	8.42847	8.45438	8.39641	8.41689	8.40883	8.37693	8.36001	8.34576	8.25107	8.34852	-0.0683678	0.0474362	ENSMUSG00000032607	8.54105	8.36431	8.50567	8.5613	8.53417	8.5013	8.17341	8.25687	8.20958	8.25015	8.33679	8.24536	-0.255941	0.000443136	ENSMUSG00000032607	8.51701	8.56029	8.44346	8.57628	8.4658	8.51257	8.27379	8.36466	8.39424	8.46969	8.5522	8.41092	-0.101649	0.0956761	Amt	aminomethyltransferase
1	ENSMUSG00000032648	8.96481	9.06747	9.09559	9.07924	9.10731	9.06288	9.04814	9.06829	9.00877	9.02687	9.07187	9.04479	-0.018096	0.538533	ENSMUSG00000032648	9.05382	9.05779	9.03694	9.178	9.02635	9.07058	8.72163	8.77417	8.76336	8.78969	8.93613	8.79699	-0.273587	0.000329458	ENSMUSG00000032648	9.26904	9.24436	9.24164	9.30716	9.22444	9.25733	8.80271	8.98118	9.07443	9.20162	9.09519	9.03102	-0.226306	0.0107955	Pygm	muscle glycogen phosphorylase
1	ENSMUSG00000032816	6.98139	7.00765	7.02532	7.02021	6.97267	7.00145	6.91236	6.9843	6.9399	6.91947	6.93195	6.9376	-0.0638511	0.00457601	ENSMUSG00000032816	7.00381	7.06114	7.02902	7.02286	6.96346	7.01606	6.7575	6.72249	6.73931	6.76465	6.87044	6.77088	-0.245179	4.23958e-05	ENSMUSG00000032816	7.24367	7.17539	7.1628	7.17094	7.23994	7.19855	6.8812	7.00525	6.99719	7.05881	7.16579	7.02165	-0.176899	0.00728219	Igdcc4	immunoglobulin superfamily, DCC subclass, member 4
1	ENSMUSG00000032826	9.65794	9.66224	9.64656	9.60371	9.58639	9.63137	9.61308	9.62002	9.54144	9.56101	9.58872	9.58485	-0.0465139	0.0617059	ENSMUSG00000032826	9.67729	9.75077	9.65878	9.68538	9.68052	9.69055	9.41425	9.38161	9.41883	9.45152	9.57599	9.44844	-0.242111	0.000187697	ENSMUSG00000032826	9.81228	9.63546	9.69642	9.69999	9.80003	9.72884	9.4494	9.4832	9.47944	9.61627	9.602	9.52606	-0.202776	0.00296125	Ank2	ankyrin 2, brain
1	ENSMUSG00000032827	8.5372	8.54794	8.5853	8.5125	8.51466	8.53952	8.50152	8.58018	8.48117	8.45464	8.49692	8.50289	-0.0366334	0.178368	ENSMUSG00000032827	8.52665	8.59222	8.47969	8.46166	8.51195	8.51443	8.23994	8.29715	8.32194	8.36699	8.39767	8.32474	-0.1897	0.000696246	ENSMUSG00000032827	8.60535	8.47852	8.44349	8.48355	8.52962	8.50811	8.24482	8.23258	8.2477	8.36108	8.2927	8.27577	-0.232333	0.000219891	Ppp1r9a	protein phosphatase 1, regulatory subunit 9A
1	ENSMUSG00000032854	12.9408	12.7216	12.8429	12.591	12.6144	12.7421	12.9241	12.6768	12.4682	12.8495	12.8004	12.7438	0.00165236	0.987718	ENSMUSG00000032854	12.7939	12.4816	12.6649	12.5601	12.8154	12.6632	12.5981	12.5349	12.3637	12.4672	12.6095	12.5147	-0.148506	0.0974559	ENSMUSG00000032854	11.812	12.1269	12.0645	11.9857	11.8235	11.9625	12.3873	11.4256	11.3973	11.5783	11.5899	11.6757	-0.286824	0.17509	Ugt8a	UDP galactosyltransferase 8A
1	ENSMUSG00000032883	11.2408	11.2046	11.2934	11.2232	11.2725	11.2469	11.2296	11.2574	11.0415	11.2261	11.2834	11.2076	-0.0393302	0.414941	ENSMUSG00000032883	11.148	11.0832	11.0843	11.1299	11.2294	11.135	10.7597	10.8317	10.8153	10.7435	10.9332	10.8167	-0.318277	7.45451e-05	ENSMUSG00000032883	11.0442	11.0418	10.9852	11.0634	10.9584	11.0186	10.684	10.5523	10.6532	10.778	10.5304	10.6396	-0.379033	5.8934e-05	Acsl3	acyl-CoA synthetase long-chain family member 3
1	ENSMUSG00000032890	8.29281	8.37183	8.4396	8.409	8.38054	8.37875	8.27365	8.39165	8.32718	8.27732	8.29493	8.31295	-0.0658063	0.0801611	ENSMUSG00000032890	8.4171	8.4627	8.45107	8.40541	8.25073	8.3974	8.02279	8.09335	8.1817	8.15473	8.26744	8.144	-0.253399	0.00197583	ENSMUSG00000032890	8.33467	8.35736	8.36811	8.38878	8.44771	8.37933	8.04853	8.10799	8.1658	8.2148	8.21859	8.15114	-0.228183	0.000310426	Rims3	regulating synaptic membrane exocytosis 3
1	ENSMUSG00000033105	8.1432	8.15695	8.32652	8.11734	8.18167	8.18514	8.11832	7.98658	8.01096	8.23153	8.22266	8.11401	-0.0711266	0.292361	ENSMUSG00000033105	8.07618	7.92633	7.89099	7.84681	7.93726	7.93551	7.72388	7.74716	7.77589	7.81088	7.79462	7.77049	-0.165027	0.0041615	ENSMUSG00000033105	7.42094	7.60995	7.68442	7.72818	7.66973	7.62264	7.54247	7.2071	7.28021	7.37513	7.37041	7.35506	-0.267579	0.00887246	Lss	lanosterol synthase
1	ENSMUSG00000033316	8.75431	8.77723	8.73982	8.76189	8.78282	8.76321	8.68184	8.72967	8.7453	8.63447	8.70154	8.69856	-0.0646476	0.0149067	ENSMUSG00000033316	8.76586	8.80892	8.83911	8.81107	8.76199	8.79739	8.6161	8.6993	8.58966	8.64284	8.6627	8.64212	-0.15527	0.000189176	ENSMUSG00000033316	8.97503	8.94564	9.01078	8.92976	8.95235	8.96271	8.61648	8.69633	8.72761	8.8473	8.76645	8.73083	-0.231879	0.000452537	Galnt9	polypeptide N-acetylgalactosaminyltransferase 9
1	ENSMUSG00000033389	9.13471	9.20931	9.2263	9.20219	9.24448	9.2034	9.05708	9.17156	9.16968	9.11516	9.17787	9.13827	-0.0651224	0.0603361	ENSMUSG00000033389	9.17439	9.24569	9.19776	9.13791	9.12666	9.17648	8.99608	8.92456	8.99496	9.00473	9.05567	8.9952	-0.18128	0.000305856	ENSMUSG00000033389	9.313	9.28644	9.35906	9.39982	9.44279	9.36022	9.01039	9.08352	9.13418	9.15602	9.15658	9.10814	-0.252084	0.000221108	Arhgap44	Rho GTPase activating protein 44
1	ENSMUSG00000033419	9.42469	9.51044	9.45266	9.4173	9.39236	9.43949	9.32951	9.40993	9.34388	9.34043	9.40918	9.36659	-0.072901	0.0264076	ENSMUSG00000033419	9.41645	9.62905	9.45484	9.51908	9.48853	9.50159	9.25005	9.25033	9.27476	9.25982	9.31553	9.2701	-0.23149	0.00030105	ENSMUSG00000033419	9.54315	9.38661	9.39038	9.42577	9.4057	9.43032	9.19524	9.137	9.07001	9.29881	9.21239	9.18269	-0.247631	0.000870131	Snap91	synaptosomal-associated protein 91
1	ENSMUSG00000033579	9.46391	9.36655	9.44264	9.2519	9.28335	9.36167	9.2754	9.13279	9.09892	9.31161	9.34891	9.23353	-0.128144	0.0843848	ENSMUSG00000033579	9.39861	9.25093	9.42974	9.37242	9.45362	9.38106	9.01826	8.94096	8.92631	8.99045	9.12443	9.00008	-0.38098	6.09143e-05	ENSMUSG00000033579	8.71531	8.8649	8.78254	8.84195	8.73039	8.78702	8.78516	8.27145	8.26607	8.52962	8.59134	8.48873	-0.298289	0.0204613	Fa2h	fatty acid 2-hydroxylase
1	ENSMUSG00000033597	7.92591	8.02888	7.89589	7.85256	7.94378	7.92941	7.68283	7.83248	7.83335	7.80182	7.84984	7.80007	-0.12934	0.0153748	ENSMUSG00000033597	8.01363	8.16906	8.10512	8.11739	7.97078	8.0752	7.75188	7.70809	7.82657	7.74621	7.80476	7.7675	-0.307694	8.18179e-05	ENSMUSG00000033597	8.29032	8.11083	8.15914	8.27819	8.26418	8.22053	7.78297	8.01818	7.97421	8.07846	8.10329	7.99142	-0.229109	0.00926787	Caskin1	CASK interacting protein 1
1	ENSMUSG00000033615	12.5022	12.5801	12.5366	12.5856	12.6674	12.5744	12.4556	12.4719	12.5126	12.4574	12.4812	12.4757	-0.0986291	0.0104537	ENSMUSG00000033615	12.594	12.5974	12.6748	12.6995	12.6703	12.6472	12.2023	12.2688	12.2754	12.2936	12.4029	12.2886	-0.358604	1.58747e-05	ENSMUSG00000033615	12.7438	12.7215	12.7284	12.8049	12.6465	12.729	12.2407	12.366	12.3874	12.533	12.4386	12.3931	-0.335881	0.00025631	Cplx1	complexin 1
1	ENSMUSG00000033676	9.03817	9.01382	9.06654	9.08279	9.0629	9.05284	9.04594	9.13175	8.98449	8.99673	9.03692	9.03917	-0.013676	0.645097	ENSMUSG00000033676	8.9342	9.10411	8.94021	9.02164	9.07406	9.01484	8.82651	8.78986	8.83728	8.83352	8.94525	8.84649	-0.168357	0.00452409	ENSMUSG00000033676	9.06047	9.03989	8.94301	8.98353	8.97109	8.9996	8.77601	8.76681	8.75245	8.82175	8.746	8.7726	-0.226997	2.1073e-05	Gabrb3	gamma-aminobutyric acid (GABA) A receptor, subunit beta 3
1	ENSMUSG00000033720	10.0847	10.0084	10.1	10.0434	10.0242	10.0521	9.99726	10.0108	9.97857	9.99302	9.95365	9.98667	-0.065452	0.0113618	ENSMUSG00000033720	10.1969	10.0629	10.0807	10.0083	10.0178	10.0733	9.76607	9.75671	9.73391	9.77676	9.93754	9.7942	-0.279127	0.000502084	ENSMUSG00000033720	9.96224	10.1952	10.2286	10.1639	10.1087	10.1317	9.78796	9.86808	9.91592	9.93215	10.0344	9.90769	-0.224029	0.00671876	Sfxn5	sideroflexin 5
1	ENSMUSG00000033763	7.62008	7.70495	7.5622	7.63638	7.65551	7.63582	7.5159	7.54814	7.56722	7.57574	7.59682	7.56076	-0.0750615	0.0238931	ENSMUSG00000033763	7.72533	7.92654	7.81965	7.85711	7.8155	7.82883	7.49854	7.45208	7.46474	7.57633	7.61232	7.5208	-0.308025	0.000139034	ENSMUSG00000033763	8.0955	7.7785	7.89036	8.00924	7.9707	7.94886	7.59049	7.79121	7.79179	7.87178	7.82131	7.77332	-0.175544	0.0410417	Mtss2	MTSS I-BAR domain containing 2
1	ENSMUSG00000033863	9.5067	9.46312	9.53026	9.58662	9.57654	9.53265	9.49743	9.52317	9.39844	9.40489	9.42502	9.44979	-0.0828569	0.0412739	ENSMUSG00000033863	9.36149	9.46586	9.31138	9.39768	9.47747	9.40278	9.13162	9.14959	9.19347	9.15103	9.23535	9.17221	-0.230564	0.000229896	ENSMUSG00000033863	9.413	9.45044	9.43969	9.44615	9.6124	9.47233	9.0825	9.18051	9.32411	9.27432	9.33071	9.23843	-0.233905	0.00424476	Klf9	Kruppel-like factor 9
1	ENSMUSG00000033904	9.13058	9.081	9.18561	9.00407	9.02745	9.08574	9.11245	9.12856	8.89636	8.98666	9.05463	9.03573	-0.0500111	0.383189	ENSMUSG00000033904	9.09405	9.05256	9.00905	9.00258	9.09169	9.04999	8.69414	8.72574	8.61701	8.68213	8.84269	8.71234	-0.337645	4.14403e-05	ENSMUSG00000033904	8.74705	8.78878	8.66186	8.75428	8.75903	8.7422	8.56996	8.39404	8.40878	8.60436	8.49338	8.4941	-0.248098	0.000752932	Ccp110	centriolar coiled coil protein 110
1	ENSMUSG00000033998	9.78541	9.87931	9.84601	9.92652	9.97388	9.88223	9.91324	9.94608	9.81767	9.79959	9.87698	9.87071	-0.0115134	0.79424	ENSMUSG00000033998	9.78726	9.77592	9.80906	9.85708	9.93139	9.83214	9.49717	9.60107	9.60083	9.54516	9.73256	9.59536	-0.236783	0.00123573	ENSMUSG00000033998	10.0618	9.93609	9.96596	9.91695	9.94091	9.96433	9.49553	9.65366	9.7793	9.86101	9.76452	9.7108	-0.253527	0.00586131	Kcnk1	potassium channel, subfamily K, member 1
1	ENSMUSG00000034156	8.1226	8.2377	8.18294	8.17894	8.19264	8.18296	8.02817	8.21519	8.16813	8.10446	8.11114	8.12542	-0.057546	0.154125	ENSMUSG00000034156	8.19939	8.30512	8.16479	8.12925	8.08344	8.1764	7.92086	7.9468	8.00017	8.01823	8.12554	8.00232	-0.174076	0.00973598	ENSMUSG00000034156	8.36961	8.29028	8.38741	8.45072	8.52596	8.40479	8.0058	8.15714	8.17947	8.24472	8.26773	8.17097	-0.233821	0.0048813	Tspoap1	TSPO associated protein 1
1	ENSMUSG00000034187	10.9491	11.0129	11.0065	11.0464	11.049	11.0128	10.9225	11.0069	10.981	10.88	10.979	10.9539	-0.0588809	0.0793789	ENSMUSG00000034187	10.9962	11.0467	11.0209	11.0178	10.9772	11.0117	10.7511	10.768	10.7986	10.812	10.9144	10.8088	-0.202909	0.000173111	ENSMUSG00000034187	11.097	11.054	11.0653	11.0893	11.1384	11.0888	10.7699	10.7949	10.8681	10.9772	10.926	10.8672	-0.221562	0.000701845	Nsf	N-ethylmaleimide sensitive fusion protein
1	ENSMUSG00000034336	9.27275	9.33414	9.34162	9.22485	9.29946	9.29456	9.19445	9.11798	9.22246	9.18244	9.23052	9.18957	-0.104993	0.00707699	ENSMUSG00000034336	9.38117	9.46699	9.46502	9.49441	9.44155	9.44983	9.08909	9.09772	9.13075	9.12071	9.26141	9.13994	-0.309892	2.92828e-05	ENSMUSG00000034336	9.66459	9.48566	9.31094	9.31654	9.29237	9.41402	9.07066	9.0511	8.97903	9.3306	9.2378	9.13384	-0.280178	0.0200076	Ina	internexin neuronal intermediate filament protein, alpha
1	ENSMUSG00000034377	9.8853	9.90622	9.86897	9.90318	9.8309	9.87891	9.84052	9.90479	9.73332	9.76702	9.80474	9.81008	-0.0688328	0.0687475	ENSMUSG00000034377	9.86938	9.88294	9.8797	9.86249	9.87505	9.87391	9.70975	9.69866	9.6661	9.72051	9.7648	9.71197	-0.161948	9.57659e-06	ENSMUSG00000034377	9.83865	9.85829	9.8022	9.77565	9.80791	9.81654	9.6587	9.50015	9.47491	9.65229	9.5994	9.57709	-0.239449	0.000377107	Tulp4	tubby like protein 4
1	ENSMUSG00000034675	8.31123	8.34319	8.23472	8.31048	8.37399	8.31472	8.1014	8.19069	8.27291	8.14085	8.23409	8.18799	-0.126735	0.0111497	ENSMUSG00000034675	8.25338	8.34781	8.31358	8.41346	8.30995	8.32763	8.08416	8.08636	8.08507	8.11525	8.22018	8.1182	-0.209431	0.000481239	ENSMUSG00000034675	8.69619	8.5343	8.50273	8.6741	8.59613	8.60069	8.17215	8.41564	8.42093	8.53728	8.48506	8.40621	-0.194481	0.0288676	Dbn1	drebrin 1
1	ENSMUSG00000034714	10.1399	10.0479	10.2296	10.0525	10.1551	10.125	10.0816	10.0264	9.90541	10.057	10.115	10.0371	-0.0879149	0.114135	ENSMUSG00000034714	10.1948	10.0269	10.1152	10.0567	10.0714	10.093	9.90851	9.7932	9.82822	9.91961	10.0514	9.90019	-0.192835	0.00684202	ENSMUSG00000034714	9.88648	10.1864	10.1817	10.2715	10.2553	10.1563	9.896	9.9107	10.0439	10.016	10.0177	9.97686	-0.17942	0.0462809	Ttyh2	tweety family member 2
1	ENSMUSG00000034730	7.9129	7.91783	7.86882	7.87149	7.85435	7.88508	7.71318	7.79366	7.85581	7.82522	7.81164	7.7999	-0.0851763	0.0137792	ENSMUSG00000034730	7.91111	8.03792	7.98179	8.01932	7.85558	7.96114	7.68687	7.63814	7.65757	7.64067	7.78817	7.68228	-0.278858	0.000226639	ENSMUSG00000034730	8.07741	8.04375	8.075	8.15906	8.17617	8.10628	7.72727	7.79574	7.84657	7.89571	8.0368	7.86042	-0.24586	0.00291154	Adgrb1	adhesion G protein-coupled receptor B1
1	ENSMUSG00000034799	7.86207	7.8707	7.83485	7.81598	7.80546	7.83781	7.75431	7.81403	7.81134	7.76874	7.79546	7.78878	-0.0490375	0.0219766	ENSMUSG00000034799	7.87145	7.94633	7.88839	7.99295	7.8944	7.9187	7.74122	7.75294	7.71766	7.77646	7.81409	7.76048	-0.158228	0.000454062	ENSMUSG00000034799	8.22714	7.98771	8.07665	8.10774	8.08832	8.09751	7.80774	7.81201	7.80832	7.89829	7.97453	7.86018	-0.237333	0.00161342	Unc13a	unc-13 homolog A
1	ENSMUSG00000034853	8.2171	8.20903	8.19935	8.22553	8.20901	8.212	8.171	8.1553	8.07406	8.06609	8.12486	8.11826	-0.0937425	0.00242359	ENSMUSG00000034853	8.21951	8.21884	8.28686	8.3112	8.2077	8.24882	7.91297	7.98516	7.96307	7.92246	8.06522	7.96978	-0.279047	3.93715e-05	ENSMUSG00000034853	8.41006	8.1644	8.36337	8.28115	8.34101	8.312	7.97039	8.09701	8.17104	8.19279	8.06768	8.09978	-0.212215	0.00642735	Acot11	acyl-CoA thioesterase 11
1	ENSMUSG00000034871	8.24976	8.30918	8.27967	8.34429	8.27745	8.29207	8.25739	8.25781	8.10056	8.13194	8.15137	8.17981	-0.112258	0.0152411	ENSMUSG00000034871	8.38829	8.34386	8.38929	8.3895	8.24351	8.35089	7.98927	8.02238	8.00366	8.04999	8.16273	8.04561	-0.305284	8.5384e-05	ENSMUSG00000034871	8.50458	8.22221	8.45438	8.38513	8.40728	8.39472	8.05301	8.1198	8.16015	8.32105	8.18305	8.16741	-0.227304	0.00821232	Fam151a	family with sequence simliarity 151, member A
1	ENSMUSG00000034891	8.47519	8.67328	8.43405	8.48756	8.55495	8.52501	8.46607	8.41546	8.49847	8.45915	8.48002	8.46383	-0.061173	0.202672	ENSMUSG00000034891	8.54787	8.63588	8.73106	8.81365	8.78195	8.70208	8.37319	8.49061	8.48655	8.51478	8.49033	8.47109	-0.230993	0.00297056	ENSMUSG00000034891	8.66055	8.51553	8.41081	8.53711	8.4304	8.51088	8.32575	8.25793	8.14778	8.38822	8.44994	8.31392	-0.196958	0.0209813	Sncb	synuclein, beta
1	ENSMUSG00000034926	10.7229	10.5966	10.7175	10.5612	10.5593	10.6315	10.5348	10.4765	10.5371	10.6772	10.6713	10.5794	-0.0521583	0.366915	ENSMUSG00000034926	10.6668	10.5988	10.7256	10.589	10.6204	10.6401	10.3933	10.3163	10.2837	10.3843	10.4411	10.3637	-0.276353	8.38615e-05	ENSMUSG00000034926	10.115	10.3007	10.4008	10.421	10.328	10.3131	10.2853	9.60452	9.72262	9.89758	9.91727	9.88547	-0.427636	0.0100452	Dhcr24	24-dehydrocholesterol reductase
1	ENSMUSG00000034958	10.0991	10.1854	10.161	10.1756	10.1625	10.1567	10.1033	10.161	10.1462	10.0925	10.1051	10.1216	-0.0350915	0.120565	ENSMUSG00000034958	10.1968	10.1946	10.2293	10.2091	10.1331	10.1926	9.95297	9.99488	9.96735	10.004	10.0701	9.99786	-0.194731	6.75698e-05	ENSMUSG00000034958	10.2549	10.2301	10.2634	10.2547	10.2399	10.2486	9.96333	9.99322	10.0206	10.1126	10.1305	10.044	-0.204535	0.000291179	Atcay	ataxia, cerebellar, Cayman type
1	ENSMUSG00000035093	10.2529	9.98155	10.1703	9.91611	10.0351	10.0712	10.1853	9.91201	9.8018	10.1544	10.0347	10.0177	-0.0535394	0.589108	ENSMUSG00000035093	10.2661	10.1628	10.0738	9.91462	10.2012	10.1237	9.92694	9.84121	9.78678	9.88705	10.0144	9.89127	-0.23244	0.0121481	ENSMUSG00000035093	9.54678	9.6992	9.51862	9.62364	9.54279	9.5862	9.74356	9.36906	9.29002	9.45411	9.39907	9.45116	-0.135041	0.149057	Secisbp2l	SECIS binding protein 2-like
1	ENSMUSG00000035133	10.3669	10.2621	10.3108	10.263	10.1781	10.2762	10.2884	10.3563	10.0536	10.22	10.2038	10.2244	-0.0517624	0.408758	ENSMUSG00000035133	10.2165	10.3252	10.1909	10.1212	10.2284	10.2164	9.92204	10.0204	9.95501	9.91216	10.0725	9.97641	-0.24002	0.000693248	ENSMUSG00000035133	10.1032	10.0871	10.0449	9.99311	10.1568	10.077	9.8211	9.83222	9.79066	9.88572	9.68292	9.80253	-0.274498	0.000229668	Arhgap5	Rho GTPase activating protein 5
1	ENSMUSG00000035390	10.2455	10.2983	10.2957	10.2991	10.2626	10.2802	10.1013	10.1704	10.2306	10.1284	10.1783	10.1618	-0.118428	0.00140084	ENSMUSG00000035390	10.2614	10.3667	10.3446	10.3469	10.2422	10.3124	9.90767	9.98996	9.95744	9.92731	10.0904	9.97456	-0.337793	3.43669e-05	ENSMUSG00000035390	10.4639	10.3205	10.3251	10.366	10.3668	10.3685	9.85484	10.0378	10.0383	10.208	10.2137	10.0705	-0.297959	0.00305235	Brsk1	BR serine/threonine kinase 1
1	ENSMUSG00000035640	8.30885	8.43374	8.27095	8.25505	8.31563	8.31684	8.16243	8.21536	8.28493	8.24925	8.26696	8.23579	-0.0810588	0.0660086	ENSMUSG00000035640	8.35494	8.52184	8.44613	8.47643	8.46546	8.45296	8.11843	8.15332	8.18676	8.17837	8.19532	8.16644	-0.28652	1.45227e-05	ENSMUSG00000035640	8.4185	8.31527	8.18113	8.22856	8.2097	8.27063	8.06683	8.04998	8.03642	8.22109	8.20221	8.11531	-0.155324	0.0294533	Cbarp	calcium channel, voltage-dependent, beta subunit associated regulatory protein
1	ENSMUSG00000035829	9.24413	9.29197	9.36397	9.30202	9.30736	9.30189	9.21849	9.24152	9.26664	9.26276	9.15772	9.22942	-0.0724628	0.0303385	ENSMUSG00000035829	9.23871	9.39842	9.3448	9.30136	9.25397	9.30745	9.01027	9.11452	9.12972	9.13455	9.19756	9.11732	-0.190131	0.00199318	ENSMUSG00000035829	9.47916	9.42569	9.40474	9.28447	9.45598	9.41001	9.04674	9.04788	9.2378	9.1945	9.20661	9.14671	-0.263303	0.00113771	Ppp1r26	protein phosphatase 1, regulatory subunit 26
1	ENSMUSG00000035936	8.41	8.41334	8.41815	8.42528	8.3694	8.40723	8.2857	8.35556	8.19877	8.21981	8.28632	8.26923	-0.138002	0.00156908	ENSMUSG00000035936	8.44671	8.44708	8.40008	8.40795	8.39919	8.4202	7.96584	8.00338	8.02677	7.97176	8.17254	8.02806	-0.392145	8.687e-06	ENSMUSG00000035936	8.34436	8.33344	8.35	8.3499	8.39181	8.3539	7.91019	7.91158	7.98095	8.05435	8.02872	7.97716	-0.376743	2.01573e-06	Aldh5a1	aldhehyde dehydrogenase family 5, subfamily A1
1	ENSMUSG00000036026	8.71487	8.74524	8.75604	8.71803	8.75315	8.73747	8.57882	8.62164	8.64925	8.66483	8.66876	8.63666	-0.100807	0.000683716	ENSMUSG00000036026	8.75724	8.72913	8.81717	8.80406	8.74675	8.77087	8.53148	8.53852	8.50282	8.55961	8.61922	8.55033	-0.220541	2.72193e-05	ENSMUSG00000036026	8.88827	8.84223	8.87927	8.93618	8.85069	8.87933	8.6245	8.61881	8.64054	8.76379	8.74715	8.67896	-0.200372	0.000497956	Tmem63b	transmembrane protein 63b
1	ENSMUSG00000036062	14.5431	14.6186	14.6496	14.652	14.644	14.6215	14.5769	14.6174	14.5105	14.543	14.5745	14.5645	-0.0569924	0.0695076	ENSMUSG00000036062	14.6719	14.7304	14.7388	14.6634	14.6165	14.6842	14.2918	14.3567	14.3163	14.3544	14.508	14.3654	-0.318782	8.78846e-05	ENSMUSG00000036062	14.7343	14.6808	14.7588	14.7272	14.8407	14.7484	14.3191	14.4099	14.4363	14.5143	14.5545	14.4468	-0.301522	0.000268089	Phf24	PHD finger protein 24
1	ENSMUSG00000036242	9.18426	9.20177	9.18303	9.27319	9.25457	9.21936	9.1217	9.24547	9.10646	9.13338	9.12241	9.14588	-0.0734807	0.0475945	ENSMUSG00000036242	9.13806	9.14398	9.1654	9.15918	9.10241	9.14181	8.9242	8.90274	8.93295	8.93522	9.07107	8.95324	-0.188571	0.000362544	ENSMUSG00000036242	9.26057	9.27944	9.23689	9.14649	9.24595	9.23387	8.95073	8.97245	8.97597	9.09217	9.07639	9.01354	-0.220329	0.000355919	Armh4	armadillo-like helical domain containing 4
1	ENSMUSG00000036377	6.85511	6.89388	6.78851	6.71934	6.7954	6.81045	6.71571	6.74567	6.67413	6.73758	6.74076	6.72277	-0.0876795	0.0280353	ENSMUSG00000036377	6.92481	7.03397	6.92721	6.9638	7.02786	6.97553	6.7468	6.74112	6.77365	6.76485	6.82215	6.76971	-0.205819	7.3758e-05	ENSMUSG00000036377	7.05113	6.83494	6.94991	7.04944	7.01125	6.97933	6.74761	6.87617	6.75599	6.82323	6.84199	6.809	-0.170334	0.00715065	C530008M17Rik	RIKEN cDNA C530008M17 gene
1	ENSMUSG00000036585	10.3626	10.3748	10.3409	10.2829	10.3897	10.3502	10.289	10.2686	10.1616	10.2363	10.3051	10.2521	-0.0980318	0.0143495	ENSMUSG00000036585	10.3357	10.3162	10.3509	10.3672	10.4845	10.3709	10.0679	10.0363	10.0302	10.0321	10.184	10.0701	-0.30082	9.05341e-05	ENSMUSG00000036585	10.4884	10.4396	10.3425	10.3729	10.3775	10.4042	10.0435	10.0358	10.1633	10.2929	10.1522	10.1375	-0.266633	0.00112304	Fgf1	fibroblast growth factor 1
1	ENSMUSG00000036591	7.8974	7.96744	7.91593	7.90812	7.95011	7.9278	7.88698	7.90934	7.8464	7.82961	7.845	7.86347	-0.0643337	0.0121413	ENSMUSG00000036591	7.97311	8.08286	7.96987	7.97746	8.0075	8.00216	7.78686	7.73001	7.72488	7.82536	7.87327	7.78808	-0.214085	0.000306305	ENSMUSG00000036591	8.17004	8.01121	8.00664	8.07519	8.12338	8.07729	7.82537	7.85443	7.87119	7.95703	7.93492	7.88859	-0.188705	0.00156302	Arhgap21	Rho GTPase activating protein 21
1	ENSMUSG00000036644	9.6729	9.72757	9.73334	9.7192	9.75956	9.72251	9.59023	9.68393	9.59796	9.5875	9.69468	9.63086	-0.0916536	0.0109668	ENSMUSG00000036644	9.71244	9.73833	9.77446	9.72177	9.72485	9.73437	9.51572	9.52086	9.50874	9.58069	9.62977	9.55116	-0.18321	0.000103631	ENSMUSG00000036644	9.88287	9.79003	9.76203	9.75427	9.85557	9.80896	9.50681	9.53125	9.63205	9.64266	9.64324	9.5912	-0.217754	0.000548921	Tbc1d9b	TBC1 domain family, member 9B
1	ENSMUSG00000036745	10.8581	10.8063	10.8978	10.8043	10.7951	10.8323	10.872	10.8611	10.6011	10.7584	10.7887	10.7763	-0.0560603	0.317567	ENSMUSG00000036745	10.8234	10.7529	10.7389	10.7147	10.7925	10.7645	10.5267	10.5348	10.5565	10.5307	10.6653	10.5628	-0.201678	0.000260554	ENSMUSG00000036745	10.6017	10.6728	10.6303	10.6694	10.7047	10.6558	10.4631	10.3093	10.355	10.4483	10.366	10.3884	-0.267425	5.21662e-05	Ttll7	tubulin tyrosine ligase-like family, member 7
1	ENSMUSG00000036760	8.37335	8.53494	8.29548	8.43011	8.34017	8.39481	8.20894	8.25212	8.27713	8.28856	8.44129	8.29361	-0.101205	0.114229	ENSMUSG00000036760	8.39969	8.67157	8.31225	8.46014	8.33696	8.43612	8.09774	8.01957	8.10862	8.20505	8.37973	8.16214	-0.273981	0.0152908	ENSMUSG00000036760	8.19251	8.33005	8.35949	8.46526	8.62941	8.39534	8.09108	8.2454	8.39424	8.24592	8.28839	8.25301	-0.142338	0.143319	Kcnk9	potassium channel, subfamily K, member 9
1	ENSMUSG00000036800	8.37855	8.48538	8.42049	8.36634	8.35375	8.4009	8.444	8.46417	8.33725	8.34283	8.39598	8.39684	-0.00405568	0.910901	ENSMUSG00000036800	8.51539	8.51091	8.42719	8.41681	8.45777	8.46561	8.2133	8.19736	8.29555	8.26393	8.40092	8.27421	-0.191403	0.00176387	ENSMUSG00000036800	8.48731	8.41451	8.56349	8.47785	8.67386	8.5234	8.21717	8.23449	8.26306	8.35444	8.32063	8.27796	-0.245449	0.00140881	Fam135b	family with sequence similarity 135, member B
1	ENSMUSG00000036949	10.1916	10.1595	10.1746	10.1365	10.2122	10.1749	10.1776	10.2243	10.0666	10.0607	10.0707	10.12	-0.0549123	0.168929	ENSMUSG00000036949	10.1839	10.063	10.1083	10.1529	10.1252	10.1267	9.57886	9.66401	9.63678	9.59076	9.8992	9.67392	-0.45274	8.24281e-05	ENSMUSG00000036949	10.0488	10.2082	10.2465	10.2477	10.1422	10.1787	9.6171	9.8619	9.97333	10.016	9.93926	9.88151	-0.297183	0.00598758	Slc39a12	solute carrier family 39 (zinc transporter), member 12
1	ENSMUSG00000037071	11.2013	11.1313	11.2155	11.1174	11.2133	11.1758	11.1521	11.1189	10.9412	11.1258	11.1714	11.1019	-0.0738827	0.149936	ENSMUSG00000037071	11.1903	11.1003	11.1079	11.0684	11.1723	11.1279	10.595	10.7325	10.6415	10.6613	10.9593	10.7179	-0.409917	0.000321444	ENSMUSG00000037071	10.7664	10.9904	11.0064	11.0948	11.089	10.9894	10.559	10.3641	10.5524	10.6439	10.5672	10.5373	-0.45208	0.000327984	Scd1	stearoyl-Coenzyme A desaturase 1
1	ENSMUSG00000037111	8.70342	8.63613	8.68161	8.67342	8.69267	8.67745	8.66866	8.69514	8.55294	8.51138	8.54774	8.59517	-0.0822742	0.063069	ENSMUSG00000037111	8.70285	8.71973	8.74907	8.74217	8.68502	8.71977	8.44749	8.45424	8.45008	8.49818	8.61807	8.49361	-0.226153	0.000180933	ENSMUSG00000037111	8.75523	8.7102	8.69885	8.69054	8.81401	8.73377	8.49163	8.46517	8.56994	8.5478	8.56221	8.52735	-0.206417	0.000156879	Setd7	SET domain containing (lysine methyltransferase) 7
1	ENSMUSG00000037126	8.26114	8.42511	8.36957	8.43157	8.39278	8.37603	8.22063	8.32533	8.35656	8.24877	8.30214	8.29069	-0.0853444	0.0632223	ENSMUSG00000037126	8.27783	8.33749	8.32246	8.31745	8.226	8.29625	7.9602	7.9971	8.09599	8.07802	8.15123	8.05651	-0.239737	0.000322711	ENSMUSG00000037126	8.43884	8.49022	8.51224	8.49252	8.51646	8.49005	8.0608	8.28954	8.2851	8.30635	8.35959	8.26028	-0.229779	0.00260976	Psd	pleckstrin and Sec7 domain containing
1	ENSMUSG00000037172	9.33069	9.23099	9.38549	9.25899	9.22026	9.28529	9.27849	9.26208	9.07727	9.14092	9.19957	9.19167	-0.0936181	0.0929321	ENSMUSG00000037172	9.33993	9.24564	9.23539	9.0997	9.18124	9.22038	8.82419	8.83896	8.83288	8.83144	9.06995	8.87948	-0.340896	0.000570739	ENSMUSG00000037172	8.96773	9.04959	8.9653	8.99205	9.05694	9.00632	8.75556	8.57107	8.64692	8.82517	8.68808	8.69736	-0.308959	0.000201646	E330009J07Rik	RIKEN cDNA E330009J07 gene
1	ENSMUSG00000037259	9.75763	9.82611	9.77725	9.75838	9.71852	9.76757	9.67835	9.72897	9.60628	9.58437	9.68176	9.65595	-0.111628	0.0079326	ENSMUSG00000037259	9.78283	10.0099	9.7958	9.76305	9.69723	9.80975	9.43939	9.47058	9.45183	9.48396	9.64609	9.49837	-0.311384	0.00135976	ENSMUSG00000037259	9.6813	9.64379	9.73073	9.75728	9.83868	9.73036	9.41027	9.41189	9.4567	9.47769	9.52021	9.45535	-0.275005	0.000114187	Dzank1	double zinc ribbon and ankyrin repeat domains 1
1	ENSMUSG00000037386	9.42465	9.43953	9.41038	9.51508	9.55111	9.46815	9.40845	9.50027	9.45873	9.28037	9.41546	9.41266	-0.0554938	0.262836	ENSMUSG00000037386	9.41687	9.40415	9.43655	9.4967	9.47486	9.44582	9.04415	9.27129	9.28324	9.2786	9.35267	9.24599	-0.199835	0.00688654	ENSMUSG00000037386	9.67022	9.56746	9.61027	9.5962	9.59539	9.60791	9.11033	9.34539	9.39825	9.50413	9.46316	9.36425	-0.243656	0.00900624	Rims2	regulating synaptic membrane exocytosis 2
1	ENSMUSG00000037428	8.96678	8.97837	8.6871	8.85028	8.71545	8.8396	8.62439	8.73238	9.04116	8.76813	8.64272	8.76175	-0.0778431	0.443157	ENSMUSG00000037428	8.82839	9.05555	9.03044	9.46507	9.13585	9.10306	9.04035	8.9341	8.87163	8.78287	8.60936	8.84766	-0.255399	0.0786482	ENSMUSG00000037428	9.66258	9.21834	9.50619	9.51495	9.22248	9.42491	9.03658	8.87325	8.91568	9.1065	9.34451	9.0553	-0.369603	0.0158702	Vgf	VGF nerve growth factor inducible
1	ENSMUSG00000037664	9.45308	9.19468	9.22931	9.00673	9.28143	9.23305	9.03373	8.90136	8.84168	9.15401	9.26882	9.03992	-0.193126	0.107705	ENSMUSG00000037664	9.20197	8.7479	9.19259	8.91888	9.34471	9.08121	8.79881	8.90055	8.82099	8.75989	8.91087	8.83822	-0.242988	0.0619208	ENSMUSG00000037664	8.40989	8.86993	8.64082	8.75277	8.56673	8.64803	8.55271	8.02434	7.99592	8.12202	8.36304	8.21161	-0.436423	0.0110646	Cdkn1c	cyclin-dependent kinase inhibitor 1C (P57)
1	ENSMUSG00000037736	9.20898	9.13544	9.23576	9.15783	9.20299	9.1882	9.11407	9.14513	9.03286	9.14057	9.10349	9.10723	-0.0809733	0.0175738	ENSMUSG00000037736	9.24318	9.26911	9.18356	9.14858	9.27438	9.22376	8.88309	8.92999	8.87641	8.9517	9.08555	8.94535	-0.278416	0.00027031	ENSMUSG00000037736	9.29532	9.25265	9.17179	9.24665	9.23869	9.24102	8.93266	8.98757	9.01076	9.13599	9.0534	9.02407	-0.216945	0.000576543	Limch1	LIM and calponin homology domains 1
1	ENSMUSG00000037771	9.54507	9.56716	9.47	9.55528	9.53894	9.53529	9.32476	9.4256	9.5743	9.45948	9.50843	9.45852	-0.0767757	0.127013	ENSMUSG00000037771	9.55422	9.69523	9.66826	9.72371	9.58192	9.64467	9.30911	9.417	9.40586	9.37532	9.48885	9.39923	-0.245441	0.000516448	ENSMUSG00000037771	9.73224	9.59742	9.7025	9.77033	9.70843	9.70219	9.36339	9.41426	9.44559	9.48631	9.55328	9.45257	-0.249618	0.000414945	Slc32a1	solute carrier family 32 (GABA vesicular transporter), member 1
1	ENSMUSG00000037795	11.8147	11.6779	11.9026	11.9443	11.9119	11.8503	11.9332	11.9109	11.7824	11.7128	11.6549	11.7989	-0.0514435	0.498595	ENSMUSG00000037795	12.0314	12.1713	11.7974	11.8981	11.9125	11.9622	11.6621	11.576	11.7693	11.794	11.8892	11.7381	-0.224032	0.0285483	ENSMUSG00000037795	11.8308	11.6399	11.7319	11.7221	11.7924	11.7434	11.5314	11.4969	11.6034	11.7353	11.6182	11.5971	-0.146352	0.0237789	N4bp2	NEDD4 binding protein 2
1	ENSMUSG00000037905	7.8711	7.98559	7.92472	7.90661	7.88624	7.91485	7.82497	7.86574	7.81237	7.86778	7.893	7.85277	-0.0620768	0.0368676	ENSMUSG00000037905	7.91734	8.10383	7.85231	7.92503	7.85504	7.93071	7.6978	7.66593	7.72005	7.74565	7.80201	7.72629	-0.204422	0.00403948	ENSMUSG00000037905	7.9243	7.80744	7.74756	7.86454	7.86859	7.84249	7.66445	7.59094	7.59536	7.76791	7.68528	7.66079	-0.181697	0.00345545	Bri3bp	Bri3 binding protein
1	ENSMUSG00000037907	6.62366	6.69301	6.64619	6.59237	6.6529	6.64162	6.51852	6.52307	6.57349	6.56632	6.54965	6.54621	-0.0954143	0.00140731	ENSMUSG00000037907	6.66573	6.7906	6.74089	6.79271	6.79834	6.75765	6.54558	6.49642	6.56163	6.54693	6.55484	6.54108	-0.216574	5.16682e-05	ENSMUSG00000037907	6.81988	6.81953	6.69474	6.8192	6.70211	6.77109	6.57474	6.61183	6.58796	6.7264	6.63859	6.6279	-0.14319	0.00726294	Ankrd13b	ankyrin repeat domain 13b
1	ENSMUSG00000037972	10.8536	11.0239	11.0442	11.0286	11.0608	11.0022	10.9051	10.9779	10.9401	10.8977	10.9778	10.9397	-0.062538	0.169488	ENSMUSG00000037972	10.9257	10.9727	10.98	10.9438	10.8948	10.9434	10.6559	10.7211	10.7291	10.7379	10.8051	10.7298	-0.21357	6.81725e-05	ENSMUSG00000037972	10.8436	10.9553	10.9393	10.9361	11.0262	10.9401	10.6369	10.6639	10.7348	10.8534	10.7688	10.7316	-0.208555	0.00257078	Snn	stannin
1	ENSMUSG00000037979	9.06753	9.0974	8.95661	9.04217	9.01777	9.0363	8.81184	8.93812	8.98309	8.91924	9.00967	8.93239	-0.103906	0.0372921	ENSMUSG00000037979	9.05026	9.24478	9.17109	9.28726	9.29212	9.20911	8.781	8.85545	8.89988	8.83446	8.94559	8.86327	-0.345831	0.000189353	ENSMUSG00000037979	9.18026	9.12514	9.02115	9.0802	8.91552	9.06445	8.76981	8.81919	8.70812	8.97382	8.95056	8.8443	-0.220152	0.0124618	Ccdc92	coiled-coil domain containing 92
1	ENSMUSG00000037996	9.91222	9.90271	9.89379	9.8436	9.86374	9.88321	9.88768	9.922	9.71204	9.77699	9.83275	9.82629	-0.0569179	0.190915	ENSMUSG00000037996	9.82712	9.95168	9.8019	9.82128	9.84852	9.8501	9.51074	9.4849	9.61073	9.56559	9.77928	9.59024	-0.259854	0.00213781	ENSMUSG00000037996	9.92818	9.88537	9.91203	9.93187	10.0871	9.9489	9.53211	9.63349	9.66905	9.69405	9.6889	9.64352	-0.305382	0.00017161	Slc24a2	solute carrier family 24 (sodium/potassium/calcium exchanger), member 2
1	ENSMUSG00000038034	10.5677	10.6266	10.6598	10.6239	10.6268	10.6209	10.5482	10.5265	10.522	10.574	10.6426	10.5627	-0.058283	0.0595028	ENSMUSG00000038034	10.6233	10.5715	10.6375	10.6241	10.5588	10.6031	10.3094	10.3367	10.3349	10.3334	10.5546	10.3738	-0.229271	0.00142443	ENSMUSG00000038034	10.5812	10.5759	10.7376	10.7586	10.7548	10.6816	10.3215	10.4204	10.5413	10.5699	10.5778	10.4862	-0.195452	0.0173669	Igsf8	immunoglobulin superfamily, member 8
1	ENSMUSG00000038065	8.50008	8.54769	8.55986	8.57656	8.63315	8.56347	8.48014	8.58987	8.44865	8.39019	8.47812	8.47739	-0.0860748	0.0582684	ENSMUSG00000038065	8.53002	8.69995	8.5288	8.48416	8.47032	8.54265	8.14201	8.24201	8.23153	8.25042	8.31721	8.23664	-0.306016	0.000272496	ENSMUSG00000038065	8.53986	8.53041	8.32576	8.43989	8.58149	8.48348	8.11764	7.99706	8.1673	8.28231	8.07821	8.12851	-0.354975	0.000656191	Mturn	maturin, neural progenitor differentiation regulator homolog (Xenopus)
1	ENSMUSG00000038319	8.55719	8.61314	8.62726	8.59409	8.65778	8.60989	8.44089	8.53384	8.55304	8.49901	8.58079	8.52151	-0.088377	0.0169431	ENSMUSG00000038319	8.53341	8.64491	8.69042	8.69015	8.55871	8.62352	8.2775	8.28976	8.34479	8.3874	8.44266	8.34842	-0.275098	0.000287079	ENSMUSG00000038319	8.83203	8.78814	8.7901	8.8198	8.89005	8.82402	8.34501	8.42442	8.54271	8.63024	8.59047	8.50657	-0.317457	0.000487175	Kcnh2	potassium voltage-gated channel, subfamily H (eag-related), member 2
1	ENSMUSG00000038370	11.0665	11.1671	11.0757	11.203	11.3406	11.1706	11.1071	11.1537	11.1697	11.0875	11.1428	11.1322	-0.0384362	0.482269	ENSMUSG00000038370	11.1351	11.1985	11.2852	11.3042	11.299	11.2444	10.8827	10.9792	10.9992	10.9702	11.072	10.9807	-0.263732	0.000382947	ENSMUSG00000038370	11.4399	11.5008	11.4385	11.5186	11.3684	11.4532	10.9384	11.1778	11.1641	11.1764	11.1765	11.1266	-0.326598	0.000310067	Pcp4l1	Purkinje cell protein 4-like 1
1	ENSMUSG00000038390	9.25275	9.46131	9.45756	9.48362	9.44961	9.42097	9.25886	9.41352	9.32811	9.32622	9.36846	9.33903	-0.0819355	0.136926	ENSMUSG00000038390	9.42151	9.36687	9.33742	9.35094	9.27074	9.3495	9.11097	9.24376	9.13129	9.18001	9.25916	9.18504	-0.164457	0.00259682	ENSMUSG00000038390	9.48781	9.35964	9.46616	9.37718	9.45152	9.42846	9.10403	9.08342	9.26255	9.33289	9.25248	9.20708	-0.221389	0.00367662	Gpr162	G protein-coupled receptor 162
1	ENSMUSG00000038526	9.07819	9.08351	9.09803	9.08367	9.15404	9.09949	8.99163	9.01411	8.79458	8.95481	9.10242	8.97151	-0.127978	0.0403645	ENSMUSG00000038526	8.94805	8.73877	9.03216	8.94344	8.98028	8.92854	8.62463	8.80052	8.53296	8.66923	8.85966	8.6974	-0.231137	0.0175352	ENSMUSG00000038526	8.91527	8.99133	8.84256	8.92111	9.06447	8.94695	8.62625	8.68771	8.83467	8.98544	8.78828	8.78447	-0.162477	0.0558338	Car14	carbonic anhydrase 14
1	ENSMUSG00000038587	9.28501	9.26205	9.25617	9.26027	9.27763	9.26823	9.16964	9.1966	9.23501	9.18655	9.17399	9.19236	-0.0758707	0.000374146	ENSMUSG00000038587	9.29786	9.37232	9.25398	9.3093	9.39897	9.32649	9.14828	9.14787	9.16456	9.20452	9.23307	9.17966	-0.146824	0.00151827	ENSMUSG00000038587	9.60968	9.37912	9.40353	9.42212	9.50713	9.46432	9.21214	9.21711	9.17038	9.27945	9.24285	9.22439	-0.23993	0.00079867	Akap12	A kinase (PRKA) anchor protein (gravin) 12
1	ENSMUSG00000038807	8.74491	8.85588	8.85739	8.83451	8.86358	8.83125	8.71467	8.86236	8.78657	8.74453	8.80042	8.78171	-0.0495386	0.178414	ENSMUSG00000038807	8.81445	8.93897	8.8269	8.80926	8.70857	8.81963	8.60792	8.60268	8.66721	8.64951	8.70936	8.64734	-0.172295	0.0032313	ENSMUSG00000038807	8.91672	8.82363	8.94342	9.02495	9.03394	8.94853	8.60087	8.65453	8.71763	8.79754	8.75407	8.70493	-0.243606	0.00159116	Rap1gap2	RAP1 GTPase activating protein 2
1	ENSMUSG00000039058	8.33009	8.30191	8.34735	8.2945	8.26935	8.30864	8.2493	8.29116	8.3232	8.2943	8.32849	8.29729	-0.0113453	0.580034	ENSMUSG00000039058	8.36288	8.47981	8.39344	8.46082	8.44209	8.42781	8.08922	8.2129	8.18085	8.17559	8.22014	8.17574	-0.252067	4.69339e-05	ENSMUSG00000039058	8.35633	8.28611	8.21793	8.19521	8.05055	8.22123	8.05752	8.04458	7.97034	8.14878	8.09438	8.06312	-0.158107	0.0279005	Ak5	adenylate kinase 5
1	ENSMUSG00000039126	9.4665	9.46254	9.37672	9.43297	9.3761	9.42297	9.36876	9.39407	9.35042	9.3666	9.43549	9.38307	-0.0398995	0.146407	ENSMUSG00000039126	9.41655	9.51314	9.38736	9.48347	9.46728	9.45356	9.27328	9.16472	9.28583	9.29957	9.33268	9.27122	-0.182344	0.00104388	ENSMUSG00000039126	9.7242	9.46277	9.57325	9.60018	9.69656	9.61139	9.30407	9.34452	9.37673	9.47477	9.43103	9.38622	-0.225167	0.00372713	Prune2	prune homolog 2
1	ENSMUSG00000039252	9.30775	9.36022	9.37248	9.35025	9.3864	9.35542	9.265	9.35759	9.30522	9.27784	9.25014	9.29116	-0.064261	0.024128	ENSMUSG00000039252	9.33337	9.44901	9.45159	9.45034	9.45955	9.42877	9.19526	9.25151	9.23432	9.19628	9.26699	9.22887	-0.199897	9.70827e-05	ENSMUSG00000039252	9.65029	9.46097	9.45695	9.48928	9.51355	9.51421	9.20498	9.19605	9.23835	9.32324	9.29137	9.2508	-0.263411	0.000292252	Lgi2	leucine-rich repeat LGI family, member 2
1	ENSMUSG00000039313	7.93512	7.99823	7.99433	8.05873	8.02427	8.00213	7.91049	8.01407	7.98058	7.88903	7.88981	7.9368	-0.0653383	0.0804219	ENSMUSG00000039313	7.89841	8.02788	7.91175	7.98108	7.89402	7.94263	7.64937	7.71336	7.7692	7.76075	7.85543	7.74962	-0.193008	0.00204987	ENSMUSG00000039313	8.24282	8.20402	8.2399	8.23693	8.22866	8.23047	7.78808	7.88587	7.98177	8.07797	8.05364	7.95747	-0.273002	0.00102775	Minar1	membrane integral NOTCH2 associated receptor 1
1	ENSMUSG00000039601	10.2221	10.2936	10.2351	10.2724	10.3855	10.2817	10.2099	10.2938	10.2057	10.1687	10.2667	10.229	-0.052779	0.187918	ENSMUSG00000039601	10.216	10.2822	10.3066	10.3471	10.301	10.2906	9.96739	10.017	9.99866	9.96246	10.0504	9.99918	-0.291403	4.6718e-06	ENSMUSG00000039601	10.3488	10.2147	10.2008	10.2547	10.3682	10.2774	9.91643	9.9338	10.046	10.132	10.0484	10.0153	-0.262121	0.0010994	Rcan2	regulator of calcineurin 2
1	ENSMUSG00000039716	8.17851	8.2674	8.26094	8.21514	8.23781	8.23196	8.17536	8.21504	8.16738	8.16965	8.20651	8.18679	-0.045171	0.0451598	ENSMUSG00000039716	8.18659	8.34915	8.15987	8.20545	8.20099	8.22041	8.00147	7.99986	8.0322	8.03042	8.12332	8.03745	-0.182955	0.00184122	ENSMUSG00000039716	8.30898	8.2393	8.20739	8.28455	8.36915	8.28187	7.98708	8.04998	8.02165	8.10291	8.12776	8.05788	-0.223996	0.000369703	Dock3	dedicator of cyto-kinesis 3
1	ENSMUSG00000039728	8.85167	8.88199	8.7694	8.85647	8.87676	8.84726	8.77683	8.86692	8.92585	8.86288	8.83347	8.85319	0.00593067	0.855986	ENSMUSG00000039728	8.86133	9.05356	8.79052	8.93057	8.82313	8.89182	8.80099	8.5821	8.66587	8.72834	8.81478	8.71842	-0.173407	0.0261322	ENSMUSG00000039728	9.0512	8.90322	9.20049	9.18405	9.38716	9.14522	8.86049	8.73664	8.87083	8.73484	8.86535	8.81363	-0.331595	0.00509689	Slc6a5	solute carrier family 6 (neurotransmitter transporter, glycine), member 5
1	ENSMUSG00000039809	8.27669	8.37869	8.32708	8.37434	8.40111	8.35158	8.24556	8.32557	8.376	8.26126	8.29369	8.30042	-0.0511647	0.151687	ENSMUSG00000039809	8.33962	8.43316	8.3734	8.4769	8.38599	8.40181	8.16596	8.16547	8.14182	8.19304	8.31193	8.19564	-0.20617	0.000690513	ENSMUSG00000039809	8.56071	8.58604	8.51824	8.62771	8.6221	8.58296	8.2432	8.26411	8.372	8.34304	8.44928	8.33433	-0.248629	0.000384322	Gabbr2	gamma-aminobutyric acid (GABA) B receptor, 2
1	ENSMUSG00000039953	11.6697	11.7045	11.7612	11.7328	11.7605	11.7257	11.6001	11.6934	11.7494	11.674	11.6984	11.6831	-0.0426702	0.19056	ENSMUSG00000039953	11.7062	11.831	11.7783	11.7705	11.6759	11.7524	11.5124	11.5015	11.5537	11.5794	11.603	11.55	-0.202368	0.000316963	ENSMUSG00000039953	11.8387	11.8415	11.9191	11.9456	12.0197	11.9129	11.5708	11.604	11.7252	11.7645	11.7669	11.6863	-0.226609	0.00286999	Clstn1	calsyntenin 1
1	ENSMUSG00000040003	7.8108	7.76495	7.79393	7.81479	7.84375	7.80564	7.7388	7.79844	7.73721	7.72693	7.74681	7.74964	-0.0560059	0.0146875	ENSMUSG00000040003	7.7775	7.76797	7.7341	7.83638	7.79374	7.78194	7.56409	7.5509	7.59499	7.57429	7.67994	7.59285	-0.189091	0.000159316	ENSMUSG00000040003	7.93935	7.81093	7.83245	7.85301	7.85707	7.85856	7.56504	7.61659	7.64376	7.75108	7.73506	7.66231	-0.196254	0.00150262	Magi2	membrane associated guanylate kinase, WW and PDZ domain containing 2
1	ENSMUSG00000040035	8.69571	8.90482	8.63425	8.69183	8.65552	8.71643	8.54769	8.56533	8.7291	8.64771	8.71797	8.64156	-0.0748653	0.256731	ENSMUSG00000040035	8.77576	9.13051	8.78184	8.99204	8.76517	8.88906	8.69004	8.382	8.45753	8.59644	8.64863	8.55493	-0.334134	0.00746049	ENSMUSG00000040035	9.10287	8.90936	9.10002	9.18051	9.32485	9.12352	8.79171	8.76702	8.91386	8.93541	9.02658	8.88691	-0.236609	0.0210704	Disp2	dispatched RND tramsporter family member 2
1	ENSMUSG00000040055	9.66919	9.68027	9.65504	9.85121	9.81723	9.73459	9.69824	9.85533	9.485	9.41223	9.65915	9.62199	-0.112598	0.241386	ENSMUSG00000040055	9.54324	9.61684	9.58918	9.68334	9.54784	9.59609	9.01633	9.23443	9.1191	9.02336	9.35815	9.15028	-0.445813	0.000220221	ENSMUSG00000040055	9.76692	9.58233	9.78235	9.63537	9.83857	9.72111	9.03601	9.42619	9.62724	9.63197	9.45905	9.43609	-0.285013	0.0431185	Gjb6	gap junction protein, beta 6
1	ENSMUSG00000040260	8.11573	8.1603	8.10048	8.0803	8.09115	8.10959	8.04271	8.09357	8.03111	7.9403	8.0531	8.03216	-0.0774353	0.0277643	ENSMUSG00000040260	8.17634	8.15174	8.18845	8.30307	8.1789	8.1997	7.97402	7.89136	7.9505	7.9695	7.97232	7.95154	-0.248161	4.14907e-05	ENSMUSG00000040260	8.39667	8.22893	8.29117	8.21649	8.35391	8.29743	8.07413	8.12168	8.16453	8.24506	8.1836	8.1578	-0.139635	0.0149821	Daam2	dishevelled associated activator of morphogenesis 2
1	ENSMUSG00000040276	9.08753	9.14903	9.07679	9.11199	9.2151	9.12809	8.9558	9.02736	9.14018	9.01905	9.04325	9.03713	-0.0909589	0.0474781	ENSMUSG00000040276	9.167	9.26132	9.19602	9.33068	9.19501	9.23001	8.97033	8.99079	8.95026	9.04996	9.04478	9.00122	-0.228784	0.000204705	ENSMUSG00000040276	9.46652	9.34233	9.33686	9.43135	9.41315	9.39804	9.04565	9.08301	9.18984	9.31568	9.31624	9.19008	-0.207958	0.0100218	Pacsin1	protein kinase C and casein kinase substrate in neurons 1
1	ENSMUSG00000040537	9.27581	9.19792	9.27614	9.19976	9.19054	9.22804	9.26212	9.25925	9.09436	9.15701	9.17177	9.1889	-0.0391335	0.328336	ENSMUSG00000040537	9.2461	9.23691	9.18293	9.14603	9.19954	9.2023	8.88379	8.97045	8.9771	8.96283	9.14139	8.98711	-0.215187	0.00156236	ENSMUSG00000040537	9.17414	9.0747	9.07842	9.10143	9.17452	9.12064	8.84079	8.84726	8.83376	8.89372	8.90117	8.86334	-0.257302	1.05127e-05	Adam22	a disintegrin and metallopeptidase domain 22
1	ENSMUSG00000040600	8.20575	8.13162	8.20922	8.21737	8.24878	8.20255	8.23181	8.20517	8.09721	8.10899	8.17535	8.1637	-0.0388454	0.26857	ENSMUSG00000040600	8.16532	8.18211	8.16873	8.24631	8.10701	8.1739	8.02393	7.96926	7.93667	7.9031	8.06825	7.98024	-0.193655	0.000801043	ENSMUSG00000040600	8.08343	7.9823	7.86061	7.94609	7.95759	7.96601	7.8351	7.63628	7.70463	7.78213	7.76587	7.7448	-0.221201	0.00208755	Eps8l3	EPS8-like 3
1	ENSMUSG00000040666	8.48741	8.46096	8.4953	8.59149	8.65191	8.53741	8.45411	8.54993	8.40561	8.34834	8.46281	8.44416	-0.0932537	0.0947562	ENSMUSG00000040666	8.38886	8.43174	8.59866	8.40366	8.55855	8.47629	8.24162	8.2265	8.22821	8.15038	8.33332	8.236	-0.240289	0.00166563	ENSMUSG00000040666	8.59559	8.59606	8.55768	8.50287	8.5213	8.5547	8.22074	8.16892	8.20224	8.2384	8.29837	8.22573	-0.328969	3.01074e-06	Sh3bgr	SH3-binding domain glutamic acid-rich protein
1	ENSMUSG00000040724	9.30472	9.43815	9.23069	9.25425	9.33585	9.31273	9.23802	9.19727	9.1571	9.19804	9.24568	9.20722	-0.105511	0.0290585	ENSMUSG00000040724	9.37736	9.53457	9.33356	9.34704	9.33254	9.38502	9.04968	9.04421	9.05068	9.10483	9.23671	9.09722	-0.287793	0.000617616	ENSMUSG00000040724	9.43777	9.25842	9.34182	9.39037	9.53946	9.39357	9.07161	9.16877	9.13698	9.17863	9.14951	9.1411	-0.252466	0.00107157	Kcna2	potassium voltage-gated channel, shaker-related subfamily, member 2
1	ENSMUSG00000040785	10.9771	10.9878	11.0261	11.021	11.0324	11.0089	10.9765	11.0569	10.9384	10.9217	10.9508	10.9689	-0.0400064	0.165341	ENSMUSG00000040785	11.0162	11.0703	10.9922	10.9616	10.9798	11.004	10.7258	10.7379	10.7719	10.7463	10.8674	10.7699	-0.234165	7.72337e-05	ENSMUSG00000040785	11.0206	10.9786	10.9417	10.9483	11.0151	10.9809	10.7169	10.6814	10.709	10.7805	10.7546	10.7285	-0.252364	5.72138e-06	Ttc3	tetratricopeptide repeat domain 3
1	ENSMUSG00000040794	8.64532	8.61397	8.31126	8.68401	8.5309	8.55709	8.4834	8.40473	8.6861	8.47921	8.54402	8.51949	-0.0376	0.656662	ENSMUSG00000040794	8.49154	8.51781	8.66143	8.59832	8.62825	8.57947	8.42761	8.48671	8.43295	8.28771	8.45791	8.41858	-0.160891	0.00925749	ENSMUSG00000040794	8.88074	8.82824	8.79486	8.91712	8.69318	8.82283	8.31567	8.64905	8.57917	8.70358	8.72895	8.59528	-0.227543	0.0265766	C1qtnf4	C1q and tumor necrosis factor related protein 4
1	ENSMUSG00000040797	6.98798	7.08429	7.00914	6.97174	6.96529	7.00369	6.90482	6.93947	6.94195	6.89733	6.9482	6.92635	-0.0773341	0.0120618	ENSMUSG00000040797	7.10817	7.21243	7.11072	7.1732	7.06456	7.13381	6.8634	6.86375	6.88989	6.87572	6.94781	6.88811	-0.245701	4.18476e-05	ENSMUSG00000040797	7.33544	7.10795	7.11601	7.17729	7.20102	7.18754	6.89223	6.95433	6.97607	7.12553	7.13631	7.0169	-0.170647	0.0277166	Iqsec3	IQ motif and Sec7 domain 3
1	ENSMUSG00000040867	8.0729	8.17017	8.07036	8.14457	8.12443	8.11649	7.8945	7.91024	7.9599	7.8906	8.03587	7.93822	-0.178263	0.000738965	ENSMUSG00000040867	8.02825	8.14226	8.1663	8.16966	8.04343	8.10998	7.72075	7.79996	7.81014	7.78242	7.96285	7.81522	-0.294757	0.00038689	ENSMUSG00000040867	8.40729	8.22768	8.06576	8.15066	8.13108	8.19649	7.71088	7.84766	8.04336	8.12114	8.09101	7.96281	-0.233685	0.0448839	Begain	brain-enriched guanylate kinase-associated
1	ENSMUSG00000040907	11.1451	11.3612	10.9944	11.0696	11.0808	11.1302	10.8595	10.8592	11.0958	11.0393	11.0758	10.9859	-0.14427	0.115049	ENSMUSG00000040907	11.1636	11.4582	11.2986	11.5449	11.2461	11.3423	11.1222	10.8224	10.8738	10.9786	11.0787	10.9751	-0.36714	0.00363537	ENSMUSG00000040907	11.5348	11.2357	11.5557	11.6616	11.7703	11.5516	11.2233	11.2791	11.2124	11.2905	11.5324	11.3075	-0.244085	0.0515222	Atp1a3	ATPase, Na+/K+ transporting, alpha 3 polypeptide
1	ENSMUSG00000040972	7.86902	7.86358	7.86304	7.95202	7.94619	7.89877	7.79733	7.87779	7.83222	7.84792	7.85585	7.84222	-0.0565518	0.0504154	ENSMUSG00000040972	7.75334	7.84868	7.81672	7.86817	7.89512	7.83641	7.5662	7.64232	7.61743	7.60492	7.66414	7.619	-0.217404	7.94004e-05	ENSMUSG00000040972	7.8838	8.0861	7.92719	7.99549	7.83606	7.94573	7.56375	7.72175	7.66524	7.78505	7.71859	7.69087	-0.254854	0.00215832	Igsf21	immunoglobulin superfamily, member 21
1	ENSMUSG00000041073	13.5858	13.5866	13.5597	13.5022	13.4451	13.5359	13.3599	13.3754	13.4074	13.537	13.5754	13.451	-0.0848466	0.140507	ENSMUSG00000041073	13.57	13.6319	13.6439	13.687	13.7553	13.6576	13.3974	13.3604	13.2914	13.3751	13.4282	13.3705	-0.287119	6.98944e-05	ENSMUSG00000041073	13.8027	13.6972	13.6982	13.7946	13.6844	13.7354	13.3599	13.2938	13.3237	13.4497	13.5185	13.3891	-0.346299	0.000105856	Nacad	NAC alpha domain containing
1	ENSMUSG00000041220	9.34609	9.18004	9.29348	9.18741	9.19633	9.24067	9.25235	9.21257	9.11745	9.23421	9.14457	9.19223	-0.0484374	0.286824	ENSMUSG00000041220	9.2634	9.21874	9.222	9.15031	9.25151	9.22119	8.98101	8.98329	8.87093	8.95723	9.07023	8.97254	-0.248654	0.000161929	ENSMUSG00000041220	8.87446	8.97681	8.87006	8.88281	8.88765	8.89836	8.82979	8.55709	8.59655	8.66998	8.64383	8.65945	-0.238912	0.00154241	Elovl6	ELOVL family member 6, elongation of long chain fatty acids (yeast)
1	ENSMUSG00000041351	9.30224	9.34174	9.35418	9.35633	9.40656	9.35221	9.20837	9.28565	9.34577	9.26714	9.28411	9.27821	-0.073999	0.0278786	ENSMUSG00000041351	9.30329	9.32262	9.32398	9.41138	9.32787	9.33783	9.08149	9.12814	9.13403	9.14807	9.24218	9.14678	-0.191047	0.000363423	ENSMUSG00000041351	9.60175	9.51292	9.54731	9.53443	9.55826	9.55093	9.13619	9.25716	9.31096	9.36309	9.41809	9.2971	-0.253838	0.00102081	Rap1gap	Rap1 GTPase-activating protein
1	ENSMUSG00000041380	6.93506	6.93377	6.91018	6.88594	6.8646	6.90591	6.91848	6.90103	6.82203	6.87393	6.8863	6.88036	-0.025555	0.265406	ENSMUSG00000041380	6.86642	7.03775	6.88944	6.9329	6.94362	6.93403	6.83427	6.82976	6.82362	6.83583	6.85532	6.83576	-0.0982637	0.0112312	ENSMUSG00000041380	6.66406	6.60459	6.5931	6.62195	6.66665	6.63007	5.43609	6.47107	6.48109	6.54349	6.51798	6.28994	-0.340126	0.151295	Htr2c	5-hydroxytryptamine (serotonin) receptor 2C
1	ENSMUSG00000041423	9.25741	9.28585	9.13087	9.3355	9.33923	9.26977	9.14951	9.13965	9.19278	9.20977	9.12787	9.16392	-0.105854	0.0330332	ENSMUSG00000041423	9.13021	9.29183	9.11298	9.19805	9.07196	9.161	8.54926	8.62431	8.5743	8.62487	8.96836	8.66822	-0.492785	0.000425567	ENSMUSG00000041423	9.09397	9.39137	9.35284	9.45527	9.42991	9.34467	8.64249	9.0442	9.07739	9.18897	9.3007	9.05075	-0.293921	0.0524156	Paqr6	progestin and adipoQ receptor family member VI
1	ENSMUSG00000041556	11.0657	11.2665	11.0934	11.3028	11.2899	11.2036	11.1075	11.1848	11.1478	11.1001	11.1877	11.1456	-0.058046	0.317275	ENSMUSG00000041556	11.0635	11.0257	11.2075	11.2232	11.1627	11.1365	10.8605	10.9709	10.975	10.8803	11.1215	10.9616	-0.174874	0.0203656	ENSMUSG00000041556	11.2891	11.2469	11.2527	11.4012	11.3607	11.3101	10.8583	11.0188	11.073	11.2236	11.0833	11.0514	-0.258693	0.00455613	Fbxo2	F-box protein 2
1	ENSMUSG00000041607	15.1948	15.0839	15.1837	15.0258	15.1971	15.1371	15.1498	14.9995	14.9319	15.1497	15.1578	15.0777	-0.0593223	0.340396	ENSMUSG00000041607	15.1837	14.8413	15.1666	15.0256	15.2775	15.0989	14.9202	14.9045	14.7385	14.8798	15.0573	14.9	-0.198878	0.0612578	ENSMUSG00000041607	14.681	15.0912	14.9246	15.0207	14.869	14.9173	14.8869	14.4805	14.5779	14.7019	14.6122	14.6519	-0.265412	0.0270854	Mbp	myelin basic protein
1	ENSMUSG00000041617	7.29681	7.26082	7.33249	7.25532	7.27176	7.28344	7.21756	7.20174	7.18929	7.20227	7.27034	7.21624	-0.0672022	0.0101935	ENSMUSG00000041617	7.20334	7.18666	7.07013	7.14113	7.05522	7.13129	6.93036	6.92073	6.96114	6.86254	7.03108	6.94117	-0.190124	0.00159248	ENSMUSG00000041617	7.08329	7.05955	7.14313	7.30411	7.19005	7.15603	6.92618	6.99863	6.94328	7.01762	6.92891	6.96292	-0.193104	0.00358099	Ccdc74a	coiled-coil domain containing 74A
1	ENSMUSG00000041660	7.16456	7.16757	7.1627	7.25234	7.20481	7.1904	7.11059	7.20137	7.04359	7.0853	7.05003	7.09818	-0.0922209	0.0245319	ENSMUSG00000041660	6.9007	6.96778	6.89372	6.85355	6.92567	6.90828	6.51947	6.66151	6.56304	6.59777	6.79629	6.62762	-0.280668	0.000624516	ENSMUSG00000041660	7.00093	6.98858	6.91876	6.96715	6.93693	6.96247	6.6095	6.78341	6.81798	6.90954	6.73879	6.77184	-0.190626	0.00614276	Bbox1	butyrobetaine (gamma), 2-oxoglutarate dioxygenase 1 (gamma-butyrobetaine hydroxylase)
1	ENSMUSG00000041670	8.68696	8.67753	8.6865	8.69264	8.71179	8.69108	8.62759	8.728	8.64519	8.57619	8.63317	8.64203	-0.0490587	0.0871633	ENSMUSG00000041670	8.61909	8.69105	8.68004	8.73626	8.7808	8.70145	8.44152	8.47256	8.51846	8.51285	8.58054	8.50519	-0.19626	0.000605207	ENSMUSG00000041670	8.95842	8.76169	8.83032	8.80595	8.75748	8.82277	8.46919	8.50962	8.56084	8.66335	8.60011	8.56062	-0.262148	0.000770953	Rims1	regulating synaptic membrane exocytosis 1
1	ENSMUSG00000041688	6.92847	7.02326	7.00959	6.97287	6.93384	6.97361	6.91652	6.94114	6.8867	6.87054	6.87848	6.89868	-0.0749294	0.0122774	ENSMUSG00000041688	6.93078	6.99411	6.92846	6.94103	6.90377	6.93963	6.72922	6.67706	6.70557	6.71945	6.80983	6.72822	-0.211405	4.78605e-05	ENSMUSG00000041688	6.77489	6.69865	6.72996	6.66694	6.8105	6.73619	5.47226	6.64934	6.67706	6.63146	6.58664	6.40335	-0.332837	0.193826	Amot	angiomotin
1	ENSMUSG00000041708	7.73842	7.71396	7.751	7.77584	7.78713	7.75327	7.64498	7.74472	7.74971	7.67552	7.72606	7.7082	-0.0450717	0.101421	ENSMUSG00000041708	7.68588	7.75793	7.72856	7.7613	7.63156	7.71305	7.46365	7.43547	7.54568	7.55331	7.58886	7.51739	-0.195654	0.000864037	ENSMUSG00000041708	7.78081	7.68631	7.7121	7.61603	7.68449	7.69595	7.4387	7.37995	7.53721	7.59988	7.57383	7.50591	-0.190033	0.00491947	Mpped1	metallophosphoesterase domain containing 1
1	ENSMUSG00000041794	7.74362	7.74182	7.76352	7.71789	7.78858	7.75109	7.65828	7.80753	7.71043	7.67699	7.73123	7.71689	-0.0341967	0.265177	ENSMUSG00000041794	7.75138	7.73836	7.67869	7.7349	7.70746	7.72216	7.49328	7.53443	7.52916	7.5122	7.64692	7.5432	-0.178962	0.000328183	ENSMUSG00000041794	7.78803	7.79279	7.82974	7.76761	7.91985	7.8196	7.51502	7.50416	7.68718	7.65747	7.67949	7.60866	-0.210938	0.00256822	Myrip	myosin VIIA and Rab interacting protein
1	ENSMUSG00000041852	10.3236	10.2449	10.2787	10.2931	10.3222	10.2925	10.1737	10.2952	10.1938	10.1374	10.1813	10.1963	-0.0962364	0.0129626	ENSMUSG00000041852	10.2815	10.2544	10.3251	10.3504	10.3096	10.3042	9.9457	10.0437	10.0452	10.0044	10.1286	10.0335	-0.270691	4.74268e-05	ENSMUSG00000041852	10.6628	10.4611	10.5947	10.5443	10.6391	10.5804	9.99215	10.1811	10.223	10.3285	10.2875	10.2025	-0.377941	0.000569106	Tcf20	transcription factor 20
1	ENSMUSG00000041986	10.3403	10.3903	10.3433	10.4381	10.4171	10.3858	10.4053	10.4027	10.382	10.3148	10.3402	10.369	-0.0168349	0.542296	ENSMUSG00000041986	10.352	10.372	10.3476	10.4386	10.4496	10.392	10.1386	10.0923	10.1894	10.1234	10.2467	10.1581	-0.233886	0.000149441	ENSMUSG00000041986	10.4269	10.5097	10.4	10.3925	10.3785	10.4215	10.1148	10.1845	10.2023	10.2604	10.2176	10.1959	-0.225626	0.000145146	Elmod1	ELMO/CED-12 domain containing 1
1	ENSMUSG00000042066	9.93228	9.96494	9.9631	9.93475	9.90201	9.93942	9.85609	9.89699	9.89279	9.84854	9.88994	9.87687	-0.0625473	0.00363554	ENSMUSG00000042066	9.92837	9.87435	10.0345	9.98186	9.97368	9.95856	9.75558	9.79338	9.77411	9.71846	9.82478	9.77326	-0.185293	0.000439252	ENSMUSG00000042066	10.1262	10.155	10.1468	10.1431	10.1324	10.1407	9.72466	9.82024	9.85272	9.93714	9.93284	9.85352	-0.287177	8.95205e-05	Tmcc2	transmembrane and coiled-coil domains 2
1	ENSMUSG00000042096	6.20904	6.21805	6.15733	6.20261	6.2144	6.20029	6.14584	6.28575	6.12437	6.09984	6.19654	6.17047	-0.0298193	0.415617	ENSMUSG00000042096	5.70499	5.71385	5.75855	5.81854	5.77071	5.75333	5.43175	5.58714	5.51752	5.56242	5.68133	5.55603	-0.197297	0.00261719	ENSMUSG00000042096	6.07328	5.91297	5.96224	5.94628	6.00478	5.97991	5.42965	5.57261	5.71924	5.7651	5.54441	5.6062	-0.373707	0.000516615	Dao	D-amino acid oxidase
1	ENSMUSG00000042109	7.71565	7.90356	7.75875	7.80181	7.9196	7.81988	7.67979	7.67601	7.73531	7.64342	7.72996	7.6929	-0.126979	0.0194407	ENSMUSG00000042109	7.83884	7.92331	7.95953	7.96661	7.90812	7.91928	7.56463	7.58513	7.57544	7.62925	7.71572	7.61404	-0.305247	2.82162e-05	ENSMUSG00000042109	8.01879	7.78355	7.76528	7.66996	7.76656	7.80083	7.50702	7.39234	7.49574	7.7038	7.70424	7.56063	-0.240198	0.0220894	Csdc2	cold shock domain containing C2, RNA binding
1	ENSMUSG00000042156	8.85431	8.80326	8.84702	8.83941	8.84666	8.83813	8.75956	8.84562	8.77128	8.75897	8.75564	8.77821	-0.0599188	0.0145656	ENSMUSG00000042156	8.8367	8.90269	8.84908	8.87375	8.88359	8.86916	8.56907	8.65156	8.63296	8.65639	8.69771	8.64154	-0.227623	1.29625e-05	ENSMUSG00000042156	9.07406	8.98349	8.8865	8.98554	8.94922	8.97576	8.59565	8.72828	8.70818	8.8204	8.78484	8.72747	-0.248291	0.00097775	Dzip1	DAZ interacting protein 1
1	ENSMUSG00000042182	11.0229	11.0787	11.0698	11.1097	11.1082	11.0779	11.0512	11.1344	11.0997	10.9972	11.0829	11.0731	-0.00478532	0.869184	ENSMUSG00000042182	11.0117	11.0983	10.994	11.0439	11.01	11.0316	10.8112	10.8201	10.8449	10.8012	10.8877	10.833	-0.198555	3.5806e-05	ENSMUSG00000042182	11.1448	11.1849	11.1063	11.1221	11.1719	11.146	10.7854	10.8572	10.8904	10.9546	10.818	10.8611	-0.284886	2.41727e-05	Bend6	BEN domain containing 6
1	ENSMUSG00000042388	7.6106	7.68419	7.60838	7.58413	7.61142	7.61974	7.44341	7.51021	7.61228	7.5505	7.48653	7.52059	-0.0991583	0.0177559	ENSMUSG00000042388	7.6074	7.66575	7.63955	7.67625	7.54444	7.62668	7.3478	7.40822	7.40715	7.37659	7.40964	7.38988	-0.236798	2.06332e-05	ENSMUSG00000042388	7.87041	7.80949	7.73855	7.91289	7.83203	7.83267	7.37906	7.56871	7.59173	7.64138	7.72262	7.5807	-0.251974	0.0043255	Dlgap3	DLG associated protein 3
1	ENSMUSG00000042401	9.13647	9.18772	9.2524	9.21284	9.25489	9.20887	9.07059	9.18778	9.12379	9.10936	9.23749	9.1458	-0.063065	0.126552	ENSMUSG00000042401	9.18136	9.15132	9.2408	9.1792	9.21933	9.1944	8.98118	9.01155	8.92574	8.9819	9.10034	9.00014	-0.19426	0.000347943	ENSMUSG00000042401	9.13875	9.18603	9.24275	9.26285	9.16896	9.19987	8.89508	8.9457	8.80921	8.98375	8.99084	8.92491	-0.274956	0.00014536	Crtac1	cartilage acidic protein 1
1	ENSMUSG00000042428	9.40621	9.41009	9.42503	9.38288	9.38183	9.40121	9.29733	9.30644	9.25414	9.30666	9.2587	9.28465	-0.116556	3.877e-05	ENSMUSG00000042428	9.4974	9.50213	9.41211	9.39533	9.38601	9.4386	9.0537	9.15499	9.12521	9.16375	9.26326	9.15218	-0.286416	0.000141337	ENSMUSG00000042428	9.4273	9.39097	9.30977	9.45297	9.4434	9.40488	9.08079	9.13838	9.17411	9.2692	9.34422	9.20134	-0.203545	0.00533902	Mgat3	mannoside acetylglucosaminyltransferase 3
1	ENSMUSG00000042453	7.92622	7.90702	7.94425	7.92635	7.89931	7.92063	7.87749	7.9103	7.8367	7.85603	7.81335	7.85877	-0.0618586	0.0100996	ENSMUSG00000042453	7.88092	7.88882	7.83142	7.83607	7.80326	7.8481	7.52162	7.51602	7.51048	7.54511	7.73665	7.56597	-0.282122	0.000278174	ENSMUSG00000042453	7.80558	7.84961	7.95871	7.90922	7.97749	7.90012	7.5296	7.55324	7.63322	7.75032	7.72582	7.63844	-0.261681	0.00141451	Reln	reelin
1	ENSMUSG00000042804	7.34047	7.32151	7.39757	7.41323	7.44902	7.38436	7.21849	7.36284	7.39162	7.31581	7.27382	7.31251	-0.071846	0.101673	ENSMUSG00000042804	7.31489	7.33528	7.3501	7.29913	7.22122	7.30412	7.09433	7.0958	7.17608	7.1252	7.17785	7.13385	-0.170274	0.0003797	ENSMUSG00000042804	7.64998	7.56153	7.53163	7.55952	7.53725	7.56798	7.15611	7.24048	7.34546	7.37473	7.31401	7.28616	-0.281824	0.000237091	Gpr153	G protein-coupled receptor 153
1	ENSMUSG00000042873	7.6725	7.62516	7.60518	7.67317	7.63928	7.64306	7.51503	7.56745	7.53815	7.57877	7.54825	7.54953	-0.0935331	0.000660038	ENSMUSG00000042873	7.70895	7.72044	7.70845	7.63674	7.62263	7.67944	7.48136	7.51789	7.49604	7.46633	7.60712	7.51375	-0.165694	0.000886196	ENSMUSG00000042873	7.65009	7.6266	7.77248	7.79285	7.81571	7.73155	7.48978	7.51297	7.5126	7.49297	7.55026	7.51172	-0.21983	0.000605465	Lhfpl4	lipoma HMGIC fusion partner-like protein 4
1	ENSMUSG00000042874	7.49852	7.23833	7.26886	7.12507	7.19493	7.26514	7.01864	7.21918	7.29814	7.39167	7.32083	7.24969	-0.0154472	0.867837	ENSMUSG00000042874	7.01745	7.00506	7.32674	7.28934	7.23675	7.17507	7.00941	7.23089	7.35348	6.65801	6.96282	7.04292	-0.132145	0.366444	ENSMUSG00000042874	8.04742	7.83409	7.49138	7.56293	7.37057	7.66128	7.02976	7.17527	7.4168	7.39107	7.61136	7.32485	-0.336427	0.0674239	D930007J09Rik	RIKEN cDNA D930007J09 gene
1	ENSMUSG00000042903	7.24981	7.17103	7.14828	7.21344	7.15533	7.18758	7.14575	7.15222	7.08995	7.02687	7.07289	7.09754	-0.0900401	0.0178524	ENSMUSG00000042903	7.23922	7.36123	7.33984	7.22662	7.25455	7.28429	7.135	7.12721	7.15481	7.12718	7.17519	7.14388	-0.140414	0.00132376	ENSMUSG00000042903	6.83322	6.77275	6.88629	6.90617	6.9311	6.86591	5.51521	6.84632	6.80452	6.87038	6.785	6.56429	-0.301621	0.286656	Foxo4	forkhead box O4
1	ENSMUSG00000042978	8.35669	8.21875	8.2979	8.21418	8.24291	8.26608	8.15561	8.15835	8.18488	8.20554	8.11472	8.16382	-0.102266	0.0111084	ENSMUSG00000042978	8.32336	8.24581	8.27802	8.20404	8.29094	8.26844	7.99417	8.04336	7.9629	8.06317	8.1396	8.04064	-0.227794	0.000252562	ENSMUSG00000042978	8.16066	8.22578	8.11678	8.2238	8.22499	8.1904	7.94326	7.87766	8.0226	8.07417	8.06051	7.99564	-0.194761	0.00202942	Sbk1	SH3-binding kinase 1
1	ENSMUSG00000043388	10.3242	10.4545	10.4298	10.5071	10.5035	10.4438	10.394	10.3326	10.4869	10.3274	10.3666	10.3815	-0.0623274	0.195738	ENSMUSG00000043388	10.4964	10.5193	10.5449	10.6008	10.4859	10.5295	10.1855	10.2626	10.3083	10.3808	10.3913	10.3057	-0.22377	0.000870061	ENSMUSG00000043388	10.6341	10.4658	10.4266	10.3594	10.3153	10.4402	10.2219	10.1697	10.1274	10.3419	10.3957	10.2513	-0.188918	0.0358643	Tmem130	transmembrane protein 130
1	ENSMUSG00000043460	7.1209	7.22581	7.22539	7.1771	7.21088	7.19202	7.07987	7.1095	7.11109	7.11487	7.09895	7.10286	-0.0891569	0.00269957	ENSMUSG00000043460	7.25502	7.33702	7.30778	7.33394	7.25273	7.29729	7.05319	7.05952	7.06857	7.03465	7.08459	7.0601	-0.237191	2.54203e-06	ENSMUSG00000043460	7.38862	7.337	7.34076	7.37176	7.34676	7.35698	7.02132	7.23833	7.16243	7.2152	7.29694	7.18684	-0.170136	0.0073494	Elfn2	leucine rich repeat and fibronectin type III, extracellular 2
1	ENSMUSG00000043659	6.90747	6.86264	6.96612	6.99235	6.99088	6.94389	6.84747	6.95246	6.86586	6.87884	6.82806	6.87454	-0.0693562	0.0700916	ENSMUSG00000043659	6.74487	6.80041	6.63907	6.72103	6.67594	6.71626	6.40275	6.3449	6.47158	6.50541	6.72378	6.48968	-0.226583	0.01235	ENSMUSG00000043659	6.90709	7.11218	7.13491	7.17044	6.99652	7.06423	6.63842	6.72764	6.89665	6.80809	6.76897	6.76795	-0.296272	0.00185016	Npsr1	neuropeptide S receptor 1
1	ENSMUSG00000043670	8.86967	8.93787	8.97816	8.97306	9.02978	8.95771	8.78806	8.84333	8.85741	8.85258	8.90283	8.84884	-0.108864	0.00960927	ENSMUSG00000043670	8.92236	8.92812	9.04457	9.01352	9.0055	8.98281	8.75893	8.84226	8.70377	8.81092	8.89058	8.80129	-0.181521	0.00208027	ENSMUSG00000043670	9.18255	9.14617	9.14839	9.27346	9.18296	9.18671	8.82738	8.85277	8.78411	9.01314	8.99012	8.89351	-0.293201	0.000437611	Diras1	DIRAS family, GTP-binding RAS-like 1
1	ENSMUSG00000043991	9.66717	9.66738	9.64222	9.52354	9.47538	9.59514	9.74638	9.67005	9.39371	9.59219	9.57866	9.5962	0.00105831	0.988507	ENSMUSG00000043991	9.39675	9.6083	9.39115	9.52152	9.65343	9.51423	9.162	9.34378	9.41225	9.3292	9.51914	9.35327	-0.160955	0.076608	ENSMUSG00000043991	9.52892	9.2854	9.272	9.31741	9.36769	9.35428	9.04068	9.16535	8.98022	9.02135	9.06898	9.05531	-0.29897	0.000699968	Pura	purine rich element binding protein A
1	ENSMUSG00000044024	9.99889	10.0477	10.0166	10.0973	10.1494	10.062	9.93361	10.0488	10.1073	10.0237	10.0307	10.0288	-0.0331729	0.422345	ENSMUSG00000044024	9.96329	10.0118	10.105	10.1275	10.0142	10.0443	9.87641	9.96919	9.95186	9.92359	9.93784	9.93178	-0.112566	0.011835	ENSMUSG00000044024	10.391	10.3497	10.4108	10.3916	10.2874	10.3661	9.94372	9.9869	10.1103	10.1546	10.1552	10.0701	-0.295955	0.000322532	Rell2	RELT-like 2
1	ENSMUSG00000044349	10.4603	10.5351	10.4782	10.4858	10.4574	10.4834	10.4088	10.523	10.5051	10.3568	10.3986	10.4385	-0.0449008	0.236669	ENSMUSG00000044349	10.4694	10.6493	10.4298	10.5425	10.4047	10.4992	10.1382	10.1427	10.215	10.1556	10.2282	10.1759	-0.323202	0.000149199	ENSMUSG00000044349	10.5181	10.4158	10.4704	10.5553	10.6989	10.5317	10.145	10.2539	10.2672	10.2597	10.2319	10.2315	-0.300131	0.000468388	Snhg11	small nucleolar RNA host gene 11
1	ENSMUSG00000044628	9.09683	9.18774	9.13565	9.23023	9.23727	9.17754	8.99146	9.02636	9.19096	9.16514	9.17959	9.1107	-0.0668427	0.218869	ENSMUSG00000044628	9.03575	9.15533	9.23167	9.27814	9.20349	9.18087	8.88789	8.91728	8.99574	8.97168	8.99962	8.95444	-0.226434	0.00131979	ENSMUSG00000044628	9.40796	9.46072	9.42312	9.57144	9.50067	9.47278	8.97145	9.26929	9.28439	9.48915	9.43245	9.28934	-0.183437	0.0886393	Rnf208	ring finger protein 208
1	ENSMUSG00000044674	6.95452	6.98107	6.97609	7.03834	6.97843	6.98569	6.91408	6.96686	6.97802	6.86763	6.82542	6.9104	-0.0752867	0.0475454	ENSMUSG00000044674	6.94442	7.05289	6.94227	6.91247	6.86959	6.94433	6.57624	6.67414	6.63731	6.71602	6.76874	6.67449	-0.269842	0.000312346	ENSMUSG00000044674	6.8993	6.92772	6.85894	6.9332	6.98069	6.91997	6.59474	6.82019	6.84772	6.93121	6.86935	6.81264	-0.107328	0.115901	Fzd1	frizzled class receptor 1
1	ENSMUSG00000044676	8.7497	8.73361	8.73065	8.70618	8.71586	8.7272	8.66322	8.6947	8.69453	8.60554	8.57426	8.64645	-0.0807535	0.0130894	ENSMUSG00000044676	8.64754	8.71765	8.71811	8.75517	8.6692	8.70153	8.43309	8.52485	8.39043	8.45469	8.56786	8.47418	-0.227351	0.000290051	ENSMUSG00000044676	8.85785	8.70977	8.69317	8.63999	8.78611	8.73738	8.45876	8.58788	8.47183	8.63848	8.62592	8.55657	-0.180803	0.0101126	Zfp612	zinc finger protein 612
1	ENSMUSG00000044708	10.9434	10.9659	10.903	10.8711	10.9663	10.93	10.8123	10.8118	10.7783	10.8151	10.8252	10.8086	-0.1214	0.000331559	ENSMUSG00000044708	11.0047	11.1313	11.0748	11.0783	11.0541	11.0686	10.7189	10.6809	10.592	10.655	10.847	10.6988	-0.369864	4.98946e-05	ENSMUSG00000044708	11.0375	10.8803	10.9961	11.0857	11.1054	11.021	10.7588	10.8131	10.7952	10.804	10.9776	10.8297	-0.191263	0.00853458	Kcnj10	potassium inwardly-rectifying channel, subfamily J, member 10
1	ENSMUSG00000044916	9.73944	9.76295	9.88845	9.72851	9.97767	9.8194	9.7436	9.79279	9.75035	9.78226	9.73144	9.76009	-0.0593154	0.271316	ENSMUSG00000044916	9.76985	9.75545	9.84179	9.93231	10.0429	9.86847	9.59053	9.72241	9.53134	9.65726	9.74689	9.64969	-0.218779	0.01151	ENSMUSG00000044916	10.163	10.1694	9.92503	10.107	9.93429	10.0597	9.6425	9.67532	9.82927	9.79855	9.75266	9.73966	-0.32007	0.00113836	1700029I15Rik	RIKEN cDNA 1700029I15 gene
1	ENSMUSG00000045039	8.08629	8.16532	8.11235	8.07318	8.0247	8.09237	7.84166	8.05096	8.05987	8.0651	8.04926	8.01337	-0.0790009	0.144506	ENSMUSG00000045039	8.06542	8.28316	8.1584	8.23334	8.10904	8.16987	7.93981	7.88012	7.96424	7.96265	7.99604	7.94857	-0.221295	0.00104326	ENSMUSG00000045039	8.38794	8.2621	8.43533	8.57183	8.58925	8.44929	8.0449	8.20864	8.28928	8.30403	8.36885	8.24314	-0.20615	0.0368047	Megf8	multiple EGF-like-domains 8
1	ENSMUSG00000045095	8.63441	8.6371	8.65346	8.5983	8.63055	8.63076	8.53594	8.56376	8.55206	8.56806	8.56483	8.55693	-0.073833	0.000130167	ENSMUSG00000045095	8.58096	8.63727	8.61884	8.68833	8.6672	8.63852	8.43178	8.42483	8.43164	8.4715	8.54744	8.46144	-0.177084	0.000335295	ENSMUSG00000045095	8.83286	8.73421	8.7258	8.73992	8.73231	8.75302	8.44068	8.51005	8.48931	8.59326	8.56648	8.51995	-0.233066	0.000126612	Magi1	membrane associated guanylate kinase, WW and PDZ domain containing 1
1	ENSMUSG00000045104	11.7017	11.7131	11.6502	11.7064	11.6411	11.6825	11.6157	11.6097	11.7408	11.6403	11.696	11.6605	-0.0220001	0.476208	ENSMUSG00000045104	11.7024	11.7229	11.8431	11.8179	11.6709	11.7515	11.6342	11.5763	11.5596	11.4328	11.6021	11.561	-0.190451	0.00417283	ENSMUSG00000045104	11.7283	11.7972	11.8375	11.7773	11.8582	11.7997	11.5659	11.5177	11.4972	11.6252	11.6066	11.5625	-0.237149	0.000106845	Ldhb-ps	lactate dehydrogenase B, pseudogene
1	ENSMUSG00000045246	9.22892	9.20137	9.35617	9.28733	9.30952	9.27666	9.22799	9.2561	9.15223	9.22874	9.23568	9.22015	-0.056514	0.124901	ENSMUSG00000045246	9.21413	9.1206	9.27714	9.20508	9.22409	9.20821	8.99769	9.00205	9.01842	9.01232	9.12696	9.03149	-0.17672	0.000975966	ENSMUSG00000045246	9.19089	9.34342	9.31717	9.3331	9.43404	9.32372	9.01961	8.93275	9.06675	9.13401	9.18724	9.06807	-0.255651	0.00249374	Kcng4	potassium voltage-gated channel, subfamily G, member 4
1	ENSMUSG00000045532	7.27891	7.24672	7.25952	7.323	7.2753	7.27669	7.20756	7.07613	7.34277	7.25452	7.29929	7.23605	-0.0406374	0.418802	ENSMUSG00000045532	7.15468	6.96774	7.08349	7.26082	7.28563	7.15047	6.90954	7.02428	6.91466	6.93273	7.14946	6.98614	-0.164335	0.0578202	ENSMUSG00000045532	7.02555	7.32787	7.08174	7.19096	7.09878	7.14498	6.78278	6.67904	6.83162	7.02162	6.95387	6.85379	-0.291191	0.00689384	C1ql1	complement component 1, q subcomponent-like 1
1	ENSMUSG00000045589	9.40596	9.44143	9.44849	9.45662	9.44035	9.43857	9.41665	9.49298	9.36367	9.37818	9.38742	9.40778	-0.0307906	0.245534	ENSMUSG00000045589	9.38325	9.53358	9.3729	9.42868	9.44114	9.43191	9.18495	9.23997	9.27955	9.24078	9.33939	9.25693	-0.17498	0.00182603	ENSMUSG00000045589	9.49663	9.4614	9.37227	9.34952	9.40984	9.41793	9.17797	9.13703	9.15483	9.1883	9.20048	9.17172	-0.24621	3.30936e-05	Frrs1l	ferric-chelate reductase 1 like
1	ENSMUSG00000045790	9.12076	9.18874	9.13473	9.23992	9.27935	9.1927	9.11216	9.19411	9.12688	9.03305	9.11475	9.11619	-0.0765125	0.0896107	ENSMUSG00000045790	9.0927	9.25575	9.2084	9.22276	9.1866	9.19324	8.79623	8.9137	8.93121	8.90399	9.05488	8.92	-0.273238	0.000563782	ENSMUSG00000045790	9.40598	9.23777	9.23302	9.33283	9.35002	9.31192	8.88633	9.12532	8.9179	9.14686	9.00408	9.0161	-0.295828	0.00147628	Ccdc149	coiled-coil domain containing 149
1	ENSMUSG00000046312	7.81715	7.79709	7.83275	7.83902	7.85727	7.82866	7.80373	7.81558	7.76568	7.73302	7.74171	7.77194	-0.0567125	0.018784	ENSMUSG00000046312	7.8101	7.78413	7.82324	7.74557	7.72158	7.77692	7.51492	7.53937	7.53404	7.47336	7.6757	7.54748	-0.229442	0.000375384	ENSMUSG00000046312	7.89834	7.86332	7.93062	8.00002	7.98657	7.93577	7.59988	7.72744	7.74487	7.82748	7.88572	7.75707	-0.178699	0.0117785	Myorg	myogenesis regulating glycosidase (putative)
1	ENSMUSG00000046314	7.60483	7.61086	7.55111	7.57436	7.58211	7.58465	7.5576	7.58102	7.47859	7.54063	7.58167	7.5479	-0.0367523	0.130567	ENSMUSG00000046314	7.57093	7.68567	7.53831	7.58734	7.61498	7.59944	7.40571	7.43888	7.43352	7.42494	7.48664	7.43794	-0.161503	0.000446696	ENSMUSG00000046314	7.54011	7.53016	7.47713	7.51489	7.48742	7.50994	7.33575	7.24448	7.2209	7.32641	7.27999	7.28151	-0.228437	1.87831e-05	Stxbp6	syntaxin binding protein 6 (amisyn)
1	ENSMUSG00000046442	8.50458	8.50505	8.5175	8.50082	8.47361	8.50031	8.4951	8.49166	8.40436	8.41	8.48528	8.45728	-0.0430331	0.0835115	ENSMUSG00000046442	8.47435	8.6123	8.44341	8.58014	8.60042	8.54212	8.351	8.29412	8.31327	8.32518	8.44092	8.3449	-0.197225	0.00183779	ENSMUSG00000046442	8.61762	8.4399	8.48828	8.47665	8.53143	8.51078	8.34226	8.2468	8.27172	8.35314	8.29694	8.30217	-0.208605	0.000452904	Ppm1e	protein phosphatase 1E (PP2C domain containing)
1	ENSMUSG00000046456	8.61811	8.61098	8.61775	8.61182	8.62163	8.61606	8.4607	8.4676	8.56353	8.49418	8.52519	8.50224	-0.113815	0.000347857	ENSMUSG00000046456	8.53969	8.63203	8.63492	8.64396	8.63861	8.61784	8.2915	8.3421	8.33198	8.29393	8.47562	8.34703	-0.270815	0.000118888	ENSMUSG00000046456	8.88666	8.71515	8.71904	8.72826	8.72805	8.75543	8.24678	8.49431	8.44629	8.60244	8.64227	8.48642	-0.269012	0.00814161	Tmem150b	transmembrane protein 150B
1	ENSMUSG00000046480	10.327	10.3945	10.4373	10.4303	10.406	10.399	10.2995	10.3684	10.2854	10.2279	10.2976	10.2958	-0.103252	0.00844249	ENSMUSG00000046480	10.3817	10.5046	10.4601	10.3329	10.2595	10.3878	10.0644	10.0653	10.1061	10.0814	10.2665	10.1168	-0.271004	0.00161759	ENSMUSG00000046480	10.3159	10.4081	10.4421	10.5004	10.6231	10.4579	10.0852	10.1364	10.2084	10.315	10.1936	10.1877	-0.270198	0.00289546	Scn4b	sodium channel, type IV, beta
1	ENSMUSG00000046613	6.94445	6.98004	6.95673	6.94218	6.95905	6.95649	6.85564	6.90513	6.94052	6.89207	6.93744	6.90616	-0.0503312	0.0184227	ENSMUSG00000046613	6.95099	7.07011	6.96757	7.04627	6.92873	6.99273	6.72057	6.73173	6.78111	6.76133	6.80283	6.75951	-0.233221	7.74855e-05	ENSMUSG00000046613	7.19513	7.07055	7.14392	7.26092	7.27379	7.18886	6.82183	6.98019	6.98391	7.05657	7.0345	6.9754	-0.213461	0.00503921	Vwa5b2	von Willebrand factor A domain containing 5B2
1	ENSMUSG00000046807	6.47548	6.41611	6.42577	6.48314	6.45199	6.45049	6.33146	6.40248	6.34118	6.35919	6.40348	6.36756	-0.0829377	0.00329864	ENSMUSG00000046807	6.42913	6.52726	6.4904	6.46257	6.43065	6.468	6.22561	6.17515	6.18855	6.25935	6.32263	6.23426	-0.233746	9.19322e-05	ENSMUSG00000046807	6.47734	6.43461	6.3935	6.54485	6.48078	6.46622	6.20437	6.30209	6.34094	6.28557	6.27071	6.28074	-0.185481	0.000581634	Lrrc75b	leucine rich repeat containing 75B
1	ENSMUSG00000046844	9.73759	9.70738	9.75895	9.77182	9.82466	9.76008	9.70272	9.76424	9.78331	9.68592	9.68625	9.72449	-0.0355922	0.244498	ENSMUSG00000046844	9.73983	9.85684	9.72986	9.76051	9.76736	9.77088	9.52227	9.54216	9.5522	9.60803	9.62105	9.56914	-0.201739	0.00013702	ENSMUSG00000046844	9.83971	9.82604	9.73202	9.79705	9.76302	9.79157	9.54057	9.51012	9.60928	9.66816	9.60102	9.58583	-0.205739	0.00031074	Vat1l	vesicle amine transport protein 1 like
1	ENSMUSG00000047085	10.0239	9.97489	10.0863	10.0674	10.1284	10.0562	9.86796	9.95062	9.89191	9.98629	10.0098	9.94131	-0.114878	0.0160128	ENSMUSG00000047085	10.0073	10.0518	10.1062	10.0796	10.0455	10.0581	9.71863	9.84752	9.85068	9.862	9.94361	9.84449	-0.213592	0.000665439	ENSMUSG00000047085	10.2333	10.3045	10.1365	10.2127	10.1719	10.2118	9.73986	9.97084	9.95659	10.1408	10.1383	9.98928	-0.222521	0.0227129	Lrrc4b	leucine rich repeat containing 4B
1	ENSMUSG00000047842	9.13285	9.19852	9.21386	9.21807	9.19485	9.19163	9.14447	9.19313	9.15336	9.09623	9.09466	9.13637	-0.0552614	0.0511598	ENSMUSG00000047842	9.18772	9.30335	9.27208	9.25611	9.16393	9.23664	8.95102	8.97992	8.96605	8.9475	9.04026	8.97695	-0.259688	3.26189e-05	ENSMUSG00000047842	9.27378	9.25286	9.16312	9.1656	9.18813	9.2087	8.94231	8.93705	8.93366	9.08768	9.00239	8.98062	-0.228085	0.000292582	Diras2	DIRAS family, GTP-binding RAS-like 2
1	ENSMUSG00000047907	8.00785	8.00255	8.04187	8.0377	8.10609	8.03921	7.93518	8.04483	7.9949	7.96281	7.99719	7.98698	-0.0522281	0.0800728	ENSMUSG00000047907	8.03855	8.06523	8.05438	8.12721	8.05666	8.0684	7.79391	7.75152	7.86347	7.8728	7.95074	7.84649	-0.221915	0.000363112	ENSMUSG00000047907	8.31639	8.21887	8.18997	8.24874	8.29656	8.2541	7.88623	8.01356	8.06961	8.08177	8.05348	8.02093	-0.233175	0.000597155	Tshz2	teashirt zinc finger family member 2
1	ENSMUSG00000047976	9.88079	9.85809	9.81972	9.81364	9.87372	9.84919	9.77739	9.79736	9.62269	9.70977	9.78064	9.73757	-0.111623	0.0131944	ENSMUSG00000047976	9.87836	10.0887	9.83986	9.85264	9.91964	9.91584	9.49113	9.44684	9.52207	9.55583	9.6998	9.54313	-0.37271	0.000337975	ENSMUSG00000047976	9.85776	9.72389	9.71398	9.87581	9.92894	9.82008	9.46442	9.49993	9.47982	9.57531	9.55728	9.51535	-0.304727	0.000225101	Kcna1	potassium voltage-gated channel, shaker-related subfamily, member 1
1	ENSMUSG00000048022	9.86205	9.81216	9.79023	9.80781	9.78835	9.81212	9.80251	9.87599	9.59654	9.70771	9.74438	9.74543	-0.0666948	0.208129	ENSMUSG00000048022	9.6535	9.8319	9.68737	9.77156	9.85328	9.75952	9.36493	9.47769	9.40055	9.23624	9.53877	9.40363	-0.35589	0.000577226	ENSMUSG00000048022	9.59184	9.63602	9.54676	9.51051	9.58181	9.57339	9.22386	9.13197	9.13785	9.23136	9.17293	9.1796	-0.393794	1.00979e-06	Tmem229a	transmembrane protein 229A
1	ENSMUSG00000048142	16.655	16.7433	16.7507	16.7326	16.7256	16.7214	16.5358	16.6937	16.6686	16.6482	16.6908	16.6474	-0.0740352	0.0597475	ENSMUSG00000048142	16.6918	16.9158	16.8591	16.7749	16.6687	16.7821	16.3677	16.3927	16.4745	16.4091	16.5379	16.4364	-0.345702	0.000285562	ENSMUSG00000048142	16.8485	16.8465	16.9551	17.0172	17.0961	16.9527	16.3794	16.5326	16.6164	16.7689	16.715	16.6025	-0.350208	0.00318596	Nat8l	N-acetyltransferase 8-like
1	ENSMUSG00000048148	7.68305	7.59715	7.65082	7.62323	7.56361	7.62357	7.56315	7.63714	7.52932	7.56218	7.53947	7.56625	-0.057319	0.0750418	ENSMUSG00000048148	7.62102	7.59194	7.56763	7.62204	7.52351	7.58522	7.31422	7.39431	7.38882	7.41077	7.54787	7.4112	-0.174027	0.00334013	ENSMUSG00000048148	7.81074	7.67169	7.7389	7.69107	7.81401	7.74528	7.38252	7.49562	7.55176	7.59686	7.50964	7.50728	-0.238003	0.000900364	Nwd1	NACHT and WD repeat domain containing 1
1	ENSMUSG00000048385	7.72517	7.76569	7.61456	7.60204	7.62539	7.66657	7.42686	7.53662	7.49017	7.57243	7.55391	7.516	-0.150574	0.00724224	ENSMUSG00000048385	7.72838	7.92523	7.9447	7.89087	7.8541	7.86866	7.36912	7.42462	7.45144	7.44249	7.54237	7.44601	-0.422648	2.0054e-05	ENSMUSG00000048385	8.12935	7.99614	7.85124	8.01358	7.88766	7.97559	7.42351	7.63323	7.61437	7.78137	7.75708	7.64191	-0.33368	0.00325523	Scrt1	scratch family zinc finger 1
1	ENSMUSG00000048732	9.78217	9.79603	9.82131	9.83721	9.77574	9.80249	9.69817	9.81745	9.7261	9.74305	9.68425	9.7338	-0.0686882	0.0299671	ENSMUSG00000048732	9.82548	9.88185	9.77134	9.78495	9.76771	9.80626	9.53221	9.57846	9.61091	9.60154	9.73003	9.61063	-0.195635	0.00106891	ENSMUSG00000048732	9.73724	9.59215	9.7257	9.74986	9.85759	9.73251	9.52135	9.45612	9.61385	9.56269	9.58166	9.54713	-0.185375	0.00615414	Klhl11	kelch-like 11
1	ENSMUSG00000048814	8.84075	8.83628	8.78634	8.80344	8.83744	8.82085	8.77517	8.82551	8.79786	8.71415	8.77811	8.77816	-0.0426924	0.0808764	ENSMUSG00000048814	8.85888	8.98518	8.80462	8.8871	8.85759	8.87867	8.65947	8.60544	8.62151	8.61827	8.75367	8.65167	-0.227002	0.000485241	ENSMUSG00000048814	8.93849	8.88638	8.97307	8.9262	9.05324	8.95548	8.6332	8.60541	8.71492	8.69734	8.72872	8.67592	-0.27956	6.54861e-05	Lonrf2	LON peptidase N-terminal domain and ring finger 2
1	ENSMUSG00000048899	9.32265	9.37964	9.428	9.41127	9.41194	9.3907	9.30876	9.39129	9.28811	9.26879	9.33599	9.31859	-0.0721128	0.0346775	ENSMUSG00000048899	9.37437	9.36788	9.3452	9.323	9.31813	9.34571	9.07069	9.06163	9.14571	9.08313	9.21835	9.1159	-0.229814	8.71415e-05	ENSMUSG00000048899	9.4366	9.41045	9.45414	9.41428	9.52235	9.44756	9.04448	9.06488	9.16937	9.3027	9.1759	9.15147	-0.296099	0.000376238	Rimkla	ribosomal modification protein rimK-like family member A
1	ENSMUSG00000048960	7.74234	7.63106	7.68455	7.68751	7.66093	7.68128	7.64386	7.74098	7.57942	7.60796	7.528	7.62004	-0.0612336	0.165367	ENSMUSG00000048960	7.67767	7.7028	7.56948	7.58313	7.61104	7.62882	7.35993	7.41605	7.46202	7.43234	7.52226	7.43852	-0.190305	0.000953106	ENSMUSG00000048960	7.73448	7.61537	7.60744	7.64711	7.56901	7.63468	7.33756	7.39514	7.51391	7.47195	7.4289	7.42949	-0.205188	0.00109445	Prex2	phosphatidylinositol-3,4,5-trisphosphate-dependent Rac exchange factor 2
1	ENSMUSG00000048978	9.34439	9.49308	9.40798	9.46122	9.4186	9.42505	9.38546	9.36255	9.32658	9.29261	9.37663	9.34877	-0.0762871	0.0373701	ENSMUSG00000048978	9.46692	9.52813	9.61271	9.58824	9.50312	9.53982	9.2861	9.32369	9.26786	9.29905	9.31398	9.29813	-0.24169	2.97822e-05	ENSMUSG00000048978	9.59641	9.35865	9.32505	9.36226	9.26012	9.3805	9.22328	9.19489	8.96983	9.20289	9.23001	9.16418	-0.216317	0.0205926	Nrsn1	neurensin 1
1	ENSMUSG00000049044	9.52315	9.60662	9.67185	9.64228	9.65326	9.61943	9.60854	9.66987	9.51471	9.5108	9.54841	9.57047	-0.0489643	0.258009	ENSMUSG00000049044	9.57529	9.56178	9.55409	9.62739	9.60203	9.58412	9.19078	9.2752	9.28572	9.26549	9.43115	9.28967	-0.294449	0.000100737	ENSMUSG00000049044	9.69778	9.68487	9.64787	9.62831	9.70607	9.67298	9.20104	9.16911	9.19727	9.38364	9.36329	9.26287	-0.41011	2.70741e-05	Rapgef4	Rap guanine nucleotide exchange factor (GEF) 4
1	ENSMUSG00000049556	7.1342	7.15916	7.15439	7.08645	7.19564	7.14597	7.01015	7.0354	7.09743	7.06459	7.04856	7.05123	-0.0947428	0.00341229	ENSMUSG00000049556	7.14542	7.23547	7.12524	7.20314	7.2169	7.18523	6.93004	6.91435	6.95122	6.9788	7.05787	6.96646	-0.218776	0.000165132	ENSMUSG00000049556	7.32641	7.2404	7.21823	7.35125	7.23983	7.27522	6.94635	7.03906	7.04286	7.12063	7.18479	7.06674	-0.208483	0.00257847	Lingo1	leucine rich repeat and Ig domain containing 1
1	ENSMUSG00000049606	9.34932	9.38918	9.41696	9.40485	9.40708	9.39348	9.31704	9.42712	9.27099	9.23011	9.26693	9.30244	-0.091039	0.0357315	ENSMUSG00000049606	9.3371	9.37985	9.31338	9.36413	9.39246	9.35738	9.0574	9.13675	9.12211	9.08933	9.205	9.12212	-0.235267	3.66378e-05	ENSMUSG00000049606	9.52126	9.45914	9.41063	9.43713	9.45212	9.45605	9.04197	9.13516	9.11447	9.26437	9.13942	9.13908	-0.316978	4.91426e-05	Zfp644	zinc finger protein 644
1	ENSMUSG00000049804	7.6556	7.70962	7.67595	7.6334	7.60995	7.6569	7.54116	7.62041	7.50249	7.56845	7.56592	7.55968	-0.0972174	0.00548688	ENSMUSG00000049804	7.7512	7.85514	7.79852	7.73827	7.70735	7.7701	7.42714	7.49645	7.45146	7.46489	7.55286	7.47856	-0.291535	2.4926e-05	ENSMUSG00000049804	7.4022	7.23718	7.15074	7.17422	7.29837	7.25254	5.56997	7.10296	6.99623	7.11633	7.08485	6.77407	-0.478473	0.15552	Armcx4	armadillo repeat containing, X-linked 4
1	ENSMUSG00000049807	8.50431	8.55643	8.52247	8.50844	8.48941	8.51621	8.40021	8.43752	8.437	8.5039	8.4981	8.45535	-0.0608676	0.0287142	ENSMUSG00000049807	8.57621	8.6132	8.66959	8.71998	8.64118	8.64403	8.43307	8.34192	8.38626	8.403	8.43927	8.40071	-0.243327	4.10294e-05	ENSMUSG00000049807	8.71588	8.70551	8.62005	8.77239	8.74323	8.71141	8.45131	8.54272	8.55367	8.58384	8.62699	8.55171	-0.159706	0.00332642	Arhgap23	Rho GTPase activating protein 23
1	ENSMUSG00000050192	10.0797	10.1106	10.1524	10.09	10.1185	10.1102	10.1567	10.219	9.99557	10.1033	10.1506	10.125	0.0147678	0.716908	ENSMUSG00000050192	9.97203	10.1065	9.96733	10.0192	10.0012	10.0133	9.84902	9.90062	9.88253	9.82042	9.9711	9.88474	-0.128526	0.0072174	ENSMUSG00000050192	9.99386	10.012	9.95028	9.94051	10.0483	9.98899	9.77327	9.62348	9.67422	9.80149	9.63191	9.70087	-0.288116	0.000122921	Eif5a2	eukaryotic translation initiation factor 5A2
1	ENSMUSG00000050640	7.6537	7.64807	7.70463	7.6813	7.70777	7.67909	7.62977	7.61402	7.63983	7.57325	7.68358	7.62809	-0.0510056	0.0474981	ENSMUSG00000050640	7.6695	7.60245	7.61654	7.67052	7.7314	7.65808	7.47935	7.46987	7.42551	7.50605	7.57344	7.49084	-0.16724	0.00105289	ENSMUSG00000050640	7.82983	7.85203	7.76139	7.86267	7.72981	7.80715	7.50767	7.57325	7.51121	7.62733	7.55934	7.55576	-0.251386	8.02924e-05	Tmem150c	transmembrane protein 150C
1	ENSMUSG00000050666	8.06347	8.11593	8.02449	8.16369	8.0999	8.0935	8.10265	8.07353	7.9421	7.89701	8.04261	8.01158	-0.0819193	0.112307	ENSMUSG00000050666	7.84601	7.77202	7.72889	7.82478	7.82285	7.79891	7.34264	7.43944	7.37787	7.31454	7.60049	7.415	-0.383914	0.000116879	ENSMUSG00000050666	7.78477	7.94061	7.811	7.89838	7.93445	7.87384	7.36142	7.49014	7.61831	7.62738	7.5867	7.53679	-0.337052	0.00047515	Vstm4	V-set and transmembrane domain containing 4
1	ENSMUSG00000050711	11.8186	11.9012	11.8966	11.9663	11.9508	11.9067	11.876	11.9781	11.9449	11.7881	11.7853	11.8745	-0.0322635	0.513332	ENSMUSG00000050711	11.8468	11.7734	11.8961	12.0757	12.0236	11.9231	11.7211	11.7795	11.7425	11.7125	11.7513	11.7414	-0.181785	0.0129026	ENSMUSG00000050711	12.2183	12.0859	12.0558	12.017	11.9936	12.0741	11.7182	11.7446	11.8052	11.8432	11.8319	11.7886	-0.285533	0.000271861	Scg2	secretogranin II
1	ENSMUSG00000050953	11.3856	11.5316	11.4219	11.4965	11.4444	11.456	11.3414	11.4153	11.161	11.2103	11.2757	11.2807	-0.175263	0.010074	ENSMUSG00000050953	11.4861	11.582	11.4383	11.433	11.5243	11.4927	10.7709	11.034	10.8051	10.9375	11.153	10.9401	-0.552607	8.89417e-05	ENSMUSG00000050953	11.2235	11.2222	11.1565	11.1667	11.0852	11.1708	10.7199	10.9172	10.8943	11.1503	10.9497	10.9263	-0.244516	0.0102716	Gja1	gap junction protein, alpha 1
1	ENSMUSG00000051111	9.23882	9.32941	9.14132	9.24686	9.24171	9.23962	9.16863	9.18653	9.14644	9.10201	9.19272	9.15927	-0.0803552	0.0459219	ENSMUSG00000051111	9.24791	9.43071	9.24511	9.39002	9.24582	9.31191	9.10347	8.92187	9.0031	9.09313	9.15011	9.05434	-0.257578	0.00208275	ENSMUSG00000051111	9.53785	9.32903	9.5476	9.55018	9.64209	9.52135	9.17124	9.13079	9.14282	9.20086	9.33847	9.19683	-0.324517	0.00094396	Sv2c	synaptic vesicle glycoprotein 2c
1	ENSMUSG00000051146	9.921	9.94058	10.0419	10.0343	10.0717	10.0019	9.83151	9.92642	10.0394	9.96056	10.0601	9.9636	-0.0382875	0.473103	ENSMUSG00000051146	9.89703	10.0897	10.0835	10.0858	10.0637	10.044	9.71017	9.80175	9.78367	9.74354	9.78942	9.76571	-0.278252	0.000133035	ENSMUSG00000051146	10.0698	10.2583	10.1374	10.1775	10.0971	10.148	9.72519	9.86832	9.96983	10.0614	10.0144	9.92783	-0.220206	0.0122465	Camk2n2	calcium/calmodulin-dependent protein kinase II inhibitor 2
1	ENSMUSG00000051177	8.26076	8.27942	8.24614	8.29826	8.27658	8.27223	8.22981	8.30062	8.20381	8.17832	8.22139	8.22679	-0.045442	0.0757092	ENSMUSG00000051177	8.25517	8.31299	8.24434	8.25351	8.26909	8.26702	8.01698	8.0656	8.06103	8.06895	8.14543	8.0716	-0.19542	3.87285e-05	ENSMUSG00000051177	8.40359	8.28028	8.27517	8.24008	8.27658	8.29514	8.03637	8.09132	8.13817	8.16367	8.07666	8.10123	-0.193906	0.000657527	Plcb1	phospholipase C, beta 1
1	ENSMUSG00000051335	8.24597	8.26477	8.31349	8.28085	8.30571	8.28216	8.19367	8.2746	8.12905	8.10837	8.22162	8.18546	-0.096697	0.0186352	ENSMUSG00000051335	8.30176	8.38735	8.33545	8.33852	8.2473	8.32208	8.05785	8.08969	8.09164	8.11537	8.19067	8.10904	-0.213031	0.000166028	ENSMUSG00000051335	8.34227	8.26721	8.24909	8.315	8.31028	8.29677	8.02496	7.9986	8.02643	8.16669	8.16717	8.07677	-0.219997	0.000653862	Gfod1	glucose-fructose oxidoreductase domain containing 1
1	ENSMUSG00000051359	15.0052	15.0704	15.1194	15.0332	15.0927	15.0642	15.0892	15.0904	14.999	15.0263	15.0755	15.0561	-0.00815198	0.774524	ENSMUSG00000051359	15.0521	14.9227	14.9827	15.0673	15.06	15.017	14.8698	14.8801	14.8718	14.7893	14.9374	14.8697	-0.147276	0.00384419	ENSMUSG00000051359	15.0921	15.1551	15.0856	15.0941	15.079	15.1012	14.838	14.8456	14.8929	14.854	14.8034	14.8468	-0.254401	1.32569e-06	Ncald	neurocalcin delta
1	ENSMUSG00000051855	7.95717	7.88316	7.88262	7.9505	7.84285	7.90326	7.87119	7.82581	7.8519	7.84614	7.8362	7.84625	-0.0570085	0.0396593	ENSMUSG00000051855	7.83551	7.90933	7.80406	7.809	7.90384	7.85235	7.56943	7.61433	7.61318	7.57982	7.73607	7.62257	-0.229778	0.000279454	ENSMUSG00000051855	7.89561	7.83513	7.8137	7.81883	7.94863	7.86238	7.50678	7.48513	7.63317	7.64223	7.74484	7.60243	-0.259947	0.00139956	Mest	mesoderm specific transcript
1	ENSMUSG00000052105	6.69248	6.69134	6.7006	6.70008	6.68333	6.69357	6.58218	6.69661	6.67133	6.65485	6.60823	6.64264	-0.050928	0.0424671	ENSMUSG00000052105	6.71869	6.80667	6.78154	6.83201	6.76621	6.78102	6.52524	6.58943	6.54156	6.59698	6.58786	6.56821	-0.212809	2.10925e-05	ENSMUSG00000052105	6.96142	6.89352	6.86005	6.97623	6.95797	6.92984	6.60761	6.68789	6.7181	6.81645	6.85814	6.73764	-0.192201	0.00508868	Mtcl1	microtubule crosslinking factor 1
1	ENSMUSG00000052188	7.57625	7.4171	7.43412	7.66369	7.5926	7.53675	7.39496	7.46268	7.53941	7.59805	7.55319	7.50966	-0.0270925	0.66271	ENSMUSG00000052188	7.21945	7.31972	7.37102	7.42615	7.32606	7.33248	7.10387	7.1818	7.16221	7.02942	7.13995	7.12345	-0.209028	0.00132449	ENSMUSG00000052188	7.82181	7.70592	7.56405	7.6969	7.66442	7.69062	7.06458	7.36433	7.40948	7.50515	7.42919	7.35455	-0.336075	0.00463959	Gm14964	predicted gene 14964
1	ENSMUSG00000052387	8.55157	8.56468	8.55898	8.54265	8.56027	8.55563	8.50308	8.54631	8.41497	8.40662	8.4532	8.46484	-0.0907953	0.00960633	ENSMUSG00000052387	8.50844	8.60742	8.53195	8.60784	8.58152	8.56743	8.13742	8.23364	8.18793	8.22383	8.41322	8.23921	-0.328226	0.000197206	ENSMUSG00000052387	8.66124	8.43755	8.54416	8.51924	8.57496	8.54743	8.14757	8.20983	8.28852	8.38408	8.21723	8.24945	-0.297983	0.000590497	Trpm3	transient receptor potential cation channel, subfamily M, member 3
1	ENSMUSG00000052698	8.82176	8.80165	8.85381	8.78189	8.77547	8.80692	8.72811	8.74749	8.73544	8.74835	8.7404	8.73996	-0.066957	0.00189918	ENSMUSG00000052698	8.81953	8.88569	8.8425	8.79704	8.75398	8.81975	8.57695	8.57388	8.6252	8.60712	8.74667	8.62596	-0.193784	0.00102116	ENSMUSG00000052698	8.80354	8.80954	8.88179	8.88531	9.01392	8.87882	8.58842	8.62275	8.66017	8.70717	8.74529	8.66476	-0.214061	0.00192537	Tln2	talin 2
1	ENSMUSG00000052727	11.473	11.5233	11.3307	11.3492	11.3154	11.3983	11.2683	11.2455	11.2425	11.2697	11.345	11.2742	-0.12412	0.0266456	ENSMUSG00000052727	11.4559	11.7315	11.4369	11.5857	11.5798	11.558	11.1717	11.0064	11.1185	11.1947	11.2878	11.1558	-0.402148	0.000451107	ENSMUSG00000052727	11.8531	11.4946	11.5241	11.6292	11.6803	11.6363	11.1854	11.1948	11.2058	11.3675	11.358	11.2623	-0.373984	0.00116387	Map1b	microtubule-associated protein 1B
1	ENSMUSG00000052928	7.08292	7.16923	7.08113	7.09404	7.06065	7.09759	7.00989	6.98711	7.0688	7.02644	7.06137	7.03072	-0.0668714	0.0246634	ENSMUSG00000052928	7.17494	7.28614	7.28078	7.31507	7.20373	7.25213	7.01572	6.93666	6.99523	7.01228	7.0673	7.00544	-0.246696	8.6689e-05	ENSMUSG00000052928	7.39872	7.17846	7.18137	7.24133	7.30838	7.26165	7.00722	7.02129	7.06615	7.14232	7.16394	7.08018	-0.181468	0.00841015	Ctif	CBP80/20-dependent translation initiation factor
1	ENSMUSG00000052934	8.6124	8.68588	8.70875	8.65302	8.66279	8.66457	8.47424	8.62431	8.63689	8.5859	8.61015	8.5863	-0.0782715	0.0474903	ENSMUSG00000052934	8.58695	8.68434	8.64584	8.68463	8.58974	8.6383	8.41682	8.43437	8.44648	8.45164	8.51833	8.45353	-0.184769	0.000155327	ENSMUSG00000052934	8.77881	8.75097	8.76975	8.83513	8.8307	8.79308	8.43645	8.47406	8.56611	8.67293	8.67855	8.56562	-0.227456	0.00249252	Fbxo31	F-box protein 31
1	ENSMUSG00000052949	8.89358	8.93966	8.92655	8.90025	8.94513	8.92103	8.75397	8.84356	8.84666	8.82189	8.87093	8.8274	-0.0936334	0.00313024	ENSMUSG00000052949	8.947	9.05841	9.00783	9.02232	8.91938	8.99099	8.68802	8.6809	8.7085	8.76089	8.8033	8.72832	-0.262669	6.24216e-05	ENSMUSG00000052949	9.09095	9.04163	9.03475	9.05836	9.08567	9.06227	8.70972	8.73944	8.75526	8.87041	8.93648	8.80226	-0.260011	0.000396993	Rnf157	ring finger protein 157
1	ENSMUSG00000052981	8.92143	9.00124	8.97242	8.89176	8.97244	8.95186	8.90226	8.86087	8.92738	8.90635	8.8966	8.89869	-0.053163	0.0459852	ENSMUSG00000052981	8.90364	9.01982	9.01415	9.05288	9.01125	9.00035	8.73864	8.76473	8.82578	8.78455	8.80894	8.78453	-0.21582	8.5866e-05	ENSMUSG00000052981	8.987	8.99982	8.82192	8.8959	8.82589	8.90611	8.7412	8.60521	8.60792	8.81289	8.73063	8.69957	-0.206537	0.00590754	Ube2ql1	ubiquitin-conjugating enzyme E2Q family-like 1
1	ENSMUSG00000053024	9.55742	9.61426	9.56433	9.50457	9.4919	9.5465	9.38021	9.43266	9.42744	9.52743	9.49882	9.45331	-0.0931831	0.0269548	ENSMUSG00000053024	9.56955	9.61552	9.63973	9.72497	9.60827	9.63161	9.50515	9.36241	9.40474	9.44835	9.49105	9.44234	-0.189266	0.000934975	ENSMUSG00000053024	9.69638	9.73219	9.77675	9.91467	9.94638	9.81327	9.54827	9.49405	9.56978	9.63481	9.74144	9.59767	-0.215602	0.0109233	Cntn2	contactin 2
1	ENSMUSG00000053046	8.99199	8.9998	9.03495	9.02799	9.06242	9.02343	8.92512	8.97072	8.97455	8.93759	8.97121	8.95583	-0.0675954	0.00320831	ENSMUSG00000053046	9.01011	9.01787	9.05972	9.07374	9.01309	9.03491	8.75679	8.76914	8.79507	8.79365	8.87267	8.79747	-0.237443	9.54716e-06	ENSMUSG00000053046	9.12288	9.08775	9.10583	9.17158	9.18233	9.13408	8.79321	8.8879	8.98548	9.02533	9.01745	8.94188	-0.192201	0.00400186	Brsk2	BR serine/threonine kinase 2
1	ENSMUSG00000053166	7.73757	7.80789	7.70524	7.79244	7.76052	7.76073	7.62122	7.69904	7.61969	7.64016	7.65712	7.64745	-0.113289	0.00134471	ENSMUSG00000053166	7.70909	7.72455	7.7518	7.76727	7.72599	7.73574	7.59405	7.5738	7.58471	7.58422	7.62743	7.59284	-0.142898	7.03368e-06	ENSMUSG00000053166	8.00874	7.92157	8.0064	7.95421	7.99386	7.97695	7.56591	7.65544	7.54485	7.76044	7.77743	7.66081	-0.31614	0.000255291	Cdh22	cadherin 22
1	ENSMUSG00000053693	6.88119	6.9955	6.8655	6.88363	6.82936	6.89104	6.75803	6.7835	6.79197	6.81961	6.82744	6.79611	-0.0949255	0.0145329	ENSMUSG00000053693	6.98034	7.17901	7.04453	7.14333	7.04849	7.07914	6.81741	6.79499	6.81118	6.85169	6.8335	6.82175	-0.25739	0.000125219	ENSMUSG00000053693	7.34964	7.13846	7.23047	7.31484	7.29502	7.26569	6.9146	7.02031	6.97563	7.07422	7.11887	7.02073	-0.244959	0.00147457	Mast1	microtubule associated serine/threonine kinase 1
1	ENSMUSG00000054252	9.39194	9.49473	9.56593	9.52715	9.52524	9.501	9.40969	9.5285	9.44036	9.43131	9.51676	9.46532	-0.0356751	0.375707	ENSMUSG00000054252	9.44514	9.59404	9.4598	9.44055	9.34301	9.45651	9.07983	9.09042	9.14075	9.10597	9.27396	9.13819	-0.318323	0.000344251	ENSMUSG00000054252	9.48265	9.42759	9.51627	9.54131	9.67318	9.5282	9.10473	9.40359	9.47501	9.53869	9.49279	9.40296	-0.125235	0.191566	Fgfr3	fibroblast growth factor receptor 3
1	ENSMUSG00000054423	10.4499	10.5183	10.5246	10.4668	10.4758	10.4871	10.4366	10.4392	10.4417	10.3537	10.4399	10.4222	-0.0648512	0.0206809	ENSMUSG00000054423	10.5116	10.5784	10.5082	10.5172	10.4485	10.5128	10.2515	10.2259	10.2672	10.2799	10.3743	10.2798	-0.233014	9.75758e-05	ENSMUSG00000054423	10.6069	10.461	10.5424	10.5106	10.5977	10.5437	10.249	10.2278	10.2686	10.4344	10.3764	10.3112	-0.23248	0.00135497	Cadps	Ca2+-dependent secretion activator
1	ENSMUSG00000054459	10.0748	10.2613	10.0158	10.0103	9.98699	10.0698	10.0843	9.98598	9.89919	9.99569	10.0018	9.99339	-0.0764429	0.224006	ENSMUSG00000054459	10.1538	10.3082	10.0425	10.1513	10.1552	10.1622	9.83617	9.84144	9.83974	9.90997	9.98798	9.88306	-0.279155	0.000644747	ENSMUSG00000054459	10.2271	10.0928	9.94991	10.0213	10.1477	10.0877	9.84816	9.86609	9.65012	9.95158	9.91066	9.84532	-0.242412	0.00910238	Vsnl1	visinin-like 1
1	ENSMUSG00000054714	5.7772	5.84789	5.79587	5.83813	5.60711	5.77324	5.71126	5.69285	5.87281	5.68613	5.72678	5.73796	-0.0352758	0.542947	ENSMUSG00000054714	5.68631	5.85249	5.715	5.67287	5.80998	5.74733	5.65616	5.38748	5.63832	5.57075	5.66948	5.58444	-0.162893	0.032477	ENSMUSG00000054714	5.77473	5.56065	5.72421	5.9638	5.75681	5.75604	5.58076	5.36869	5.13079	5.84701	5.65769	5.51699	-0.23905	0.123874	Gm9954	predicted gene 9954
1	ENSMUSG00000054863	9.35724	9.42574	9.40608	9.45492	9.50848	9.43049	9.34147	9.33574	9.37823	9.34412	9.42966	9.36585	-0.0646478	0.0683883	ENSMUSG00000054863	9.40974	9.34935	9.36198	9.42645	9.32832	9.37517	9.09897	9.18938	9.19317	9.20988	9.23157	9.1846	-0.190576	0.000185896	ENSMUSG00000054863	9.49033	9.53414	9.46838	9.54308	9.51059	9.5093	9.12685	9.27786	9.30746	9.39209	9.40778	9.30241	-0.206895	0.00413394	Tafa5	TAFA chemokine like family member 5
1	ENSMUSG00000055022	10.8724	10.8529	10.8918	10.874	10.894	10.877	10.8981	10.9081	10.7795	10.7929	10.8244	10.8406	-0.0363997	0.224078	ENSMUSG00000055022	10.8596	10.8562	10.7575	10.7845	10.8315	10.8179	10.4846	10.5378	10.4865	10.5353	10.7235	10.5535	-0.26434	0.00060076	ENSMUSG00000055022	10.7915	10.798	10.7938	10.8322	10.84	10.8111	10.4899	10.551	10.6211	10.7151	10.6556	10.6065	-0.204571	0.0010293	Cntn1	contactin 1
1	ENSMUSG00000055048	8.62658	8.58596	8.78735	8.74786	8.82221	8.71399	8.68912	8.83189	8.56594	8.51075	8.7656	8.67266	-0.0413312	0.599232	ENSMUSG00000055048	8.56705	8.60629	8.60217	8.76746	8.59168	8.62693	8.2422	8.38195	8.278	8.35532	8.4334	8.33817	-0.288759	0.00040935	ENSMUSG00000055048	8.66104	9.02565	8.84997	8.83509	8.95742	8.86583	8.39337	8.56817	8.5481	8.69651	8.67138	8.57551	-0.290327	0.00767175	Gm9962	predicted gene 9962
1	ENSMUSG00000055078	8.91486	8.94847	8.98479	9.03537	8.99091	8.97488	8.90846	9.0087	8.90432	8.84757	8.99501	8.93281	-0.0420676	0.2821	ENSMUSG00000055078	8.90916	8.98278	8.87116	8.93087	8.90177	8.91915	8.65503	8.77514	8.71166	8.72221	8.84414	8.74163	-0.177515	0.00134674	ENSMUSG00000055078	8.98896	8.99805	9.00561	8.96801	9.03019	8.99817	8.6742	8.66674	8.70144	8.85467	8.78372	8.73615	-0.262013	0.00011582	Gabra5	gamma-aminobutyric acid (GABA) A receptor, subunit alpha 5
1	ENSMUSG00000055254	9.19981	9.25081	9.26571	9.28343	9.30395	9.26074	9.176	9.29469	9.20615	9.14901	9.20719	9.20661	-0.0541331	0.110733	ENSMUSG00000055254	9.21063	9.28096	9.20246	9.28454	9.19616	9.23495	8.96278	8.98342	8.98187	8.98595	9.10477	9.00376	-0.231193	9.56146e-05	ENSMUSG00000055254	9.35418	9.22145	9.28986	9.30638	9.43797	9.32197	8.97427	9.12297	9.19326	9.18195	9.19212	9.13291	-0.189054	0.00892898	Ntrk2	neurotrophic tyrosine kinase, receptor, type 2
1	ENSMUSG00000055407	8.40261	8.41418	8.33793	8.37112	8.42816	8.3908	8.2474	8.24441	8.32231	8.33359	8.38094	8.30573	-0.0850697	0.0250447	ENSMUSG00000055407	8.39525	8.4005	8.40954	8.53298	8.4505	8.43776	8.22893	8.22591	8.23062	8.23131	8.2661	8.23657	-0.201182	6.82245e-05	ENSMUSG00000055407	8.6846	8.56005	8.49388	8.55997	8.49821	8.55934	8.19927	8.22325	8.29545	8.43288	8.39201	8.30857	-0.250766	0.00234545	Map6	microtubule-associated protein 6
1	ENSMUSG00000055421	11.5065	11.376	11.4977	11.3975	11.3959	11.4347	11.4681	11.393	11.2882	11.389	11.3839	11.3845	-0.0502713	0.243001	ENSMUSG00000055421	11.5058	11.3333	11.472	11.416	11.5764	11.4607	11.1686	11.2139	11.1817	11.2159	11.324	11.2208	-0.239831	0.00125971	ENSMUSG00000055421	11.3843	11.3538	11.2975	11.3171	11.3152	11.3336	11.1527	10.9443	11.0107	11.0927	11.1037	11.0608	-0.272765	0.000139319	Pcdh9	protocadherin 9
1	ENSMUSG00000055567	9.22952	9.22714	9.22117	9.20234	9.16401	9.20884	9.11865	9.24075	9.09006	9.07509	9.14535	9.13398	-0.0748581	0.0459777	ENSMUSG00000055567	9.10855	9.36479	9.16394	9.24764	9.16473	9.20993	8.79326	8.84291	8.97881	8.93154	9.12597	8.9345	-0.275433	0.00547354	ENSMUSG00000055567	9.48171	9.26405	9.33556	9.37347	9.4778	9.38652	8.82768	8.98998	9.02657	9.10827	9.10063	9.01063	-0.375891	0.000453844	Unc80	unc-80, NALCN activator
1	ENSMUSG00000055862	8.16447	8.24756	8.2703	8.17656	8.29972	8.23172	8.0075	8.07077	8.07342	8.21358	8.19859	8.11277	-0.11895	0.0378542	ENSMUSG00000055862	8.08055	8.09777	8.07769	8.15056	8.10451	8.10222	7.8016	7.93671	7.92515	7.95747	7.91574	7.90733	-0.194885	0.000202719	ENSMUSG00000055862	8.29433	8.24557	8.27867	8.36735	8.39795	8.31678	8.01606	8.07933	8.21447	8.16662	8.12211	8.11972	-0.197056	0.00222343	Izumo4	IZUMO family member 4
1	ENSMUSG00000055945	9.9165	9.82579	9.85914	9.73594	9.93146	9.85376	9.82824	9.7297	9.6571	9.9339	9.8577	9.80133	-0.0524352	0.407865	ENSMUSG00000055945	9.83375	9.66268	9.88799	9.83038	9.98728	9.84042	9.62104	9.60987	9.5753	9.49855	9.76989	9.61493	-0.225488	0.011256	ENSMUSG00000055945	9.68034	10.0362	10.0266	10.1011	9.89535	9.94792	9.58086	9.51287	9.64351	9.7147	9.65182	9.62075	-0.327164	0.00407887	Prr18	proline rich 18
1	ENSMUSG00000056155	6.68663	6.39834	6.52592	6.74353	6.56956	6.5848	6.85057	6.52238	6.4017	6.80471	6.58988	6.63385	0.0490513	0.651347	ENSMUSG00000056155	6.86573	6.71995	6.85954	6.83139	6.57712	6.77074	6.39514	6.3581	6.2834	6.3332	6.72501	6.41897	-0.351774	0.00636189	ENSMUSG00000056155	6.42075	6.45872	6.98316	6.43157	6.98886	6.65661	6.50764	6.05323	7.07222	6.55935	6.46599	6.53169	-0.124927	0.569898	Nanos3	nanos C2HC-type zinc finger 3
1	ENSMUSG00000056596	9.96445	10.0418	9.91873	10.0077	9.97802	9.98214	9.88573	9.9273	9.90103	9.89374	9.93271	9.9081	-0.0740361	0.0114684	ENSMUSG00000056596	9.92908	9.8956	10.0571	9.93173	9.93584	9.94987	9.72813	9.79419	9.80737	9.77709	9.7832	9.778	-0.171869	0.000528018	ENSMUSG00000056596	10.082	10.0943	9.92597	9.89214	9.72587	9.94405	9.68891	9.68197	9.51528	9.85383	9.86579	9.72116	-0.222897	0.0446791	Trnp1	TMF1-regulated nuclear protein 1
1	ENSMUSG00000056602	8.30181	8.34038	8.29324	8.38651	8.36895	8.33818	8.32028	8.31236	8.33264	8.25659	8.30076	8.30452	-0.0336531	0.171526	ENSMUSG00000056602	8.36419	8.48917	8.32659	8.42306	8.28295	8.3772	8.16775	8.04198	8.13124	8.19752	8.27574	8.16284	-0.21435	0.00364869	ENSMUSG00000056602	8.54659	8.3166	8.45352	8.50161	8.59924	8.48351	8.20335	8.28624	8.31996	8.34082	8.39283	8.30864	-0.17487	0.0161313	Fry	FRY microtubule binding protein
1	ENSMUSG00000056648	7.33658	7.44795	7.24736	7.32116	7.34574	7.33976	7.20354	7.15362	7.28678	7.2735	7.30572	7.24463	-0.0951261	0.057796	ENSMUSG00000056648	7.42649	7.51395	7.5518	7.73892	7.711	7.58843	7.30866	7.35691	7.30997	7.38251	7.28318	7.32825	-0.260184	0.00305809	ENSMUSG00000056648	7.70562	7.59868	7.41298	7.65058	7.46392	7.56636	7.35218	7.43308	7.31118	7.40767	7.59748	7.42032	-0.146038	0.0842312	Hoxb8	homeobox B8
1	ENSMUSG00000057060	7.88503	7.97963	7.8757	7.85738	7.83665	7.88688	7.67547	7.86224	7.69756	7.6984	7.73058	7.73285	-0.154032	0.00601219	ENSMUSG00000057060	7.786	7.975	7.91987	7.908	7.97573	7.91292	7.55453	7.65446	7.6573	7.56959	7.83442	7.65406	-0.25886	0.00273033	ENSMUSG00000057060	7.97758	7.81876	7.83628	7.86048	7.91658	7.88194	7.50829	7.57052	7.61245	7.70967	7.68876	7.61794	-0.263998	0.00051655	Slc35f3	solute carrier family 35, member F3
1	ENSMUSG00000057614	10.2769	10.2559	10.2307	10.192	10.1438	10.2199	10.3104	10.2387	9.97609	10.1986	10.1568	10.1761	-0.0437552	0.492612	ENSMUSG00000057614	10.1355	10.1101	10.0709	10.1421	10.2224	10.1362	9.96818	10.0607	9.91619	9.90825	10.0595	9.98256	-0.153644	0.00607375	ENSMUSG00000057614	9.86055	10.0539	9.84528	9.90924	9.88952	9.91171	9.82075	9.54665	9.46039	9.72958	9.61704	9.63488	-0.276825	0.00574048	Gnai1	guanine nucleotide binding protein (G protein), alpha inhibiting 1
1	ENSMUSG00000057716	9.23642	9.15972	9.08797	8.98921	9.09404	9.11347	9.10333	9.09696	8.93627	9.08299	9.09466	9.06284	-0.0506335	0.358245	ENSMUSG00000057716	9.19111	9.26671	9.17041	9.17309	9.17653	9.19557	8.97898	8.82989	8.92367	9.00952	9.10343	8.9691	-0.226476	0.00168246	ENSMUSG00000057716	9.13771	9.07875	9.10688	9.1175	9.15969	9.12011	8.93644	8.85593	8.7958	8.81647	8.99592	8.88011	-0.239998	0.000326646	Tmem178b	transmembrane protein 178B
1	ENSMUSG00000057880	10.5634	10.5722	10.6015	10.5771	10.615	10.5859	10.5477	10.5677	10.4893	10.4705	10.5051	10.516	-0.0698072	0.00939016	ENSMUSG00000057880	10.6359	10.6478	10.5847	10.5625	10.5314	10.5925	10.1839	10.2037	10.2585	10.2761	10.4288	10.2702	-0.322254	0.000158896	ENSMUSG00000057880	10.638	10.6745	10.6772	10.6947	10.6612	10.6691	10.2338	10.3872	10.4299	10.4923	10.504	10.4095	-0.259668	0.000794759	Abat	4-aminobutyrate aminotransferase
1	ENSMUSG00000057897	9.24865	9.2978	9.31551	9.30274	9.30975	9.29489	9.12662	9.22316	9.23487	9.14584	9.22374	9.19085	-0.104044	0.00358251	ENSMUSG00000057897	9.2569	9.34617	9.26607	9.34152	9.25829	9.29379	8.94933	8.97439	8.99554	9.03742	9.1221	9.01575	-0.278036	6.26597e-05	ENSMUSG00000057897	9.34267	9.35658	9.28666	9.40112	9.42622	9.36265	8.96408	9.1226	9.1405	9.2481	9.26147	9.14735	-0.215297	0.00638793	Camk2b	calcium/calmodulin-dependent protein kinase II, beta
1	ENSMUSG00000058135	9.92791	10.2508	10.1079	10.3092	10.3428	10.1877	9.87339	10.214	10.0729	9.79909	10.0433	10.0006	-0.187148	0.116369	ENSMUSG00000058135	9.93733	10.0929	10.1407	10.3359	10.0571	10.1128	9.7359	9.77615	9.89873	9.7832	9.8908	9.81696	-0.295811	0.00365066	ENSMUSG00000058135	10.825	10.3045	10.2548	10.3288	10.4205	10.4267	9.8236	10.3681	10.3206	10.4247	10.4095	10.2693	-0.157427	0.333332	Gstm1	glutathione S-transferase, mu 1
1	ENSMUSG00000058153	7.75709	7.88416	7.69868	7.72059	7.65908	7.74392	7.60614	7.63799	7.72414	7.70282	7.67359	7.66893	-0.0749865	0.126863	ENSMUSG00000058153	7.72444	7.89368	7.79825	7.89627	7.80428	7.82338	7.56972	7.49743	7.51788	7.51353	7.59556	7.53882	-0.284559	6.27913e-05	ENSMUSG00000058153	7.97646	7.78463	7.84314	7.98544	7.98611	7.91516	7.628	7.59157	7.72262	7.73156	7.83731	7.70221	-0.212943	0.00785684	Sez6l	seizure related 6 homolog like
1	ENSMUSG00000058297	11.6777	11.7773	11.771	11.7737	11.7814	11.7562	11.6266	11.7009	11.7358	11.6568	11.7206	11.6881	-0.0681179	0.0427322	ENSMUSG00000058297	11.7733	11.8685	11.8253	11.8347	11.7418	11.8087	11.4522	11.5011	11.5014	11.4962	11.6205	11.5143	-0.294452	3.78636e-05	ENSMUSG00000058297	11.9167	11.7818	11.8679	11.9329	11.9074	11.8814	11.4767	11.5349	11.5489	11.6908	11.655	11.5813	-0.300104	0.000248024	Spock2	sparc/osteonectin, cwcv and kazal-like domains proteoglycan 2
1	ENSMUSG00000058441	8.06364	8.15812	8.08034	8.07626	8.02857	8.08139	7.87035	7.96771	8.0079	7.88102	7.99021	7.94344	-0.137946	0.00462919	ENSMUSG00000058441	8.03064	8.30896	8.27606	8.34036	8.12207	8.21562	7.77377	7.87474	7.82038	7.8038	8.03002	7.86054	-0.355079	0.0014619	ENSMUSG00000058441	8.4713	8.33731	8.28766	8.34496	8.26401	8.34105	7.81982	7.98954	7.85033	8.06333	8.16493	7.97759	-0.363456	0.00117432	Panx2	pannexin 2
1	ENSMUSG00000058740	8.30958	8.38414	8.35848	8.30596	8.33088	8.33781	8.19058	8.31129	8.33994	8.25561	8.31695	8.28287	-0.0549344	0.1119	ENSMUSG00000058740	8.3077	8.45265	8.36357	8.40333	8.2671	8.35887	8.08762	8.15403	8.20772	8.18443	8.23993	8.17475	-0.184123	0.00233744	ENSMUSG00000058740	8.53896	8.39173	8.48235	8.53761	8.59261	8.50865	8.18471	8.30155	8.2939	8.36807	8.36248	8.30214	-0.206511	0.00243535	Kcnt1	potassium channel, subfamily T, member 1
1	ENSMUSG00000058975	7.60758	7.63987	7.53043	7.5538	7.52115	7.57057	7.44224	7.50416	7.55145	7.54011	7.50944	7.50948	-0.0610848	0.0744934	ENSMUSG00000058975	7.58879	7.78673	7.70723	7.72958	7.65222	7.69291	7.43883	7.41956	7.47948	7.43638	7.47376	7.4496	-0.24331	0.000136189	ENSMUSG00000058975	7.91402	7.77272	7.76602	7.87262	7.89513	7.8441	7.47428	7.5752	7.58433	7.63908	7.74559	7.6037	-0.240402	0.00218816	Kcnc1	potassium voltage gated channel, Shaw-related subfamily, member 1
1	ENSMUSG00000059003	7.76176	7.73073	7.75944	7.6995	7.64145	7.71858	7.63626	7.69412	7.65413	7.6588	7.61311	7.65129	-0.0672911	0.0324816	ENSMUSG00000059003	7.65167	7.77962	7.63959	7.70025	7.68347	7.69092	7.4608	7.42401	7.46275	7.46274	7.63792	7.48964	-0.201279	0.00211486	ENSMUSG00000059003	7.88373	7.72354	7.81384	7.8418	7.85339	7.82326	7.50625	7.56766	7.61337	7.64899	7.58171	7.5836	-0.239663	0.000168772	Grin2a	glutamate receptor, ionotropic, NMDA2A (epsilon 1)
1	ENSMUSG00000059361	8.38948	8.52291	8.37818	8.53919	8.52867	8.47169	8.48175	8.41871	8.54859	8.37085	8.37058	8.43809	-0.0335908	0.518586	ENSMUSG00000059361	8.63676	8.62129	8.69446	8.61239	8.59968	8.63292	8.35362	8.16006	8.39799	8.43303	8.33861	8.33666	-0.296257	0.000351409	ENSMUSG00000059361	8.70413	8.57601	8.60056	8.62373	8.47246	8.59538	8.2855	8.33913	8.53244	8.48799	8.43338	8.41569	-0.17969	0.0161927	Nrsn2	neurensin 2
1	ENSMUSG00000060371	8.56899	8.4892	8.48324	8.53213	8.54465	8.52364	8.45002	8.50221	8.37032	8.44841	8.4774	8.44967	-0.073972	0.027845	ENSMUSG00000060371	8.51504	8.58801	8.45991	8.49112	8.49516	8.50985	8.26621	8.23271	8.32078	8.28049	8.43341	8.30672	-0.203129	0.00107716	ENSMUSG00000060371	8.46177	8.44455	8.39035	8.44948	8.4965	8.44853	8.22037	8.21085	8.3138	8.30332	8.35646	8.28096	-0.16757	0.000950562	Caln1	calneuron 1
1	ENSMUSG00000060657	9.50388	9.51038	9.51561	9.51301	9.44529	9.49764	9.46467	9.54783	9.41159	9.36831	9.39703	9.43789	-0.0597489	0.119543	ENSMUSG00000060657	9.53602	9.61682	9.57951	9.47302	9.46264	9.5336	9.19082	9.18495	9.2448	9.20637	9.34978	9.23534	-0.298259	0.000112424	ENSMUSG00000060657	9.65274	9.50893	9.56059	9.52423	9.63414	9.57613	9.20459	9.29966	9.32727	9.37035	9.35167	9.31071	-0.265419	0.000192572	Marf1	meiosis regulator and mRNA stability 1
1	ENSMUSG00000060716	9.5353	9.45657	9.55087	9.39324	9.39215	9.46563	9.46232	9.40353	9.30856	9.39376	9.44483	9.4026	-0.0630257	0.181608	ENSMUSG00000060716	9.50752	9.41565	9.51317	9.45568	9.47989	9.47438	9.29109	9.18468	9.13427	9.19505	9.35786	9.23259	-0.241793	0.000586632	ENSMUSG00000060716	9.31396	9.38783	9.39164	9.41013	9.4805	9.39681	9.23588	9.05916	9.14975	9.22178	9.15626	9.16457	-0.232244	0.00048704	Plekhh1	pleckstrin homology domain containing, family H (with MyTH4 domain) member 1
1	ENSMUSG00000060882	8.6798	8.70387	8.80113	8.70457	8.69766	8.7174	8.62512	8.75097	8.57289	8.57356	8.63317	8.63114	-0.0862613	0.0574235	ENSMUSG00000060882	8.60274	8.70279	8.59918	8.60159	8.57367	8.61599	8.39953	8.4891	8.39915	8.50004	8.48634	8.45483	-0.161164	0.000987963	ENSMUSG00000060882	8.6361	8.57089	8.56572	8.61081	8.644	8.60551	8.34351	8.33052	8.39514	8.44239	8.43405	8.38912	-0.216383	5.53834e-05	Kcnd2	potassium voltage-gated channel, Shal-related family, member 2
1	ENSMUSG00000060961	9.2144	9.36949	9.27972	9.30064	9.25632	9.28411	9.26402	9.30006	9.15204	9.14533	9.19487	9.21126	-0.0728507	0.106072	ENSMUSG00000060961	9.26258	9.41509	9.16718	9.32167	9.23737	9.28078	8.797	8.80249	8.80097	8.84358	9.05695	8.8602	-0.42058	0.000195224	ENSMUSG00000060961	9.37461	9.17206	9.28747	9.34883	9.43315	9.32322	8.79953	8.8983	8.97324	9.07804	9.0703	8.96388	-0.359344	0.000815806	Slc4a4	solute carrier family 4 (anion exchanger), member 4
1	ENSMUSG00000061451	9.19683	9.16358	9.2116	9.14889	9.21403	9.18699	9.04699	9.07712	9.05084	9.21267	9.23337	9.1242	-0.0627884	0.181079	ENSMUSG00000061451	9.17307	9.125	9.3173	9.28862	9.25183	9.23117	9.11633	9.07453	9.01632	9.10993	9.15166	9.09375	-0.137411	0.0121284	ENSMUSG00000061451	9.23443	9.2848	9.26269	9.32337	9.21387	9.26383	9.08732	8.90081	8.96636	8.9856	9.05309	8.99864	-0.265194	0.000116137	Tmem151a	transmembrane protein 151A
1	ENSMUSG00000061603	9.82015	9.85903	9.83045	9.83419	9.80766	9.8303	9.81166	9.86501	9.72233	9.71053	9.81972	9.78585	-0.0444486	0.189776	ENSMUSG00000061603	9.79694	9.92933	9.78616	9.82568	9.81392	9.8304	9.55674	9.58535	9.63319	9.67144	9.79103	9.64755	-0.182856	0.00533725	ENSMUSG00000061603	10.0009	9.81097	9.79965	9.86702	9.94799	9.88531	9.55996	9.56782	9.57236	9.67738	9.68656	9.61282	-0.272494	0.000482656	Akap6	A kinase (PRKA) anchor protein 6
1	ENSMUSG00000061718	6.83476	7.02821	6.93192	7.04464	7.08192	6.98429	6.83864	6.90831	6.93918	6.81016	6.94999	6.88926	-0.0950348	0.109053	ENSMUSG00000061718	6.79868	6.89019	6.86539	6.93309	6.9605	6.88957	6.49283	6.61856	6.56877	6.60264	6.71962	6.60048	-0.289088	0.000247668	ENSMUSG00000061718	7.20783	7.1027	7.08514	7.10345	7.15177	7.13018	6.57758	6.68014	6.84187	7.01514	6.77312	6.77757	-0.352605	0.00187277	Ppp1r1b	protein phosphatase 1, regulatory inhibitor subunit 1B
1	ENSMUSG00000061740	8.13657	8.36839	8.26794	8.36132	8.30669	8.28818	8.09161	8.33834	8.27603	8.06822	8.30429	8.2157	-0.0724858	0.333483	ENSMUSG00000061740	7.99577	8.13102	8.1611	8.18131	8.06541	8.10692	7.66501	7.79923	7.88631	7.86721	7.94938	7.83343	-0.273493	0.00170697	ENSMUSG00000061740	8.38527	8.34921	8.49465	8.46298	8.68317	8.47506	7.8617	8.34324	8.47082	8.53281	8.40246	8.32221	-0.15285	0.283243	Cyp2d22	cytochrome P450, family 2, subfamily d, polypeptide 22
1	ENSMUSG00000061887	7.72126	7.76724	7.73384	7.76228	7.74071	7.74507	7.57149	7.72389	7.67301	7.57454	7.65975	7.64053	-0.104531	0.00947344	ENSMUSG00000061887	7.65243	7.78404	7.74438	7.77373	7.78522	7.74796	7.5421	7.58602	7.54438	7.57643	7.57203	7.56419	-0.183767	0.000120753	ENSMUSG00000061887	7.97987	7.92457	7.85451	7.90566	7.89081	7.91108	7.60868	7.72573	7.75967	7.77262	7.75651	7.72464	-0.186441	0.000910348	Ssbp3	single-stranded DNA binding protein 3
1	ENSMUSG00000061911	7.95853	7.98998	7.94249	7.9279	7.92173	7.94813	7.88587	7.91178	7.83417	7.82075	7.90386	7.87129	-0.076841	0.00852258	ENSMUSG00000061911	7.94462	8.05415	7.96112	8.07431	7.97666	8.00217	7.69919	7.78859	7.79482	7.80474	7.8778	7.79303	-0.209147	0.00062576	ENSMUSG00000061911	8.00791	7.91418	7.8036	7.83322	7.90681	7.89314	7.64303	7.73613	7.59805	7.80242	7.75833	7.70759	-0.185551	0.00726851	Myt1l	myelin transcription factor 1-like
1	ENSMUSG00000062151	9.26704	9.30387	9.29306	9.32704	9.2973	9.29766	9.2134	9.39804	9.14414	9.0855	9.20167	9.20855	-0.0891149	0.133996	ENSMUSG00000062151	9.22204	9.32939	9.18051	9.21178	9.18466	9.22568	8.55284	8.70172	8.75187	8.66374	8.99767	8.73357	-0.492108	0.000241252	ENSMUSG00000062151	9.32509	9.28496	9.25408	9.31634	9.36887	9.30987	8.56225	8.81265	8.89158	9.06923	8.96698	8.86054	-0.449329	0.000917741	Unc13c	unc-13 homolog C
1	ENSMUSG00000062296	8.95328	9.02194	9.02127	9.03004	8.94812	8.99493	8.89609	9.02884	8.95865	8.86553	8.90104	8.93003	-0.0649003	0.0938607	ENSMUSG00000062296	9.01597	9.0558	8.96695	8.99409	8.91673	8.98991	8.69705	8.79121	8.82085	8.81492	8.90688	8.80618	-0.183728	0.00202863	ENSMUSG00000062296	9.09569	8.94654	9.01903	8.99005	9.13734	9.03773	8.69217	8.74746	8.79786	8.84676	8.84258	8.78537	-0.252363	0.000549158	Trank1	tetratricopeptide repeat and ankyrin repeat containing 1
1	ENSMUSG00000062661	16.2047	16.2467	16.3009	16.2786	16.2517	16.2565	16.1728	16.2337	16.1746	16.1599	16.2199	16.1922	-0.0643425	0.0182431	ENSMUSG00000062661	16.2997	16.3277	16.378	16.2822	16.1329	16.2841	15.8327	15.9206	15.9514	15.944	16.0949	15.9488	-0.335342	0.000459794	ENSMUSG00000062661	16.2125	16.2252	16.2542	16.3014	16.403	16.2793	15.8729	15.8875	15.976	16.068	16.0568	15.9723	-0.307009	0.00043377	Ncs1	neuronal calcium sensor 1
1	ENSMUSG00000062785	7.61808	7.67985	7.52881	7.57228	7.58789	7.59738	7.42695	7.43863	7.54214	7.5546	7.58728	7.50992	-0.0874637	0.065515	ENSMUSG00000062785	7.70352	7.898	7.78233	7.87275	7.75695	7.80271	7.57912	7.49004	7.51922	7.605	7.63256	7.56519	-0.237523	0.000742654	ENSMUSG00000062785	8.03517	7.97336	7.92017	7.96599	8.04788	7.98851	7.61548	7.73887	7.75209	7.83932	7.90156	7.76946	-0.21905	0.00366327	Kcnc3	potassium voltage gated channel, Shaw-related subfamily, member 3
1	ENSMUSG00000063077	10.5014	10.538	10.4779	10.4776	10.4646	10.4919	10.4516	10.4591	10.3783	10.4098	10.4805	10.4359	-0.0560372	0.0375195	ENSMUSG00000063077	10.5436	10.6415	10.4906	10.5514	10.5787	10.5612	10.2745	10.1663	10.2255	10.2943	10.3769	10.2675	-0.293681	0.000132513	ENSMUSG00000063077	10.4697	10.3879	10.4647	10.5298	10.626	10.4956	10.2783	10.162	10.199	10.2667	10.2871	10.2386	-0.256989	0.000569107	Kif1b	kinesin family member 1B
1	ENSMUSG00000063142	7.76154	7.74875	7.69186	7.6639	7.71027	7.71526	7.70048	7.74928	7.64524	7.6732	7.73808	7.70126	-0.0140066	0.611657	ENSMUSG00000063142	7.71727	7.83109	7.68343	7.72552	7.73394	7.73825	7.51057	7.50099	7.61761	7.55384	7.63266	7.56314	-0.175114	0.00137717	ENSMUSG00000063142	7.84781	7.63961	7.80388	7.80892	7.88778	7.7976	7.53387	7.5987	7.56179	7.58028	7.62159	7.57925	-0.218353	0.00125045	Kcnma1	potassium large conductance calcium-activated channel, subfamily M, alpha member 1
1	ENSMUSG00000063297	10.4018	10.3949	10.4794	10.4226	10.5336	10.4465	10.3239	10.3723	10.2671	10.3329	10.3031	10.3198	-0.12662	0.00386423	ENSMUSG00000063297	10.4559	10.4227	10.3921	10.4009	10.4011	10.4145	9.89674	9.87142	9.80693	9.84278	10.1426	9.9121	-0.502428	3.39065e-05	ENSMUSG00000063297	10.6375	10.5785	10.4945	10.5366	10.5388	10.5572	9.9661	10.0777	10.232	10.2637	10.3465	10.1772	-0.379997	0.000783892	Luzp2	leucine zipper protein 2
1	ENSMUSG00000063317	10.8312	10.7301	10.728	10.6873	10.6552	10.7264	10.7355	10.7763	10.5765	10.5302	10.6233	10.6484	-0.0780144	0.19658	ENSMUSG00000063317	10.791	10.8005	10.7917	10.7375	10.6926	10.7627	10.5526	10.4355	10.5245	10.4654	10.5889	10.5134	-0.249292	9.76995e-05	ENSMUSG00000063317	10.7535	10.6135	10.6647	10.6207	10.7519	10.6809	10.4687	10.3338	10.2744	10.462	10.3814	10.3841	-0.296807	0.000273	Usp31	ubiquitin specific peptidase 31
1	ENSMUSG00000063873	7.72742	7.71428	7.73262	7.75774	7.74698	7.73581	7.66894	7.67687	7.75712	7.72895	7.71886	7.71015	-0.0256579	0.195243	ENSMUSG00000063873	7.73622	7.82981	7.8052	7.78625	7.7277	7.77704	7.52673	7.52154	7.58226	7.60937	7.55272	7.55852	-0.218515	2.89861e-05	ENSMUSG00000063873	7.76456	7.69378	7.61351	7.66302	7.67537	7.68205	7.46703	7.49482	7.40465	7.58605	7.62967	7.51644	-0.165604	0.00824058	Slc24a3	solute carrier family 24 (sodium/potassium/calcium exchanger), member 3
1	ENSMUSG00000064302	8.53439	8.51172	8.4637	8.43564	8.48877	8.48684	8.37242	8.44279	8.39299	8.33308	8.39826	8.38791	-0.0989366	0.00412819	ENSMUSG00000064302	8.52035	8.69615	8.55404	8.576	8.5457	8.57845	8.32949	8.2948	8.3601	8.38523	8.44808	8.36354	-0.214905	0.000695851	ENSMUSG00000064302	8.72933	8.60133	8.53469	8.67471	8.70704	8.64942	8.34616	8.49684	8.51908	8.50477	8.5417	8.48171	-0.167708	0.00999461	Clasp1	CLIP associating protein 1
1	ENSMUSG00000064329	10.3656	10.4157	10.4776	10.4454	10.4296	10.4268	10.4382	10.4869	10.3253	10.3286	10.3857	10.3929	-0.0338457	0.379218	ENSMUSG00000064329	10.4005	10.4492	10.3729	10.336	10.3442	10.3806	10.0977	10.1557	10.1749	10.1591	10.3257	10.1826	-0.197957	0.00182276	ENSMUSG00000064329	10.4104	10.31	10.2599	10.302	10.4018	10.3368	10.0689	10.043	10.0273	10.1668	10.0859	10.0784	-0.258443	0.000144889	Scn1a	sodium channel, voltage-gated, type I, alpha
1	ENSMUSG00000064344	6.74597	6.68059	6.4529	6.49159	6.5686	6.58793	6.6758	6.48309	6.62728	6.59573	6.83717	6.64381	0.055886	0.505062	ENSMUSG00000064344	6.86272	6.56327	7.44337	6.95118	6.86963	6.93803	6.82948	6.8557	6.63303	6.52463	6.45212	6.65899	-0.27904	0.126573	ENSMUSG00000064344	6.50374	6.35322	6.41545	6.41356	6.50684	6.43856	5.37917	6.21094	6.40915	6.41894	6.54143	6.19193	-0.246634	0.278271	mt-Tm	mitochondrially encoded tRNA methionine
1	ENSMUSG00000064350	6.62004	6.56511	6.5698	6.54922	6.57665	6.57616	6.63339	6.70212	6.48911	6.48648	6.55175	6.57257	-0.0035944	0.936395	ENSMUSG00000064350	6.48163	6.51893	6.48943	6.60727	6.60308	6.54007	6.4528	6.39227	6.4799	6.50998	6.38365	6.44372	-0.0963494	0.0304274	ENSMUSG00000064350	6.5399	6.4043	6.21036	6.14714	6.28983	6.31831	5.30366	6.10713	6.18627	6.25318	6.10496	5.99104	-0.327263	0.119269	mt-Ty	mitochondrially encoded tRNA tyrosine
1	ENSMUSG00000064377	10.0471	9.99485	10.4404	10.1878	9.55176	10.0444	10.182	10.2116	10.173	10.0579	10.1557	10.1561	0.111674	0.471229	ENSMUSG00000064377	9.84277	10.2609	10.0776	9.93294	9.47505	9.91786	9.67719	9.65848	9.72525	9.45081	9.92742	9.68783	-0.230032	0.168255	ENSMUSG00000064377	9.84662	9.63018	9.92201	9.55277	9.99677	9.78967	9.71727	9.40746	9.94441	9.61706	9.26336	9.58991	-0.199757	0.209132	Gm24966	predicted gene, 24966
1	ENSMUSG00000064451	9.44936	9.33072	9.48522	9.68243	9.17701	9.42495	9.2035	8.91574	9.70511	9.06096	9.09915	9.19689	-0.22806	0.189646	ENSMUSG00000064451	9.75027	9.36499	10.1218	9.39926	9.16056	9.55937	8.86663	9.44694	9.25281	8.86699	9.26834	9.14034	-0.419027	0.0762517	ENSMUSG00000064451	9.97483	9.62947	9.33809	9.70799	10.0119	9.73245	9.26594	9.61265	9.60409	9.19383	9.45406	9.42611	-0.306341	0.0755166	Snora23	small nucleolar RNA, H/ACA box 23
1	ENSMUSG00000064452	7.8174	8.26623	8.2289	7.58949	8.4017	8.06075	8.27401	7.95279	7.98379	8.17854	7.5015	7.97813	-0.0826198	0.694582	ENSMUSG00000064452	7.92163	8.21058	7.50213	7.90078	7.88292	7.88361	7.34307	7.324	7.9329	7.24721	7.60465	7.49037	-0.393242	0.0484524	ENSMUSG00000064452	8.19314	7.97025	8.19908	7.57092	7.94115	7.97491	7.67146	7.70494	7.4385	7.89036	8.01576	7.7442	-0.230706	0.165729	Gm24564	predicted gene, 24564
1	ENSMUSG00000064540	7.95311	7.99301	7.87671	7.60009	7.74914	7.83441	8.0566	7.60751	7.72992	7.55577	7.83801	7.75756	-0.0768512	0.521695	ENSMUSG00000064540	7.79349	7.76734	7.49605	7.44424	7.61399	7.62302	6.99954	7.31509	7.57948	7.0921	7.30193	7.25763	-0.365392	0.0176307	ENSMUSG00000064540	6.84578	7.48411	7.7443	7.64226	7.51991	7.44727	7.2195	7.19357	6.53895	7.57104	6.81539	7.06769	-0.379582	0.148972	Snord42a	small nucleolar RNA, C/D box 42A
1	ENSMUSG00000064585	10.4206	10.4961	9.84366	10.021	9.70639	10.0975	9.97676	9.31004	9.95565	9.98678	10.042	9.85426	-0.243293	0.274647	ENSMUSG00000064585	10.2924	9.76103	10.9853	10.0816	10.3846	10.301	10.1418	10.3116	10.0616	8.98394	9.61942	9.82367	-0.477321	0.165623	ENSMUSG00000064585	10.028	9.60957	9.7621	9.63515	10.0024	9.80745	9.61139	9.307	9.08442	9.05636	9.59262	9.33036	-0.477091	0.0123992	Gm25129	predicted gene, 25129
1	ENSMUSG00000064669	8.42464	8.13983	7.94009	8.02312	8.30479	8.16649	8.31016	8.26781	8.36067	8.22363	8.3164	8.29573	0.129241	0.197509	ENSMUSG00000064669	7.77497	8.19435	7.98683	7.7167	8.14947	7.96446	7.6088	7.71156	7.78645	7.68979	7.90901	7.74112	-0.22334	0.0738793	ENSMUSG00000064669	7.96637	7.9403	7.60062	7.84933	8.13076	7.89748	7.51149	7.15235	7.45862	7.76005	7.72807	7.52211	-0.375362	0.0277785	Gm24461	predicted gene, 24461
1	ENSMUSG00000064702	16.4523	16.4646	16.4767	16.4276	16.0874	16.3817	16.2099	16.1707	16.4873	16.2176	16.3069	16.2785	-0.103255	0.300595	ENSMUSG00000064702	16.9932	16.4742	17.4613	16.1936	15.9816	16.6208	16.2582	16.5189	16.2223	15.7445	16.0225	16.1533	-0.467491	0.156897	ENSMUSG00000064702	16.0572	15.9646	15.8156	15.985	16.5507	16.0746	16.0638	16.1238	16.0854	15.8912	15.8407	16.001	-0.0736693	0.606671	Gm24950	predicted gene, 24950
1	ENSMUSG00000064720	7.20855	8.05764	7.51691	8.08077	8.10632	7.79404	7.69696	8.0929	7.83608	8.15466	7.88093	7.93231	0.138268	0.511804	ENSMUSG00000064720	8.23232	8.48316	8.15222	7.85887	7.91218	8.12775	7.65303	8.02448	7.87521	7.54334	8.06245	7.8317	-0.296047	0.0878503	ENSMUSG00000064720	7.82782	7.11569	7.67734	7.6535	8.20513	7.6959	7.42155	7.59307	7.01894	7.58024	7.53547	7.42985	-0.266044	0.231625	Gm25856	predicted gene, 25856
1	ENSMUSG00000064726	6.00287	6.25552	5.96753	5.9771	5.91777	6.02416	5.79675	5.95496	5.64965	5.91745	5.86908	5.83758	-0.186578	0.0485782	ENSMUSG00000064726	5.96598	5.96175	6.08549	6.10154	6.03726	6.0304	5.38834	6.10045	5.91732	5.92163	5.9609	5.85773	-0.172674	0.205829	ENSMUSG00000064726	5.88464	5.62338	5.58088	5.93992	5.86113	5.77799	5.52379	5.66878	5.41029	5.66489	5.55717	5.56498	-0.213009	0.0412145	Gm25854	predicted gene, 25854
1	ENSMUSG00000065034	5.489	5.62411	5.37732	5.57871	5.91853	5.59753	5.74257	5.46458	5.58921	5.58569	5.45727	5.56787	-0.0296678	0.783772	ENSMUSG00000065034	5.91402	5.65468	6.00386	5.68844	5.16268	5.68474	5.36544	5.75851	5.46739	5.54751	5.73031	5.57383	-0.110906	0.519453	ENSMUSG00000065034	5.87311	5.17906	5.99708	5.86778	5.57579	5.69856	5.74353	4.92603	4.92636	5.88137	5.46127	5.38771	-0.31085	0.246285	Gm22363	predicted gene, 22363
1	ENSMUSG00000065041	8.84056	8.8746	8.93364	8.72834	8.5946	8.79435	8.83668	8.38997	8.9893	8.33213	8.75372	8.66036	-0.133987	0.371773	ENSMUSG00000065041	9.219	8.8555	9.66613	9.14073	8.85046	9.14636	8.65567	8.96814	8.47339	8.2528	8.41856	8.55371	-0.592652	0.0153334	ENSMUSG00000065041	8.87672	8.41561	8.17815	8.13751	8.7547	8.47254	8.27399	8.3663	8.10624	8.27669	8.35619	8.27588	-0.196655	0.243772	Gm24044	predicted gene, 24044
1	ENSMUSG00000065251	16.4478	16.461	16.4741	16.4251	16.0846	16.3785	16.2057	16.1669	16.4837	16.2155	16.3031	16.275	-0.103555	0.298686	ENSMUSG00000065251	16.9895	16.4705	17.4578	16.1908	15.9778	16.6173	16.2545	16.5161	16.219	15.7428	16.0218	16.1508	-0.466438	0.157525	ENSMUSG00000065251	16.0553	15.9622	15.8153	15.9837	16.5485	16.073	16.0596	16.1235	16.0831	15.8904	15.8384	15.999	-0.0739998	0.604514	Gm23971	predicted gene, 23971
1	ENSMUSG00000065368	6.33589	6.48727	6.58629	5.97364	6.45818	6.36825	6.37486	6.12766	6.11179	5.76854	6.37516	6.1516	-0.216653	0.197522	ENSMUSG00000065368	6.41656	5.92234	6.70797	6.39261	5.71605	6.2311	6.08029	5.97041	5.96982	6.07476	5.92651	6.00436	-0.226743	0.24975	ENSMUSG00000065368	6.65778	7.0314	7.26672	6.92633	6.65468	6.90738	6.62697	7.03801	6.73638	6.80907	6.33487	6.70906	-0.198322	0.260595	Gm24414	predicted gene, 24414
1	ENSMUSG00000065425	6.27221	6.63937	6.70358	6.98848	6.61711	6.64415	6.33255	6.70389	6.48944	6.45452	6.33281	6.46264	-0.181508	0.209591	ENSMUSG00000065425	6.43421	6.76341	6.4362	6.65298	6.38653	6.53466	6.10815	6.60747	6.42708	6.38252	6.17063	6.33917	-0.195493	0.131841	ENSMUSG00000065425	6.10229	6.13674	5.81911	6.57042	6.39626	6.20496	5.19045	6.07922	6.06725	5.58833	5.92436	5.76992	-0.435044	0.0758503	Mir325	microRNA 325
1	ENSMUSG00000065433	7.02019	6.63931	6.47287	6.75687	6.70661	6.71917	6.78921	6.59309	6.8411	6.57408	6.56711	6.67292	-0.0462517	0.676571	ENSMUSG00000065433	6.18089	5.79227	5.68259	5.93595	6.38919	5.99618	5.73523	5.85911	5.76187	5.86324	5.90378	5.82465	-0.17153	0.232711	ENSMUSG00000065433	7.14545	6.92474	6.74023	6.78685	6.57117	6.83369	6.32292	6.61783	6.60753	6.88498	6.28808	6.54427	-0.289422	0.0824912	Mir370	microRNA 370
1	ENSMUSG00000065464	4.75508	4.70857	4.83262	4.63236	4.74702	4.73513	4.62191	4.57003	4.67581	4.63142	4.72319	4.64447	-0.0906592	0.0612252	ENSMUSG00000065464	4.31407	4.18156	4.30834	3.91726	4.05015	4.15427	4.14663	3.91666	3.91663	4.02601	4.0646	4.0141	-0.140171	0.151467	ENSMUSG00000065464	3.87364	4.35233	4.47634	4.34583	4.28965	4.26756	4.29382	3.8725	3.87261	3.87272	3.87273	3.95688	-0.310681	0.0478873	Mir185	microRNA 185
1	ENSMUSG00000065498	6.20155	5.91918	6.01494	6.17533	6.12075	6.08635	6.12348	6.36883	6.06458	6.31483	6.18405	6.21115	0.124802	0.14717	ENSMUSG00000065498	6.41083	6.30491	6.13799	6.58447	6.73602	6.43484	6.29633	6.0767	5.96478	6.29182	5.53963	6.03385	-0.400994	0.0500327	ENSMUSG00000065498	6.55017	6.71742	6.85104	6.899	6.6963	6.74279	6.60767	6.67431	5.4411	6.125	6.70512	6.31064	-0.432145	0.121207	Mir379	microRNA 379
1	ENSMUSG00000065509	7.71991	7.25262	7.32833	7.62071	7.39881	7.46408	7.51616	7.47528	7.63527	7.09873	7.67632	7.48035	0.0162755	0.907295	ENSMUSG00000065509	7.72103	7.80231	7.80405	7.31049	7.7164	7.67086	7.53792	7.25909	7.49156	7.51995	7.456	7.4529	-0.217953	0.0714634	ENSMUSG00000065509	7.50845	7.56622	7.55685	7.69716	8.04081	7.6739	5.59196	7.66916	7.96485	7.71507	8.04949	7.39811	-0.275793	0.571446	Mir421	microRNA 421
1	ENSMUSG00000065546	5.78931	6.05674	5.74011	5.94329	6.00039	5.90597	5.74855	6.09918	6.11214	5.95455	6.07765	5.99841	0.0924452	0.342503	ENSMUSG00000065546	6.07106	6.62623	6.39145	6.47112	6.44743	6.40146	6.08809	5.87903	5.8696	6.15026	5.99899	5.99719	-0.404268	0.00538327	ENSMUSG00000065546	5.72685	5.65988	5.73224	5.88085	5.69961	5.73989	5.61598	5.70275	5.83293	5.41232	5.58631	5.63006	-0.109827	0.200721	Mir196a-1	microRNA 196a-1
1	ENSMUSG00000065562	4.27194	4.27624	4.27621	4.44863	4.26754	4.30811	4.2967	4.3715	4.26196	4.3097	4.36244	4.32046	0.012348	0.769585	ENSMUSG00000065562	4.74767	4.53508	5.15635	4.42161	4.99101	4.77034	4.51875	4.70553	4.53	4.57882	4.63766	4.59415	-0.176192	0.247796	ENSMUSG00000065562	4.51968	4.90364	4.74897	4.64054	4.8286	4.72829	4.51433	4.28187	4.28201	4.77996	4.44988	4.46161	-0.266678	0.0479227	Mir215	microRNA 215
1	ENSMUSG00000065637	11.585	11.3467	10.9807	11.1645	10.9999	11.2154	11.1833	10.9474	11.182	11.1806	11.2951	11.1577	-0.0576772	0.6619	ENSMUSG00000065637	11.4054	11.0437	12.0654	11.304	11.7634	11.5164	11.2673	11.594	11.3652	10.9029	11.0232	11.2305	-0.285844	0.224988	ENSMUSG00000065637	11.5445	11.1952	11.0267	11.1392	11.1134	11.2038	10.9765	11.2035	11.1175	10.9612	11.3463	11.121	-0.0828229	0.491376	Gm26397	predicted gene, 26397
1	ENSMUSG00000065721	4.51307	4.61389	4.52604	4.50827	4.42456	4.51716	4.59908	4.42427	4.49784	4.63118	4.56666	4.54381	0.0266432	0.592605	ENSMUSG00000065721	5.13291	5.04521	5.58553	5.15616	5.11035	5.20603	5.21125	4.7377	4.93715	4.82689	4.95759	4.93412	-0.271914	0.0619119	ENSMUSG00000065721	4.12356	4.08003	3.73136	4.07224	4.15002	4.03144	4.01398	3.94601	3.73067	3.73075	3.73076	3.83044	-0.201005	0.0752525	Gm26168	predicted gene, 26168
1	ENSMUSG00000065767	17.4206	17.4317	17.4561	17.4086	17.0918	17.3618	17.1929	17.1647	17.4551	17.2034	17.2792	17.2591	-0.102705	0.265979	ENSMUSG00000065767	17.9696	17.4553	18.4281	17.1604	16.9477	17.5922	17.2255	17.4878	17.1988	16.7384	17.0163	17.1334	-0.45887	0.161513	ENSMUSG00000065767	17.0485	16.9613	16.811	16.9819	17.5482	17.0702	17.0459	17.121	17.0822	16.8868	16.8354	16.9943	-0.0759099	0.596409	Gm23849	predicted gene, 23849
1	ENSMUSG00000065820	16.1968	16.1933	16.1335	16.0994	15.735	16.0716	15.9241	15.8487	16.2154	15.9216	16.0336	15.9887	-0.0829224	0.461661	ENSMUSG00000065820	16.7251	16.1831	17.2072	15.9335	15.7244	16.3546	16.0208	16.268	15.9332	15.3471	15.639	15.8416	-0.513015	0.141305	ENSMUSG00000065820	15.71	15.5597	15.497	15.678	16.2303	15.735	15.786	15.7757	15.7436	15.5483	15.5127	15.6733	-0.061742	0.676269	Gm26316	predicted gene, 26316
1	ENSMUSG00000065944	16.4481	16.4615	16.4742	16.4253	16.0848	16.3788	16.2065	16.1676	16.4841	16.2164	16.3037	16.2756	-0.103129	0.300386	ENSMUSG00000065944	16.9897	16.4707	17.4584	16.1913	15.9785	16.6177	16.2553	16.5166	16.2198	15.7434	16.0222	16.1515	-0.466258	0.157644	ENSMUSG00000065944	16.0551	15.9631	15.815	15.9834	16.5491	16.0731	16.0604	16.123	16.0833	15.8904	15.8384	15.9991	-0.0740314	0.604647	Rnu2-10	U2 small nuclear RNA 10
1	ENSMUSG00000065947	7.39955	7.28063	7.32756	7.23032	7.43198	7.33401	7.24601	7.21208	7.19952	7.22628	7.31564	7.23991	-0.0941039	0.0570805	ENSMUSG00000065947	7.36776	7.41843	7.51559	7.59996	7.59773	7.49989	7.20293	7.15433	7.2087	7.21926	7.29982	7.21701	-0.282884	0.000649872	ENSMUSG00000065947	7.37435	7.23955	7.23833	7.33544	7.43428	7.32439	5.57717	7.1339	7.05585	7.16297	7.11582	6.80914	-0.515249	0.136005	mt-Nd4l	mitochondrially encoded NADH dehydrogenase 4L
1	ENSMUSG00000066607	9.68847	9.82045	9.71198	9.8137	9.85065	9.77705	9.54266	9.65485	9.72508	9.64402	9.6307	9.63946	-0.137586	0.0132657	ENSMUSG00000066607	9.70166	9.6973	9.80428	9.79405	9.72208	9.74388	9.54426	9.59537	9.50177	9.55154	9.67125	9.57284	-0.171036	0.00165353	ENSMUSG00000066607	9.87908	9.95449	9.91607	9.98978	9.97508	9.9429	9.50285	9.66119	9.6556	9.7745	9.81092	9.68101	-0.261888	0.00189986	Insyn1	inhibitory synaptic factor 1
1	ENSMUSG00000066705	8.5989	8.75464	8.65163	8.7689	8.78066	8.71095	8.66571	8.70904	8.80739	8.67207	8.61479	8.6938	-0.0171467	0.73226	ENSMUSG00000066705	8.65905	8.6484	8.67871	8.58944	8.58607	8.63233	8.27413	8.39813	8.36555	8.4668	8.54738	8.4104	-0.221937	0.00214358	ENSMUSG00000066705	8.50564	8.56593	8.59834	8.59782	8.53472	8.56049	8.30526	8.32668	8.44137	8.45828	8.38156	8.38263	-0.177856	0.000990662	Fxyd6	FXYD domain-containing ion transport regulator 6
1	ENSMUSG00000067242	8.24148	8.2183	8.2567	8.23491	8.22739	8.23576	8.26948	8.27584	8.13442	8.11074	8.16828	8.19175	-0.0440032	0.242909	ENSMUSG00000067242	8.20361	8.25993	8.23298	8.23921	8.24626	8.2364	7.95315	8.00315	7.95686	8.0103	8.09495	8.00368	-0.232714	2.73017e-05	ENSMUSG00000067242	8.28802	8.14516	8.11461	8.08714	8.10202	8.14739	7.93087	7.94126	7.96531	8.09963	7.98961	7.98534	-0.162055	0.00910337	Lgi1	leucine-rich repeat LGI family, member 1
1	ENSMUSG00000067336	8.74995	8.74082	8.68611	8.68028	8.6996	8.71135	8.72463	8.66147	8.64229	8.60857	8.61033	8.64946	-0.0618929	0.0422446	ENSMUSG00000067336	8.84733	8.90225	8.82575	8.7795	8.86481	8.84393	8.57909	8.53938	8.60004	8.63627	8.72422	8.6158	-0.228127	0.000288375	ENSMUSG00000067336	8.97287	8.68797	8.74828	8.76254	8.84652	8.80364	8.57181	8.74919	8.60079	8.64146	8.70418	8.65349	-0.150149	0.0347542	Bmpr2	bone morphogenetic protein receptor, type II (serine/threonine kinase)
1	ENSMUSG00000067736	11.956	11.803	11.8444	11.686	12.0234	11.8626	11.7606	11.6926	11.6283	11.7067	11.8354	11.7247	-0.137842	0.0789683	ENSMUSG00000067736	11.877	11.9568	12.1247	12.2414	12.2655	12.0931	11.6069	11.5065	11.5957	11.6254	11.7534	11.6176	-0.475487	0.000572997	ENSMUSG00000067736	12.1283	11.8634	11.9224	12.0015	12.2109	12.0253	11.7514	11.718	11.5845	11.7615	11.6149	11.6861	-0.33923	0.00175691	Gm10222	predicted gene 10222
1	ENSMUSG00000067833	12.8332	12.4908	12.4037	12.6217	12.616	12.5931	12.2926	12.4441	12.6743	12.6289	12.5574	12.5195	-0.0736229	0.482496	ENSMUSG00000067833	12.5631	12.5703	12.7518	12.6239	12.6155	12.6249	12.4264	12.5133	12.5653	12.0677	12.4105	12.3967	-0.228246	0.0402688	ENSMUSG00000067833	13.0533	12.9581	12.7326	12.8589	12.7758	12.8757	12.1679	12.5208	12.6793	12.643	12.8297	12.5681	-0.307611	0.0405702
1	ENSMUSG00000068151	6.95652	6.9735	6.96857	6.9634	6.94789	6.96198	6.93056	6.87936	6.86775	6.91889	6.79916	6.87915	-0.0828313	0.00799721	ENSMUSG00000068151	6.81462	6.85309	6.90465	6.83558	6.84647	6.85088	6.66489	6.71507	6.80776	6.6014	6.67474	6.69277	-0.158112	0.00278565	ENSMUSG00000068151	7.15039	7.09212	7.261	7.12848	7.01422	7.12924	6.7777	6.88485	6.81225	6.94019	6.8924	6.86148	-0.267764	0.000662247	A230006K03Rik	RIKEN cDNA A230006K03 gene
1	ENSMUSG00000068740	6.97399	7.08225	6.91604	6.94388	6.88917	6.96107	6.81693	6.88742	6.94683	6.9364	6.94838	6.90719	-0.0538735	0.233822	ENSMUSG00000068740	7.01532	7.22595	7.02743	7.17987	7.06447	7.10261	6.93767	6.76964	6.84834	6.91391	6.96381	6.88667	-0.215935	0.00435401	ENSMUSG00000068740	7.36492	7.19124	7.47688	7.47877	7.61489	7.42534	7.13043	7.15139	7.25465	7.31514	7.37372	7.24507	-0.180273	0.0658708	Celsr2	cadherin, EGF LAG seven-pass G-type receptor 2
1	ENSMUSG00000069601	8.05447	8.08767	8.01248	8.00825	7.99909	8.0324	8.01027	7.99903	7.90948	7.96674	8.01085	7.97928	-0.0531205	0.0707894	ENSMUSG00000069601	8.03324	8.21975	8.04292	8.11723	8.11566	8.10576	7.79667	7.77379	7.81504	7.83265	7.99713	7.84306	-0.262704	0.000982995	ENSMUSG00000069601	8.12454	7.9722	8.00075	8.11579	8.1427	8.0712	7.76705	7.8208	7.81309	7.88257	7.92173	7.84105	-0.230147	0.000851732	Ank3	ankyrin 3, epithelial
1	ENSMUSG00000069806	7.99162	7.89126	8.02592	8.10491	8.05549	8.01384	7.94301	7.9236	8.06339	7.96701	8.01428	7.98226	-0.0315843	0.492186	ENSMUSG00000069806	8.10921	8.03145	8.07966	8.11036	7.98355	8.06284	7.87131	7.78747	7.7824	7.93512	7.90035	7.85533	-0.207516	0.000718921	ENSMUSG00000069806	8.26048	8.2145	8.26079	8.42864	8.31222	8.29533	7.97178	8.13497	8.17698	8.07821	8.09307	8.091	-0.204324	0.00364371	Cacng7	calcium channel, voltage-dependent, gamma subunit 7
1	ENSMUSG00000069917	11.3277	11.1643	11.2359	11.3008	11.4753	11.3008	11.2283	10.8197	11.4479	11.8712	11.2372	11.3209	0.0200289	0.913593	ENSMUSG00000069917	11.5441	11.1936	11.2451	11.1629	10.5516	11.1395	10.9813	10.6283	10.374	9.80918	10.8651	10.5316	-0.60789	0.0502367	ENSMUSG00000069917	11.51	12.2278	12.8904	11.3239	10.8053	11.7515	11.1873	11.2934	11.6378	11.3797	12.3448	11.5686	-0.182881	0.674614	Hba-a2	hemoglobin alpha, adult chain 2
1	ENSMUSG00000069919	12.5573	12.4035	12.5049	12.5633	12.7792	12.5616	12.4564	12.121	12.6742	13.0801	12.4676	12.5599	-0.00178702	0.991821	ENSMUSG00000069919	12.7717	12.4447	12.4602	12.4306	11.7999	12.3814	12.1997	11.8337	11.5938	11.0649	12.1591	11.7702	-0.611177	0.0478673	ENSMUSG00000069919	12.7702	13.5503	14.2337	12.6463	12.0842	13.0569	12.4393	12.6383	12.9533	12.6966	13.6613	12.8778	-0.179193	0.688977	Hba-a1	hemoglobin alpha, adult chain 1
1	ENSMUSG00000070075	4.43418	4.68843	4.6883	4.49246	4.65772	4.59222	4.43365	4.59011	4.53665	4.43375	4.48668	4.49617	-0.0960531	0.157964	ENSMUSG00000070075	4.82723	4.696	4.82117	4.92993	4.42932	4.74073	4.65953	4.42832	4.86399	4.71717	4.42853	4.61951	-0.121219	0.345647	ENSMUSG00000070075	4.70997	4.47604	4.25865	4.46936	4.24682	4.43217	4.22036	4.02256	4.02268	4.38115	4.0228	4.13391	-0.298258	0.0286193	Mir490	microRNA 490
1	ENSMUSG00000070077	7.22174	7.00569	7.457	6.961	7.2464	7.17837	6.88546	7.21855	6.64709	6.71658	6.77249	6.84803	-0.330332	0.0398694	ENSMUSG00000070077	6.89008	7.0131	7.2839	7.35724	7.1523	7.13932	6.70985	6.74678	6.95134	6.76704	6.87903	6.81081	-0.328515	0.0094246	ENSMUSG00000070077	7.00524	7.35518	7.02309	6.74151	6.96709	7.01842	6.57191	6.9714	6.50661	7.10989	7.21739	6.87544	-0.142983	0.433811	Mir491	microRNA 491
1	ENSMUSG00000070802	10.4741	10.6195	10.5165	10.5678	10.5004	10.5357	10.3561	10.4286	10.5177	10.4781	10.4687	10.4498	-0.0858492	0.0524274	ENSMUSG00000070802	10.5343	10.6665	10.6249	10.6534	10.5354	10.6029	10.3003	10.3573	10.3085	10.3271	10.38	10.3346	-0.268266	3.31706e-05	ENSMUSG00000070802	10.706	10.6251	10.5983	10.7058	10.7389	10.6748	10.3427	10.4359	10.4163	10.5027	10.5193	10.4434	-0.231429	0.0005306	Pnmal2	PNMA-like 2
1	ENSMUSG00000071567	7.75713	7.64902	7.71783	7.6556	7.73962	7.70384	7.67719	7.68513	7.76401	7.61385	7.72637	7.69331	-0.0105301	0.760977	ENSMUSG00000071567	7.83769	7.8725	7.6952	7.74649	8.02067	7.83451	7.4613	7.52787	7.65934	7.67777	7.84539	7.63434	-0.200173	0.0505325	ENSMUSG00000071567	7.77722	7.62263	7.71634	7.80684	7.74959	7.73452	7.41356	7.43638	7.59534	7.34443	7.54656	7.46725	-0.26727	0.00133831
1	ENSMUSG00000072214	9.88514	9.96824	9.7685	9.87127	9.85407	9.86945	9.83922	9.74945	9.78814	9.74657	9.81087	9.78685	-0.0825971	0.0539483	ENSMUSG00000072214	9.86705	9.86751	9.97627	10.0035	9.90439	9.92375	9.59605	9.5168	9.55752	9.64108	9.7397	9.61023	-0.313517	0.000171593	ENSMUSG00000072214	10.0441	10.0202	9.99345	10.0261	9.89892	9.99657	9.63893	9.7318	9.7819	9.85132	9.86721	9.77423	-0.222332	0.00190253	Sept5	septin 5
1	ENSMUSG00000072812	7.24685	7.16966	7.11144	7.15986	7.11394	7.16035	7.02565	6.99768	7.01484	7.12514	7.12747	7.05816	-0.102192	0.0257917	ENSMUSG00000072812	7.20625	7.33231	7.15651	7.19863	7.17806	7.21435	6.95525	6.89669	6.976	6.95161	7.06168	6.96825	-0.246108	0.000310575	ENSMUSG00000072812	7.47073	7.33965	7.3968	7.55635	7.47561	7.44783	7.06525	7.19036	7.24297	7.27316	7.19325	7.193	-0.254833	0.00109624	Ahnak2	AHNAK nucleoprotein 2
1	ENSMUSG00000072825	8.86331	8.91201	8.89035	8.88081	8.88376	8.88605	8.66436	8.76983	8.80295	8.72401	8.77185	8.7466	-0.139447	0.000575543	ENSMUSG00000072825	8.86659	9.07943	8.95556	9.00634	8.81346	8.94428	8.56356	8.52213	8.65314	8.64734	8.70819	8.61887	-0.325404	0.000516275	ENSMUSG00000072825	9.12868	9.01496	8.99263	9.08693	9.05542	9.05572	8.59912	8.74614	8.79912	8.8598	8.88803	8.77844	-0.27728	0.00120249	Cep170b	centrosomal protein 170B
1	ENSMUSG00000072829	12.5737	12.4643	12.4693	12.584	12.541	12.5265	12.4141	12.48	12.5428	12.5031	12.5075	12.4895	-0.036978	0.29736	ENSMUSG00000072829	12.5231	12.5472	12.5554	12.5585	12.5513	12.5471	12.3218	12.3913	12.3709	12.2371	12.3949	12.3432	-0.203895	0.000145504	ENSMUSG00000072829	12.7298	12.7274	12.6409	12.7048	12.6572	12.692	12.2415	12.4166	12.4899	12.5091	12.5283	12.4371	-0.254957	0.00177099
1	ENSMUSG00000073291	6.67172	6.94664	6.14144	6.67921	6.88635	6.66507	6.56724	6.55655	6.44229	6.41613	6.68485	6.53341	-0.131659	0.405357	ENSMUSG00000073291	6.28988	6.21686	6.36732	6.38259	6.50652	6.35263	6.20054	6.11758	6.11698	6.1953	6.34028	6.19414	-0.158497	0.0369346	ENSMUSG00000073291	5.92125	6.59228	6.67807	6.72677	7.11139	6.60595	5.36763	6.4832	6.22437	6.53629	6.55581	6.23346	-0.372492	0.243683	Gm10491	predicted gene 10491
1	ENSMUSG00000073656	7.78808	7.78991	7.71053	7.7665	7.85664	7.78233	7.78569	7.77572	7.69474	7.74123	7.76445	7.75237	-0.0299616	0.324132	ENSMUSG00000073656	7.80535	7.72183	7.8155	7.83419	7.9884	7.83305	7.67778	7.67416	7.64171	7.67986	7.63309	7.66132	-0.171734	0.00479358	ENSMUSG00000073656	8.20726	8.15134	8.02051	8.15863	7.93964	8.09547	7.70511	7.80218	7.88741	7.84857	7.78248	7.80515	-0.290325	0.00111545	Gm10558	predicted gene 10558
1	ENSMUSG00000073680	10.0253	10.027	10.0337	9.82552	9.91797	9.9659	9.93803	9.79782	9.73016	9.91178	9.95778	9.86712	-0.0987824	0.139884	ENSMUSG00000073680	9.98631	9.87423	10.0687	10.0078	10.1604	10.0195	9.87266	9.85798	9.81228	9.7817	9.84535	9.83399	-0.185476	0.00596156	ENSMUSG00000073680	9.64157	9.7354	9.63129	9.73218	9.62398	9.67288	9.70498	9.37698	9.35642	9.45727	9.36309	9.45175	-0.221135	0.0138142	Tmem88b	transmembrane protein 88B
1	ENSMUSG00000073856	8.15398	8.15197	8.23645	8.12833	8.20425	8.175	8.21725	8.18147	7.98843	8.07813	8.10755	8.11457	-0.0604323	0.214041	ENSMUSG00000073856	8.02592	8.00816	7.99017	8.12759	8.16896	8.06416	7.77393	7.91334	7.82269	7.8253	7.99308	7.86567	-0.198491	0.00547554	ENSMUSG00000073856	7.99151	7.95754	8.01776	8.03231	7.95406	7.99064	7.69054	7.78351	7.77565	7.81758	7.83415	7.78029	-0.210346	9.66075e-05	Iqck	IQ motif containing K
1	ENSMUSG00000074219	8.2134	8.22335	8.26964	8.19473	8.1464	8.2095	8.07539	8.12954	8.03705	8.07562	8.18919	8.10136	-0.108146	0.0115192	ENSMUSG00000074219	8.19383	8.40119	8.29513	8.25198	8.16072	8.26057	7.87304	7.90758	7.94261	7.91965	8.08169	7.94492	-0.315654	0.000455396	ENSMUSG00000074219	8.47586	8.34203	8.37412	8.48571	8.56929	8.4494	7.97915	8.05255	8.1565	8.23963	8.25315	8.1362	-0.313205	0.00160646	Gm10644	predicted gene 10644
1	ENSMUSG00000074505	9.08906	9.13385	9.0937	9.11907	9.08826	9.10479	9.08067	9.12864	9.00652	8.9782	9.0252	9.04385	-0.0609411	0.0652362	ENSMUSG00000074505	9.04466	8.98004	9.09148	9.07783	9.04003	9.04681	8.75705	8.8196	8.85756	8.77361	8.96831	8.83523	-0.211584	0.00105411	ENSMUSG00000074505	9.35728	9.21273	9.31221	9.24755	9.35186	9.29632	8.80154	8.89042	8.97223	9.06637	9.06692	8.9595	-0.336827	0.00044219	Fat3	FAT atypical cadherin 3
1	ENSMUSG00000074657	11.9318	11.9957	12.0032	12.0494	12.0711	12.0102	11.8815	12.0155	11.9243	11.8129	11.9131	11.9095	-0.100775	0.0386034	ENSMUSG00000074657	12.0312	12.0812	12.0008	12.0745	11.9948	12.0365	11.537	11.4961	11.608	11.6276	11.7814	11.61	-0.426482	3.74443e-05	ENSMUSG00000074657	12.1745	12.0092	12.1201	12.1553	12.2661	12.145	11.5952	11.612	11.7288	11.7849	11.7664	11.6975	-0.447572	5.23368e-05	Kif5a	kinesin family member 5A
1	ENSMUSG00000075012	8.06482	8.08232	8.07206	8.09047	8.15429	8.09279	7.90228	7.96078	8.07706	8.07274	8.08257	8.01909	-0.0737064	0.104547	ENSMUSG00000075012	7.93639	7.8776	7.94927	8.01213	7.91919	7.93891	7.72041	7.68962	7.78285	7.68387	7.77961	7.73127	-0.207644	0.000139642	ENSMUSG00000075012	8.05098	8.16426	8.16815	8.27889	8.06438	8.14533	7.77017	7.85019	7.80002	7.9239	8.01759	7.87237	-0.272958	0.00204285	Fjx1	four jointed box 1
1	ENSMUSG00000075289	8.00727	8.1053	8.10473	8.00723	8.07996	8.0609	7.88158	7.98119	7.81314	7.92772	8.04228	7.92918	-0.131716	0.0198738	ENSMUSG00000075289	7.97363	7.93632	8.00818	7.9458	8.00427	7.97364	7.71595	7.67625	7.70709	7.70635	7.85495	7.73212	-0.241523	0.000116801	ENSMUSG00000075289	7.99007	8.05177	8.09373	8.27603	8.39765	8.16185	7.72791	7.81445	7.92899	7.97943	7.89895	7.86995	-0.291906	0.0105166	Carns1	carnosine synthase 1
1	ENSMUSG00000075829	6.84584	6.79388	6.91196	6.99329	6.75884	6.86076	6.854	7.07408	6.7726	7.0159	6.93899	6.93112	0.0703528	0.3349	ENSMUSG00000075829	7.14129	6.88637	6.81696	6.71438	6.55035	6.82187	6.40021	6.57582	6.88713	6.54022	6.85626	6.65193	-0.169945	0.246928	ENSMUSG00000075829	6.9487	6.57288	6.97015	7.06544	6.91315	6.89406	6.67788	6.64294	6.354	6.51817	6.82485	6.60357	-0.290495	0.0362074	Gm23692	predicted gene, 23692
1	ENSMUSG00000076052	7.9683	8.14746	7.73598	7.91286	7.89565	7.93205	7.76117	7.85297	8.19263	8.38643	7.55519	7.94968	0.0176265	0.917073	ENSMUSG00000076052	8.27893	8.35708	7.90294	8.14247	7.85952	8.10819	7.41768	7.7837	7.58055	7.72781	7.66268	7.63448	-0.473702	0.00384935	ENSMUSG00000076052	8.44627	8.1744	8.07394	8.13675	8.72174	8.31062	7.82851	7.92629	8.13669	8.23042	7.9489	8.01416	-0.29646	0.0694643	Mir541	microRNA 541
1	ENSMUSG00000076219	6.94101	6.95573	6.54044	6.73187	6.40581	6.71497	6.71821	6.57543	6.76873	6.75343	6.54919	6.673	-0.0419731	0.730996	ENSMUSG00000076219	6.16206	6.34027	6.36962	6.96828	6.13307	6.39466	5.99292	6.21038	6.37169	6.26619	6.34756	6.23775	-0.15691	0.370361	ENSMUSG00000076219	6.63435	6.67821	7.09567	6.77267	7.11432	6.85905	6.38353	6.75418	6.73966	6.21586	6.68077	6.5548	-0.304246	0.0759338	Mir487b	microRNA 487b
1	ENSMUSG00000076269	7.69077	7.32882	7.7882	7.75047	7.12284	7.53622	7.67081	7.53903	7.49365	7.44804	7.28308	7.48692	-0.0492947	0.74447	ENSMUSG00000076269	7.80733	7.80575	7.49794	7.62591	7.31372	7.61013	7.17559	7.34032	7.4841	7.41214	7.65391	7.41321	-0.196918	0.148059	ENSMUSG00000076269	7.99626	7.23692	7.6973	6.88602	7.25239	7.41378	5.5422	7.42386	7.31791	7.07764	7.46766	6.96585	-0.447925	0.307649	Mir374b	microRNA 374b
1	ENSMUSG00000076396	7.32893	7.55914	7.35336	7.17548	7.30266	7.34392	7.52651	7.68653	7.24024	7.35656	7.33254	7.42848	0.0845594	0.425352	ENSMUSG00000076396	7.39095	7.94866	7.63288	7.60819	7.7621	7.66856	7.59072	6.97622	7.51604	7.16488	7.68724	7.38702	-0.281536	0.12366	ENSMUSG00000076396	7.7731	7.55639	6.5263	8.11472	7.7837	7.55084	7.40717	7.00775	7.8592	7.61985	7.14724	7.40824	-0.142599	0.659878	Mir667	microRNA 667
1	ENSMUSG00000076424	4.37125	4.53468	4.60684	4.44263	4.63431	4.51794	4.37075	4.49971	4.54816	4.37085	4.37077	4.43205	-0.0858941	0.206901	ENSMUSG00000076424	4.25239	4.96957	4.71296	4.29476	4.0859	4.46312	4.25567	4.08489	4.08485	4.0847	4.27927	4.15788	-0.30524	0.109328	ENSMUSG00000076424	4.49787	4.46201	4.63786	4.45325	4.77473	4.56514	4.38274	4.15793	4.15804	4.39044	4.42365	4.30256	-0.262583	0.0156422	Gm25986	predicted gene, 25986
1	ENSMUSG00000076460	7.12498	7.49978	7.41004	7.44887	7.25464	7.34766	7.14611	7.31726	7.6487	7.10419	7.06125	7.2555	-0.0921601	0.49128	ENSMUSG00000076460	7.0157	7.53156	7.28695	7.09686	7.16324	7.21886	6.68769	6.86646	7.17992	6.99372	7.04394	6.95435	-0.264518	0.0631482	ENSMUSG00000076460	6.89701	7.30242	7.29094	7.66436	7.59084	7.34911	7.00839	6.71602	7.20006	7.53478	7.16655	7.12516	-0.223953	0.272972	Mir744	microRNA 744
1	ENSMUSG00000077107	7.47489	6.71193	7.06936	7.11453	7.18355	7.11085	7.16494	7.02187	6.82915	6.97913	7.20733	7.04049	-0.0703636	0.628262	ENSMUSG00000077107	6.83079	7.16535	6.93057	6.95303	7.2159	7.01913	6.85008	6.84091	6.28205	6.59191	6.76507	6.666	-0.353123	0.0259046	ENSMUSG00000077107	6.92654	6.91423	6.4014	6.88286	6.35708	6.69642	6.7141	6.52652	7.07376	6.61141	6.48759	6.68268	-0.0137448	0.936484	Mir344c	microRNA 344c
1	ENSMUSG00000077191	11.3156	11.4721	11.27	11.281	11.4699	11.3617	11.527	11.3984	10.8437	11.1895	11.3251	11.2567	-0.104967	0.426368	ENSMUSG00000077191	11.0411	11.3887	11.0032	11.2142	11.1503	11.1595	10.7928	10.9487	10.9797	10.8692	11.2904	10.9762	-0.183343	0.131764	ENSMUSG00000077191	11.0888	10.8091	11.0163	10.9642	10.9469	10.9651	10.7819	10.752	10.5329	10.5069	10.1511	10.545	-0.420106	0.00882433	Snord64	small nucleolar RNA, C/D box 64
1	ENSMUSG00000077472	5.42861	5.29737	5.42366	5.26775	5.19141	5.32176	5.31291	5.32888	5.31253	5.31368	5.21494	5.29659	-0.0251751	0.630938	ENSMUSG00000077472	4.8491	4.64587	4.81306	5.00834	4.84266	4.83181	4.47005	4.55401	4.55387	4.71485	4.79697	4.61795	-0.213858	0.0328984	ENSMUSG00000077472	4.88356	4.12726	4.12756	4.87903	4.63701	4.53089	4.47289	4.32866	4.12639	4.2634	4.41658	4.32159	-0.209299	0.281124	Gm24791	predicted gene, 24791
1	ENSMUSG00000077567	5.13825	5.15712	4.96344	4.96339	5.09367	5.06318	5.31851	5.28023	5.17218	5.16864	5.2354	5.23499	0.171815	0.0101068	ENSMUSG00000077567	4.92926	4.99419	4.95199	5.0885	4.78804	4.9504	4.69969	4.71032	4.71009	4.68161	4.64502	4.68935	-0.261049	0.000843099	ENSMUSG00000077567	4.9739	4.69283	4.67453	4.80159	5.00624	4.82982	4.60546	4.57754	4.40808	4.7259	4.65556	4.59451	-0.235309	0.0270021	Gm23200	predicted gene, 23200
1	ENSMUSG00000077611	7.61847	7.85744	7.96396	7.9908	7.4734	7.78082	7.65779	7.42801	7.94396	7.45562	7.51073	7.59922	-0.181596	0.226601	ENSMUSG00000077611	8.24477	7.62831	8.46427	7.49122	7.20214	7.80614	7.45092	7.32683	7.48008	7.34708	7.56107	7.43319	-0.372946	0.159876	ENSMUSG00000077611	8.18791	7.75609	7.55253	7.88766	8.23627	7.92409	7.51867	8.17756	7.87841	7.61689	7.79646	7.7976	-0.126491	0.484635	Gm23946	predicted gene, 23946
1	ENSMUSG00000077625	8.25817	8.06987	8.1836	7.91826	7.88955	8.06389	8.1497	7.75178	7.75808	8.00122	8.26473	7.9851	-0.0787899	0.547773	ENSMUSG00000077625	8.01164	8.47144	7.90787	7.87547	7.57013	7.96731	7.54629	7.73047	7.93121	7.31385	7.37971	7.58031	-0.387005	0.0697122	ENSMUSG00000077625	7.65006	7.69055	7.21423	7.38013	7.67955	7.52291	7.16478	5.59143	7.25101	7.42156	7.53762	6.99328	-0.529625	0.189268	Snord4a	small nucleolar RNA, C/D box 4A
1	ENSMUSG00000077645	6.20601	6.07357	6.33612	6.25313	6.02906	6.17958	6.26042	6.15644	5.98688	6.11768	6.3242	6.16913	-0.0104532	0.901135	ENSMUSG00000077645	5.59806	6.0787	5.69593	6.29218	5.17042	5.76706	5.82058	5.35982	5.50725	5.32562	5.99821	5.6023	-0.164761	0.504375	ENSMUSG00000077645	6.43193	6.16308	6.11247	6.30541	6.47553	6.29768	6.26283	5.73317	6.21996	6.39252	5.6479	6.05128	-0.246406	0.177596	Gm24983	predicted gene, 24983
1	ENSMUSG00000077681	7.74119	7.92352	7.73506	7.64357	7.56755	7.72218	7.78371	7.8728	7.58339	7.93088	7.92807	7.81977	0.0975942	0.300132	ENSMUSG00000077681	7.90091	8.14375	8.15844	8.18801	7.62716	8.00365	7.88988	7.59746	7.78907	7.65993	7.55391	7.69805	-0.305603	0.0389908	ENSMUSG00000077681	7.7495	7.10647	7.29966	7.4368	7.45785	7.41006	7.4516	6.93961	6.3663	7.21899	6.97432	6.99016	-0.419893	0.080279	Gm22496	predicted gene, 22496
1	ENSMUSG00000077767	6.77713	6.64813	6.88687	6.81795	6.71794	6.7696	6.9368	6.97591	6.77935	6.58624	6.56212	6.76808	-0.00151783	0.987655	ENSMUSG00000077767	7.07465	6.68666	6.81452	6.97027	6.83873	6.87697	6.84218	6.53647	6.67957	6.47956	6.32192	6.57194	-0.305023	0.0251077	ENSMUSG00000077767	6.03233	5.94542	6.2182	5.92464	5.94347	6.01281	5.18627	6.01067	6.18646	6.10025	5.65305	5.82734	-0.185473	0.362581	Snora35	small nucleolar RNA, H/ACA box 35
1	ENSMUSG00000077890	5.93446	5.69685	5.77821	5.57926	5.50066	5.69789	6.04622	5.70516	5.55798	5.66112	5.80662	5.75542	0.0575313	0.622791	ENSMUSG00000077890	5.57967	5.55032	5.95519	5.7024	6.03792	5.7651	5.59277	5.11158	5.40082	5.7715	5.11201	5.39774	-0.367363	0.0551297	ENSMUSG00000077890	5.22211	5.57246	5.35933	5.38735	5.7412	5.45649	5.35096	5.62812	5.43561	5.43776	4.88134	5.34676	-0.109733	0.496954	Mir875	microRNA 875
1	ENSMUSG00000078169	10.7341	10.717	10.991	10.7634	10.8394	10.809	10.6249	10.4809	10.7501	10.8473	10.7189	10.6844	-0.124587	0.15686	ENSMUSG00000078169	10.7101	10.7432	10.9038	11.0815	10.9606	10.8798	10.6881	10.6833	10.2387	10.6111	10.4088	10.526	-0.353856	0.0132647	ENSMUSG00000078169	11.2411	11.405	10.9075	11.3209	11.0919	11.1933	10.6119	11.0127	10.9525	11.1235	11.0296	10.946	-0.247252	0.082271
1	ENSMUSG00000078588	8.55886	8.58199	8.60619	8.49496	8.57515	8.56343	8.43266	8.44777	8.48486	8.50378	8.5571	8.48523	-0.0781971	0.026802	ENSMUSG00000078588	8.50896	8.56939	8.59657	8.63384	8.61685	8.58512	8.31036	8.36283	8.327	8.29503	8.45473	8.34999	-0.235131	0.000179474	ENSMUSG00000078588	8.53492	8.67156	8.71961	8.77524	8.65148	8.67056	8.35681	8.29197	8.31047	8.41082	8.40828	8.35567	-0.314889	0.000151045	Ccdc24	coiled-coil domain containing 24
1	ENSMUSG00000078691	6.28419	6.53001	6.35111	6.40041	6.34763	6.38267	6.33364	6.30138	6.32774	6.4093	6.31854	6.33812	-0.0445514	0.35325	ENSMUSG00000078691	6.29904	6.24382	6.17403	6.16723	5.9743	6.17168	5.96908	5.92488	5.86655	5.80393	5.9694	5.90677	-0.264916	0.00312376	ENSMUSG00000078691	5.95137	6.0465	6.05207	6.16381	6.15288	6.07332	5.82763	6.03496	5.80428	5.95544	6.0552	5.9355	-0.137825	0.0661794	Gm6821	predicted gene 6821
1	ENSMUSG00000078794	8.70132	8.76894	8.73848	8.7763	8.76999	8.75101	8.67832	8.60691	8.73018	8.60349	8.66939	8.65766	-0.0933525	0.00968052	ENSMUSG00000078794	8.82012	8.69581	8.70322	8.72111	8.63145	8.71434	8.50456	8.5296	8.48638	8.47815	8.59987	8.51971	-0.19463	0.000835934	ENSMUSG00000078794	8.90064	8.82416	8.69931	8.8301	8.74145	8.79913	8.40949	8.42247	8.55788	8.66256	8.64496	8.53947	-0.25966	0.00370597	Dact3	dishevelled-binding antagonist of beta-catenin 3
1	ENSMUSG00000078868	7.96406	7.69353	7.82358	7.6922	7.91279	7.81723	7.72866	7.76655	7.60096	7.79792	7.65175	7.70917	-0.108064	0.142372	ENSMUSG00000078868	7.64164	7.61469	7.73332	7.73835	7.87152	7.7199	7.45467	7.47087	7.50861	7.54969	7.66551	7.52987	-0.190033	0.0119955	ENSMUSG00000078868	7.8347	7.958	7.91984	8.13703	8.00824	7.97156	7.63757	7.66592	7.8465	7.75806	7.81214	7.74404	-0.227526	0.00773171	Gm14412	predicted gene 14412
1	ENSMUSG00000079055	8.59404	8.65434	8.69692	8.72625	8.72659	8.67963	8.58899	8.6797	8.59961	8.57766	8.62696	8.61459	-0.065041	0.0694824	ENSMUSG00000079055	8.63261	8.64517	8.63398	8.63389	8.6565	8.64043	8.39691	8.41189	8.45418	8.47505	8.513	8.4502	-0.190226	2.15537e-05	ENSMUSG00000079055	8.87942	8.82909	8.8266	8.842	8.85144	8.84571	8.47639	8.52276	8.58778	8.68897	8.7047	8.59612	-0.249587	0.000612318	Slc8a3	solute carrier family 8 (sodium/calcium exchanger), member 3
1	ENSMUSG00000079157	9.07839	8.93536	9.0029	9.02579	9.0661	9.02171	8.95182	9.00482	8.97225	8.93307	8.98708	8.96981	-0.0518965	0.10581	ENSMUSG00000079157	8.93947	9.0144	8.93314	8.98674	8.93628	8.96201	8.74645	8.79719	8.80237	8.81623	8.90365	8.81318	-0.148828	0.00117971	ENSMUSG00000079157	9.08923	9.06639	9.08437	9.06468	9.07987	9.07691	8.73837	8.87662	8.86604	8.88802	8.82465	8.83874	-0.23817	2.59644e-05	Fam155a	family with sequence similarity 155, member A
1	ENSMUSG00000079215	8.90471	8.88144	8.81352	8.70108	8.78825	8.8178	8.77533	8.73482	8.69438	8.74506	8.73942	8.7378	-0.0799957	0.0707021	ENSMUSG00000079215	8.96832	8.96627	8.9605	8.87426	8.95361	8.94459	8.70038	8.70083	8.67043	8.6959	8.72301	8.69811	-0.246481	1.5255e-06	ENSMUSG00000079215	8.72504	8.75879	8.659	8.88167	8.68415	8.74173	8.60101	8.5297	8.47409	8.58229	8.5663	8.55068	-0.191051	0.00279451	Zfp664	zinc finger protein 664
1	ENSMUSG00000079470	8.23937	8.19876	8.26279	8.14192	8.17743	8.20405	8.1143	8.19111	7.93727	8.01945	7.94313	8.04105	-0.163	0.0163894	ENSMUSG00000079470	8.26079	8.13351	8.0818	8.07638	8.22481	8.15546	7.87086	7.96172	8.00772	8.09431	8.04205	7.99533	-0.160126	0.0169623	ENSMUSG00000079470	8.17213	8.09774	8.01444	8.11168	8.01579	8.08236	7.84696	7.69343	7.72096	7.90134	7.85845	7.80423	-0.278128	0.000590711	Utp14b	UTP14B small subunit processome component
1	ENSMUSG00000080316	7.96396	7.97528	7.88624	7.90287	7.85385	7.91644	7.79178	7.84046	7.79759	7.91608	7.8218	7.83355	-0.0828939	0.0330056	ENSMUSG00000080316	7.8763	8.02546	7.92088	8.03394	8.04436	7.98019	7.77436	7.7675	7.72014	7.78388	7.79639	7.76845	-0.211734	0.000410234	ENSMUSG00000080316	8.0564	7.88263	7.7612	7.98931	7.94292	7.92649	7.75294	7.85668	7.71021	7.7579	7.74987	7.76552	-0.160973	0.0202835	Spaca6	sperm acrosome associated 6
1	ENSMUSG00000080406	6.341	6.53975	6.43854	6.73037	6.59807	6.52954	6.17554	6.54531	6.74831	6.27612	6.39921	6.4289	-0.100645	0.429758	ENSMUSG00000080406	6.26898	6.5249	6.39037	6.58017	6.79481	6.51184	6.4805	6.05114	6.47425	5.98579	6.58361	6.31506	-0.196786	0.231313	ENSMUSG00000080406	6.52826	6.02609	6.43166	6.39895	6.45061	6.36711	6.26401	6.31367	5.30491	6.07436	5.94719	5.98083	-0.386286	0.0915466	Mir1188	microRNA 1188
1	ENSMUSG00000080411	7.1463	7.12594	7.13028	7.4248	7.38237	7.24194	7.2011	7.40099	7.2645	7.08787	6.86468	7.16383	-0.0781102	0.50562	ENSMUSG00000080411	7.15136	7.41099	7.41376	7.71977	7.54692	7.44856	7.39385	7.18405	7.08977	7.25968	7.10678	7.20683	-0.241732	0.0567866	ENSMUSG00000080411	8.05071	7.60162	7.09764	7.68027	7.86132	7.65831	7.27645	6.68254	7.74637	7.54323	7.61331	7.37238	-0.285935	0.281363	Mir1193	microRNA 1193
1	ENSMUSG00000080542	8.51486	8.64711	7.89282	7.96535	7.62588	8.1292	8.05686	7.93427	8.21596	7.77546	8.28096	8.0527	-0.0765048	0.73091	ENSMUSG00000080542	8.68606	8.39413	9.14249	8.50424	8.63728	8.67284	8.26333	8.62047	8.47032	7.58545	8.03663	8.19524	-0.477601	0.0637016	ENSMUSG00000080542	8.27017	7.79756	8.13083	7.76243	7.63402	7.919	7.95395	7.1425	7.76883	7.94104	7.5907	7.6794	-0.239597	0.247164	Gm22710	predicted gene, 22710
1	ENSMUSG00000080544	6.00221	5.88644	5.97104	6.04468	5.91999	5.96487	5.67186	6.07504	6.1067	6.12229	5.87596	5.97037	0.00549793	0.953444	ENSMUSG00000080544	5.95402	6.05088	5.89141	6.09244	5.85013	5.96778	5.60851	5.73414	5.92566	5.91074	5.6478	5.76537	-0.202407	0.0355433	ENSMUSG00000080544	5.81824	5.55533	5.95919	5.32386	6.1179	5.75491	5.53905	5.60532	5.36166	5.73531	5.28914	5.5061	-0.248809	0.166528	Gm22714	predicted gene, 22714
1	ENSMUSG00000081113	11.3439	11.3666	11.2948	11.362	11.6169	11.3968	11.4239	11.3769	11.4397	11.3489	11.2971	11.3773	-0.019545	0.760916	ENSMUSG00000081113	11.3852	11.2836	11.3835	11.5293	11.783	11.4729	11.1639	11.321	11.2848	11.2468	11.3248	11.2683	-0.204642	0.0563404	ENSMUSG00000081113	11.8817	11.8546	11.608	11.7815	11.5254	11.7302	11.3438	11.323	11.4039	11.5276	11.4504	11.4097	-0.32052	0.00369337	Gm7308	predicted pseudogene 7308
1	ENSMUSG00000081137	6.64303	6.74384	6.82845	6.83696	6.82606	6.77567	6.73902	6.73942	6.66322	6.76033	6.70999	6.7224	-0.0532689	0.228332	ENSMUSG00000081137	6.56161	6.72367	6.59561	6.61484	6.43615	6.58638	6.41836	6.31435	6.39186	6.43757	6.44532	6.40149	-0.184883	0.00746414	ENSMUSG00000081137	6.18995	6.28756	6.56429	6.47629	6.53741	6.4111	5.33338	6.18394	6.29016	6.35435	6.08248	6.04886	-0.362238	0.105952	BC022960	cDNA sequence BC022960
1	ENSMUSG00000081205	8.45275	8.53602	8.46595	8.35774	8.47763	8.45802	8.3758	8.34565	8.22696	8.34855	8.23868	8.30713	-0.150892	0.00724874	ENSMUSG00000081205	8.59481	8.73444	8.6618	8.73899	8.82465	8.71094	8.46622	8.47835	8.41115	8.63994	8.49662	8.49846	-0.212482	0.00452131	ENSMUSG00000081205	8.23222	7.91618	7.77524	7.82114	7.67206	7.88337	5.59362	8.11428	7.64111	7.99767	7.87716	7.44477	-0.4386	0.386633	Gm5940	predicted gene 5940
1	ENSMUSG00000081339	6.49233	6.29849	6.19912	6.18231	6.23812	6.28207	6.38161	6.22842	6.30502	6.32691	6.14887	6.27817	-0.00390842	0.956448	ENSMUSG00000081339	6.19695	6.51142	6.32032	6.27234	6.27908	6.31602	6.06173	6.17478	6.21803	6.15863	6.18477	6.15959	-0.156437	0.0290928	ENSMUSG00000081339	6.53932	6.32227	6.39602	6.43248	6.30808	6.39963	6.19245	6.15228	6.10512	6.13302	6.19757	6.15609	-0.243545	0.000670665	Gm16044	predicted gene 16044
1	ENSMUSG00000081957	7.39404	7.52431	7.58129	7.42969	7.42059	7.46999	7.52215	7.42898	7.42861	7.34261	7.38403	7.42128	-0.048709	0.324385	ENSMUSG00000081957	7.50064	7.43537	7.55451	7.45974	7.49909	7.48987	7.2447	7.16492	7.12285	7.0871	7.21469	7.16685	-0.323018	1.63603e-05	ENSMUSG00000081957	7.45614	7.8352	7.65985	7.41789	7.76699	7.62721	7.33303	7.36059	7.41584	7.54243	7.46453	7.42328	-0.203932	0.0549594	Ak3l2-ps	adenylate kinase 3-like 2, pseudogene
1	ENSMUSG00000082120	9.37274	9.70321	9.03651	9.26833	9.35744	9.34764	9.36815	9.23615	9.49756	9.43072	9.60927	9.42837	0.0807275	0.533809	ENSMUSG00000082120	9.66677	9.37701	9.54744	9.72611	9.93983	9.65143	9.26756	9.35218	9.06076	9.04823	9.11185	9.16812	-0.483317	0.00247559	ENSMUSG00000082120	9.86433	9.62296	9.54876	9.68238	9.55359	9.65441	9.33906	9.24074	9.45115	9.42405	9.282	9.3474	-0.307005	0.00243883	Gm15720	predicted gene 15720
1	ENSMUSG00000082185	10.5577	10.6938	10.5918	10.5717	10.6444	10.6119	10.6334	10.5116	10.5597	10.6222	10.6132	10.588	-0.0238576	0.503771	ENSMUSG00000082185	10.6942	10.5652	10.7659	10.9258	10.9631	10.7828	10.4469	10.5625	10.4351	10.4057	10.4558	10.4612	-0.321646	0.00340841	ENSMUSG00000082185	11.0296	11.0407	10.9957	11.0747	10.7693	10.982	10.5867	10.765	10.6654	10.9139	10.6865	10.7235	-0.258504	0.0105193	Gm12428	predicted gene 12428
1	ENSMUSG00000083287	11.5061	11.379	11.4509	11.3091	11.2234	11.3737	11.4807	11.2635	11.2218	11.4583	11.3862	11.3621	-0.0115983	0.875955	ENSMUSG00000083287	11.3146	11.2871	11.227	11.1947	11.3775	11.2802	11.2144	11.2586	11.1174	11.1236	11.0559	11.154	-0.126173	0.0318906	ENSMUSG00000083287	10.4373	10.7297	10.6929	10.4386	10.4468	10.5491	10.913	10.0934	9.85529	10.2427	9.99787	10.2205	-0.328601	0.132021	Gm13502	predicted gene 13502
1	ENSMUSG00000083693	6.74958	6.61106	6.50955	6.60051	6.54264	6.60267	6.58262	6.53208	6.53678	6.54461	6.63096	6.56541	-0.0372553	0.433859	ENSMUSG00000083693	7.06756	6.77599	7.10834	7.00145	7.28612	7.04789	6.80213	6.97742	6.80723	6.4055	6.45296	6.68905	-0.358845	0.031947	ENSMUSG00000083693	6.59264	6.70973	6.63954	6.51228	6.52901	6.59664	6.55439	6.6852	6.55558	6.38891	6.3969	6.5162	-0.0804398	0.260695	Gm11971	predicted gene 11971
1	ENSMUSG00000084421	9.79012	9.07194	8.86258	9.05647	8.62722	9.08167	9.04472	8.76743	9.22508	9.0489	9.34356	9.08594	0.00427352	0.984815	ENSMUSG00000084421	9.46705	8.76759	10.1256	8.92705	9.31054	9.31956	9.17184	9.63063	8.91637	8.64203	8.60337	8.99285	-0.326712	0.314008	ENSMUSG00000084421	8.13655	7.88741	7.78742	7.94612	8.63531	8.07856	5.57215	8.14395	8.32909	8.0018	7.98799	7.607	-0.471565	0.402965	Gm25107	predicted gene, 25107
1	ENSMUSG00000084564	7.23351	7.36732	7.19938	7.18642	6.90402	7.17813	6.81758	6.91262	6.9357	6.84135	6.82337	6.86613	-0.312006	0.00438132	ENSMUSG00000084564	7.2331	6.89713	7.00246	6.87962	6.93374	6.98921	6.48648	6.52658	6.76883	6.71594	6.5714	6.61385	-0.375362	0.00218414	ENSMUSG00000084564	7.22665	6.88762	6.37953	7.32915	6.33956	6.8325	6.78765	7.19651	6.49262	7.04066	6.50465	6.80442	-0.0280843	0.913328	Mir1895	microRNA 1895
1	ENSMUSG00000084565	8.75495	8.86601	9.00072	8.68687	8.58271	8.77825	8.69896	8.64812	8.85573	8.98443	8.39971	8.71739	-0.0608584	0.633085	ENSMUSG00000084565	8.5518	8.68189	8.6018	8.80169	8.49844	8.62712	8.61235	8.17862	8.12551	8.35738	8.39991	8.33475	-0.292369	0.0205574	ENSMUSG00000084565	8.80216	9.11336	8.82773	8.90265	9.1588	8.96094	8.46085	8.75649	8.46706	8.99129	9.0714	8.74942	-0.211522	0.188934	Mir1901	microRNA 1901
1	ENSMUSG00000084604	7.4466	7.44949	7.91045	7.46623	7.96991	7.64853	7.53981	7.58861	7.48736	8.02279	7.54449	7.63661	-0.0119216	0.940369	ENSMUSG00000084604	7.88765	7.38954	7.50494	8.13708	7.68205	7.72025	7.34289	7.65179	7.70091	7.48297	7.22379	7.48047	-0.239783	0.175942	ENSMUSG00000084604	8.08934	7.4584	7.58417	7.97887	8.09989	7.84213	7.16129	7.10007	7.94879	7.21169	7.92407	7.46918	-0.372951	0.149518	Gm22205	predicted gene, 22205
1	ENSMUSG00000084616	7.48613	7.18344	7.39675	7.31122	7.41591	7.35869	7.56993	7.1337	7.29821	7.24883	7.26465	7.30307	-0.0556249	0.549202	ENSMUSG00000084616	6.55385	7.47324	6.68466	7.13975	7.40214	7.05073	6.75731	6.60867	6.60788	6.91724	6.98132	6.77449	-0.276243	0.206985	ENSMUSG00000084616	6.50556	6.87738	6.5569	6.60081	6.67192	6.64251	5.44334	6.60256	6.69394	6.51273	6.51304	6.35312	-0.289391	0.260233	Gm25047	predicted gene, 25047
1	ENSMUSG00000084744	10.207	9.64308	9.66506	9.99799	10.1	9.92262	9.92459	9.75513	9.72734	9.81434	9.97965	9.84021	-0.0824111	0.526424	ENSMUSG00000084744	9.73068	9.51036	10.4107	9.99751	10.3051	9.99087	9.52529	10.0833	9.66978	9.57392	9.83776	9.738	-0.252871	0.236148	ENSMUSG00000084744	10.1813	10.3431	10.3334	10.2736	10.4109	10.3085	9.73985	10.2007	10.2152	10.2327	10.431	10.1639	-0.144575	0.263898	Gm25291	predicted gene, 25291
1	ENSMUSG00000084842	6.42388	6.42291	6.41276	6.41726	6.35336	6.40603	6.35997	6.34339	6.44763	6.35647	6.4393	6.38935	-0.0166798	0.538782	ENSMUSG00000084842	6.56512	6.65525	6.70973	6.69342	6.61117	6.64694	6.52409	6.46428	6.33227	6.53679	6.59456	6.4904	-0.15654	0.0167235	ENSMUSG00000084842	6.7662	6.51247	6.84767	6.83997	6.94789	6.78284	5.48269	6.60298	6.7556	6.74179	6.75383	6.46738	-0.315465	0.257085	Pabpc1l2b-ps	poly(A) binding protein, cytoplasmic 1-like 2B, pseudogene
1	ENSMUSG00000084883	8.43072	8.52461	8.49801	8.48119	8.52006	8.49092	8.30784	8.43157	8.53277	8.39254	8.40336	8.41362	-0.0772987	0.0894238	ENSMUSG00000084883	8.47663	8.40181	8.5049	8.50494	8.50886	8.47943	8.1756	8.24868	8.16422	8.08967	8.1855	8.17274	-0.306694	1.30302e-05	ENSMUSG00000084883	8.80876	8.71434	8.7717	8.90065	8.76609	8.79231	8.07784	8.40212	8.42293	8.50569	8.54022	8.38976	-0.402548	0.00177847	Ccdc85c	coiled-coil domain containing 85C
1	ENSMUSG00000085001	8.221	8.24034	8.33331	8.31532	8.27631	8.27726	8.2533	8.35945	8.2034	8.18719	8.17795	8.23626	-0.0409993	0.331585	ENSMUSG00000085001	8.14047	8.08102	8.12585	8.19106	8.21774	8.15123	7.76308	8.02017	7.89273	7.94072	8.01413	7.92617	-0.225062	0.00281563	ENSMUSG00000085001	8.42026	8.45305	8.36482	8.30414	8.42112	8.39268	7.92163	7.98005	7.99686	8.15622	8.16354	8.04366	-0.349019	0.000240791	Rapgef4os2	Rap guanine nucleotide exchange factor (GEF) 4, opposite strand 2
1	ENSMUSG00000085023	11.2723	11.1198	11.2666	11.1345	11.0635	11.1713	11.0615	11.0108	11.0397	11.18	11.2073	11.0999	-0.0714658	0.248437	ENSMUSG00000085023	11.1954	11.1162	11.2032	11.0452	11.0941	11.1308	10.8976	10.8339	10.8082	10.9131	10.9078	10.8721	-0.258701	0.000114385	ENSMUSG00000085023	10.492	10.7431	10.8153	10.7856	10.7749	10.7222	10.8144	10.152	10.155	10.3775	10.406	10.381	-0.34123	0.0346904	Gm12744	predicted gene 12744
1	ENSMUSG00000085119	9.48524	9.4798	9.50725	9.30358	9.39988	9.43515	9.37626	9.26689	9.16177	9.31685	9.39755	9.30386	-0.131288	0.0488592	ENSMUSG00000085119	9.45328	9.34391	9.52863	9.46233	9.61088	9.47981	9.299	9.28112	9.25012	9.30684	9.30676	9.28877	-0.191038	0.00299038	ENSMUSG00000085119	9.10445	9.15202	8.99919	9.14914	9.08703	9.09837	9.16286	8.7561	8.71482	8.79021	8.69959	8.82472	-0.273648	0.0163781
1	ENSMUSG00000085132	8.22135	8.20365	8.36596	8.32541	8.37801	8.29888	8.23617	8.2901	8.27899	8.45203	8.24884	8.30123	0.00234859	0.965953	ENSMUSG00000085132	8.44994	8.4036	8.32595	8.29604	8.22809	8.34073	8.20265	8.02478	8.06728	8.0622	8.13375	8.09813	-0.242592	0.00131637	ENSMUSG00000085132	8.27562	8.27453	8.19161	8.03776	8.40301	8.23651	8.15816	7.95705	8.07425	8.06849	8.18576	8.08875	-0.14776	0.0750826	Gm12265	predicted gene 12265
1	ENSMUSG00000085179	6.41408	6.45335	6.51562	6.4867	6.58579	6.49111	6.40523	6.39412	6.3942	6.36023	6.32674	6.3761	-0.115005	0.00764282	ENSMUSG00000085179	6.46344	6.67241	6.54298	6.69454	6.75682	6.62604	6.44088	6.48773	6.32091	6.53504	6.48006	6.45293	-0.17311	0.0279974	ENSMUSG00000085179	7.20414	6.81904	6.58936	7.04894	6.81578	6.89545	6.56399	6.63027	6.50201	6.70958	6.37101	6.55537	-0.340081	0.0225201	Gm13645	predicted gene 13645
1	ENSMUSG00000085193	6.81845	6.99368	6.97487	6.80576	7.00479	6.91951	6.94095	7.06808	6.95844	7.25739	6.63423	6.97182	0.0523076	0.649058	ENSMUSG00000085193	6.75081	6.47312	6.75311	6.97234	6.82097	6.75407	6.39353	6.48618	6.61786	6.5266	6.793	6.56343	-0.190639	0.108592	ENSMUSG00000085193	6.36755	6.48672	6.41536	6.15598	6.40362	6.36585	6.29985	5.98418	6.22799	6.1934	5.93003	6.12709	-0.238758	0.0306968	Gm13322	predicted gene 13322
1	ENSMUSG00000085438	10.4387	10.4656	10.4673	10.3878	10.3507	10.422	10.4039	10.4614	10.2465	10.2533	10.3518	10.3434	-0.0786326	0.138446	ENSMUSG00000085438	10.3723	10.6243	10.3408	10.3333	10.3775	10.4097	9.93673	10.0186	10.0302	10.0145	10.224	10.0448	-0.364843	0.000998626	ENSMUSG00000085438	10.2323	10.1954	10.061	10.1092	10.176	10.1548	9.82936	9.85218	9.86487	9.95838	9.80833	9.86263	-0.292152	8.66187e-05	Oip5os1	Opa interacting protein 5, opposite strand 1
1	ENSMUSG00000085737	6.90945	6.93601	6.85997	6.89306	7.0435	6.9284	6.91151	6.83107	6.85379	6.82279	6.83087	6.85001	-0.0783925	0.0568667	ENSMUSG00000085737	6.94142	6.84394	6.77108	7.05531	6.96223	6.9148	6.74334	6.81973	6.76491	6.85639	6.91963	6.8208	-0.0939962	0.147	ENSMUSG00000085737	6.80257	6.73983	6.65547	6.83414	6.81574	6.76955	6.59437	6.35712	6.32597	6.53135	6.51035	6.46383	-0.305719	0.00108285	Gm13442	predicted gene 13442
1	ENSMUSG00000085830	8.75655	8.81012	8.69293	8.73194	8.74846	8.748	8.60419	8.57056	8.62962	8.66475	8.65906	8.62564	-0.122366	0.00148114	ENSMUSG00000085830	8.71539	8.87841	8.7507	8.82332	8.69283	8.77213	8.5231	8.3947	8.4997	8.54874	8.60361	8.51397	-0.25816	0.000737629	ENSMUSG00000085830	8.89333	8.7277	8.8752	8.90581	9.03534	8.88748	8.56587	8.54386	8.66004	8.69949	8.81488	8.65683	-0.23065	0.0103338	Grin1os	glutamate receptor, ionotropic, NMDA1 (zeta 1), opposite strand
1	ENSMUSG00000085839	8.04371	8.48054	8.46403	8.53563	8.52266	8.40931	8.25881	8.35995	8.28126	8.41846	8.70719	8.40513	-0.00417669	0.973664	ENSMUSG00000085839	8.48412	8.36558	8.31746	8.17213	8.34142	8.33614	8.2129	7.92293	8.34773	8.19754	8.10146	8.15651	-0.179631	0.0710301	ENSMUSG00000085839	8.9641	8.59488	9.02292	8.58875	9.16524	8.86718	8.32364	8.60038	8.35757	9.01192	8.44818	8.54834	-0.31884	0.100172	Gm15949	predicted gene 15949
1	ENSMUSG00000085888	10.2618	10.248	10.2159	10.1904	10.2915	10.2415	10.1603	10.2816	10.1786	10.152	10.2029	10.1951	-0.0464178	0.151153	ENSMUSG00000085888	10.3015	10.2476	10.2503	10.3202	10.3548	10.2949	10.0153	10.0477	9.92092	10.0563	10.212	10.0504	-0.244434	0.0014204	ENSMUSG00000085888	10.5285	10.5241	10.3565	10.4727	10.2653	10.4294	10.0455	10.0769	10.2236	10.224	10.2174	10.1575	-0.271935	0.00304597	Gm12224	predicted gene 12224
1	ENSMUSG00000085944	5.83864	5.90051	5.94979	5.97334	5.975	5.92746	5.87476	5.89294	5.89443	5.84477	5.95382	5.89214	-0.0353146	0.294652	ENSMUSG00000085944	5.69253	5.86716	5.81034	5.8408	5.95765	5.8337	5.49551	5.63622	5.63574	5.65607	5.7183	5.62837	-0.205329	0.00658729	ENSMUSG00000085944	6.15072	5.93856	5.90554	6.02779	6.00963	6.00645	5.63035	5.71502	5.70787	5.85617	5.71929	5.72574	-0.280707	0.00103331	1700003D09Rik	RIKEN cDNA 1700003D09 gene
1	ENSMUSG00000086155	6.84967	6.85313	6.71912	6.87083	6.94101	6.84675	6.75586	6.75105	6.84642	6.8071	6.83856	6.7998	-0.0469548	0.286675	ENSMUSG00000086155	6.63244	6.70645	6.81916	6.83147	6.78053	6.75401	6.45097	6.59057	6.61787	6.44563	6.61752	6.54451	-0.209498	0.00490636	ENSMUSG00000086155	7.34405	7.23732	7.04607	7.12002	7.03575	7.15664	6.56	6.86689	6.90855	7.00167	7.1503	6.89748	-0.25916	0.0524808	9430041J12Rik	RIKEN cDNA 9430041J12 gene
1	ENSMUSG00000086460	10.1505	10.2238	10.0656	10.0085	9.94516	10.0787	9.95598	9.93998	9.91252	10.0286	10.0534	9.97809	-0.100626	0.11225	ENSMUSG00000086460	10.035	10.3945	10.2869	10.0856	9.96069	10.1525	9.77708	9.71128	9.84472	9.80181	9.97832	9.82264	-0.329898	0.00735733	ENSMUSG00000086460	10.0566	9.86099	10.0319	9.83044	10.2234	10.0007	9.79041	9.58078	9.7643	9.88668	9.75189	9.75482	-0.245854	0.0222483	Gm12236	predicted gene 12236
1	ENSMUSG00000086472	8.80774	8.79638	8.93208	8.92486	8.98252	8.88872	8.72674	8.81714	8.85304	8.78173	8.68182	8.7721	-0.116622	0.0410056	ENSMUSG00000086472	8.92905	8.93279	8.93297	9.025	8.99848	8.96366	8.56866	8.71792	8.55558	8.68215	8.81602	8.66807	-0.295591	0.000494002	ENSMUSG00000086472	9.15156	9.17522	9.22658	9.24326	9.26091	9.21151	8.7635	8.76807	8.82179	9.05289	8.94158	8.86957	-0.341939	0.000438837	Gm16172	predicted gene 16172
1	ENSMUSG00000086524	6.66314	6.63357	6.61391	6.61827	6.51929	6.60963	6.56083	6.53488	6.62347	6.56772	6.62477	6.58233	-0.0273006	0.390824	ENSMUSG00000086524	6.68443	6.86424	6.94929	6.7928	6.76793	6.81174	6.69778	6.67607	6.45776	6.69927	6.75549	6.65727	-0.154464	0.0536656	ENSMUSG00000086524	6.92691	6.66357	7.06574	6.9969	7.15695	6.96202	5.52261	6.81123	7.01834	6.80018	6.94501	6.61947	-0.342543	0.270908	Pabpc1l2a-ps	poly(A) binding protein, cytoplasmic 1-like 2A, pseudogene
1	ENSMUSG00000086964	6.50072	6.31989	6.58409	6.43227	6.3792	6.44323	6.42972	6.40958	6.33828	6.36663	6.21808	6.35246	-0.0907754	0.164194	ENSMUSG00000086964	6.26183	6.40733	6.3406	6.2686	6.48688	6.35305	6.08273	6.13582	6.28017	6.15295	6.17287	6.16491	-0.188141	0.00799483	ENSMUSG00000086964	6.31258	6.31735	6.30904	6.47399	6.58666	6.39993	6.10438	6.15155	6.13751	6.37724	6.27377	6.20889	-0.191036	0.0358001	Gm15948	predicted gene 15948
1	ENSMUSG00000086968	8.44489	8.45359	8.42847	8.41923	8.49663	8.44856	8.41972	8.45092	8.36226	8.38198	8.4393	8.41084	-0.0377254	0.118343	ENSMUSG00000086968	8.3961	8.38003	8.38373	8.44124	8.37748	8.39572	8.18464	8.19361	8.16747	8.10102	8.28069	8.18549	-0.210228	0.000144677	ENSMUSG00000086968	8.31231	8.29254	8.22447	8.28484	8.2954	8.28191	8.08135	7.87453	8.00787	8.09344	8.05069	8.02157	-0.260337	0.000276179	4933431E20Rik	RIKEN cDNA 4933431E20 gene
1	ENSMUSG00000086970	10.0938	10.0335	9.94158	9.88513	10.0035	9.99149	10.0474	9.84219	9.85436	10.0456	10.0544	9.96878	-0.0227148	0.71977	ENSMUSG00000086970	10.0593	9.86164	10.1607	10.0369	10.3677	10.0972	9.93193	9.97606	9.95308	9.91659	9.88949	9.93343	-0.163799	0.0879505	ENSMUSG00000086970	10.1579	10.3051	10.2975	10.125	9.92326	10.1617	9.97166	9.78921	9.80885	9.92829	9.87736	9.87507	-0.286673	0.00618919	Bcas1os1	breast carcinoma amplified sequence 1, opposite strand 1
1	ENSMUSG00000087250	7.20283	7.11295	7.24076	7.23134	7.39536	7.23665	7.18469	7.20917	7.30727	7.16464	7.08721	7.1906	-0.0460503	0.449325	ENSMUSG00000087250	7.36675	7.24846	7.1131	7.37997	7.75183	7.37202	7.10186	7.19694	7.20062	7.13391	7.17856	7.16238	-0.209646	0.0886227	ENSMUSG00000087250	7.62606	7.70795	7.59076	7.68741	7.56564	7.63556	7.34494	6.95896	7.6492	7.45013	7.33445	7.34754	-0.288025	0.0375238	Usp46os1	ubiquitin specific peptidase 46, opposite strand 1
1	ENSMUSG00000087301	8.29791	8.29873	8.3323	8.2856	8.24577	8.29206	8.21378	8.28515	8.13087	8.11675	8.18066	8.18544	-0.106622	0.0128075	ENSMUSG00000087301	8.26202	8.30686	8.35688	8.39621	8.40532	8.34546	8.03724	8.04595	8.07156	8.01196	8.25742	8.08483	-0.260631	0.00101962	ENSMUSG00000087301	8.62313	8.28036	8.40156	8.37784	8.33053	8.40268	8.04784	8.13265	8.09802	8.27644	8.19868	8.15072	-0.25196	0.00759274	Gm13629	predicted gene 13629
1	ENSMUSG00000087563	9.26698	9.27316	9.13763	9.31999	9.20106	9.23976	8.91708	9.13882	9.31611	9.20542	9.36204	9.18789	-0.0518719	0.556667	ENSMUSG00000087563	9.28293	9.36729	9.41763	9.47757	9.23595	9.35628	9.09741	9.13039	9.16718	9.0163	9.10114	9.10248	-0.253793	0.0010116	ENSMUSG00000087563	9.37569	9.24164	9.30802	9.50446	9.41793	9.36955	9.05919	9.10678	9.23578	9.165	9.36089	9.18553	-0.184021	0.0293444	Gm14205	predicted gene 14205
1	ENSMUSG00000087854	4.48622	4.41551	4.49856	4.51091	4.44725	4.47169	4.52505	4.40592	4.52479	4.5494	4.37302	4.47564	0.00394735	0.923713	ENSMUSG00000087854	5.44939	5.20406	5.00588	5.34969	5.29633	5.26107	4.89995	5.11166	4.98153	5.1173	4.91101	5.00429	-0.256779	0.0200427	ENSMUSG00000087854	5.01261	5.06692	4.65822	5.15059	5.1679	5.01125	4.80954	4.4912	4.99419	4.85185	4.49156	4.72767	-0.283578	0.0725878	Gm22790	predicted gene, 22790
1	ENSMUSG00000087885	10.0344	10.0534	10.0452	9.9744	10.0878	10.039	9.94399	10.3146	10.2074	9.80469	10.1514	10.0844	0.0453837	0.64277	ENSMUSG00000087885	10.3891	10.4054	10.1688	10.0302	10.1392	10.2265	9.55656	9.48182	9.80146	9.57784	9.88002	9.65954	-0.566991	0.000694394	ENSMUSG00000087885	9.99004	9.92252	10.0042	10.3477	10.1733	10.0875	9.64787	10.0907	9.50823	10.0435	9.82401	9.82285	-0.264695	0.0870656	Gm23600	predicted gene, 23600
1	ENSMUSG00000088464	6.77816	6.69215	6.75046	6.60504	6.51439	6.66804	6.4938	6.78085	6.62511	6.3408	6.39906	6.52792	-0.140117	0.170661	ENSMUSG00000088464	6.79085	6.78995	6.71917	6.48453	6.54493	6.66589	6.4843	6.08083	6.45879	6.2972	6.69082	6.40239	-0.263498	0.0597041	ENSMUSG00000088464	6.4472	6.56735	6.58667	6.70956	6.45121	6.5524	5.40511	6.5431	6.52814	6.18556	6.53805	6.23999	-0.312408	0.202155	Mir1970	microRNA 1970
1	ENSMUSG00000088604	8.02184	7.90663	7.46016	7.44617	7.19159	7.60528	7.3519	7.45875	7.69899	7.64096	7.62315	7.55475	-0.0505267	0.771396	ENSMUSG00000088604	8.12593	8.08788	8.93363	7.88051	8.45046	8.29568	7.91325	8.06063	7.6897	7.25014	7.25464	7.63367	-0.66201	0.0283687	ENSMUSG00000088604	7.71805	7.37652	7.05008	6.66822	7.50731	7.26404	7.3409	6.87893	6.75802	6.60091	7.33749	6.98325	-0.280788	0.273354
1	ENSMUSG00000088819	6.97285	6.71854	6.98426	6.79096	6.94678	6.88268	7.01188	6.69251	6.56059	6.97159	6.93882	6.83508	-0.0475999	0.65782	ENSMUSG00000088819	7.08768	6.79217	6.80088	6.69643	6.73986	6.8234	6.58021	6.54341	6.61946	6.50835	6.34092	6.51847	-0.304934	0.00662965	ENSMUSG00000088819	6.77793	6.63073	6.51796	6.95519	6.96327	6.76902	6.49418	6.74675	6.43896	6.27117	6.5176	6.49373	-0.275288	0.0458391	Gm22388	predicted gene, 22388
1	ENSMUSG00000088932	9.16434	8.60017	8.78915	9.07212	8.85728	8.89661	8.62305	8.87935	8.45168	8.53	8.67332	8.63148	-0.265135	0.0655989	ENSMUSG00000088932	9.15737	8.88025	8.96099	8.65953	9.02766	8.93716	8.78084	8.81512	8.23462	8.89759	9.04795	8.75523	-0.181935	0.291368	ENSMUSG00000088932	8.64785	8.57614	8.62618	8.35082	8.43049	8.52629	8.49404	8.39858	8.37982	8.1314	8.39773	8.36031	-0.16598	0.0832267	Gm25920	predicted gene, 25920
1	ENSMUSG00000088990	7.88932	8.16269	7.96791	7.96047	7.69133	7.93435	7.82602	7.61579	7.99266	7.67309	7.57419	7.73635	-0.197996	0.10431	ENSMUSG00000088990	8.30731	7.95092	8.63079	7.87784	7.2312	7.99961	7.58704	7.91917	7.82415	7.67155	7.66715	7.73381	-0.265802	0.304355	ENSMUSG00000088990	7.84292	7.59647	7.37907	7.2856	7.65523	7.55186	7.44741	7.65184	7.28205	7.21985	7.13214	7.34666	-0.205201	0.168642	Gm22767	predicted gene, 22767
1	ENSMUSG00000089132	4.60499	4.57461	4.6661	4.55682	4.5162	4.58374	4.54655	4.5518	4.54639	4.64402	4.61919	4.58159	-0.00215314	0.948977	ENSMUSG00000089132	5.28201	5.35724	5.23335	5.39911	5.20316	5.29497	4.93272	5.19187	4.94367	5.0002	5.22359	5.05841	-0.236563	0.0113276	ENSMUSG00000089132	5.02653	3.95267	4.32316	4.17161	4.30018	4.35483	3.95097	4.20199	3.95182	4.12371	4.30112	4.10592	-0.248909	0.233453	Gm24772	predicted gene, 24772
1	ENSMUSG00000089263	7.53083	7.81925	7.74867	7.8372	7.17992	7.62317	7.45728	7.26379	7.46004	7.63063	7.26712	7.41577	-0.207401	0.180693	ENSMUSG00000089263	7.30804	7.362	7.40402	7.6052	7.77302	7.49045	6.86047	7.20165	7.3827	7.53952	7.21213	7.23929	-0.251161	0.116186	ENSMUSG00000089263	7.15153	6.5721	7.3327	7.32098	7.63574	7.20261	6.75131	7.12077	6.62583	7.23162	7.4517	7.03625	-0.166362	0.495614	Gm22892	predicted gene, 22892
1	ENSMUSG00000089489	5.3043	5.22607	5.32846	5.29357	5.52434	5.33535	5.34415	5.4241	5.40789	5.21344	5.27571	5.33306	-0.0022901	0.97235	ENSMUSG00000089489	6.32176	6.07413	6.30917	5.83239	6.15241	6.13797	5.60703	6.13352	6.22596	5.72331	5.80613	5.89919	-0.238782	0.149042	ENSMUSG00000089489	5.52437	5.64833	5.17831	5.18903	5.70791	5.44959	5.31971	5.50753	5.2322	5.12114	5.15666	5.26745	-0.182142	0.205032	Gm24732	predicted gene, 24732
1	ENSMUSG00000089544	8.03287	8.19773	7.98517	8.40214	8.19165	8.16191	8.24833	8.00981	7.7995	8.07494	8.25464	8.07745	-0.0844671	0.471774	ENSMUSG00000089544	7.733	8.08833	7.91119	8.28001	8.22917	8.04834	7.30392	7.35509	7.54542	7.50442	7.71479	7.48473	-0.563612	0.00198289	ENSMUSG00000089544	8.55747	8.39868	8.52734	8.44425	8.6738	8.52031	7.77181	7.87279	8.54085	8.45423	7.74845	8.07763	-0.442683	0.0391036	Gm25837	predicted gene, 25837
1	ENSMUSG00000089555	4.88427	4.8385	4.77605	4.76602	5.02501	4.85797	4.98096	4.90872	4.75461	4.82273	4.70352	4.83411	-0.0238607	0.737816	ENSMUSG00000089555	6.31635	5.8389	6.04174	5.96711	5.98675	6.03017	5.47334	5.60368	5.89206	5.94134	5.84072	5.75023	-0.279939	0.0477831	ENSMUSG00000089555	5.43942	5.81525	5.75623	5.53509	4.89805	5.48881	5.2458	5.60306	5.42	5.10932	5.60063	5.39576	-0.0930473	0.637412	Mir1933	microRNA 1933
1	ENSMUSG00000089715	9.39692	9.4628	9.46512	9.35715	9.31922	9.40024	9.23881	9.30149	9.29367	9.33344	9.33152	9.29979	-0.100457	0.0171206	ENSMUSG00000089715	9.46242	9.59082	9.52659	9.39888	9.44585	9.48491	9.18761	9.26178	9.22529	9.25217	9.26695	9.23876	-0.246152	0.000146802	ENSMUSG00000089715	9.22808	9.18416	9.18461	9.2252	9.22459	9.20933	9.09655	8.99116	8.97707	9.10737	9.06716	9.04786	-0.161465	0.000506713	Cbx6	chromobox 6
1	ENSMUSG00000089821	9.41122	9.11567	9.20777	9.23505	9.19574	9.23309	9.13217	9.11063	9.01743	9.31751	9.33169	9.18189	-0.0512074	0.532064	ENSMUSG00000089821	9.05255	8.92083	9.15656	9.30804	9.16087	9.11977	8.84238	9.05021	8.90323	8.71329	9.06789	8.9154	-0.204368	0.0576763	ENSMUSG00000089821	9.13552	9.34212	9.22175	9.2731	9.23638	9.24177	8.60491	8.73797	8.92427	9.06053	9.20274	8.90608	-0.335692	0.0176219	Efhd1os	EF hand domain containing 1, opposite strand
1	ENSMUSG00000090079	9.29757	9.23645	9.32781	9.34791	9.18035	9.27802	9.26349	9.27595	9.18074	9.15779	9.18895	9.21338	-0.0646325	0.134776	ENSMUSG00000090079	9.36497	9.29688	9.47505	9.32829	9.21471	9.33598	8.95196	9.17959	9.09178	9.02099	9.04916	9.0587	-0.277282	0.00125521	ENSMUSG00000090079	9.51555	9.52711	9.48444	9.51271	9.55803	9.51957	8.93689	9.25904	9.21589	9.22766	9.33636	9.19517	-0.324401	0.00152978	Gm15849	predicted gene 15849
1	ENSMUSG00000090100	8.916	8.90098	8.93813	8.85595	8.84551	8.89131	8.95443	8.98082	8.75528	8.8207	8.88485	8.87922	-0.0120965	0.79619	ENSMUSG00000090100	8.81555	9.03916	8.81056	8.80357	8.89718	8.8732	8.61804	8.68419	8.7087	8.67929	8.84824	8.70769	-0.165514	0.0228267	ENSMUSG00000090100	8.82347	8.68114	8.65656	8.63499	8.76498	8.71223	8.48927	8.47208	8.34145	8.5031	8.43876	8.44893	-0.263297	0.000429203	Ttbk2	tau tubulin kinase 2
1	ENSMUSG00000090129	6.51328	6.6389	6.58452	6.64287	6.71517	6.61895	6.61534	6.56059	6.58999	6.55266	6.6253	6.58877	-0.0301734	0.433015	ENSMUSG00000090129	6.53199	6.55103	6.57085	6.56426	6.57545	6.55872	6.26924	6.35831	6.21675	6.34229	6.4226	6.32184	-0.236877	0.000197505	ENSMUSG00000090129	6.65964	6.64247	6.77952	6.53898	6.64439	6.653	6.30544	6.38338	6.34739	6.55715	6.44889	6.40845	-0.244548	0.00301534	Olfr287	olfactory receptor 287
1	ENSMUSG00000090671	9.15151	9.05053	9.18272	9.12714	9.09473	9.12133	9.11127	9.09189	8.92496	9.00556	8.89103	9.00494	-0.116385	0.046014	ENSMUSG00000090671	9.08855	9.05255	9.0794	9.11944	9.20539	9.10907	8.85395	8.94464	8.82017	8.8762	9.06958	8.91291	-0.196156	0.00512167	ENSMUSG00000090671	9.47631	9.27482	9.23873	9.38143	9.34729	9.34372	8.88187	9.12289	8.9206	9.12663	9.12518	9.03543	-0.308285	0.00211211	Gm5067	predicted gene 5067
1	ENSMUSG00000090853	12.2206	12.2497	12.2246	12.2727	12.3069	12.2549	12.3666	12.2356	12.2163	12.236	12.2696	12.2648	0.00991126	0.759416	ENSMUSG00000090853	12.1625	12.0826	12.1767	12.2753	12.4889	12.2372	11.9856	11.8812	12.0566	11.9018	12.0611	11.9773	-0.25991	0.0113333	ENSMUSG00000090853	12.4375	11.9308	11.9695	12.1769	11.9101	12.085	11.9325	11.6136	11.7686	11.7554	11.9224	11.7985	-0.286461	0.0391665	Gm17364	predicted gene, 17364
1	ENSMUSG00000091041	8.04923	8.9098	8.422	8.45805	8.58252	8.48432	7.00494	8.38746	8.50341	7.70883	8.58999	8.03893	-0.445394	0.216486	ENSMUSG00000091041	7.91136	8.44643	8.5988	8.53006	8.17041	8.33141	7.61215	8.2556	8.13183	8.25732	8.22554	8.09649	-0.234924	0.222267	ENSMUSG00000091041	8.23412	8.91396	8.67634	8.44853	8.7213	8.59885	7.99842	8.19453	8.39923	8.58998	8.31127	8.29869	-0.300164	0.0864818	Gm17720	predicted gene, 17720
1	ENSMUSG00000091058	10.5578	10.3432	10.5987	10.4392	10.6238	10.5125	10.397	10.5129	10.3896	10.4293	10.3591	10.4176	-0.0949522	0.146497	ENSMUSG00000091058	10.59	10.4428	10.5127	10.5754	10.7718	10.5785	10.2147	10.2673	10.4521	10.3237	10.5993	10.3714	-0.207115	0.0472389	ENSMUSG00000091058	10.9155	10.8498	10.7752	10.8825	10.9458	10.8738	10.3782	10.5671	10.6968	10.6982	10.6203	10.5921	-0.28163	0.0026957	Gm17538	predicted gene, 17538
1	ENSMUSG00000091095	8.87401	8.95222	8.84237	9.04749	9.09217	8.96165	8.81079	8.7204	8.77	8.85255	8.99592	8.82993	-0.131723	0.0857839	ENSMUSG00000091095	9.04933	8.87219	8.93397	9.01485	9.28968	9.032	8.50199	8.77284	8.74826	8.89481	8.75314	8.73421	-0.297792	0.0145449	ENSMUSG00000091095	9.50093	9.13081	8.85405	9.15866	8.98232	9.12535	8.60841	8.93045	8.44354	8.90365	9.15691	8.80859	-0.316759	0.093702
1	ENSMUSG00000091154	6.16011	6.2113	6.07337	6.11918	6.13594	6.13998	6.11325	6.04442	6.14689	6.09448	6.04673	6.08915	-0.050824	0.129801	ENSMUSG00000091154	5.99832	6.0572	6.14264	6.10809	6.00599	6.06245	5.8655	6.01487	5.93079	5.87351	5.90014	5.91696	-0.145483	0.00579395	ENSMUSG00000091154	6.76339	6.52884	6.54816	6.54621	6.4581	6.56894	6.12708	6.09404	6.39723	6.21616	6.42134	6.25117	-0.317772	0.00569212	Proscos	proline synthetase co-transcribed, opposite strand
1	ENSMUSG00000091165	11.5618	11.4968	11.657	11.6152	11.6344	11.5931	11.6232	11.6651	11.4423	11.5197	11.5022	11.5505	-0.0425561	0.419103	ENSMUSG00000091165	11.6201	11.4738	11.5725	11.3137	11.3859	11.4732	11.2591	11.2237	11.2837	11.2696	11.5096	11.3091	-0.16406	0.064019	ENSMUSG00000091165	11.5169	11.5609	11.3865	11.354	11.6107	11.4858	11.3242	11.1302	11.1581	11.2054	11.1184	11.1873	-0.298518	0.00135723	Gm17036	predicted gene 17036
1	ENSMUSG00000091515	8.5637	8.7094	8.90138	8.61604	8.65061	8.68823	8.5383	8.66079	8.422	8.60342	8.58765	8.56243	-0.125794	0.113603	ENSMUSG00000091515	8.69205	8.72007	8.74687	8.60355	8.63662	8.67983	8.34047	8.51309	8.45084	8.48528	8.56868	8.47167	-0.208162	0.00201754	ENSMUSG00000091515	8.70907	8.47249	8.63234	8.63175	8.5112	8.59137	8.36799	8.51121	8.26978	8.45125	8.41922	8.40389	-0.187482	0.0136643	Zfp422-ps	zinc finger protein 422, pseudogene
1	ENSMUSG00000091954	6.63738	6.53416	6.64523	6.58794	6.59033	6.59901	6.48984	6.60385	6.45741	6.5574	6.4797	6.51764	-0.081368	0.0427398	ENSMUSG00000091954	6.51462	6.51763	6.62666	6.60033	6.42842	6.53753	6.38676	6.37921	6.42096	6.33806	6.59936	6.42487	-0.112664	0.0859831	ENSMUSG00000091954	6.68788	6.67035	6.86304	6.74318	6.9835	6.78959	6.3968	6.56769	6.55018	6.45011	6.53251	6.49946	-0.290132	0.0026122
1	ENSMUSG00000092395	9.38404	9.53595	9.31504	9.24458	9.45252	9.38643	9.30928	9.27591	9.27336	9.24853	9.33316	9.28805	-0.0983808	0.100967	ENSMUSG00000092395	9.72559	9.69067	9.61565	9.7092	9.70839	9.6899	9.45975	9.46924	9.3513	9.29533	9.37171	9.38947	-0.300434	5.09143e-05	ENSMUSG00000092395	9.49512	9.60425	9.50718	9.57777	9.32907	9.50268	9.41406	9.25425	9.00991	9.34404	9.3603	9.27651	-0.226168	0.0303213	Gm20463	predicted gene 20463
1	ENSMUSG00000092666	9.32415	9.41132	9.64079	9.33531	9.60974	9.46426	9.58842	9.7166	9.6282	9.2339	9.11701	9.45683	-0.00743447	0.957792	ENSMUSG00000092666	9.61417	9.54844	9.47598	9.76708	9.54248	9.58963	9.38943	9.16813	9.25393	9.457	9.58276	9.37025	-0.219379	0.038047	ENSMUSG00000092666	9.48284	9.63542	9.51239	9.79311	9.84969	9.65469	9.34854	9.48288	9.54865	9.59705	9.47122	9.48967	-0.165022	0.0864566	Gm22408	predicted gene, 22408
1	ENSMUSG00000092812	6.77642	6.46093	6.32471	6.49423	6.26948	6.46515	6.3818	6.23578	6.27772	6.61902	6.38728	6.38032	-0.0848355	0.464698	ENSMUSG00000092812	6.3713	6.60542	6.69972	6.47111	5.97235	6.42398	6.33019	6.30577	6.29898	6.06395	5.7431	6.1484	-0.27558	0.141179	ENSMUSG00000092812	6.54902	6.8545	6.85302	6.64691	5.89693	6.56007	6.35366	6.2183	6.2124	6.70634	5.90629	6.2794	-0.280675	0.234964	Gm23634	predicted gene, 23634
1	ENSMUSG00000092879	7.28181	7.00771	6.96162	6.95167	6.71203	6.98297	6.7398	7.03352	6.9123	7.01664	6.69559	6.87957	-0.103397	0.392463	ENSMUSG00000092879	7.08462	6.97081	7.10356	6.86055	6.93608	6.99112	6.65382	6.5691	6.69462	7.0474	6.36961	6.66691	-0.324209	0.0265208	ENSMUSG00000092879	7.3859	6.93839	6.76761	6.91334	7.29024	7.0591	5.53986	7.02455	7.18757	6.94843	7.1829	6.77666	-0.282432	0.42278	Gm22650	predicted gene, 22650
1	ENSMUSG00000092981	6.91488	7.0431	6.77812	6.68565	6.55381	6.79511	6.74382	6.51266	6.95314	6.89632	6.80269	6.78172	-0.0133888	0.909952	ENSMUSG00000092981	7.03784	7.28485	6.9199	7.23445	7.19433	7.13427	6.9991	6.91271	6.83304	6.9709	7.04447	6.95205	-0.182228	0.0453524	ENSMUSG00000092981	7.10033	6.85252	7.01721	7.4301	7.31008	7.14205	6.80123	7.18966	6.76802	6.51968	7.15984	6.88768	-0.254363	0.158446	Mir5125	microRNA 5125
1	ENSMUSG00000093076	9.42294	9.62216	9.17175	9.57029	9.73311	9.50405	9.35351	9.71496	9.18109	9.30743	9.51228	9.41386	-0.0901942	0.518829	ENSMUSG00000093076	9.42708	9.71654	9.45016	9.42693	9.86096	9.57634	9.08914	9.42903	9.03168	9.4992	9.33906	9.27762	-0.298711	0.0493032	ENSMUSG00000093076	9.5809	10.1491	10.0461	9.78201	9.95538	9.90269	9.56952	9.53342	9.51029	9.90319	9.59048	9.62138	-0.281313	0.0523231	Mir3082	microRNA 3082
1	ENSMUSG00000093079	8.08838	8.44215	8.70188	8.51705	8.63952	8.4778	8.475	8.21332	8.29485	8.58645	8.16255	8.34643	-0.131362	0.355667	ENSMUSG00000093079	8.62375	8.70983	8.42144	8.70558	8.36316	8.56475	7.90358	8.62386	8.39443	8.54746	8.37828	8.36952	-0.19523	0.214668	ENSMUSG00000093079	8.29453	8.88619	8.44055	8.23298	8.21035	8.41292	8.07184	7.92772	7.44525	8.141	8.50967	8.01909	-0.393824	0.101761	Gm25953	predicted gene, 25953
1	ENSMUSG00000093108	5.69306	5.44928	5.72937	5.43109	5.81824	5.62421	5.56832	5.83892	5.56788	5.5209	5.56847	5.6129	-0.011306	0.909774	ENSMUSG00000093108	5.32597	6.04425	5.53405	5.54717	5.37049	5.56439	5.20308	5.35976	5.35097	5.50274	5.38679	5.36067	-0.20372	0.17345	ENSMUSG00000093108	6.46783	5.59696	5.54125	5.77814	5.27584	5.732	5.2662	4.9318	5.85515	5.23613	6.00473	5.4588	-0.273201	0.366015	Mir344f	microRNA Mir344f
1	ENSMUSG00000093170	6.61269	6.67107	6.43751	6.43706	6.28812	6.48929	6.62364	6.40339	6.23853	6.37468	6.23949	6.37595	-0.113343	0.282761	ENSMUSG00000093170	5.97713	6.16488	6.28055	6.29794	5.83544	6.11119	5.89726	5.54871	5.92803	5.74809	5.72797	5.77001	-0.341174	0.0162013	ENSMUSG00000093170	6.27522	6.31612	5.96835	5.80742	6.2052	6.11446	5.92306	5.87837	5.60112	5.86585	5.75403	5.80448	-0.309979	0.0257829	Gm23873	predicted gene, 23873
1	ENSMUSG00000093224	7.67816	7.47318	7.52438	7.35269	7.2359	7.45286	7.68037	7.97913	7.99512	7.69091	7.45993	7.76109	0.308228	0.040247	ENSMUSG00000093224	7.97403	7.85433	7.89923	7.92901	7.96743	7.9248	7.92362	7.63724	7.4666	7.27086	7.4449	7.54864	-0.37616	0.0101623	ENSMUSG00000093224	7.27608	7.66803	7.45674	7.79759	7.84778	7.60925	7.57939	6.89321	7.56072	7.35365	7.72714	7.42282	-0.186426	0.331856	Gm25750	predicted gene, 25750
1	ENSMUSG00000093264	7.7846	8.10438	7.83329	7.98427	8.12177	7.96566	7.43273	7.80156	7.21629	7.93778	7.62761	7.6032	-0.362469	0.037711	ENSMUSG00000093264	7.81429	7.98604	8.32501	8.58551	8.48135	8.23844	7.74783	7.95425	7.44549	7.96513	8.12553	7.84764	-0.390794	0.0708946	ENSMUSG00000093264	8.33508	8.92704	8.37648	8.49715	8.18871	8.46489	8.27254	8.42916	8.03379	8.2784	8.45998	8.29477	-0.170119	0.279311	Gm23419	predicted gene, 23419
1	ENSMUSG00000093291	7.95148	7.53477	7.40193	7.67761	8.00527	7.71421	7.80429	7.65261	7.8839	7.51941	7.69935	7.71191	-0.00229914	0.986577	ENSMUSG00000093291	7.76943	7.74896	8.04584	7.82236	7.86664	7.85064	7.87959	7.30568	7.56365	7.81243	6.76986	7.46624	-0.384403	0.102062	ENSMUSG00000093291	7.55838	7.82524	7.63498	7.39647	7.71228	7.62547	7.6224	7.0986	7.35905	7.36334	7.28866	7.34641	-0.279058	0.0359765	Mir299b	microRNA 299b
1	ENSMUSG00000093497	8.10483	8.33091	8.21967	8.19113	8.18941	8.20719	8.24515	8.27477	8.18642	8.10311	8.26325	8.21454	0.00735265	0.882779	ENSMUSG00000093497	8.19503	8.22014	8.12665	8.23037	8.26491	8.20742	7.85903	7.88991	7.90343	7.99968	8.1593	7.96227	-0.245148	0.00326937	ENSMUSG00000093497	8.13121	8.15906	8.22477	8.19287	8.07692	8.15697	7.83344	8.13676	7.82948	8.25615	8.02968	8.0171	-0.139865	0.149067	Gm20713	predicted gene 20713
1	ENSMUSG00000093671	6.31761	6.37024	6.57567	6.57517	6.53743	6.47522	6.40339	6.34037	6.43223	6.22647	6.31515	6.34352	-0.131701	0.079157	ENSMUSG00000093671	6.65309	6.66201	6.93124	6.84298	6.93498	6.80486	6.67835	6.70548	6.7563	6.45443	6.49574	6.61806	-0.1868	0.0630301	ENSMUSG00000093671	6.66692	6.59648	6.11665	6.26785	6.44218	6.41802	6.42058	6.52164	6.00028	6.20939	6.03258	6.23689	-0.181122	0.247225	Gm20656	predicted gene 20656
1	ENSMUSG00000093930	12.7696	12.6987	12.8174	12.5574	12.6015	12.6889	12.7684	12.482	12.4127	12.7517	12.7014	12.6232	-0.06566	0.47843	ENSMUSG00000093930	12.8191	12.5622	12.6138	12.5087	12.7918	12.6591	12.3202	12.4361	12.3332	12.4695	12.4416	12.4001	-0.25901	0.00571075	ENSMUSG00000093930	11.7432	12.1368	11.9073	12.0082	11.6873	11.8965	12.1366	11.1124	11.0757	11.5045	11.4321	11.4522	-0.444306	0.0652961	Hmgcs1	3-hydroxy-3-methylglutaryl-Coenzyme A synthase 1
1	ENSMUSG00000093958	7.44077	7.05762	6.64191	7.12937	6.39165	6.93226	7.0411	6.62508	7.23854	6.83038	7.7269	7.0924	0.160138	0.562231	ENSMUSG00000093958	7.37581	7.58023	7.62327	7.31997	6.92709	7.36527	7.35402	7.12745	7.12155	6.7038	6.7704	7.01544	-0.349829	0.0786078	ENSMUSG00000093958	6.41472	4.97658	5.71971	6.16459	5.68281	5.79168	6.03527	4.97366	5.82523	5.23824	5.683	5.55108	-0.240602	0.46499	Gm24495	predicted gene, 24495
1	ENSMUSG00000093994	9.57079	9.80734	9.43338	9.62737	9.16942	9.52166	9.65756	9.4952	9.70368	9.55814	9.82064	9.64704	0.125385	0.329354	ENSMUSG00000093994	9.45938	9.39127	9.68624	9.535	9.52953	9.52029	9.14003	9.38528	9.14335	9.18995	9.61329	9.29438	-0.225904	0.061315	ENSMUSG00000093994	9.53179	9.42182	9.42445	9.04425	9.11541	9.30754	9.00487	9.07902	8.90323	8.83175	9.09124	8.98202	-0.325522	0.0168116	Gm26498	predicted gene, 26498
1	ENSMUSG00000093997	7.9277	7.62325	8.41476	7.82344	8.15184	7.9882	8.14102	8.09665	7.92549	7.58555	7.23412	7.79657	-0.191633	0.40699	ENSMUSG00000093997	8.12451	7.7911	8.14841	7.69844	7.32012	7.81651	7.83732	7.55982	7.89822	7.21924	7.43864	7.59065	-0.225868	0.286796	ENSMUSG00000093997	8.11513	7.34483	6.73142	7.66253	7.38066	7.44692	7.6321	7.44376	6.67311	6.21382	7.86014	7.16459	-0.282328	0.482938	Gm26499	predicted gene, 26499
1	ENSMUSG00000094093	7.63868	7.63016	6.55231	7.01633	6.88275	7.14405	7.70981	6.97372	7.59713	7.03497	7.51802	7.36673	0.222684	0.420236	ENSMUSG00000094093	7.45046	7.60475	7.83885	7.21467	7.56618	7.53498	7.2528	7.63148	7.36839	7.03461	7.07989	7.27343	-0.261547	0.115875	ENSMUSG00000094093	7.0694	6.4707	6.66747	6.58848	6.71666	6.70254	6.93456	6.54606	6.13931	6.41656	5.78279	6.36386	-0.338683	0.159278	Gm25647	predicted gene, 25647
1	ENSMUSG00000094438	6.44621	6.24102	6.64595	6.41813	6.4309	6.43644	6.69224	6.6765	6.59124	6.36392	6.30031	6.52484	0.0884017	0.417922	ENSMUSG00000094438	6.07086	6.24812	5.89638	6.12128	6.35643	6.13861	5.82397	5.94831	6.26671	5.87196	5.76229	5.93465	-0.203966	0.122651	ENSMUSG00000094438	6.35909	6.39972	6.05651	6.09032	6.67777	6.31668	5.96523	6.16446	5.9519	5.79536	6.51034	6.07746	-0.239223	0.191009	Gm23618	predicted gene, 23618
1	ENSMUSG00000094475	8.00247	8.04993	8.00333	7.9443	8.07842	8.01569	8.02734	8.00325	7.93176	7.93683	7.93748	7.96733	-0.0483577	0.150596	ENSMUSG00000094475	8.03578	7.9089	7.95107	7.96847	7.97943	7.96873	7.7634	7.77515	7.78139	7.78403	7.87822	7.79644	-0.172293	0.000365926	ENSMUSG00000094475	8.1569	8.19597	8.12724	8.22861	8.22359	8.18646	7.8185	7.89728	7.88183	7.99577	8.00363	7.9194	-0.267062	0.000167406	Gm11007	predicted gene 11007
1	ENSMUSG00000094483	10.2978	10.307	10.3215	10.286	10.2211	10.2867	10.3009	10.3718	10.1324	10.1997	10.2368	10.2483	-0.0383518	0.41604	ENSMUSG00000094483	10.1379	10.416	10.105	10.1557	10.208	10.2045	9.87869	9.99354	10.0388	9.99056	10.0731	9.99494	-0.209586	0.011661	ENSMUSG00000094483	10.0219	10.0154	9.87629	9.98004	10.0943	9.9976	9.77849	9.80748	9.73917	9.86515	9.66384	9.77083	-0.226771	0.00169355	Purb	purine rich element binding protein B
1	ENSMUSG00000094508	9.6064	9.76586	10.0365	9.69555	9.44377	9.70962	9.81489	9.35455	9.7189	9.24308	9.80848	9.58798	-0.12164	0.455983	ENSMUSG00000094508	9.68594	9.77667	10.0677	9.57018	9.78851	9.7778	9.39704	9.44203	9.51902	9.46844	9.71192	9.50769	-0.270109	0.0258015	ENSMUSG00000094508	9.449	9.07481	9.18735	8.84522	9.10302	9.13188	9.25121	9.2873	8.8904	8.96529	8.84093	9.04703	-0.0848508	0.546385	Gm26230	predicted gene, 26230
1	ENSMUSG00000094565	5.62662	5.86532	5.57204	5.74022	5.75108	5.71106	5.58478	5.6602	5.52342	5.68854	5.75869	5.64313	-0.0679286	0.330929	ENSMUSG00000094565	5.38595	5.55744	5.49756	5.2999	4.84232	5.31663	4.84024	5.12433	5.653	4.9668	5.01115	5.1191	-0.197528	0.3278	ENSMUSG00000094565	5.20086	5.39259	4.42684	4.72037	4.88	4.92413	4.61526	4.99391	4.74598	4.42548	4.6873	4.69359	-0.230545	0.270251	Gm25229	predicted gene, 25229
1	ENSMUSG00000094587	5.86447	5.63023	5.97383	5.6169	5.98472	5.81403	6.03186	5.88724	6.17668	5.92551	5.74301	5.95286	0.138831	0.236417	ENSMUSG00000094587	5.78743	5.82169	5.68765	5.36621	5.33162	5.59892	5.30197	5.53047	5.43574	5.37068	5.04814	5.3374	-0.261519	0.0840362	ENSMUSG00000094587	5.14758	5.32016	5.27548	5.47948	5.76741	5.39802	5.40718	5.3687	4.80451	5.02584	5.41563	5.20437	-0.193651	0.268903	Gm26366	predicted gene, 26366
1	ENSMUSG00000094610	9.79508	9.91964	9.64548	9.14457	9.3677	9.57449	9.56835	9.67198	9.8082	9.44187	9.72908	9.6439	0.0694025	0.666681	ENSMUSG00000094610	9.70452	9.62228	9.66599	9.58335	9.36602	9.58843	8.70071	8.81478	9.13037	9.17216	8.84527	8.93266	-0.655773	0.000337173	ENSMUSG00000094610	9.44262	8.71338	9.3352	8.2171	9.19012	8.97968	8.91984	9.08624	8.70261	8.48669	7.71469	8.58201	-0.39767	0.262988	Gm23076	predicted gene, 23076
1	ENSMUSG00000094667	6.47654	6.74021	6.17046	6.51636	6.65857	6.51243	6.26163	6.41782	6.72485	6.71959	6.57309	6.5394	0.0269659	0.843877	ENSMUSG00000094667	6.20144	6.25764	5.87491	6.31399	5.28898	5.98739	5.67973	5.70794	5.5851	5.88875	5.6156	5.69542	-0.29197	0.178106	ENSMUSG00000094667	5.32615	5.68311	5.78075	5.67054	6.06409	5.70493	5.32453	5.55579	4.96537	5.78976	5.43508	5.41411	-0.290825	0.145608	Gm24872	predicted gene, 24872
1	ENSMUSG00000094723	4.07579	4.01324	4.01323	4.12583	4.27725	4.10107	4.01294	4.06651	4.15563	4.12859	4.01295	4.07533	-0.025744	0.663241	ENSMUSG00000094723	4.75997	4.7489	4.54777	4.78618	4.25042	4.61865	4.38561	4.39666	4.39644	4.24932	4.24969	4.33554	-0.283105	0.0298151	ENSMUSG00000094723	4.28355	4.57161	4.39355	4.00116	4.20889	4.29175	4.20523	4.00045	4.00053	4.33898	4.21245	4.15153	-0.140225	0.259845	Gm23356	predicted gene, 23356
1	ENSMUSG00000094765	6.61093	7.03359	6.9726	6.73307	7.10945	6.89193	6.95306	6.62923	6.90204	7.0619	6.67009	6.84326	-0.0486651	0.709261	ENSMUSG00000094765	6.02924	6.15225	5.8048	5.46689	5.29734	5.7501	5.39853	5.12453	5.81603	5.56206	5.4495	5.47013	-0.279972	0.194268	ENSMUSG00000094765	6.06814	6.72353	6.6473	6.47234	6.49459	6.48118	6.36107	5.78219	6.03465	6.1847	6.69527	6.21157	-0.269605	0.195847	Gm25523	predicted gene, 25523
1	ENSMUSG00000094807	5.20487	5.16345	5.48778	5.42065	5.14806	5.28496	5.22109	5.31658	5.12903	5.09159	5.12935	5.17753	-0.107431	0.223798	ENSMUSG00000094807	4.82046	5.33373	5.07806	5.70622	5.23786	5.23527	4.81865	5.04152	5.21728	5.28096	5.25771	5.12323	-0.112041	0.528899	ENSMUSG00000094807	5.65058	5.88869	6.37234	6.09291	5.80244	5.96139	5.66776	5.62937	5.62108	5.48865	6.01427	5.68423	-0.277164	0.10751	Gm24975	predicted gene, 24975
1	ENSMUSG00000094883	7.92634	7.85464	8.42163	7.91584	7.6278	7.94925	7.89072	8.30998	8.08365	8.08266	7.8949	8.05238	0.103132	0.514004	ENSMUSG00000094883	8.14782	7.98784	7.59235	8.1108	8.21535	8.01083	7.54986	7.95601	7.54274	7.55189	7.55922	7.63194	-0.378887	0.02478	ENSMUSG00000094883	7.81674	7.37337	7.74373	7.55388	8.19401	7.73635	7.73621	7.4713	7.56741	7.76621	7.3405	7.57632	-0.160021	0.345359	Gm25121	predicted gene, 25121
1	ENSMUSG00000094888	7.68814	7.59122	6.92802	7.11225	6.38389	7.1407	7.73894	7.43689	6.90477	7.26116	6.97284	7.26292	0.122214	0.67621	ENSMUSG00000094888	7.47656	6.99914	8.10689	7.52745	7.64381	7.55077	7.72749	7.56177	7.60869	6.82375	7.26069	7.39647	-0.154295	0.539075	ENSMUSG00000094888	6.05822	7.02663	6.29866	6.17346	6.95386	6.50217	6.66818	6.58713	6.57285	5.32742	5.90045	6.2112	-0.290962	0.40429	Gm25120	predicted gene, 25120
1	ENSMUSG00000094927	7.25901	7.56728	6.82237	6.95515	6.97326	7.11541	6.80127	7.31399	6.80019	6.97745	7.08859	6.9963	-0.119117	0.490271	ENSMUSG00000094927	7.25423	7.34655	6.86154	6.69853	7.10316	7.0528	6.77976	6.32755	7.11094	7.25702	6.88157	6.87137	-0.181431	0.391348	ENSMUSG00000094927	6.94437	7.29877	7.2725	7.43837	7.62784	7.31637	6.99655	7.45567	6.38233	7.27265	7.27793	7.07702	-0.239347	0.307275	Gm24761	predicted gene, 24761
1	ENSMUSG00000094932	7.92178	7.98117	7.91934	7.876	8.00708	7.94108	7.95199	7.94709	7.86385	7.86883	7.86606	7.89957	-0.04151	0.219225	ENSMUSG00000094932	7.98355	7.84008	7.88714	7.88504	7.90313	7.89979	7.6955	7.73389	7.72894	7.73553	7.82381	7.74353	-0.156255	0.00114966	ENSMUSG00000094932	8.06502	8.11689	8.03071	8.15032	8.14165	8.10092	7.73564	7.81196	7.80402	7.92932	7.89891	7.83597	-0.264945	0.000222697	Gm2007	predicted gene 2007
1	ENSMUSG00000095021	6.44621	6.24102	6.64595	6.41813	6.4309	6.43644	6.69224	6.6765	6.59124	6.36392	6.30031	6.52484	0.0884017	0.417922	ENSMUSG00000095021	6.07086	6.24812	5.89638	6.12128	6.35643	6.13861	5.82397	5.94831	6.26671	5.87196	5.76229	5.93465	-0.203966	0.122651	ENSMUSG00000095021	6.35909	6.39972	6.05651	6.09032	6.67777	6.31668	5.96523	6.16446	5.9519	5.79536	6.51034	6.07746	-0.239223	0.191009	Gm24021	predicted gene, 24021
1	ENSMUSG00000095098	9.29705	9.20864	9.01076	9.15428	9.26446	9.18704	9.0467	9.04327	9.20276	9.14623	9.24358	9.13651	-0.0505271	0.456529	ENSMUSG00000095098	9.19209	9.2746	9.34604	9.14766	9.20232	9.23254	9.23878	9.18318	9.21944	8.91164	9.00615	9.11184	-0.120701	0.139797	ENSMUSG00000095098	9.67598	9.50322	9.46809	9.37753	9.24886	9.45473	9.01188	9.07321	9.02225	9.2504	9.47644	9.16684	-0.287897	0.0345505	Ccdc85b	coiled-coil domain containing 85B
1	ENSMUSG00000095314	7.07391	6.41999	6.74896	6.64821	6.94936	6.76809	6.45307	6.72629	6.45794	6.45482	6.31989	6.4824	-0.285683	0.062955	ENSMUSG00000095314	6.58107	6.24543	6.00754	6.11712	5.85682	6.1616	6.00005	5.84347	5.94137	5.94615	5.75305	5.89682	-0.264777	0.0768314	ENSMUSG00000095314	7.19323	7.22977	6.53393	7.27005	5.7035	6.7861	6.39733	6.11205	6.51968	5.32956	7.00799	6.27332	-0.512775	0.246582	Gm25462	predicted gene, 25462
1	ENSMUSG00000095342	6.96519	6.80583	7.34454	6.92887	7.12348	7.03358	7.11366	7.10745	7.01665	6.81401	6.52097	6.91455	-0.119031	0.437609	ENSMUSG00000095342	7.16858	6.88778	7.35657	6.86357	6.77924	7.01115	6.97943	6.75724	7.08607	6.56628	6.62963	6.80373	-0.207419	0.196917	ENSMUSG00000095342	6.98646	6.39107	5.96849	6.62853	6.41351	6.47761	6.64683	6.46026	6.05864	5.66792	6.82557	6.33184	-0.14577	0.600191	Gm26096	predicted gene, 26096
1	ENSMUSG00000095418	9.68393	9.96507	9.6956	9.76641	9.4855	9.7193	10.0235	9.37573	9.9774	9.3135	10.0657	9.75116	0.0318524	0.86674	ENSMUSG00000095418	9.90253	10.0298	10.2666	9.98436	10.0309	10.0428	9.86849	9.84919	9.90591	9.48378	9.43469	9.70841	-0.334402	0.0228538	ENSMUSG00000095418	9.10051	9.01797	8.81067	9.10247	9.37076	9.08047	9.54758	9.35398	8.76144	8.38873	8.91288	8.99292	-0.0875517	0.70902	Gm23922	predicted gene, 23922
1	ENSMUSG00000095428	9.1185	9.12897	8.99002	8.77154	8.4902	8.89985	8.8309	9.27766	8.97752	8.86826	9.1947	9.02981	0.129961	0.411361	ENSMUSG00000095428	9.10906	8.91392	8.85576	8.69066	8.68761	8.8514	7.91839	8.36903	8.27826	8.49828	8.45944	8.30468	-0.546724	0.00298561	ENSMUSG00000095428	9.02539	8.57819	8.65927	7.03022	8.91811	8.44224	8.28292	8.75196	7.96866	7.97387	7.71359	8.1382	-0.304037	0.472961	Gm24418	predicted gene, 24418
1	ENSMUSG00000095491	8.12337	7.98319	7.93679	7.78824	7.75993	7.91831	8.09865	8.04337	7.90908	8.33136	8.4461	8.16571	0.247406	0.0699061	ENSMUSG00000095491	8.28974	8.10913	8.39913	7.93967	8.52018	8.25157	7.87477	7.32473	7.78677	7.66856	8.07398	7.74576	-0.505807	0.0140114	ENSMUSG00000095491	7.43297	7.68445	7.51018	7.9295	7.67134	7.64569	7.63982	6.96224	7.38248	6.95472	7.53335	7.29452	-0.351163	0.0683226	Gm24088	predicted gene, 24088
1	ENSMUSG00000095628	6.04393	6.55976	6.26012	6.63965	6.12958	6.32661	6.46428	6.64827	6.51401	6.28819	6.1598	6.41491	0.088299	0.560742	ENSMUSG00000095628	6.40454	6.58642	5.95973	6.37018	5.67049	6.19827	5.98694	6.01295	6.01235	6.09294	6.2415	6.06934	-0.128933	0.478508	ENSMUSG00000095628	6.4636	5.72918	7.00578	6.60412	6.7955	6.51964	6.27485	5.77264	6.42565	6.03705	6.51448	6.20494	-0.314701	0.254102	Gm24585	predicted gene, 24585
1	ENSMUSG00000095660	6.44621	6.24102	6.64595	6.41813	6.4309	6.43644	6.69224	6.6765	6.59124	6.36392	6.30031	6.52484	0.0884017	0.417922	ENSMUSG00000095660	6.07086	6.24812	5.89638	6.12128	6.35643	6.13861	5.82397	5.94831	6.26671	5.87196	5.76229	5.93465	-0.203966	0.122651	ENSMUSG00000095660	6.35909	6.39972	6.05651	6.09032	6.67777	6.31668	5.96523	6.16446	5.9519	5.79536	6.51034	6.07746	-0.239223	0.191009	Gm22274	predicted gene, 22274
1	ENSMUSG00000095671	6.96557	6.45749	6.98772	6.6215	7.18641	6.84374	6.68006	6.64958	6.42419	6.40814	6.49702	6.5318	-0.311938	0.0623822	ENSMUSG00000095671	6.79654	6.3759	6.21315	6.50628	6.26093	6.43056	6.36713	6.24323	6.4746	6.15014	5.95259	6.23754	-0.193022	0.199282	ENSMUSG00000095671	6.86541	6.96857	6.54989	7.03019	6.00827	6.68447	6.44161	7.15268	6.53615	5.41482	6.62837	6.43473	-0.249738	0.483586	Gm25098	predicted gene, 25098
1	ENSMUSG00000095713	7.68146	7.87569	7.47156	7.82027	7.6551	7.70081	7.62224	7.96102	7.6673	7.76065	7.2038	7.643	-0.0578137	0.696519	ENSMUSG00000095713	7.54232	7.38974	7.60185	7.39499	7.78609	7.543	7.07999	6.9758	7.0519	7.11949	7.39882	7.1252	-0.417799	0.00367186	ENSMUSG00000095713	7.57262	6.28502	6.75461	7.40578	6.82703	6.96901	6.83915	7.04439	6.89374	6.9459	7.04197	6.95303	-0.0159823	0.947855	Gm26466	predicted gene, 26466
1	ENSMUSG00000095714	6.4716	6.78265	6.37457	6.30392	6.31697	6.44994	6.3826	6.20902	6.54901	6.31539	6.38289	6.36778	-0.0821629	0.453064	ENSMUSG00000095714	6.87502	6.86282	7.22496	7.19337	7.20203	7.07164	6.76115	6.80562	6.55321	6.74574	6.23291	6.61972	-0.451916	0.00995113	ENSMUSG00000095714	4.83565	4.55968	4.26906	4.54976	4.85924	4.61468	5.0098	4.81418	4.26781	4.49362	4.26798	4.57068	-0.0439987	0.816972	Gm26467	predicted gene, 26467
1	ENSMUSG00000095739	7.99424	8.03983	7.9952	8.11291	7.96368	8.02117	8.23786	8.2997	8.36237	7.76739	7.78864	8.09119	0.0700191	0.610153	ENSMUSG00000095739	7.4942	7.97402	7.86855	8.04972	8.54966	7.98723	7.57618	7.74931	7.74416	7.67033	8.23203	7.7944	-0.192829	0.373385	ENSMUSG00000095739	7.34589	7.81087	8.03599	7.31467	8.0704	7.71556	7.52379	7.16623	7.4257	8.04882	7.08591	7.45009	-0.265475	0.293011	Gm25314	predicted gene, 25314
1	ENSMUSG00000095911	5.1803	4.79602	4.79599	4.99659	5.16887	4.98755	4.79521	4.9232	5.073	5.06143	4.79524	4.92962	-0.0579368	0.593768	ENSMUSG00000095911	5.16887	5.26447	4.74485	5.12546	4.57948	4.97662	4.7174	4.72874	4.95935	4.69776	4.73981	4.76861	-0.208011	0.179465	ENSMUSG00000095911	5.19365	5.44929	5.08867	4.91351	5.22621	5.17427	4.81136	4.62938	4.9383	5.40305	4.88127	4.93267	-0.241596	0.159266	Gm24528	predicted gene, 24528
1	ENSMUSG00000095945	4.19941	4.2682	4.13848	4.2483	4.19525	4.20993	4.18557	4.13835	4.23458	4.25098	4.32207	4.22631	0.0163818	0.681177	ENSMUSG00000095945	4.92805	5.10123	5.82955	5.3671	5.20422	5.28603	4.9317	5.19154	4.78045	4.78019	5.42601	5.02198	-0.264055	0.220072	ENSMUSG00000095945	5.59011	4.76207	4.96006	4.43654	5.48721	5.0472	4.98247	4.43441	5.24958	4.4349	4.43493	4.70726	-0.339938	0.255796	Gm25194	predicted gene, 25194
1	ENSMUSG00000095997	7.76114	7.03856	7.73097	7.26742	7.77116	7.51385	7.27789	7.1602	6.87418	6.8836	6.87573	7.01432	-0.499532	0.0209749	ENSMUSG00000095997	7.13899	6.84826	6.64859	6.90657	6.50004	6.80849	6.74744	6.65025	6.85486	6.60528	6.3122	6.634	-0.174483	0.256318	ENSMUSG00000095997	7.59545	7.82745	6.94043	7.72473	6.1902	7.25565	6.86082	7.80234	7.34504	5.4777	7.38663	6.97451	-0.281145	0.594442	Gm24702	predicted gene, 24702
1	ENSMUSG00000096025	8.73452	8.81324	8.90151	8.82938	8.90974	8.83768	8.67761	8.82912	8.87704	8.69616	8.84572	8.78513	-0.0525525	0.34188	ENSMUSG00000096025	8.60901	8.88699	8.82623	8.96945	8.95189	8.84871	8.59568	8.69997	8.62899	8.59065	8.74905	8.65287	-0.195847	0.0263274	ENSMUSG00000096025	8.68225	8.39097	8.85376	8.78488	8.7126	8.68489	8.56858	8.46712	8.29525	8.58168	8.50453	8.48343	-0.201462	0.065664
1	ENSMUSG00000096054	9.25188	9.22689	9.20854	9.19854	9.17486	9.21214	9.13894	9.23702	9.0842	9.03755	9.0812	9.11578	-0.0963594	0.0303722	ENSMUSG00000096054	9.20345	9.16888	9.20056	9.13526	9.20477	9.18258	8.81526	8.96306	9.00197	8.99786	9.13797	8.98322	-0.199361	0.00569947	ENSMUSG00000096054	9.45625	9.23604	9.28136	9.26696	9.37401	9.32292	8.84592	9.016	9.02824	9.07224	9.06861	9.0062	-0.316721	0.000602215	Syne1	spectrin repeat containing, nuclear envelope 1
1	ENSMUSG00000096161	9.67036	9.75535	9.51488	9.26945	9.1281	9.46763	9.37332	9.75951	9.62914	9.39878	9.75148	9.58245	0.114818	0.45115	ENSMUSG00000096161	9.65642	9.51223	9.47121	9.2945	9.26618	9.44011	8.48699	8.81808	8.90632	9.0802	8.95117	8.84855	-0.591556	0.00135326	ENSMUSG00000096161	9.50988	8.99998	9.2443	7.59917	9.33364	8.93739	8.79959	9.21139	8.57435	8.38208	8.07552	8.60858	-0.328811	0.42858	Gm24639	predicted gene, 24639
1	ENSMUSG00000096291	7.93587	7.60389	7.28867	7.70984	7.37863	7.58338	7.41917	7.6941	6.89701	7.3254	7.15844	7.29882	-0.284557	0.145293	ENSMUSG00000096291	7.17159	7.08172	7.4123	7.43692	6.74238	7.16898	6.37558	6.95181	6.80128	6.94196	7.0169	6.81751	-0.351475	0.0748213	ENSMUSG00000096291	7.86186	7.374	7.94039	7.2343	7.63096	7.6083	7.29069	7.23275	6.91222	6.78581	7.49333	7.14296	-0.465342	0.0380222	Gm23933	predicted gene, 23933
1	ENSMUSG00000096349	7.87186	7.94199	7.73609	7.76987	7.61687	7.78733	7.85103	8.10618	7.8529	7.62408	7.98535	7.88391	0.0965733	0.353528	ENSMUSG00000096349	8.60859	8.11194	8.86101	8.1929	7.84391	8.32367	7.96477	8.13871	8.05132	7.84634	7.77614	7.95546	-0.368216	0.0935625	ENSMUSG00000096349	7.84177	7.81559	7.61101	7.44948	7.42157	7.62788	7.8215	7.67562	7.56106	7.13862	7.59267	7.5579	-0.0699897	0.640488	Gm22513	predicted gene, 22513
1	ENSMUSG00000096384	5.58108	5.60645	5.6063	5.74903	5.75946	5.66046	5.66592	5.45748	5.62665	5.57743	5.7081	5.60711	-0.0533491	0.383984	ENSMUSG00000096384	4.64776	5.1965	5.47014	5.16079	5.03499	5.10204	4.83935	4.6465	4.64644	4.96473	5.05656	4.83072	-0.271321	0.123098	ENSMUSG00000096384	4.59211	4.98013	4.95041	5.43745	5.36528	5.06508	4.88449	4.59001	5.01151	5.11786	5.1787	4.95652	-0.10856	0.575224	Gm25352	predicted gene, 25352
1	ENSMUSG00000096812	7.00281	7.2543	6.93705	6.76588	6.97639	6.98729	6.87906	6.662	7.04111	6.85186	6.76797	6.8404	-0.146886	0.182167	ENSMUSG00000096812	7.59129	7.26433	7.66196	7.78606	7.62455	7.58564	7.08504	7.13489	7.20034	7.33447	6.5956	7.07007	-0.515569	0.00973877	ENSMUSG00000096812	5.61546	5.34132	4.77114	5.33421	5.82604	5.37763	5.87126	5.76548	4.76859	5.22292	4.76893	5.27944	-0.0981981	0.747746	Gm25087	predicted gene, 25087
1	ENSMUSG00000096847	8.65166	8.62509	8.57946	8.69054	8.60101	8.62955	8.49706	8.59949	8.58773	8.47126	8.49237	8.52958	-0.0999679	0.0161267	ENSMUSG00000096847	8.58478	8.64266	8.74312	8.67731	8.57777	8.64513	8.33396	8.4224	8.34773	8.33054	8.45695	8.37831	-0.266814	0.000159752	ENSMUSG00000096847	9.06912	8.83083	9.00299	8.91126	8.85782	8.9344	8.3761	8.41437	8.45136	8.58935	8.67311	8.50086	-0.433547	0.000308638	Tmem151b	transmembrane protein 151B
1	ENSMUSG00000096947	13.7093	13.7849	13.8101	13.7916	13.7798	13.7751	13.7869	13.8216	13.705	13.7138	13.7915	13.7638	-0.011357	0.703258	ENSMUSG00000096947	13.6903	13.8043	13.681	13.7089	13.751	13.7271	13.4746	13.5376	13.5669	13.4767	13.5901	13.5292	-0.197918	0.000300421	ENSMUSG00000096947	13.6384	13.7082	13.588	13.5975	13.6645	13.6393	13.3913	13.2886	13.3256	13.3975	13.32	13.3446	-0.294721	1.15163e-05	Gm26723	predicted gene, 26723
1	ENSMUSG00000096972	8.46642	8.44526	8.51135	8.4761	8.57123	8.49407	8.36906	8.48288	8.43663	8.40384	8.44456	8.42739	-0.0666805	0.0522484	ENSMUSG00000096972	8.50046	8.52578	8.53146	8.59111	8.51072	8.5319	8.21206	8.16316	8.27481	8.31035	8.40491	8.27306	-0.258848	0.000395942	ENSMUSG00000096972	8.80865	8.71131	8.677	8.72442	8.78481	8.74124	8.32695	8.48158	8.55231	8.5578	8.53879	8.49149	-0.249753	0.00101056	Gm26883	predicted gene, 26883
1	ENSMUSG00000096992	9.53667	9.49283	9.55515	9.4041	9.42545	9.48284	9.46812	9.46242	9.28045	9.42496	9.40251	9.40769	-0.0751483	0.135069	ENSMUSG00000096992	9.58031	9.58794	9.52428	9.4977	9.55088	9.54822	9.27798	9.34948	9.3196	9.3834	9.49317	9.36473	-0.183493	0.00184894	ENSMUSG00000096992	9.79431	9.43922	9.49032	9.61085	9.65434	9.59781	9.36973	9.38796	9.36093	9.47164	9.41425	9.4009	-0.196905	0.0172722	Gm26788	predicted gene, 26788
1	ENSMUSG00000097233	7.27021	7.30687	7.25092	7.29313	7.31332	7.28689	7.16748	7.23693	7.07593	7.15156	7.25662	7.17771	-0.109185	0.0130138	ENSMUSG00000097233	7.21694	7.14006	7.22387	7.25976	7.22747	7.21362	7.03485	7.05104	7.04518	7.00644	7.05124	7.03775	-0.175871	3.72696e-05	ENSMUSG00000097233	7.25525	7.29914	7.35718	7.43376	7.62556	7.39418	7.10388	7.08935	7.21192	7.26301	7.22172	7.17797	-0.216203	0.0188219	Gm17552	predicted gene, 17552
1	ENSMUSG00000097280	6.12944	6.03155	6.00046	6.07574	6.07748	6.06293	6.02548	6.03884	5.95753	6.05171	6.00024	6.01476	-0.0481746	0.119029	ENSMUSG00000097280	5.78564	5.8199	5.8065	5.82432	5.91954	5.83118	5.60047	5.61881	5.57964	5.51246	5.70826	5.60393	-0.227253	0.000406807	ENSMUSG00000097280	6.21426	6.09051	6.02958	6.15015	6.03032	6.10297	5.76403	5.83146	5.82448	6.04042	5.95625	5.88333	-0.219641	0.00732051	AI849053	expressed sequence AI849053
1	ENSMUSG00000097391	8.41426	8.39835	8.3029	8.38284	8.39312	8.37829	8.37536	8.46313	8.4037	8.27809	8.32214	8.36848	-0.00980992	0.800442	ENSMUSG00000097391	8.38719	8.41862	8.38811	8.41974	8.38988	8.40071	8.15321	8.17151	8.13535	8.07067	8.27711	8.16157	-0.239136	0.000117248	ENSMUSG00000097391	8.55271	8.53797	8.51046	8.49891	8.59305	8.53862	8.22023	8.22045	8.31189	8.42687	8.36159	8.3082	-0.230414	0.000735681	Mirg	miRNA containing gene
1	ENSMUSG00000097406	8.19774	8.18673	8.00937	8.15172	8.16233	8.14158	8.07688	8.04981	7.96798	8.0804	8.03496	8.04201	-0.0995741	0.0363914	ENSMUSG00000097406	8.17102	8.26381	8.37522	8.25113	8.54822	8.32188	8.17976	8.06855	8.14466	8.00728	8.20485	8.12102	-0.200863	0.0277137	ENSMUSG00000097406	8.62375	8.60363	8.42725	8.66867	8.76185	8.61703	8.0573	8.19122	8.14232	8.19808	8.29015	8.17581	-0.441217	0.000165985	Gm26833	predicted gene, 26833
1	ENSMUSG00000097428	7.01872	6.88891	6.9406	6.95382	6.94753	6.94991	6.8591	6.91743	6.82839	6.88551	6.88364	6.87482	-0.0750994	0.0184637	ENSMUSG00000097428	6.72085	6.72924	6.77242	6.73168	6.81871	6.75458	6.47737	6.53133	6.40985	6.35135	6.65347	6.48467	-0.269906	0.00120279	ENSMUSG00000097428	7.22623	6.94066	6.99301	7.03861	7.01028	7.04176	6.61557	6.73636	6.76612	6.86957	6.82106	6.76173	-0.280025	0.0026144	AW047730	expressed sequence AW047730
1	ENSMUSG00000097451	10.6077	10.6411	10.636	10.6869	10.6037	10.6351	10.6532	10.7337	10.5541	10.4921	10.5294	10.5925	-0.0425573	0.388721	ENSMUSG00000097451	10.5631	10.6525	10.5434	10.6364	10.6168	10.6024	10.2426	10.3355	10.3428	10.2752	10.4653	10.3323	-0.270148	0.000260435	ENSMUSG00000097451	10.6176	10.5764	10.5661	10.5331	10.5835	10.5754	10.2195	10.2735	10.2897	10.365	10.275	10.2845	-0.29082	4.9726e-06	Rian	RNA imprinted and accumulated in nucleus
1	ENSMUSG00000097505	8.0061	7.93438	8.03242	7.85568	7.84891	7.9355	7.91869	7.88215	7.75829	7.83047	7.82408	7.84274	-0.0927611	0.0810336	ENSMUSG00000097505	7.82985	8.07341	7.85051	7.90249	7.91365	7.91398	7.65893	7.67471	7.67354	7.72648	7.62825	7.67238	-0.241598	0.000737426	ENSMUSG00000097505	8.08455	7.92552	7.7997	7.84539	7.89587	7.91021	7.60689	7.82065	7.54403	7.81449	7.67235	7.69168	-0.218521	0.0178927	Gm26540	predicted gene, 26540
1	ENSMUSG00000097545	8.1366	8.16274	8.13087	8.15193	8.12485	8.1414	8.10545	8.15206	8.18683	8.02697	8.06405	8.10707	-0.0343256	0.280981	ENSMUSG00000097545	8.10767	8.25911	8.22975	8.2552	8.19464	8.20928	8.01397	7.90844	7.98461	7.90225	7.99276	7.96041	-0.248871	0.00012644	ENSMUSG00000097545	8.37618	8.32086	8.31942	8.35819	8.22567	8.32006	7.98115	8.05245	8.05002	8.19775	8.02545	8.06137	-0.258697	0.00041393	Mir124a-1hg	Mir124-1 host gene (non-protein coding)
1	ENSMUSG00000097698	8.71213	8.89402	8.90795	8.8648	8.79272	8.83432	8.65244	8.73474	8.87728	8.5956	8.74397	8.72081	-0.113518	0.0954076	ENSMUSG00000097698	8.82395	9.02066	8.8278	8.819	8.62937	8.82416	8.37419	8.39845	8.49004	8.4844	8.60746	8.47091	-0.353248	0.00143663	ENSMUSG00000097698	8.87608	8.67371	8.91456	8.89339	9.15962	8.90347	8.41665	8.6767	8.60731	8.72857	8.72408	8.63066	-0.272811	0.0222277	Gm26906	predicted gene, 26906
1	ENSMUSG00000097712	6.38198	6.54692	6.40669	6.4366	6.50206	6.45485	6.38377	6.41356	6.40337	6.41601	6.42956	6.40925	-0.0455958	0.185628	ENSMUSG00000097712	6.51475	6.56185	6.54458	6.64174	6.70927	6.59444	6.36677	6.27112	6.31867	6.38058	6.50026	6.36748	-0.226956	0.00249169	ENSMUSG00000097712	6.94504	6.75217	6.87429	6.96473	6.83448	6.87414	6.52341	6.67575	6.71839	6.75969	6.79048	6.69354	-0.180598	0.0175346	Gm10532	predicted gene 10532
1	ENSMUSG00000097767	9.07955	9.17275	9.13544	9.12878	9.10189	9.12368	9.05007	9.14198	9.1127	9.05423	9.04882	9.08156	-0.0421235	0.129489	ENSMUSG00000097767	9.11863	9.1873	9.10822	9.12714	9.03611	9.11548	8.755	8.74606	8.80296	8.81507	8.89606	8.80303	-0.312452	2.44819e-05	ENSMUSG00000097767	9.13809	9.10074	9.21707	9.32307	9.41363	9.23852	8.83508	8.94593	8.99143	9.0835	8.98245	8.96768	-0.270843	0.00496121	Miat	myocardial infarction associated transcript (non-protein coding)
1	ENSMUSG00000097786	7.602	7.56094	7.32972	7.54361	7.59505	7.52626	7.58995	7.5058	7.73032	7.56182	7.50293	7.57816	0.0519	0.449082	ENSMUSG00000097786	7.84371	7.54585	7.85694	7.76442	8.138	7.82978	7.71237	7.85081	7.69704	7.32448	7.43719	7.60438	-0.225407	0.135186	ENSMUSG00000097786	8.20723	8.2265	7.98528	7.94131	7.6497	8.002	7.58214	7.91879	7.9161	7.88279	7.81923	7.82381	-0.178193	0.183801	4933429H19Rik	RIKEN cDNA 4933429H19 gene
1	ENSMUSG00000097799	9.08473	9.04386	8.9832	9.06729	9.08395	9.05261	8.93164	9.03114	8.99693	8.84247	8.91336	8.94311	-0.1095	0.0205156	ENSMUSG00000097799	9.10025	9.2445	9.13909	9.17197	9.22831	9.17682	8.86212	8.80698	8.84199	8.91827	8.9362	8.87311	-0.303709	3.01711e-05	ENSMUSG00000097799	9.39375	9.13736	9.00915	9.03602	9.02163	9.11958	8.82878	8.85417	8.7555	9.06248	8.93545	8.88728	-0.232304	0.0314172	Gm26899	predicted gene, 26899
1	ENSMUSG00000097872	6.74315	6.74197	6.72256	6.72203	6.67551	6.72105	6.61901	6.66462	6.68334	6.72492	6.71845	6.68207	-0.0389784	0.12646	ENSMUSG00000097872	6.69455	6.75376	6.72767	6.78985	6.74219	6.74161	6.51248	6.47388	6.54085	6.4954	6.62574	6.52967	-0.211937	0.000123424	ENSMUSG00000097872	6.84525	6.91581	6.91777	7.05338	6.95783	6.93801	6.60491	6.71298	6.78732	6.76561	6.87484	6.74913	-0.188875	0.0097958	Gm26702	predicted gene, 26702
1	ENSMUSG00000097960	6.93758	6.95455	6.87456	6.94448	6.95649	6.93354	6.81057	6.87501	6.84897	6.90006	6.86975	6.86087	-0.0726647	0.00918964	ENSMUSG00000097960	6.84223	7.02634	6.80921	6.91006	6.82901	6.88337	6.57783	6.56393	6.70573	6.70242	6.70555	6.65109	-0.232281	0.00195361	ENSMUSG00000097960	6.99364	6.94186	6.94375	7.09207	7.03361	7.00099	6.62445	6.74849	6.94749	6.85814	6.96814	6.82934	-0.171644	0.0403985	A330074K22Rik	RIKEN cDNA A330074K22 gene
1	ENSMUSG00000097986	10.2393	10.2489	10.1604	10.1751	10.1679	10.1983	10.1656	10.1956	10.1981	10.0385	10.1477	10.1491	-0.0492095	0.194982	ENSMUSG00000097986	10.1607	10.2673	10.1572	10.3798	10.336	10.2602	9.75133	9.80592	9.80934	9.8254	9.863	9.811	-0.449227	1.50644e-05	ENSMUSG00000097986	10.3744	10.239	10.2882	10.3923	10.532	10.3652	9.8176	9.97633	9.96929	10.0594	10.0577	9.97605	-0.389131	0.00039349	Gm26953	predicted gene, 26953
1	ENSMUSG00000098143	7.26306	7.37782	7.54671	7.28274	7.26829	7.34772	7.31032	7.31299	7.29607	7.2562	7.18512	7.27214	-0.0755838	0.236377	ENSMUSG00000098143	7.27579	7.22558	7.22433	7.13772	7.1294	7.19856	6.90311	7.06138	7.01056	7.10399	7.1095	7.03771	-0.160856	0.00938101	ENSMUSG00000098143	7.14293	7.09901	7.16344	7.01684	7.22268	7.12898	6.8885	6.83793	7.04355	7.00897	6.7629	6.90837	-0.22061	0.00784252	Gm26937	predicted gene, 26937
1	ENSMUSG00000098220	9.52352	9.48049	9.4316	9.50436	9.53794	9.49558	9.47546	9.5367	9.38454	9.43537	9.55932	9.47828	-0.017306	0.653673	ENSMUSG00000098220	9.53998	9.81676	9.5558	9.47102	9.46501	9.56972	9.31726	9.2801	9.33488	9.43826	9.49402	9.3729	-0.196814	0.0317873	ENSMUSG00000098220	9.43395	9.40925	9.56036	9.50067	9.73261	9.52737	9.27768	9.22799	9.25473	9.19912	9.30921	9.25375	-0.273623	0.00199844
1	ENSMUSG00000098343	5.3066	5.79349	5.34302	4.94233	5.0011	5.27731	5.24797	4.94187	4.99241	4.99927	4.99267	5.03484	-0.242469	0.170705	ENSMUSG00000098343	5.8782	6.19979	6.32753	6.02428	6.38327	6.16261	5.36725	5.36887	5.86865	5.25051	5.5966	5.49037	-0.67224	0.00165816	ENSMUSG00000098343	5.66204	4.3529	4.59358	5.11853	4.57625	4.86066	4.83423	5.9347	4.351	4.35131	4.58512	4.81127	-0.0493885	0.899241	Mir6240	microRNA 6240
1	ENSMUSG00000098472	7.63543	7.88727	7.77315	7.70054	7.23534	7.64635	7.69446	7.71342	7.78797	7.06896	7.56034	7.56503	-0.0813152	0.645976	ENSMUSG00000098472	7.5822	7.53943	7.58135	7.5117	7.92502	7.62794	7.32305	7.22527	7.7348	6.91516	7.58751	7.35716	-0.270781	0.132716	ENSMUSG00000098472	8.27244	7.76839	7.40643	7.38225	7.71699	7.7093	7.32813	7.59524	7.20446	7.44248	7.3544	7.38494	-0.324359	0.098855	Gm27887	predicted gene, 27887
1	ENSMUSG00000098487	3.50804	3.50801	3.58586	3.508	3.50805	3.52359	3.61884	3.68154	3.56493	3.57709	3.50784	3.59005	0.0664578	0.0778089	ENSMUSG00000098487	4.837	4.78026	4.64945	4.80875	4.88585	4.79226	4.61513	4.62542	4.62518	4.59777	4.63543	4.61978	-0.172477	0.00266473	ENSMUSG00000098487	5.10458	5.03398	4.99614	4.79195	4.97036	4.9794	4.65015	4.47694	4.83323	4.72792	4.76153	4.68995	-0.289448	0.00682925	Mir6899	microRNA 6899
1	ENSMUSG00000098739	7.77651	7.85298	7.79238	7.74369	7.85226	7.80356	7.69225	7.8181	7.65564	7.59971	7.71187	7.69552	-0.108046	0.0330895	ENSMUSG00000098739	7.62296	7.57049	7.74097	7.6986	7.67907	7.66242	7.37364	7.3204	7.24996	7.41095	7.41782	7.35455	-0.307862	0.000100229	ENSMUSG00000098739	7.85363	7.5776	7.80784	7.75131	7.62006	7.72209	7.41816	7.50892	7.59571	7.68522	7.52755	7.54711	-0.174975	0.0360127	Gm27151	predicted gene 27151
1	ENSMUSG00000098749	7.12072	7.16186	6.97694	7.25729	7.09954	7.12327	7.16226	6.79636	6.80088	6.81503	7.02788	6.92048	-0.20279	0.0485955	ENSMUSG00000098749	6.86485	7.12821	7.10263	7.09265	6.4641	6.93049	6.56611	6.93659	6.86282	6.83372	6.7036	6.78057	-0.149919	0.321582	ENSMUSG00000098749	6.87657	6.55208	6.91179	6.74038	6.63998	6.74416	6.41936	6.34844	6.61781	6.56275	6.20151	6.42997	-0.31419	0.0146357	Gm27477	predicted gene, 27477
1	ENSMUSG00000098780	7.45547	7.4621	7.0094	7.47317	7.52889	7.38581	7.43201	7.35772	7.71945	7.40122	7.57404	7.49689	0.111081	0.365935	ENSMUSG00000098780	7.04747	6.80695	7.15459	7.09761	7.28167	7.07765	6.66697	6.70443	6.70361	6.84085	7.12078	6.80733	-0.270326	0.0460057	ENSMUSG00000098780	7.34241	7.50002	7.19775	7.36256	7.08002	7.29655	6.79994	7.00114	6.98616	7.25052	7.30803	7.06916	-0.227398	0.0901088	Mir6390	microRNA 6390
1	ENSMUSG00000099126	6.38491	6.42984	6.4043	6.71547	6.36964	6.46083	6.35537	6.38041	6.52514	6.31961	6.25711	6.36753	-0.0933026	0.267749	ENSMUSG00000099126	6.17881	6.27142	6.53997	6.2815	6.31201	6.31674	6.09778	6.19612	6.1629	6.21801	6.34227	6.20342	-0.113327	0.15561	ENSMUSG00000099126	6.28973	6.41416	6.4397	6.39356	6.38989	6.38541	5.32787	5.86556	6.42476	6.31297	6.31327	6.04889	-0.33652	0.140721	Gm27321	predicted gene, 27321
1	ENSMUSG00000099132	7.55846	7.2633	7.34487	7.33997	7.42086	7.38549	7.24627	7.28831	7.40371	6.85753	7.07066	7.1733	-0.212195	0.0841582	ENSMUSG00000099132	7.2934	7.43888	7.47902	7.56438	7.40144	7.43542	7.1258	7.24649	7.10085	7.10226	7.24292	7.16366	-0.271761	0.00123253	ENSMUSG00000099132	7.79064	7.23128	7.72086	7.42799	7.57634	7.54942	7.04663	7.55946	7.30522	7.30945	7.09505	7.26316	-0.286264	0.068778	Gm27604	predicted gene, 27604
1	ENSMUSG00000099136	6.58651	6.89702	6.75574	6.70267	6.81325	6.75103	6.72572	6.92827	6.86691	6.99794	7.06094	6.91595	0.164919	0.066887	ENSMUSG00000099136	6.76822	6.68059	6.64363	6.93247	6.50265	6.70551	6.22687	6.31309	6.15738	6.56932	6.53346	6.36002	-0.345489	0.0129788	ENSMUSG00000099136	7.31424	6.62042	6.86753	6.91878	7.05196	6.95458	6.58778	6.84034	6.82579	6.91712	6.64919	6.76405	-0.190538	0.180151	Gm27608	predicted gene, 27608
1	ENSMUSG00000099183	4.33737	4.34941	4.41213	4.27758	4.28226	4.33175	4.22315	4.32392	4.36302	4.22323	4.31892	4.29045	-0.0413001	0.305236	ENSMUSG00000099183	4.96371	4.47086	4.76173	5.0892	5.02326	4.86175	4.59699	4.60819	4.46965	4.77471	4.61914	4.61374	-0.248017	0.0766498	ENSMUSG00000099183	4.49039	5.42876	4.75557	5.13642	5.07931	4.97809	4.70133	5.03306	4.79345	4.48878	4.92459	4.78824	-0.189846	0.340426	Gm27881	predicted gene, 27881
1	ENSMUSG00000099224	7.33396	6.88844	6.68466	6.83337	6.933	6.93468	6.7988	6.71413	6.83786	7.05012	6.80425	6.84103	-0.0936532	0.464476	ENSMUSG00000099224	6.71248	6.82927	6.95688	7.13774	6.4742	6.82211	6.53436	6.51928	6.77279	6.65381	7.04535	6.70512	-0.116995	0.451769	ENSMUSG00000099224	7.39734	6.61119	7.01247	6.77001	7.22523	7.00325	6.70787	6.57209	6.55926	6.74007	7.0268	6.72122	-0.282031	0.128955	Gm27379	predicted gene, 27379
1	ENSMUSG00000099236	6.67743	6.49522	6.43623	6.90454	6.80044	6.66277	6.58028	6.89649	6.66591	6.66399	6.62724	6.68678	0.0240114	0.823409	ENSMUSG00000099236	6.9367	7.02328	7.06106	7.08448	6.83731	6.98857	6.72068	6.76034	6.42197	6.78348	6.87569	6.71243	-0.276135	0.0148771	ENSMUSG00000099236	7.3247	6.85976	7.11312	7.01272	7.50017	7.16209	6.62936	6.83369	6.38976	6.65407	7.31081	6.76354	-0.398555	0.0705934	Mir668	microRNA 668
1	ENSMUSG00000099265	9.29393	9.03752	8.44653	9.08477	8.92661	8.95787	8.54366	8.22279	8.87253	9.01467	9.22747	8.77622	-0.181647	0.446143	ENSMUSG00000099265	8.94639	8.94575	9.25351	9.21039	9.40435	9.15208	8.98049	9.3026	9.01893	8.67817	8.85887	8.96781	-0.18427	0.214078	ENSMUSG00000099265	9.17498	8.99931	9.18592	9.63097	9.34177	9.26659	8.85933	9.38135	9.17501	8.72747	9.39541	9.10771	-0.158878	0.383241

## Sheet: Cluster 2
Supplemental Table 3. Cluster 2
x		Day 4 control-1	Day 4 control-2	Day 4 control-3	Day 4 control-4	Day 4 control-5	Average	Day 4 TMEV-1	Day 4 TMEV-2	Day 4 TMEV-3	Day 4 TMEV-4	Day 4 TMEV-5	Average	Log ratio	P		Day 7 control-1	Day 7 control-2	Day 7 control-3	Day 7 control-4	Day 7 control-5	Average	Day 7 TMEV-1	Day 7 TMEV-2	Day 7 TMEV-3	Day 7 TMEV-4	Day 7 TMEV-5	Average	Log ratio	P		Day 35 control-1	Day 35 control-2	Day 35 control-3	Day 35 control-4	Day 35 control-5	Average	Day 35 TMEV-1	Day 35 TMEV-2	Day 35 TMEV-3	Day 35 TMEV-4	Day 35 TMEV-5	Average	Log ratio	P	Symbol	Name
2	ENSMUSG00000000001	8.73829	8.7219	8.79726	8.73672	8.74405	8.74764	8.76128	8.73926	8.70855	8.7698	8.75059	8.7459	-0.0017474	0.919496	ENSMUSG00000000001	8.87185	8.78013	8.69186	8.64871	8.7156	8.74163	8.95579	8.89803	8.89252	8.95659	8.83597	8.90778	0.166148	0.0060705	ENSMUSG00000000001	8.49665	8.66288	8.52039	8.47789	8.56295	8.54415	8.86551	8.84222	8.7557	8.69371	8.65889	8.76321	0.219053	0.00295486	Gnai3	guanine nucleotide binding protein (G protein), alpha inhibiting 3
2	ENSMUSG00000000028	4.98105	4.92714	4.93164	4.94958	4.92296	4.94247	4.94718	4.93965	4.94247	4.9433	4.9517	4.94486	0.00238483	0.831707	ENSMUSG00000000028	5.30889	5.28676	5.32537	5.22823	5.31742	5.29334	5.4423	5.46472	5.43242	5.43039	5.33893	5.42175	0.128416	0.00170841	ENSMUSG00000000028	5.12934	5.22564	5.15926	5.20875	5.24871	5.19434	5.42289	5.31111	5.27	5.33987	5.3152	5.33181	0.137474	0.00343766	Cdc45	cell division cycle 45
2	ENSMUSG00000000088	12.1091	12.0483	11.9367	12.0488	12.0212	12.0328	12.0514	12.1129	12.0938	12.1163	12.1447	12.1038	0.0710198	0.0570854	ENSMUSG00000000088	12.039	11.9994	12.0888	11.9681	11.9369	12.0064	12.1904	12.154	12.1747	11.9995	12.0311	12.1099	0.10352	0.061079	ENSMUSG00000000088	11.8098	11.8838	11.9867	11.8185	11.7652	11.8528	12.0918	11.8713	11.8985	11.9966	12.0398	11.9796	0.126797	0.0558833	Cox5a	cytochrome c oxidase subunit 5A
2	ENSMUSG00000000248	1.98078	1.98076	1.98464	1.99233	1.98079	1.98386	1.98059	1.98454	1.99952	2.00342	1.99582	1.99278	0.00891648	0.107862	ENSMUSG00000000248	3.1792	3.13228	3.18859	3.12243	3.13221	3.15094	3.21914	3.26907	3.23664	3.26016	3.23773	3.24455	0.0936075	0.000436269	ENSMUSG00000000248	3.57443	3.57364	3.58683	3.58666	3.5742	3.57915	3.74406	3.88426	3.87745	3.75107	3.74107	3.79958	0.22043	0.000168805	Clec2g	C-type lectin domain family 2, member g
2	ENSMUSG00000000303	2.54967	2.50016	2.5118	2.51178	2.51186	2.51705	2.50003	2.50783	2.53764	2.54889	2.50387	2.51965	0.00259716	0.846726	ENSMUSG00000000303	3.39094	3.64956	3.3706	3.37055	3.41101	3.43853	3.563	3.48189	3.46411	3.5396	3.42837	3.4954	0.0568633	0.361243	ENSMUSG00000000303	3.0944	3.08114	3.06864	3.08138	3.06867	3.07885	3.26976	3.30273	3.21594	3.22705	3.22713	3.24852	0.169675	8.89657e-06	Cdh1	cadherin 1
2	ENSMUSG00000000318	1.48756	1.47172	1.47569	1.47569	1.4797	1.47807	1.47944	1.47563	1.4833	1.48338	1.47555	1.47946	0.0013864	0.676013	ENSMUSG00000000318	3.2642	3.25405	3.26431	3.24357	3.26429	3.25809	3.48435	3.44793	3.40738	3.4228	3.36609	3.42571	0.167625	3.37008e-05	ENSMUSG00000000318	3.32614	3.31175	3.32592	3.32581	3.31204	3.32033	3.60387	3.61073	3.5541	3.52454	3.47075	3.5528	0.232465	2.05979e-05	Clec10a	C-type lectin domain family 10, member A
2	ENSMUSG00000000346	9.99035	9.97438	9.95324	10.0102	9.99045	9.98372	9.99438	9.99922	9.97129	9.99998	10.0295	9.99888	0.0151546	0.286833	ENSMUSG00000000346	9.98748	10.0255	9.95838	9.93776	9.89359	9.96055	10.077	10.0692	10.1158	10.1257	10.0723	10.092	0.131462	0.000824415	ENSMUSG00000000346	9.93828	9.92161	9.92825	9.89116	9.76912	9.88968	10.083	10.0621	10.0352	9.99842	10.0208	10.0399	0.15023	0.00244904	Dazap2	DAZ associated protein 2
2	ENSMUSG00000000489	5.24575	5.16169	5.19024	5.17107	5.2003	5.19381	5.15893	5.18893	5.20079	5.2424	5.21493	5.2012	0.00738772	0.72346	ENSMUSG00000000489	5.6374	5.61656	5.66077	5.65261	5.63834	5.64114	5.78808	5.69633	5.77939	5.81282	5.77082	5.76949	0.128354	0.000285444	ENSMUSG00000000489	5.63714	5.65033	5.71072	5.68172	5.69284	5.67455	5.88541	5.9735	5.98899	5.84496	5.97265	5.93311	0.258558	3.76103e-05	Pdgfb	platelet derived growth factor, B polypeptide
2	ENSMUSG00000000555	2.64167	2.64547	2.64161	2.64159	2.64169	2.64241	2.64504	2.63763	2.66365	2.66016	2.64506	2.6503	0.00789607	0.15396	ENSMUSG00000000555	3.87959	3.88009	3.85193	3.84227	3.86129	3.86303	4.0427	4.05195	3.96892	4.04325	3.91232	4.00383	0.140794	0.00110259	ENSMUSG00000000555	3.83698	3.84779	3.83647	3.8606	3.83659	3.84369	4.08024	4.1127	4.044	3.96703	3.99742	4.04028	0.196592	8.39551e-05	Itga5	integrin alpha 5 (fibronectin receptor alpha)
2	ENSMUSG00000000579	9.51884	9.33512	9.42109	9.33332	9.44424	9.41052	9.4252	9.41893	9.4807	9.46625	9.48061	9.45434	0.0438117	0.277352	ENSMUSG00000000579	9.47597	9.45037	9.5474	9.49456	9.4344	9.48054	9.69418	9.66213	9.6223	9.63567	9.64752	9.65236	0.171817	7.60456e-05	ENSMUSG00000000579	9.13693	9.40747	9.53165	9.4164	9.43203	9.38489	9.67536	9.53834	9.57275	9.56551	9.58976	9.58834	0.20345	0.019512	Dynlt1c	dynein light chain Tctex-type 1C
2	ENSMUSG00000000594	9.53357	9.48287	9.46982	9.55421	9.59832	9.52776	9.51674	9.50548	9.57072	9.59546	9.57081	9.55184	0.0240854	0.433773	ENSMUSG00000000594	9.57453	9.57935	9.54056	9.53476	9.56902	9.55964	9.56983	9.60157	9.55966	9.57136	9.58843	9.57817	0.0185274	0.15556	ENSMUSG00000000594	9.42973	9.55238	9.52633	9.52929	9.42064	9.49167	9.58743	9.8204	9.715	9.62468	9.73379	9.69626	0.204588	0.0033451	Gm2a	GM2 ganglioside activator protein
2	ENSMUSG00000000693	6.28224	6.25062	6.25037	6.28071	6.27759	6.26831	6.26404	6.26283	6.30303	6.36738	6.3041	6.30028	0.0319683	0.155424	ENSMUSG00000000693	6.42319	6.39442	6.44352	6.39237	6.39312	6.40932	6.58807	6.61815	6.58782	6.58954	6.51434	6.57958	0.170261	2.9362e-05	ENSMUSG00000000693	6.41986	6.5463	6.51659	6.55809	6.5321	6.51459	6.70829	6.82353	6.84218	6.71614	6.72228	6.76248	0.247895	0.000185309	Loxl3	lysyl oxidase-like 3
2	ENSMUSG00000000903	1.83163	1.84333	1.84332	1.85101	1.85112	1.84408	1.82764	1.83546	1.83919	1.85073	1.84306	1.83922	-0.00486363	0.380472	ENSMUSG00000000903	1.63726	1.61815	1.6278	1.656	1.62779	1.6334	1.67186	1.66358	1.6723	1.65441	1.6459	1.66161	0.0282094	0.00879593	ENSMUSG00000000903	3.2687	3.2681	3.30839	3.24068	3.26853	3.27088	3.37326	3.51285	3.46411	3.48551	3.53451	3.47405	0.203168	0.000138744	Vpreb3	pre-B lymphocyte gene 3
2	ENSMUSG00000001029	5.21826	5.20424	5.13816	5.18088	5.15806	5.17992	5.1547	5.17974	5.2005	5.22833	5.1548	5.18361	0.00369443	0.860194	ENSMUSG00000001029	5.37084	5.31	5.36439	5.35603	5.28483	5.33722	5.4213	5.48393	5.45098	5.5244	5.40628	5.45738	0.120163	0.00225993	ENSMUSG00000001029	5.05409	5.30965	5.19303	5.06354	5.20341	5.16475	5.33393	5.39174	5.33086	5.18119	5.3574	5.31903	0.154279	0.0329699	Icam2	intercellular adhesion molecule 2
2	ENSMUSG00000001128	5.75545	5.679	5.70472	5.79268	5.73102	5.73257	5.73024	5.73289	5.81474	5.69618	5.71554	5.73792	0.0053442	0.854901	ENSMUSG00000001128	6.20895	6.22414	6.18501	6.1968	5.98906	6.16079	6.29369	6.32599	6.3144	6.31685	6.21515	6.29322	0.132425	0.0244958	ENSMUSG00000001128	6.1132	6.16225	5.97094	6.12526	6.1277	6.09987	5.30169	6.57543	6.54806	6.42289	6.51999	6.27361	0.173744	0.501062	Cfp	complement factor properdin
2	ENSMUSG00000001168	1.39278	1.39277	1.39277	1.39677	1.39679	1.39438	1.4084	1.39276	1.43509	1.42007	1.40452	1.41217	0.0177907	0.040075	ENSMUSG00000001168	1.93025	1.93027	1.93026	1.93025	1.93026	1.93026	1.99276	2.00199	2.01883	2.01836	1.98505	2.0034	0.0731423	4.69374e-06	ENSMUSG00000001168	2.169	2.16893	2.18172	2.16896	2.16898	2.17152	2.31093	2.32448	2.2621	2.26255	2.24018	2.28005	0.108529	0.000155621	Oas1h	2'-5' oligoadenylate synthetase 1H
2	ENSMUSG00000001240	6.19457	6.26111	6.20943	6.24017	6.29714	6.24048	6.27372	6.22735	6.31149	6.33745	6.21353	6.27271	0.0322253	0.313616	ENSMUSG00000001240	6.39534	6.27219	6.42053	6.30332	6.39679	6.35763	6.45026	6.38359	6.45474	6.41372	6.37597	6.41565	0.0580207	0.121863	ENSMUSG00000001240	6.4016	6.42109	6.38295	6.34255	6.31291	6.37222	6.56326	6.63809	6.64705	6.4612	6.50115	6.56215	0.189931	0.0018429	Ramp2	receptor (calcitonin) activity modifying protein 2
2	ENSMUSG00000001247	6.56542	6.52374	6.56406	6.56856	6.56592	6.55754	6.56064	6.59474	6.62684	6.60143	6.56095	6.58892	0.0313811	0.0735576	ENSMUSG00000001247	6.74481	6.82916	6.83841	6.81615	6.67061	6.77983	6.93634	6.82524	6.78864	6.90216	6.80972	6.85242	0.07259	0.127654	ENSMUSG00000001247	6.64146	6.86611	6.74237	6.67877	6.76965	6.73967	6.899	6.96	7.02737	6.77571	6.899	6.91222	0.172545	0.016262	Lsr	lipolysis stimulated lipoprotein receptor
2	ENSMUSG00000001248	9.45479	9.43361	9.51374	9.47207	9.39238	9.45332	9.42912	9.4416	9.52842	9.44582	9.43141	9.45527	0.00195734	0.944753	ENSMUSG00000001248	9.55219	9.4675	9.57854	9.52965	9.46288	9.51815	9.70451	9.69682	9.6747	9.72844	9.58143	9.67718	0.159026	0.00166612	ENSMUSG00000001248	9.51763	9.59637	9.59965	9.63164	9.61694	9.59245	9.77028	9.85501	9.80515	9.7077	9.79011	9.78565	0.193203	0.000255079	Gramd1a	GRAM domain containing 1A
2	ENSMUSG00000001416	9.78748	9.85573	9.80074	9.88724	9.8039	9.82702	9.88813	9.85226	9.91678	9.82974	9.84293	9.86597	0.0389494	0.155569	ENSMUSG00000001416	9.9135	9.73491	9.89643	9.81518	9.76712	9.82543	10.0269	9.98479	9.97227	10.03	9.95241	9.99327	0.167845	0.00229933	ENSMUSG00000001416	9.63593	9.83572	9.79194	9.68929	9.77699	9.74597	10.0105	9.83951	9.85829	9.85829	9.92276	9.89787	0.151897	0.0134519	Cct3	chaperonin containing Tcp1, subunit 3 (gamma)
2	ENSMUSG00000001418	6.88719	6.86193	6.8808	6.92241	6.91136	6.89274	6.88491	6.86205	6.84573	6.9196	6.86162	6.87478	-0.0179554	0.316179	ENSMUSG00000001418	7.02733	6.94172	7.04474	7.02313	6.98816	7.00502	7.17893	7.10866	7.12974	7.13016	7.11398	7.1323	0.127281	0.000425229	ENSMUSG00000001418	7.03746	7.15939	7.10521	7.07343	7.01522	7.07814	7.23314	7.42621	7.35945	7.23824	7.34648	7.3207	0.242564	0.000665823	Glmp	glycosylated lysosomal membrane protein
2	ENSMUSG00000001424	7.96636	8.03597	8.08742	8.06077	8.0322	8.03654	7.98639	8.0613	8.06677	8.05275	8.03031	8.0395	0.00296145	0.908332	ENSMUSG00000001424	8.03521	7.98823	8.0419	8.07939	8.03432	8.03581	8.19747	8.14635	8.19106	8.19146	8.16223	8.17771	0.141903	4.10192e-05	ENSMUSG00000001424	8.0746	8.13538	8.13148	8.12854	8.14006	8.12201	8.21549	8.3292	8.30812	8.30144	8.26247	8.28334	0.161331	0.000125908	Snd1	staphylococcal nuclease and tudor domain containing 1
2	ENSMUSG00000001435	4.91913	4.91883	4.9411	4.91408	4.9283	4.92429	4.88919	4.91771	4.93381	4.96498	4.91647	4.92443	0.00014052	0.991834	ENSMUSG00000001435	5.21796	5.24124	5.15863	5.15013	5.15053	5.18369	5.17602	5.16384	5.18565	5.24032	5.19559	5.19228	0.00858832	0.720987	ENSMUSG00000001435	5.18333	5.23683	5.21141	5.22985	5.23133	5.21855	5.26022	5.32105	5.37129	5.28231	5.32519	5.31201	0.0934628	0.00245884	Col18a1	collagen, type XVIII, alpha 1
2	ENSMUSG00000001506	5.0478	4.94692	4.98918	4.97979	4.9758	4.9879	4.93041	4.93632	5.0264	5.12327	4.96832	4.99695	0.00904964	0.824598	ENSMUSG00000001506	5.27356	5.49762	5.05994	5.03286	5.05973	5.18474	5.10638	5.07655	5.01651	5.21108	5.16505	5.11512	-0.0696264	0.48749	ENSMUSG00000001506	4.50158	4.43202	4.45649	4.49958	4.43405	4.46474	4.58906	4.52058	4.61604	4.56218	4.66087	4.58975	0.125002	0.00220567	Col1a1	collagen, type I, alpha 1
2	ENSMUSG00000001525	11.5537	11.5329	11.568	11.6106	11.6515	11.5834	11.5794	11.5928	11.6733	11.6754	11.5945	11.6231	0.0397291	0.221296	ENSMUSG00000001525	11.6049	11.5365	11.6032	11.6013	11.5782	11.5848	11.8031	11.7943	11.7961	11.9046	11.7716	11.8139	0.229106	2.60216e-05	ENSMUSG00000001525	11.5176	11.6491	11.6695	11.59	11.5101	11.5873	11.842	11.6981	11.7629	11.7485	11.7747	11.7652	0.177983	0.00217566	Tubb5	tubulin, beta 5 class I
2	ENSMUSG00000001542	7.62308	7.55984	7.5672	7.45629	7.5264	7.54656	7.63665	7.50542	7.36849	7.49683	7.43169	7.48782	-0.0587456	0.294892	ENSMUSG00000001542	7.52622	7.46298	7.5085	7.53938	7.5993	7.52728	7.55882	7.54731	7.47014	7.54942	7.56874	7.53889	0.0116083	0.692445	ENSMUSG00000001542	7.49516	7.47143	7.38466	7.42851	7.40667	7.43729	7.5688	7.63267	7.57564	7.61337	7.5461	7.58732	0.150029	0.000388377	Ell2	elongation factor RNA polymerase II 2
2	ENSMUSG00000001555	4.97514	4.97481	4.9519	4.97907	4.97076	4.97034	4.95868	4.94629	4.99822	4.99044	4.96777	4.97228	0.00194356	0.861939	ENSMUSG00000001555	4.88776	4.93603	4.91242	4.83852	4.87217	4.88938	4.94514	4.90322	4.8875	4.9386	4.96425	4.92774	0.0383663	0.117468	ENSMUSG00000001555	4.89592	4.87041	4.96578	4.97462	4.89472	4.92029	5.00727	4.98922	5.03532	5.09555	5.00173	5.02582	0.105529	0.00575336	Fkbp10	FK506 binding protein 10
2	ENSMUSG00000001674	6.94605	7.00588	6.97765	6.97705	6.94184	6.96969	6.99022	7.00993	7.04714	6.95063	6.97216	6.99401	0.0243218	0.264364	ENSMUSG00000001674	7.11669	7.05536	7.1894	7.08308	7.15196	7.1193	7.19563	7.19815	7.1576	7.21857	7.14124	7.18224	0.0629403	0.0532096	ENSMUSG00000001674	7.00273	7.08559	7.13274	6.99611	7.10599	7.06463	7.25866	7.21484	7.13305	7.19839	7.2424	7.20947	0.144839	0.00338039	Ddx18	DEAD (Asp-Glu-Ala-Asp) box polypeptide 18
2	ENSMUSG00000001700	8.35082	8.2746	8.3173	8.1566	8.21139	8.26214	8.34799	8.14731	8.11723	8.24949	8.1922	8.21084	-0.0512966	0.369584	ENSMUSG00000001700	8.38575	8.16294	8.28264	8.20093	8.31088	8.26863	8.27277	8.36915	8.29462	8.45008	8.32554	8.34243	0.0738032	0.182696	ENSMUSG00000001700	7.92497	8.00169	7.90297	7.94809	7.8238	7.9203	8.22163	8.01398	8.09384	8.02732	8.01717	8.07479	0.154486	0.0136819	Gramd3	GRAM domain containing 3
2	ENSMUSG00000001768	7.34275	7.37108	7.34935	7.41954	7.41905	7.38035	7.28014	7.43474	7.34398	7.26942	7.29831	7.32532	-0.0550337	0.148638	ENSMUSG00000001768	7.27392	7.32419	7.31381	7.41215	7.2664	7.31809	7.35364	7.3939	7.48215	7.44387	7.42786	7.42028	0.102193	0.0169013	ENSMUSG00000001768	7.66483	7.53715	7.47236	7.44935	7.56169	7.53708	7.57322	7.74268	7.8303	7.67732	7.64466	7.69364	0.156561	0.0269175	Rin2	Ras and Rab interactor 2
2	ENSMUSG00000001773	8.16963	8.14209	8.19207	8.20348	8.18318	8.17809	8.22447	8.31185	8.2167	8.29211	8.17343	8.24371	0.0656248	0.0448356	ENSMUSG00000001773	8.18408	8.22997	8.21282	8.26835	8.24278	8.2276	8.25245	8.45591	8.37209	8.34836	8.32766	8.35129	0.123691	0.00870737	ENSMUSG00000001773	8.30653	8.23998	8.2022	8.23399	8.25882	8.2483	8.26684	8.55931	8.43138	8.43669	8.23442	8.38573	0.137424	0.0586086	Folh1	folate hydrolase 1
2	ENSMUSG00000001918	3.40931	3.39363	3.4053	3.39357	3.39375	3.39911	3.39682	3.38155	3.40821	3.4085	3.40452	3.39992	0.00080458	0.898203	ENSMUSG00000001918	3.9725	3.97309	3.99076	3.96359	3.96375	3.97274	4.06589	4.05202	4.05962	4.08911	4.02914	4.05916	0.0864197	4.71349e-05	ENSMUSG00000001918	3.91653	3.91463	3.91583	3.92731	3.87949	3.91076	4.07041	4.05772	4.04916	4.06959	4.10687	4.07075	0.159992	1.5544e-06	Slc1a5	solute carrier family 1 (neutral amino acid transporter), member 5
2	ENSMUSG00000001930	3.78222	3.78211	3.78208	3.79	3.78629	3.78454	3.77325	3.78169	3.80448	3.8202	3.7891	3.79374	0.00920579	0.311468	ENSMUSG00000001930	4.57649	4.68707	4.54962	4.53994	4.54014	4.57865	4.69814	4.68542	4.76501	4.79056	4.68727	4.72528	0.146632	0.00329189	ENSMUSG00000001930	4.6353	4.57302	4.587	4.62187	4.61111	4.60566	4.80274	4.89583	4.93707	4.76921	4.75035	4.83104	0.225381	0.000360627	Vwf	Von Willebrand factor
2	ENSMUSG00000002043	7.66394	7.73789	7.56052	7.70304	7.76966	7.68701	7.70833	7.63201	7.7647	7.59122	7.71257	7.68177	-0.00524102	0.915128	ENSMUSG00000002043	7.83731	7.62819	7.67316	7.78803	7.65159	7.71566	7.93719	7.87605	7.89744	7.89255	7.83927	7.8885	0.172844	0.00434379	ENSMUSG00000002043	7.75012	7.8669	7.92791	7.81615	7.7858	7.82938	7.88893	8.02701	7.98045	8.05001	8.01353	7.99199	0.162608	0.00473169	Trappc6a	trafficking protein particle complex 6A
2	ENSMUSG00000002064	9.46361	9.56957	9.56452	9.65029	9.5616	9.56192	9.51563	9.57748	9.63488	9.62655	9.55141	9.58119	0.0192756	0.618368	ENSMUSG00000002064	9.6942	9.50607	9.66346	9.53063	9.52779	9.58443	9.71815	9.6469	9.6664	9.62528	9.69655	9.67066	0.0862282	0.0769281	ENSMUSG00000002064	9.38997	9.47358	9.55316	9.49427	9.55484	9.49316	9.67368	9.63564	9.64028	9.58523	9.64844	9.63665	0.143489	0.00273129	Sdf2	stromal cell derived factor 2
2	ENSMUSG00000002103	8.47555	8.41285	8.46198	8.47986	8.49794	8.46564	8.51603	8.47336	8.49346	8.49135	8.4934	8.49352	0.0278831	0.117766	ENSMUSG00000002103	8.53311	8.57178	8.48905	8.5001	8.48272	8.51535	8.62355	8.56232	8.61333	8.64197	8.56515	8.60126	0.0859133	0.00578657	ENSMUSG00000002103	8.401	8.42834	8.5035	8.57782	8.5285	8.48783	8.65282	8.69616	8.68711	8.60429	8.71721	8.67152	0.183683	0.00129892	Acp2	acid phosphatase 2, lysosomal
2	ENSMUSG00000002205	7.14302	7.07938	7.06062	7.0692	7.08599	7.08764	7.04963	7.02783	7.07119	7.0147	7.08184	7.04904	-0.0386057	0.0797062	ENSMUSG00000002205	7.16095	7.10135	7.18687	7.16182	7.09956	7.14211	7.28163	7.16519	7.23847	7.23861	7.16143	7.21707	0.074957	0.0334496	ENSMUSG00000002205	6.92329	7.05747	7.05391	6.97401	7.03163	7.00806	7.26574	7.17717	7.14132	7.11955	7.15578	7.17191	0.16385	0.00193492	Vrk3	vaccinia related kinase 3
2	ENSMUSG00000002320	7.61969	7.63753	7.64091	7.65168	7.61656	7.63327	7.62702	7.56742	7.65221	7.66816	7.62755	7.62847	-0.00480064	0.800427	ENSMUSG00000002320	7.65377	7.62255	7.59675	7.62322	7.5626	7.61178	7.74523	7.75321	7.67056	7.71977	7.72498	7.72275	0.110972	0.000743827	ENSMUSG00000002320	7.51311	7.61691	7.53743	7.61905	7.56745	7.57079	7.77013	7.68709	7.66703	7.67987	7.75944	7.71271	0.14192	0.0015346	Tm9sf1	transmembrane 9 superfamily member 1
2	ENSMUSG00000002326	8.02115	7.99568	7.98833	7.95643	8.03864	8.00005	8.03595	8.00521	8.0439	8.00662	8.03654	8.02564	0.0255969	0.155601	ENSMUSG00000002326	8.05251	8.00667	8.14154	7.99951	8.02826	8.0457	8.16312	8.19168	8.14469	8.14243	8.04541	8.13746	0.0917672	0.0327182	ENSMUSG00000002326	8.05093	7.98235	8.0487	7.92645	7.89771	7.98123	8.24318	8.18731	8.11925	8.01354	8.0392	8.1205	0.139266	0.0311426	Gmpr2	guanosine monophosphate reductase 2
2	ENSMUSG00000002365	7.49345	7.47175	7.455	7.37404	7.37756	7.43436	7.4173	7.42038	7.43239	7.40763	7.4343	7.4224	-0.0119618	0.647316	ENSMUSG00000002365	7.49373	7.42855	7.54174	7.55969	7.4704	7.49882	7.559	7.54758	7.53487	7.57223	7.54981	7.5527	0.0538782	0.0598041	ENSMUSG00000002365	7.67908	7.6337	7.46464	7.55255	7.65311	7.59662	7.62547	7.72257	7.76959	7.67926	7.72428	7.70423	0.107616	0.047951	Snx9	sorting nexin 9
2	ENSMUSG00000002379	13.8411	13.8519	13.7561	13.8312	13.9416	13.8444	13.8382	13.8612	13.8589	13.9441	13.9032	13.8811	0.0367334	0.3263	ENSMUSG00000002379	13.8491	13.6718	13.9021	13.8157	13.7713	13.802	13.9311	13.8972	13.8426	13.8335	13.8605	13.873	0.0709804	0.137129	ENSMUSG00000002379	13.7068	13.8689	13.9945	13.8111	13.7735	13.831	13.8564	13.9173	13.9266	14.0246	13.9311	13.9312	0.100223	0.109152	Ndufa11	NADH:ubiquinone oxidoreductase subunit A11
2	ENSMUSG00000002504	9.70076	9.73002	9.75389	9.75914	9.77866	9.74449	9.69368	9.63842	9.63482	9.78495	9.73088	9.69655	-0.0479441	0.1659	ENSMUSG00000002504	9.72162	9.72123	9.75529	9.77461	9.71404	9.73736	9.86646	9.85591	9.81396	9.88533	9.79425	9.84318	0.105822	0.000889196	ENSMUSG00000002504	9.64214	9.69599	9.73919	9.78474	9.78318	9.72905	9.89207	9.87573	9.91927	9.81499	9.86526	9.87347	0.144417	0.00203636	Slc9a3r2	solute carrier family 9 (sodium/hydrogen exchanger), member 3 regulator 2
2	ENSMUSG00000002732	5.70484	5.69432	5.65349	5.70875	5.6492	5.68212	5.70437	5.74547	5.7421	5.73905	5.69475	5.72515	0.0430264	0.0322024	ENSMUSG00000002732	5.52259	5.66437	5.53879	5.56729	5.575	5.57361	5.5521	5.56933	5.60287	5.63982	5.59949	5.59272	0.0191155	0.526393	ENSMUSG00000002732	5.6169	5.61905	5.63228	5.63983	5.53998	5.60961	5.67569	5.71116	5.75136	5.67606	5.77598	5.71805	0.108443	0.00379246	Fkbp7	FK506 binding protein 7
2	ENSMUSG00000002778	8.59325	8.60117	8.56482	8.56382	8.64166	8.59294	8.6202	8.62273	8.63041	8.62412	8.59123	8.61774	0.024796	0.155997	ENSMUSG00000002778	8.73956	8.64532	8.62099	8.74766	8.59963	8.67063	8.75445	8.67504	8.66659	8.77406	8.72629	8.71929	0.0486555	0.228558	ENSMUSG00000002778	8.54157	8.54155	8.70894	8.604	8.63089	8.60539	8.74131	8.72078	8.78068	8.73667	8.75871	8.74763	0.142241	0.00252417	Kdelr1	KDEL (Lys-Asp-Glu-Leu) endoplasmic reticulum protein retention receptor 1
2	ENSMUSG00000002804	7.34729	7.48289	7.43265	7.46529	7.43128	7.43188	7.40279	7.427	7.56149	7.57352	7.46163	7.48529	0.053408	0.238923	ENSMUSG00000002804	7.22923	7.41455	7.32892	7.39423	7.46641	7.36667	7.48533	7.5041	7.38811	7.4046	7.47189	7.45081	0.0841414	0.110083	ENSMUSG00000002804	7.08684	7.48259	7.30419	7.38472	7.19725	7.29112	7.42934	7.53379	7.61019	7.438	7.50498	7.50326	0.212143	0.0247044	Nudt14	nudix (nucleoside diphosphate linked moiety X)-type motif 14
2	ENSMUSG00000002847	2.83032	2.84205	2.84978	2.86124	2.84988	2.84665	2.86442	2.8419	2.87547	2.86831	2.8607	2.86216	0.0155079	0.0754432	ENSMUSG00000002847	3.72396	3.74303	3.73359	3.70502	3.73352	3.72783	3.85479	3.88681	3.87153	3.8629	3.81785	3.85878	0.130951	9.04001e-06	ENSMUSG00000002847	3.87285	3.8584	3.81997	3.87186	3.85958	3.85653	4.05451	4.05151	4.21191	3.99313	3.99323	4.06086	0.204325	0.00110867	Pla1a	phospholipase A1 member A
2	ENSMUSG00000002985	14.0081	14.0494	13.9858	14.1258	14.2009	14.074	14.0199	14.0886	14.1018	14.0195	14.0539	14.0567	-0.0172534	0.699984	ENSMUSG00000002985	13.9636	13.9	13.9925	14.1061	14.0561	14.0037	13.6211	13.838	13.7664	13.721	13.9874	13.7868	-0.216871	0.0157061	ENSMUSG00000002985	14.2477	14.3782	14.2697	14.3501	14.2438	14.2979	14.006	15.1512	15.2546	14.9501	15.0245	14.8773	0.579374	0.0332886	Apoe	apolipoprotein E
2	ENSMUSG00000003184	6.85825	6.84771	6.80948	6.82801	6.80195	6.82908	6.79503	6.77613	6.82241	6.77291	6.76133	6.78556	-0.0435187	0.0208693	ENSMUSG00000003184	6.89421	6.93501	6.92865	6.96335	6.885	6.92124	7.05681	7.07649	7.08418	7.05852	7.00913	7.05703	0.135782	0.000109983	ENSMUSG00000003184	6.98892	7.09963	6.94662	6.9761	6.96039	6.99433	7.12536	7.29203	7.21411	7.22764	7.24671	7.22117	0.226837	0.000372437	Irf3	interferon regulatory factor 3
2	ENSMUSG00000003190	5.36893	5.34024	5.36833	5.35412	5.35512	5.35735	5.32244	5.31945	5.33631	5.32316	5.33209	5.32669	-0.0306571	0.00112312	ENSMUSG00000003190	5.43647	5.38342	5.47478	5.55705	5.42203	5.45475	5.60803	5.44086	5.49685	5.53479	5.4578	5.50767	0.0529169	0.242936	ENSMUSG00000003190	5.58918	5.62827	5.7577	5.62241	5.56841	5.63319	5.66107	5.76578	5.72284	5.66891	5.78548	5.72082	0.0876234	0.0670942	Bcl2l12	BCL2-like 12 (proline rich)
2	ENSMUSG00000003200	8.37439	8.33494	8.39415	8.3363	8.37822	8.3636	8.37454	8.32706	8.38927	8.46447	8.41627	8.39432	0.0307237	0.265528	ENSMUSG00000003200	8.44761	8.39007	8.43786	8.36046	8.41251	8.4097	8.42622	8.42779	8.37295	8.48908	8.44313	8.43183	0.022131	0.392025	ENSMUSG00000003200	8.30234	8.4205	8.37848	8.48774	8.41758	8.40133	8.49993	8.62286	8.52815	8.53892	8.52868	8.54371	0.142379	0.0047513	Sh3gl1	SH3-domain GRB2-like 1
2	ENSMUSG00000003206	3.62199	3.60581	3.6058	3.61383	3.64179	3.61784	3.64055	3.63334	3.66318	3.65227	3.63287	3.64444	0.0265977	0.0172985	ENSMUSG00000003206	3.95248	3.8972	3.91607	3.97043	3.97062	3.94136	4.07594	3.99973	4.07016	4.07646	4.0091	4.04628	0.104917	0.00171521	ENSMUSG00000003206	4.15739	4.12998	4.15657	4.1436	4.15676	4.14886	4.32625	4.44178	4.5089	4.31628	4.25443	4.36953	0.220671	0.00144688	Ebi3	Epstein-Barr virus induced gene 3
2	ENSMUSG00000003348	7.67333	7.68328	7.75463	7.7648	7.80126	7.73546	7.68789	7.68434	7.69393	7.7324	7.7481	7.70933	-0.0261265	0.37542	ENSMUSG00000003348	7.81235	7.67711	7.83035	7.79456	7.84057	7.79099	7.97102	7.99175	7.94381	8.0243	7.8861	7.9634	0.172409	0.00180831	ENSMUSG00000003348	7.74819	7.85915	7.76469	7.80901	7.735	7.78321	8.00137	7.9698	7.97803	7.85863	7.9483	7.95123	0.168019	0.00103857	Mob3a	MOB kinase activator 3A
2	ENSMUSG00000003355	5.69692	5.75938	5.70613	5.69093	5.70219	5.71111	5.62541	5.67918	5.7628	5.71233	5.72593	5.70113	-0.00997916	0.71392	ENSMUSG00000003355	5.62142	5.62324	5.57689	5.62184	5.59209	5.6071	5.72247	5.74525	5.77532	5.81948	5.74209	5.76092	0.153827	4.67289e-05	ENSMUSG00000003355	5.94025	6.03786	5.93738	5.83702	5.87597	5.9257	6.08439	6.21474	6.0143	6.10444	6.21486	6.12655	0.20085	0.00470182	Fkbp11	FK506 binding protein 11
2	ENSMUSG00000003379	1.53595	1.54372	1.5359	1.53196	1.52408	1.53432	1.52787	1.52796	1.52395	1.5357	1.52788	1.52867	-0.0056507	0.167599	ENSMUSG00000003379	2.33781	2.32845	2.33793	2.36568	2.35658	2.34529	2.3805	2.35482	2.34578	2.39765	2.36414	2.36858	0.0232858	0.0778236	ENSMUSG00000003379	3.9008	3.84421	3.90024	3.87272	3.87302	3.8782	4.02196	4.15907	4.20631	4.25992	4.19907	4.16927	0.291066	0.000111632	Cd79a	CD79A antigen (immunoglobulin-associated alpha)
2	ENSMUSG00000003382	6.27147	6.28063	6.25514	6.29975	6.25665	6.27273	6.25335	6.26227	6.27257	6.27491	6.26864	6.26635	-0.00637998	0.504185	ENSMUSG00000003382	6.38138	6.40884	6.38947	6.41882	6.3765	6.395	6.47506	6.48572	6.53738	6.52909	6.48451	6.50235	0.107348	0.000104173	ENSMUSG00000003382	6.49004	6.46557	6.44248	6.52651	6.46548	6.47802	6.58446	6.69391	6.64087	6.55852	6.57789	6.61113	0.133114	0.00164532	Etv3	ets variant 3
2	ENSMUSG00000003402	9.77561	9.80849	9.79398	9.82149	9.80218	9.80035	9.82581	9.79529	9.87569	9.85066	9.76594	9.82268	0.0223255	0.316753	ENSMUSG00000003402	9.8889	9.78026	9.94875	9.93193	9.87273	9.88452	9.98232	9.97118	9.88497	9.9529	9.90168	9.93861	0.054096	0.163164	ENSMUSG00000003402	9.84224	9.89704	9.96757	9.86861	9.85136	9.88537	10.0069	9.93448	10.0208	9.97078	10.0288	9.99236	0.106992	0.00569403	Prkcsh	protein kinase C substrate 80K-H
2	ENSMUSG00000003444	7.60346	7.653	7.64862	7.60447	7.75253	7.65242	7.66523	7.60722	7.76172	7.60254	7.57596	7.64253	-0.00988271	0.823413	ENSMUSG00000003444	7.59459	7.68587	7.58511	7.67485	7.78111	7.6643	7.74943	7.69443	7.57885	7.67774	7.66767	7.67362	0.0093185	0.841248	ENSMUSG00000003444	7.68237	7.75978	7.84687	7.79585	7.67359	7.75169	7.77925	7.83477	7.9338	7.83656	7.83701	7.84428	0.0925869	0.0561515	Med29	mediator complex subunit 29
2	ENSMUSG00000003518	9.66703	9.6536	9.73672	9.6627	9.69254	9.68252	9.67765	9.67948	9.5976	9.65255	9.67175	9.65581	-0.0267111	0.248149	ENSMUSG00000003518	9.71995	9.7156	9.70818	9.60251	9.65746	9.68074	9.77226	9.75641	9.7843	9.78856	9.79748	9.7798	0.099062	0.00303852	ENSMUSG00000003518	9.50347	9.5035	9.49788	9.46744	9.55009	9.50447	9.71437	9.6271	9.58803	9.62782	9.5708	9.62562	0.121151	0.00257902	Dusp3	dual specificity phosphatase 3 (vaccinia virus phosphatase VH1-related)
2	ENSMUSG00000003746	6.75005	6.68599	6.71992	6.66009	6.63694	6.6906	6.77146	6.71107	6.67075	6.73654	6.70626	6.71921	0.028617	0.308321	ENSMUSG00000003746	6.79582	6.79915	6.69273	6.72012	6.76	6.75356	6.87679	6.83556	6.81996	6.81151	6.81066	6.8309	0.0773326	0.0128118	ENSMUSG00000003746	6.5582	6.54055	6.42347	6.50078	6.55525	6.51565	6.76608	6.81164	6.77748	6.73025	6.75914	6.76892	0.253267	2.0201e-05	Man1a	mannosidase 1, alpha
2	ENSMUSG00000003812	6.35501	6.40761	6.31325	6.36331	6.34542	6.35692	6.31637	6.31015	6.3054	6.36773	6.34671	6.32927	-0.0276484	0.192245	ENSMUSG00000003812	6.49972	6.59004	6.50166	6.63643	6.56028	6.55763	6.64117	6.57348	6.64093	6.61203	6.50982	6.59549	0.0378587	0.324407	ENSMUSG00000003812	6.82788	6.72352	6.78481	6.8152	6.84349	6.79898	6.82146	7.01981	6.98807	6.87108	7.00765	6.94161	0.142634	0.0136091	Dnase2a	deoxyribonuclease II alpha
2	ENSMUSG00000003868	8.10628	8.11368	7.94368	8.05161	8.006	8.04425	8.03037	8.05542	8.0188	7.98041	8.00785	8.01857	-0.0256808	0.474002	ENSMUSG00000003868	8.04378	8.02136	8.11888	8.169	8.12433	8.09547	8.12501	8.11872	8.17073	8.17128	8.13486	8.14412	0.0486537	0.138572	ENSMUSG00000003868	8.09473	8.18272	8.24378	8.16588	8.22524	8.18247	8.2276	8.27929	8.26595	8.31964	8.30219	8.27893	0.0964625	0.0132682	Ruvbl2	RuvB-like protein 2
2	ENSMUSG00000003873	8.84055	8.77735	8.74399	8.91154	8.81263	8.81721	8.78834	8.74324	8.89022	8.854	8.84417	8.82399	0.00678258	0.865107	ENSMUSG00000003873	8.81443	8.82243	8.95185	8.84548	8.8761	8.86206	9.11652	9.04588	9.05345	8.9349	9.02451	9.03505	0.172994	0.00201254	ENSMUSG00000003873	8.81033	8.95085	8.79319	8.89917	8.76845	8.8444	9.06305	9.09158	9.1576	9.15051	9.07433	9.10742	0.263018	0.000165889	Bax	BCL2-associated X protein
2	ENSMUSG00000004043	4.46855	4.46834	4.46403	4.46819	4.46438	4.4667	4.46667	4.47179	4.4831	4.49601	4.47924	4.47936	0.012663	0.0393626	ENSMUSG00000004043	4.77041	4.85475	4.82194	4.77929	4.77956	4.80119	4.90989	4.94056	4.88309	4.9654	4.87797	4.91538	0.114191	0.00117407	ENSMUSG00000004043	4.87394	4.86974	4.86175	4.90282	4.87275	4.8762	5.00224	5.06131	5.02164	4.9973	4.98856	5.01421	0.13801	1.37501e-05	Stat5a	signal transducer and activator of transcription 5A
2	ENSMUSG00000004044	7.35295	7.27327	7.35093	7.36277	7.40734	7.34945	7.22002	7.24047	7.3823	7.3454	7.21587	7.28081	-0.0686398	0.131331	ENSMUSG00000004044	7.42392	7.56433	7.33071	7.36045	7.30218	7.39632	7.42742	7.43475	7.43366	7.38473	7.27662	7.39144	-0.00488195	0.932078	ENSMUSG00000004044	7.51426	7.32221	7.27544	7.38097	7.35863	7.3703	7.41003	7.67769	7.61314	7.50923	7.41314	7.52465	0.154344	0.0497519	Cavin1	caveolae associated 1
2	ENSMUSG00000004054	7.48562	7.44264	7.50368	7.43301	7.52255	7.4775	7.40388	7.39823	7.45261	7.54426	7.42131	7.44406	-0.0334407	0.324779	ENSMUSG00000004054	7.58849	7.57668	7.61124	7.53619	7.51615	7.56575	7.64123	7.63804	7.61458	7.67894	7.63689	7.64194	0.0761855	0.00552177	ENSMUSG00000004054	7.48213	7.61175	7.56556	7.63181	7.57622	7.57349	7.66646	7.72994	7.75366	7.67506	7.70801	7.70663	0.133131	0.00241364	Map3k11	mitogen-activated protein kinase kinase kinase 11
2	ENSMUSG00000004100	6.6113	6.63406	6.53536	6.6094	6.56759	6.59154	6.49099	6.54702	6.59066	6.58382	6.58709	6.55992	-0.0316266	0.256871	ENSMUSG00000004100	6.715	6.62903	6.69567	6.66105	6.73247	6.68664	6.71003	6.72595	6.70976	6.69084	6.67288	6.70189	0.0152487	0.483882	ENSMUSG00000004100	6.95908	6.89465	6.91407	6.79945	6.71962	6.85738	6.88461	6.98069	6.91884	6.99351	6.96716	6.94896	0.0915874	0.0915336	Ppan	peter pan homolog
2	ENSMUSG00000004285	10.5132	10.4946	10.4577	10.6173	10.5476	10.5261	10.6043	10.5316	10.5932	10.6067	10.5808	10.5833	0.057224	0.0958179	ENSMUSG00000004285	10.5273	10.3845	10.5931	10.5783	10.5144	10.5195	10.6144	10.6184	10.596	10.6334	10.6404	10.6205	0.100998	0.0278969	ENSMUSG00000004285	10.5286	10.684	10.8011	10.7114	10.6301	10.671	10.7009	10.8819	10.8388	10.7924	10.804	10.8036	0.132573	0.0401719	Atp6v1f	ATPase, H+ transporting, lysosomal V1 subunit F
2	ENSMUSG00000004500	6.5175	6.50612	6.5815	6.55633	6.56365	6.54502	6.54348	6.55315	6.70932	6.57	6.52371	6.57993	0.0349145	0.362291	ENSMUSG00000004500	6.71662	6.62589	6.69216	6.67437	6.54577	6.65096	6.69598	6.71193	6.71108	6.72285	6.70108	6.70858	0.0576211	0.0961564	ENSMUSG00000004500	6.55897	6.70997	6.56248	6.58212	6.66685	6.61608	6.74411	6.79583	6.74883	6.68027	6.7755	6.74891	0.13283	0.00638917	Zfp324	zinc finger protein 324
2	ENSMUSG00000004508	6.8798	6.84018	6.88758	6.81965	6.86135	6.85771	6.88215	6.85958	6.86235	6.85621	6.89177	6.87041	0.0126979	0.402547	ENSMUSG00000004508	7.03632	7.02006	6.99864	6.96592	6.97738	6.99966	7.1595	7.05668	7.10552	7.12339	7.04781	7.09858	0.098919	0.0038368	ENSMUSG00000004508	7.14068	7.1056	7.07333	7.11699	7.0626	7.09984	7.21689	7.24291	7.23258	7.14578	7.21755	7.21114	0.111303	0.00104957	Gab2	growth factor receptor bound protein 2-associated protein 2
2	ENSMUSG00000004610	9.36093	9.4458	9.39023	9.46982	9.39931	9.41322	9.3757	9.25945	9.25186	9.32967	9.32776	9.30889	-0.104332	0.00915813	ENSMUSG00000004610	9.51417	9.36238	9.44126	9.46839	9.31767	9.42077	9.53528	9.60112	9.49892	9.59297	9.58428	9.56251	0.141739	0.00828697	ENSMUSG00000004610	9.29777	9.37182	9.39651	9.36468	9.32426	9.35101	9.56683	9.42277	9.41724	9.51843	9.43537	9.47213	0.121121	0.0082529	Etfb	electron transferring flavoprotein, beta polypeptide
2	ENSMUSG00000004655	2.32077	2.30538	2.30923	2.30921	2.31315	2.31155	2.30514	2.29756	2.3202	2.32783	2.32027	2.3142	0.00265068	0.677393	ENSMUSG00000004655	1.95159	1.97927	1.93291	1.9233	1.94235	1.94588	1.94097	1.95029	1.95916	1.9589	1.95958	1.95378	0.00789404	0.463537	ENSMUSG00000004655	2.72075	2.68159	2.68205	2.65544	2.65552	2.67907	2.70303	2.77439	2.95428	2.70537	2.72953	2.77332	0.0942538	0.0880028	Aqp1	aquaporin 1
2	ENSMUSG00000004677	7.87044	7.78289	7.86458	7.7173	7.74052	7.79515	7.76416	7.76492	7.78085	7.80018	7.76102	7.77423	-0.0209191	0.534379	ENSMUSG00000004677	8.00666	7.98423	7.95117	7.95611	7.95036	7.9697	8.14862	8.04143	8.1012	8.18695	8.0357	8.10278	0.133074	0.00293391	ENSMUSG00000004677	8.06103	7.99467	7.88845	7.94117	8.05646	7.98836	8.22762	8.36083	8.30973	8.19317	8.34107	8.28649	0.298129	0.000208965	Myo9b	myosin IXb
2	ENSMUSG00000004880	7.79256	7.75681	7.87317	7.84406	7.83741	7.8208	7.83368	7.8277	7.80336	7.84759	7.8658	7.83563	0.0148267	0.537831	ENSMUSG00000004880	7.8452	7.81609	7.81463	7.77392	7.75936	7.80184	8.06639	8.05191	8.04478	8.08836	7.93111	8.03651	0.234669	7.24164e-05	ENSMUSG00000004880	7.59769	7.53349	7.68077	7.70021	7.72154	7.64674	7.9853	7.83338	7.78487	7.76195	7.76239	7.82558	0.178835	0.0114926	Lbr	lamin B receptor
2	ENSMUSG00000004931	8.13548	8.07758	7.92593	7.99096	7.93993	8.01397	7.99652	8.01517	8.12133	7.89989	7.86079	7.97874	-0.0352342	0.580062	ENSMUSG00000004931	8.1369	8.03685	8.23592	8.02976	8.02102	8.09209	8.05752	8.06619	7.99051	8.11455	8.04783	8.05532	-0.0367701	0.448464	ENSMUSG00000004931	8.09105	8.21842	8.14338	8.04425	8.1935	8.13812	8.10564	8.2306	8.28179	8.39824	8.24443	8.25214	0.11402	0.0800891	Apba3	amyloid beta (A4) precursor protein-binding, family A, member 3
2	ENSMUSG00000005043	5.83636	5.80081	5.83552	5.79528	5.86576	5.82674	5.82056	5.79849	5.74387	5.83634	5.83052	5.80596	-0.0207889	0.355892	ENSMUSG00000005043	5.73576	5.71641	5.7511	5.75707	5.75765	5.7436	5.77933	5.7702	5.76964	5.81181	5.7466	5.77552	0.0319208	0.0415506	ENSMUSG00000005043	5.94927	5.94146	6.02093	5.99524	6.02959	5.98729	6.0584	6.12832	6.15769	6.09229	6.02614	6.09257	0.105272	0.00755583	Sgsh	N-sulfoglucosamine sulfohydrolase (sulfamidase)
2	ENSMUSG00000005107	2.42954	2.42566	2.42565	2.42563	2.42187	2.42567	2.42151	2.42549	2.42526	2.43293	2.43658	2.42835	0.00268823	0.399647	ENSMUSG00000005107	2.86273	2.85361	2.84405	2.8344	2.84402	2.84776	2.92903	2.92178	2.93813	2.92931	2.87937	2.91952	0.0717622	0.000238659	ENSMUSG00000005107	3.00023	2.99952	2.98736	3.02447	3.01248	3.00481	3.11668	3.14084	3.15162	3.09017	3.101	3.12006	0.115251	2.33822e-05	Slc2a9	solute carrier family 2 (facilitated glucose transporter), member 9
2	ENSMUSG00000005198	6.04654	6.06539	5.95283	6.04026	5.96469	6.01394	6.00971	5.99767	6.00907	6.0842	6.0783	6.03579	0.0218436	0.482062	ENSMUSG00000005198	6.12163	6.23244	6.12326	6.24231	6.14292	6.17251	6.32959	6.14582	6.1764	6.25007	6.18069	6.21651	0.0440006	0.330987	ENSMUSG00000005198	6.40968	6.28021	6.51287	6.4906	6.52714	6.4441	6.51854	6.54182	6.58186	6.53571	6.54235	6.54406	0.0999555	0.0656583	Polr2a	polymerase (RNA) II (DNA directed) polypeptide A
2	ENSMUSG00000005233	3.11125	3.09194	3.08019	3.09961	3.09979	3.09656	3.10659	3.09555	3.09517	3.10675	3.09143	3.0991	0.00254386	0.684042	ENSMUSG00000005233	4.04496	4.00812	4.03614	4.03591	4.03605	4.03224	4.24208	4.19498	4.20917	4.17122	4.08583	4.18066	0.14842	0.000585907	ENSMUSG00000005233	3.65345	3.63933	3.64033	3.58822	3.60176	3.62462	3.89427	3.85701	3.74962	3.7181	3.76118	3.79604	0.171418	0.00142923	Spc25	SPC25, NDC80 kinetochore complex component, homolog (S. cerevisiae)
2	ENSMUSG00000005251	2.08993	2.09379	2.10913	2.09763	2.10156	2.09841	2.09356	2.10515	2.09733	2.10123	2.09737	2.09893	0.00052079	0.895743	ENSMUSG00000005251	1.7415	1.71408	1.72336	1.70453	1.714	1.71949	1.71264	1.7038	1.72188	1.71271	1.71314	1.71283	-0.00665827	0.36146	ENSMUSG00000005251	3.03075	3.04364	3.0828	3.06991	3.10779	3.06698	3.08973	3.20306	3.30206	3.15059	3.18359	3.18581	0.118829	0.0131567	Ripk4	receptor-interacting serine-threonine kinase 4
2	ENSMUSG00000005339	0	0	0	0	0	0	0	0	0	0	0	0	0	#DIV/0!	ENSMUSG00000005339	-2.15982	-2.15981	-2.15981	-2.15776	-2.15982	-2.15941	-2.15987	-2.15986	-2.15986	-2.15986	-2.15985	-2.15986	-0.000452278	0.30216	ENSMUSG00000005339	3.08661	3.08642	3.08654	3.08651	3.08656	3.08653	3.15523	3.65404	3.39343	3.23644	3.2966	3.34715	0.26062	0.0163102	Fcer1a	Fc receptor, IgE, high affinity I, alpha polypeptide
2	ENSMUSG00000005483	9.09554	9.09894	9.08095	9.22107	9.18394	9.13609	9.13733	9.16067	9.3044	8.85739	8.83578	9.05911	-0.076973	0.443954	ENSMUSG00000005483	9.51121	9.28307	9.4165	9.14483	9.15809	9.30274	9.26258	9.17373	9.31605	9.34932	9.27688	9.27571	-0.027028	0.736428	ENSMUSG00000005483	9.09128	9.36888	9.19557	9.31464	9.43956	9.28198	9.24316	9.42748	9.46373	9.59542	9.56868	9.45969	0.177709	0.0786416	Dnajb1	DnaJ heat shock protein family (Hsp40) member B1
2	ENSMUSG00000005583	6.63523	6.63919	6.6439	6.61294	6.64584	6.63542	6.69825	6.69388	6.71133	6.70972	6.72201	6.70704	0.0716186	1.51966e-05	ENSMUSG00000005583	6.72649	6.72966	6.67054	6.73846	6.75599	6.72423	6.89205	6.84677	6.88358	6.84711	6.85645	6.86519	0.140962	3.70128e-05	ENSMUSG00000005583	6.72099	6.7419	6.61416	6.66825	6.67792	6.68465	6.85361	6.87266	6.80471	6.79093	6.77951	6.82028	0.135638	0.00149834	Mef2c	myocyte enhancer factor 2C
2	ENSMUSG00000005667	9.73982	9.91436	9.8938	9.93086	9.84054	9.86388	9.85716	9.86727	10.0103	9.83642	9.76174	9.86658	0.00270549	0.960658	ENSMUSG00000005667	9.91288	9.83164	9.85868	9.83436	9.82723	9.85296	10.0841	10.0493	10.0588	10.0821	9.90653	10.0362	0.183221	0.00106856	ENSMUSG00000005667	9.80245	9.89087	9.81447	9.76306	9.96957	9.84808	10.1601	10.0633	9.93615	10.0683	9.93583	10.0327	0.18464	0.0115283	Mthfd2	methylenetetrahydrofolate dehydrogenase (NAD+ dependent), methenyltetrahydrofolate cyclohydrolase
2	ENSMUSG00000005686	6.27032	6.305	6.28965	6.27907	6.26556	6.28192	6.27253	6.28657	6.34056	6.32377	6.32726	6.31014	0.0282185	0.0929023	ENSMUSG00000005686	6.44028	6.51504	6.53127	6.45326	6.41654	6.47128	6.63004	6.54902	6.61027	6.59191	6.47489	6.57123	0.0999479	0.0222213	ENSMUSG00000005686	6.41526	6.39043	6.44881	6.43235	6.44965	6.4273	6.62637	6.62697	6.64176	6.54883	6.5865	6.60609	0.178786	2.20395e-05	Ampd3	adenosine monophosphate deaminase 3
2	ENSMUSG00000005803	5.72944	5.73905	5.77374	5.73355	5.73991	5.74314	5.76393	5.75684	5.75851	5.83134	5.75923	5.77397	0.0308305	0.0970686	ENSMUSG00000005803	5.83451	5.83645	5.91478	5.84976	5.8355	5.8542	6.11999	6.04885	6.05385	6.06793	5.98706	6.05553	0.201331	5.91687e-05	ENSMUSG00000005803	6.03257	5.97354	6.00432	6.02807	5.95263	5.99823	6.25749	6.19085	6.264	6.14846	6.19015	6.21019	0.211963	4.92154e-05	Sqor	sulfide quinone oxidoreductase
2	ENSMUSG00000005823	8.60764	8.57742	8.61986	8.66056	8.69179	8.63146	8.64153	8.54061	8.68464	8.62108	8.61783	8.62114	-0.0103185	0.746741	ENSMUSG00000005823	8.65925	8.63226	8.76447	8.67036	8.63968	8.67321	8.7939	8.79334	8.74878	8.83351	8.70875	8.77566	0.102451	0.0126491	ENSMUSG00000005823	8.70614	8.83593	8.796	8.78011	8.81251	8.78614	8.91453	8.9591	8.99147	8.86811	8.90231	8.9271	0.140967	0.00185426	Gpr108	G protein-coupled receptor 108
2	ENSMUSG00000005824	-0.530057	-0.530059	-0.524793	-0.530061	-0.524774	-0.527949	-0.52488	-0.530067	-0.52489	-0.524861	-0.519706	-0.524881	0.00306813	0.179636	ENSMUSG00000005824	2.77965	2.78993	2.77968	2.77966	2.77967	2.78172	2.94734	2.90756	2.89889	2.93157	2.89994	2.91706	0.135344	7.36266e-07	ENSMUSG00000005824	2.4915	2.49141	2.49147	2.50425	2.49148	2.49402	2.7015	2.60659	2.65907	2.59679	2.59684	2.63216	0.138137	0.000173047	Tnfsf14	tumor necrosis factor (ligand) superfamily, member 14
2	ENSMUSG00000005846	9.20886	9.26154	9.24334	9.27187	9.21362	9.23985	9.29284	9.26289	9.30401	9.29878	9.31836	9.29538	0.0555324	0.00726677	ENSMUSG00000005846	9.2973	9.27552	9.33703	9.22229	9.12833	9.25209	9.48112	9.41654	9.37372	9.484	9.31686	9.41445	0.162355	0.009819	ENSMUSG00000005846	9.10739	9.13576	9.01097	9.07794	9.04608	9.07563	9.3788	9.22065	9.2301	9.13799	9.15803	9.22511	0.149485	0.0138854	Rsl1d1	ribosomal L1 domain containing 1
2	ENSMUSG00000005881	9.42339	9.50747	9.4058	9.54683	9.43251	9.4632	9.5006	9.44487	9.55337	9.51672	9.52909	9.50893	0.0457317	0.199552	ENSMUSG00000005881	9.51609	9.42977	9.499	9.48385	9.4381	9.47336	9.64732	9.53753	9.59315	9.66178	9.60914	9.60978	0.136422	0.00115716	ENSMUSG00000005881	9.38118	9.46594	9.45822	9.40448	9.42023	9.42601	9.58492	9.6437	9.48459	9.58131	9.64104	9.58711	0.161102	0.0012245	Ergic3	ERGIC and golgi 3
2	ENSMUSG00000005947	2.5758	2.57959	2.57958	2.57572	2.57967	2.57807	2.58293	2.57559	2.57912	2.5868	2.57918	2.58073	0.0026512	0.248716	ENSMUSG00000005947	3.41823	3.40901	3.41843	3.38954	3.40888	3.40882	3.57943	3.54326	3.52728	3.51042	3.52057	3.53619	0.127372	1.07773e-05	ENSMUSG00000005947	4.00597	4.05777	4.04594	4.05863	4.03282	4.04023	4.23536	4.37035	4.37202	4.28354	4.29314	4.31088	0.270656	1.16383e-05	Itgae	integrin alpha E, epithelial-associated
2	ENSMUSG00000006050	8.08208	8.00373	8.04356	8.03934	8.06022	8.04579	8.07981	8.00661	8.08441	8.06733	8.11798	8.07123	0.0254412	0.287351	ENSMUSG00000006050	8.05252	7.99632	7.99827	7.97856	7.94027	7.99319	8.27351	8.13987	8.15023	8.20425	8.10197	8.17397	0.180775	0.000836996	ENSMUSG00000006050	7.80094	7.95184	7.99251	7.88284	7.97481	7.92059	8.24062	8.02416	8.14521	7.98374	8.069	8.09255	0.171956	0.0176032	Sra1	steroid receptor RNA activator 1
[truncated: 2,033 more rows]

## Sheet: Cluster 3
Supplemental Table 3. Cluster 3
[truncated: 146 more rows]

## Sheet: Cluster 4
Supplemental Table 3. Cluster 4
[truncated: 5,147 more rows]

## Sheet: Cluster 5
Supplemental Table 3. Cluster 5
[truncated: 75 more rows]

## Sheet: Cluster 6
Supplemental Table 3. Cluster 6
[truncated: 97 more rows]

## Sheet: Cluster 7
Supplemental Table 3. Cluster 7
[truncated: 2,778 more rows]

## Sheet: Cluster 8
Supplemental Table 3. Cluster 8
[truncated: 22,584 more rows]

## Sheet: Cluster 9
Supplemental Table 3. Cluster 9
[truncated: 120 more rows]

## Sheet: Cluster 10
Supplemental Table 3. Cluster 10
[truncated: 303 more rows]

[truncated: 6 more sheets: Cluster 11, Cluster 12, Cluster 13, Cluster 14, Cluster 15, Radar chart]
