# Supplementary material for: Bioinformatics Analysis of Gut Microbiota and CNS Transcriptome in Virus-Induced Acute Myelitis and Chronic Inflammatory Demyelination; Potential Association of Distinct Bacteria With CNS IgA Upregulation
Source: Front Immunol. 2020 Jul 7;11:1138. doi: 10.3389/fimmu.2020.01138 (PMC7358278; doi:10.3389/fimmu.2020.01138)
Supplement: Supplementary file 1 [file Data_Sheet_1.zip › Supplemental Table 4.xlsx]

## Sheet: CNS vs Dorea on day 4
Supplemental Table 4. Pattern matching between the abundance of Dorea and CNS transcriptome on day 4 (525 genes)
						T cell receptors	Immunoglobulins	Others
rownames	Day 4 Control-1	Day 4 Control-2	Day 4 Control-3	Day 4 Control-4	Day 4 Control-5	Day 4 TMEV-1	Day 4 TMEV-2	Day 4 TMEV-3	Day 4 TMEV-4	Day 4 TMEV-5	r	P	Symbol	Name
ENSMUSG00000073557	6.48482	6.47889	6.47366	6.46326	6.4853	6.45583	6.44523	6.44	6.46254	6.44115	0.969223	0.00153067	Ppp1r12b	protein phosphatase 1, regulatory subunit 12B
ENSMUSG00000036155	7.97847	7.96979	7.96923	7.96836	7.98946	7.8988	7.9248	7.89714	7.9641	7.93411	0.969223	0.00431612	Mgat5	mannoside acetylglucosaminyltransferase 5
ENSMUSG00000006313	1.80619	1.80616	1.80615	1.80613	1.81396	1.79433	1.79828	1.80202	1.80594	1.80205	0.969223	0.0209521	Upk1a	uroplakin 1A
ENSMUSG00000067795	1.38187	1.37787	1.38183	1.37785	1.38189	1.37374	1.36985	1.36979	1.37771	1.3698	0.956717	0.00242716	4930444P10Rik	RIKEN cDNA 4930444P10 gene
ENSMUSG00000093040	3.15054	3.09102	3.091	3.08326	3.11769	3.0789	3.05173	3.05166	3.08285	3.05167	0.956717	0.0165299	Gm26141	predicted gene, 26141
ENSMUSG00000084803	1.07127	1.06718	1.07124	1.06717	1.07129	1.06703	1.06306	1.063	1.06706	1.06704	0.956717	0.0174341	5830444B04Rik	RIKEN cDNA 5830444B04 gene
ENSMUSG00000046546	7.52225	7.48841	7.51612	7.47902	7.55057	7.46255	7.38959	7.38535	7.48175	7.42147	0.944211	0.00699353	Fam43a	family with sequence similarity 43, member A
ENSMUSG00000027967	-0.00434407	-0.00435466	-0.00435771	-0.00436254	-0.004339	-0.00444167	-0.00439453	-0.00445088	-0.00442302	-0.00443853	0.937958	8.94545e-05	Neurog2	neurogenin 2
ENSMUSG00000031142	-0.00434407	-0.00435466	-0.00435771	-0.00436254	-0.004339	-0.00444167	-0.00439453	-0.00445088	-0.00442302	-0.00443853	0.937958	8.94545e-05	Cacna1f	calcium channel, voltage-dependent, alpha 1F subunit
ENSMUSG00000093485	-0.00434407	-0.00435466	-0.00435771	-0.00436254	-0.004339	-0.00444167	-0.00439453	-0.00445088	-0.00442302	-0.00443853	0.937958	8.94545e-05	Gm20708	predicted gene 20708
ENSMUSG00000031865	9.99876	9.99842	9.97559	9.97331	9.99888	9.80942	9.89577	9.88341	9.90298	9.90505	0.937958	0.000396194	Dctn1	dynactin 1
ENSMUSG00000049692	2.51288	2.51282	2.5128	2.50897	2.51291	2.49721	2.505	2.50477	2.50488	2.50482	0.937958	0.000949567	Tmem239	transmembrane 239
ENSMUSG00000059956	-0.733484	-0.733495	-0.733498	-0.733503	-0.733478	-0.73906	-0.733537	-0.739062	-0.739057	-0.73906	0.937958	0.00373055	Serpinb12	serine (or cysteine) peptidase inhibitor, clade B (ovalbumin), member 12
ENSMUSG00000084766	-0.315042	-0.315062	-0.315067	-0.325104	-0.315033	-0.32512	-0.32511	-0.325122	-0.325116	-0.325119	0.937958	0.00391292	Gm12714	predicted gene 12714
ENSMUSG00000038044	0.851576	0.84741	0.847405	0.847397	0.851588	0.843163	0.847341	0.843153	0.843182	0.843166	0.937958	0.0049358	Cct8l1	chaperonin containing TCP1, subunit 8 (theta)-like 1
ENSMUSG00000028360	4.61366	4.61342	4.61335	4.61324	4.61807	4.60294	4.61252	4.59846	4.61187	4.60727	0.937958	0.0256831	Slc44a5	solute carrier family 44, member 5
ENSMUSG00000040576	-1.57796	-1.57796	-1.58299	-1.58299	-1.57795	-1.58303	-1.58301	-1.58304	-1.58302	-1.58303	0.937958	0.0381222	Tmem270	transmembrane protein 270
ENSMUSG00000045587	-1.57796	-1.57796	-1.58299	-1.58299	-1.57795	-1.58303	-1.58301	-1.58304	-1.58302	-1.58303	0.937958	0.0381222	Lypd10	Ly6/PLAUR domain containing 10
ENSMUSG00000055632	1.00155	0.997441	0.997436	0.997427	1.00157	0.993245	0.997371	0.997273	0.997322	0.993248	0.937958	0.043973	Hmcn2	hemicentin 2
ENSMUSG00000097075	3.07662	3.08034	3.07269	3.06882	3.07667	3.04909	3.05705	3.06057	3.06074	3.06065	0.931705	0.000391154	Cdiptos	CDIP transferase, opposite strand
ENSMUSG00000078817	-0.513079	-0.507858	-0.513093	-0.513098	-0.513073	-0.518367	-0.518358	-0.518369	-0.51316	-0.518366	0.931705	0.00717369	Nlrp12	NLR family, pyrin domain containing 12
ENSMUSG00000044708	10.9434	10.9659	10.903	10.8711	10.9663	10.8123	10.8118	10.7783	10.8151	10.8252	0.925452	0.000331559	Kcnj10	potassium inwardly-rectifying channel, subfamily J, member 10
ENSMUSG00000021553	-1.57796	-1.58299	-1.57796	-1.58299	-1.57795	-1.58303	-1.58301	-1.58304	-1.58302	-1.58303	0.925452	0.0380825	Slc28a3	solute carrier family 28 (sodium-coupled nucleoside transporter), member 3
ENSMUSG00000017754	9.31723	9.32315	9.30239	9.28944	9.31336	9.21237	9.18336	9.27437	9.28582	9.1916	0.919199	0.00694015	Pltp	phospholipid transfer protein
ENSMUSG00000048385	7.72517	7.76569	7.61456	7.60204	7.62539	7.42686	7.53662	7.49017	7.57243	7.55391	0.919199	0.00724224	Scrt1	scratch family zinc finger 1
ENSMUSG00000035545	7.82302	7.85657	7.79529	7.79811	7.84526	7.70579	7.73678	7.77912	7.79487	7.75551	0.919199	0.00835575	Leng8	leukocyte receptor cluster (LRC) member 8
ENSMUSG00000003410	9.31373	9.28458	9.2427	9.18274	9.24517	9.16854	9.11971	9.11086	9.21389	9.1765	0.919199	0.0111264	Elavl3	ELAV like RNA binding protein 3
ENSMUSG00000020175	5.14272	5.16053	5.13764	5.13285	5.1429	5.11164	5.11783	5.1298	5.13534	5.1164	0.919199	0.0113025	Rab36	RAB36, member RAS oncogene family
ENSMUSG00000022095	6.26318	6.25738	6.22207	6.24682	6.2636	6.20014	6.19869	6.19941	6.25171	6.21057	0.919199	0.0166115	Fam160b2	family with sequence similarity 160, member B2
ENSMUSG00000088225	3.49807	3.40715	3.40713	3.43059	3.43088	3.36635	3.36643	3.39452	3.39867	3.3946	0.919199	0.0238137	Gm22598	predicted gene, 22598
ENSMUSG00000087368	4.01298	4.00881	4.00877	4.00064	4.01305	3.9996	3.99619	4.00346	4.00783	3.99564	0.912946	0.0327351	BC065397	cDNA sequence BC065397
ENSMUSG00000054708	7.12096	7.11508	7.1102	7.10506	7.13494	7.02548	7.08725	7.03369	7.04201	7.05856	0.906693	0.000500828	Ankrd24	ankyrin repeat domain 24
ENSMUSG00000096098	5.67807	5.51245	5.71987	5.54221	5.77434	5.39086	5.39813	5.39055	5.41389	5.39097	0.906693	0.00123183	Mir713	microRNA 713
ENSMUSG00000085830	8.75655	8.81012	8.69293	8.73194	8.74846	8.60419	8.57056	8.62962	8.66475	8.65906	0.906693	0.00148114	Grin1os	glutamate receptor, ionotropic, NMDA1 (zeta 1), opposite strand
ENSMUSG00000029060	8.86166	8.83972	8.84784	8.85117	8.85841	8.72767	8.79998	8.80348	8.81173	8.77921	0.906693	0.00261082	Mib2	mindbomb E3 ubiquitin protein ligase 2
ENSMUSG00000079465	1.37689	1.37687	1.37686	1.37685	1.3769	1.37665	1.37281	1.37271	1.37276	1.37273	0.906693	0.00267233	Col4a3	collagen, type IV, alpha 3
ENSMUSG00000058966	6.79583	6.81301	6.72765	6.76088	6.77301	6.62238	6.69897	6.69781	6.72047	6.709	0.906693	0.00593332	Tlcd3b	TLC domain containing 3B
ENSMUSG00000047508	0.490715	0.486378	0.490682	0.482039	0.486406	0.477672	0.477684	0.481951	0.481979	0.481963	0.906693	0.00673464	Mbd3l2	methyl-CpG binding domain protein 3-like 2
ENSMUSG00000055053	6.37743	6.41028	6.35143	6.35601	6.36802	6.28808	6.31787	6.32323	6.35069	6.32429	0.906693	0.00714526	Nfic	nuclear factor I/C
ENSMUSG00000079235	6.19846	6.16296	6.19737	6.15731	6.19887	6.12592	6.13966	6.10458	6.16764	6.13126	0.906693	0.00762125	Ccdc13	coiled-coil domain containing 13
ENSMUSG00000042978	8.35669	8.21875	8.2979	8.21418	8.24291	8.15561	8.15835	8.18488	8.20554	8.11472	0.906693	0.0111084	Sbk1	SH3-binding kinase 1
ENSMUSG00000083560	0.681351	0.685516	0.677111	0.672878	0.677143	0.668612	0.668625	0.672789	0.676998	0.672802	0.906693	0.0331008	Gm14939	predicted gene 14939
ENSMUSG00000030041	-0.514189	-0.5142	-0.514203	-0.514208	-0.514183	-0.519479	-0.514241	-0.514299	-0.519475	-0.519478	0.906693	0.036537	M1ap	meiosis 1 associated protein
ENSMUSG00000048240	6.32669	6.31134	6.28662	6.26627	6.29806	6.21387	6.26362	6.20795	6.24107	6.2296	0.90044	0.00168177	Gng7	guanine nucleotide binding protein (G protein), gamma 7
ENSMUSG00000003378	7.01093	7.02323	7.01376	7.00858	7.04323	6.89908	6.91954	6.93673	6.94496	7.00341	0.90044	0.00280154	Grik5	glutamate receptor, ionotropic, kainate 5 (gamma 2)
ENSMUSG00000042282	0.485878	0.481528	0.485855	0.485846	0.485887	0.481441	0.481488	0.481432	0.48146	0.481445	0.90044	0.00350544	Gucy2f	guanylate cyclase 2f
ENSMUSG00000027547	-1.28963	-1.29514	-1.28964	-1.28964	-1.28963	-1.29519	-1.29516	-1.29519	-1.29518	-1.29519	0.90044	0.00373542	Sall4	spalt like transcription factor 4
ENSMUSG00000034139	-1.28963	-1.29514	-1.28964	-1.28964	-1.28963	-1.29519	-1.29516	-1.29519	-1.29518	-1.29519	0.90044	0.00373542	Serpini2	serine (or cysteine) peptidase inhibitor, clade I, member 2
ENSMUSG00000084571	-1.28963	-1.29514	-1.28964	-1.28964	-1.28963	-1.29519	-1.29516	-1.29519	-1.29518	-1.29519	0.90044	0.00373542	n-R5s201	nuclear encoded rRNA 5S 201
ENSMUSG00000030956	7.27879	7.29018	7.28974	7.25873	7.29672	7.22538	7.23653	7.18354	7.25006	7.25219	0.90044	0.00550981	Fam53b	family with sequence similarity 53, member B
ENSMUSG00000029032	0.682129	0.682103	0.677888	0.673655	0.67792	0.673576	0.673623	0.673566	0.673595	0.673579	0.90044	0.0115888	Arhgef16	Rho guanine nucleotide exchange factor (GEF) 16
ENSMUSG00000087317	0.384985	0.376184	0.376181	0.380568	0.384997	0.371743	0.376145	0.376089	0.376116	0.371744	0.90044	0.0242055	4930466I24Rik	RIKEN cDNA 4930466I24 gene
ENSMUSG00000020807	6.88011	6.85549	6.83131	6.83075	6.83828	6.81194	6.82223	6.82998	6.82849	6.81711	0.90044	0.0350851	4933427D14Rik	RIKEN cDNA 4933427D14 gene
ENSMUSG00000091345	0.374541	0.378929	0.378924	0.374523	0.378957	0.374444	0.374491	0.374435	0.374463	0.374447	0.90044	0.0358188	Col6a5	collagen, type VI, alpha 5
ENSMUSG00000044860	0.379055	0.374638	0.374635	0.379023	0.379064	0.374551	0.374598	0.374542	0.37457	0.374555	0.90044	0.0359731	Gm1123	predicted gene 1123
ENSMUSG00000023350	-1.58298	-1.57796	-1.57797	-1.58299	-1.57796	-1.58303	-1.58301	-1.58304	-1.58302	-1.58303	0.90044	0.0379446	Phf8-ps	PHD finger protein 8, pseudogene
ENSMUSG00000077696	-1.58298	-1.57796	-1.57797	-1.58299	-1.57796	-1.58303	-1.58301	-1.58304	-1.58302	-1.58303	0.90044	0.0379446	n-R5s172	nuclear encoded rRNA 5S 172
ENSMUSG00000083360	-1.58298	-1.57796	-1.57797	-1.58299	-1.57796	-1.58303	-1.58301	-1.58304	-1.58302	-1.58303	0.90044	0.0379446
ENSMUSG00000088209	1.44377	1.40827	1.40827	1.44365	1.4438	1.40823	1.40825	1.40823	1.40824	1.40823	0.90044	0.0397458	Gm23752	predicted gene, 23752
ENSMUSG00000034832	5.63213	5.63158	5.63141	5.62632	5.62755	5.60275	5.60018	5.60229	5.60369	5.60291	0.894187	3.20862e-08	Tet3	tet methylcytosine dioxygenase 3
ENSMUSG00000052040	7.50431	7.49862	7.54564	7.49739	7.5051	7.37615	7.43478	7.40065	7.47577	7.41956	0.894187	0.00159871	Klf13	Kruppel-like factor 13
ENSMUSG00000039781	6.6881	6.68696	6.70098	6.68611	6.68864	6.5883	6.63371	6.6328	6.65542	6.65377	0.894187	0.00171017	Cep131	centrosomal protein 131
ENSMUSG00000045994	7.62994	7.63202	7.62004	7.57631	7.64597	7.56744	7.56319	7.48886	7.49747	7.48244	0.894187	0.00186106	B3gat1	beta-1,3-glucuronyltransferase 1 (glucuronosyltransferase P)
ENSMUSG00000081441	7.96368	8.10424	8.08513	7.96375	8.14647	7.87956	7.87358	7.8005	7.9425	7.7874	0.894187	0.0031848	Gm6161	predicted gene 6161
ENSMUSG00000060887	7.6769	7.82389	7.82336	7.67766	7.83003	7.64129	7.58944	7.53055	7.65216	7.45884	0.894187	0.00566034
ENSMUSG00000029408	7.38139	7.37146	7.34137	7.34493	7.39045	7.26335	7.33592	7.30606	7.31017	7.32938	0.894187	0.00752154	Abcb9	ATP-binding cassette, sub-family B (MDR/TAP), member 9
ENSMUSG00000033697	6.65381	6.62849	6.62328	6.60796	6.65912	6.58994	6.59474	6.60873	6.60671	6.60018	0.894187	0.00981877	Arhgap39	Rho GTPase activating protein 39
ENSMUSG00000074646	5.41188	5.40207	5.38303	5.37805	5.3886	5.36996	5.36229	5.36002	5.38497	5.36532	0.894187	0.0134083	6430550D23Rik	RIKEN cDNA 6430550D23 gene
ENSMUSG00000081965	1.81068	1.81064	1.81063	1.80286	1.8107	1.79494	1.81049	1.79879	1.8027	1.79494	0.894187	0.0295041	Gm11620	predicted gene 11620
ENSMUSG00000097140	5.55203	5.58848	5.49822	5.498	5.57099	5.47462	5.49161	5.48909	5.51474	5.47974	0.894187	0.0319254	Gm26779	predicted gene, 26779
ENSMUSG00000038976	10.0093	9.97804	9.99944	9.99279	10.0072	9.81967	9.882	9.96928	9.95266	9.91019	0.887934	0.0104889	Ppp1r9b	protein phosphatase 1, regulatory subunit 9B
ENSMUSG00000035606	3.23914	3.22747	3.23132	3.23128	3.23147	3.22299	3.22718	3.22675	3.22696	3.22301	0.887934	0.0134109	Ky	kyphoscoliosis peptidase
ENSMUSG00000051262	5.96527	5.81229	5.81211	5.84202	5.93409	5.77639	5.80485	5.77587	5.79809	5.78693	0.887934	0.0316978	Nat8f3	N-acetyltransferase 8 (GCN5-related) family member 3
ENSMUSG00000020776	7.27609	7.24859	7.24377	7.22095	7.29808	7.18738	7.21645	7.22174	7.24753	7.19233	0.887934	0.0329993	Fbf1	Fas (TNFRSF6) binding factor 1
ENSMUSG00000098491	1.8605	1.86415	1.81426	1.81426	1.85678	1.81421	1.81424	1.81421	1.81423	1.81422	0.887934	0.040568	Gm27688	predicted gene, 27688
ENSMUSG00000037426	7.01652	6.99672	7.01935	6.99573	7.01257	6.96707	6.96356	6.97525	6.97878	6.97215	0.881681	0.000196369	Depdc5	DEP domain containing 5
ENSMUSG00000038587	9.28501	9.26205	9.25617	9.26027	9.27763	9.16964	9.1966	9.23501	9.18655	9.17399	0.881681	0.000374146	Akap12	A kinase (PRKA) anchor protein (gravin) 12
ENSMUSG00000022054	14.0421	14.0237	13.9774	13.9925	14.0385	13.86	13.9204	13.8679	13.9154	13.9517	0.881681	0.000809107	Nefm	neurofilament, medium polypeptide
ENSMUSG00000050965	7.27941	7.29507	7.26003	7.28107	7.29306	7.23484	7.22825	7.22024	7.25938	7.222	0.881681	0.00086504	Prkca	protein kinase C, alpha
ENSMUSG00000034612	7.36002	7.3203	7.3327	7.31914	7.34394	7.29891	7.3015	7.28457	7.29299	7.27324	0.881681	0.00124856	Chst11	carbohydrate sulfotransferase 11
ENSMUSG00000036641	5.30339	5.28888	5.29816	5.28857	5.29892	5.28077	5.2826	5.2851	5.2815	5.27619	0.881681	0.00237081	Ccdc148	coiled-coil domain containing 148
ENSMUSG00000030607	6.15865	6.17715	6.1478	6.12758	6.13436	6.04987	6.1101	6.08563	6.12302	6.07622	0.881681	0.00484496	Acan	aggrecan
ENSMUSG00000060989	8.56157	8.6286	8.54857	8.52434	8.52915	8.48714	8.48618	8.42865	8.49887	8.40337	0.881681	0.00633663	Gm11847	predicted gene 11847
ENSMUSG00000035051	8.00022	7.98154	7.98435	7.97335	7.99446	7.90728	7.97091	7.97066	7.91765	7.91485	0.881681	0.0097237	Dhx57	DEAH (Asp-Glu-Ala-Asp/His) box polypeptide 57
ENSMUSG00000037907	6.62366	6.69301	6.64619	6.59237	6.6529	6.51852	6.52307	6.57349	6.56632	6.54965	0.875428	0.00140731	Ankrd13b	ankyrin repeat domain 13b
ENSMUSG00000064307	7.06384	7.03069	7.11891	7.05244	7.12993	6.90975	7.02096	6.92835	6.96091	6.9445	0.875428	0.00162447	Lrrc51	leucine rich repeat containing 51
ENSMUSG00000023495	10.3841	10.4429	10.3721	10.3899	10.4647	10.2356	10.2405	10.2531	10.3272	10.3583	0.875428	0.00329937	Pcbp4	poly(rC) binding protein 4
ENSMUSG00000026162	2.37411	2.37789	2.37405	2.37785	2.37797	2.37371	2.3739	2.37367	2.37378	2.36993	0.875428	0.0236737	Nhej1	non-homologous end joining factor 1
ENSMUSG00000093726	-0.515339	-0.51535	-0.515353	-0.515358	-0.515333	-0.51544	-0.52062	-0.520631	-0.520626	-0.515436	0.875428	0.0357245	Gm20667	predicted gene 20667
ENSMUSG00000050189	-1.58298	-1.57796	-1.58299	-1.57797	-1.57796	-1.58303	-1.58301	-1.58304	-1.58302	-1.58303	0.875428	0.0378816	Etos1	ectopic ossification 1
ENSMUSG00000083243	-1.58298	-1.57796	-1.58299	-1.57797	-1.57796	-1.58303	-1.58301	-1.58304	-1.58302	-1.58303	0.875428	0.0378816	Gm14668	predicted gene 14668
ENSMUSG00000072963	0.003382	-0.00132739	0.00335783	-0.00133527	-0.00131173	-0.0014144	-0.00136727	-0.00606309	-0.00139576	-0.00606037	0.875428	0.0466027	Gm10447	predicted gene 10447
ENSMUSG00000046456	8.61811	8.61098	8.61775	8.61182	8.62163	8.4607	8.4676	8.56353	8.49418	8.52519	0.869175	0.000347857	Tmem150b	transmembrane protein 150B
ENSMUSG00000037610	5.26138	5.25629	5.25148	5.26065	5.26158	5.24828	5.25008	5.2386	5.24432	5.23905	0.869175	0.00160689	Kcnmb2	potassium large conductance calcium-activated channel, subfamily M, beta member 2
ENSMUSG00000024827	5.09818	5.11122	5.08864	5.07013	5.10735	5.0584	5.06911	5.06731	5.05897	5.04921	0.869175	0.00292936	Gldc	glycine decarboxylase
ENSMUSG00000053656	5.87865	5.87798	5.91218	5.89235	5.91341	5.83733	5.86549	5.85701	5.86873	5.84769	0.869175	0.00340759
ENSMUSG00000070306	4.0762	4.05195	4.07199	4.05992	4.10361	4.03457	4.03921	4.04258	4.03478	4.02641	0.869175	0.00380838	Ccdc153	coiled-coil domain containing 153
ENSMUSG00000028753	3.3363	3.33232	3.33617	3.33613	3.34022	3.32775	3.33199	3.33152	3.3279	3.32392	0.869175	0.00425192	Vwa5b1	von Willebrand factor A domain containing 5B1
ENSMUSG00000067873	8.29997	8.23316	8.23258	8.23766	8.23618	8.19203	8.18882	8.19939	8.20784	8.18342	0.869175	0.00450729	Htatsf1	HIV TAT specific factor 1
ENSMUSG00000020591	10.7767	10.7256	10.731	10.7522	10.7653	10.6832	10.6632	10.6203	10.727	10.6861	0.869175	0.00584372	Ntsr2	neurotensin receptor 2
ENSMUSG00000033128	7.35949	7.46346	7.39909	7.33543	7.36024	7.25785	7.29148	7.30943	7.33075	7.24926	0.869175	0.00779715	Gga1	golgi associated, gamma adaptin ear containing, ARF binding protein 1
ENSMUSG00000026509	9.94996	9.95198	10.0025	9.93179	9.96139	9.9105	9.92413	9.89321	9.93444	9.90084	0.869175	0.00992084	Capn2	calpain 2
ENSMUSG00000081636	2.97775	2.97768	2.99668	2.97763	2.99686	2.96182	2.97359	2.97326	2.9696	2.96568	0.869175	0.0129126	Gm15901	predicted gene 15901
ENSMUSG00000036180	7.59565	7.67771	7.63221	7.56884	7.68765	7.47379	7.48968	7.54655	7.60999	7.51604	0.869175	0.0133138	Gatad2a	GATA zinc finger domain containing 2A
ENSMUSG00000048600	7.56189	7.52065	7.60185	7.48277	7.5588	7.44546	7.35697	7.43982	7.51779	7.4543	0.869175	0.013918	Gm5763	predicted pseudogene 5763
ENSMUSG00000028373	7.10092	7.104	7.081	7.08492	7.09708	7.02373	7.02036	7.04582	7.08593	7.07485	0.869175	0.0144313	Astn2	astrotactin 2
ENSMUSG00000064368	8.34707	8.46073	8.33308	8.32073	8.41931	8.18883	8.26787	7.91148	8.20794	8.25627	0.869175	0.0181419	mt-Nd6	mitochondrially encoded NADH dehydrogenase 6
ENSMUSG00000006784	3.4079	3.40391	3.39998	3.40384	3.40795	3.39542	3.40355	3.3992	3.39943	3.3993	0.869175	0.0266767	Ttc25	tetratricopeptide repeat domain 25
ENSMUSG00000008590	0.263534	0.263515	0.259034	0.263502	0.259052	0.25895	0.254527	0.258941	0.258969	0.258953	0.869175	0.031746	Htr3b	5-hydroxytryptamine (serotonin) receptor 3B
ENSMUSG00000026697	9.90369	9.76261	9.88791	9.7067	9.92513	9.53055	9.51613	9.26888	9.46337	9.4922	0.862921	0.00034189	Myoc	myocilin
ENSMUSG00000026069	0.586004	0.585986	0.590234	0.585972	0.586013	0.581623	0.58167	0.577387	0.581641	0.581626	0.862921	0.00100308	Il1rl1	interleukin 1 receptor-like 1
ENSMUSG00000050272	7.50652	7.51284	7.50438	7.45883	7.51927	7.43826	7.45387	7.39466	7.39893	7.43458	0.862921	0.00130263	Dscam	DS cell adhesion molecule
ENSMUSG00000026415	-1.29513	-1.28964	-1.28964	-1.28965	-1.28963	-1.29519	-1.29516	-1.29519	-1.29518	-1.29519	0.862921	0.00370595	Fcamr	Fc receptor, IgA, IgM, high affinity
ENSMUSG00000086948	3.45972	3.45961	3.49004	3.45953	3.46365	3.45487	3.43181	3.43541	3.43952	3.41966	0.862921	0.00628954	Gm14697	predicted gene 14697
ENSMUSG00000031955	7.99039	8.02488	8.05018	7.96333	8.05683	7.86821	7.84732	7.86294	7.97932	7.97647	0.862921	0.0121692	Bcar1	breast cancer anti-estrogen resistance 1
ENSMUSG00000047976	9.88079	9.85809	9.81972	9.81364	9.87372	9.77739	9.79736	9.62269	9.70977	9.78064	0.862921	0.0131944	Kcna1	potassium voltage-gated channel, shaker-related subfamily, member 1
ENSMUSG00000037451	0.384726	0.3847	0.380318	0.375918	0.375941	0.371485	0.375886	0.371482	0.375858	0.375842	0.862921	0.0241074	Slc22a20	solute carrier family 22 (organic anion transporter), member 20
ENSMUSG00000097009	0.26452	0.264502	0.264496	0.260016	0.260039	0.259937	0.259984	0.259928	0.259955	0.255503	0.862921	0.0322945	Gm26861	predicted gene, 26861
ENSMUSG00000032110	-1.57796	-1.57796	-1.57797	-1.58299	-1.58298	-1.58303	-1.58301	-1.58304	-1.58302	-1.58303	0.862921	0.0378786	Acrv1	acrosomal vesicle protein 1
ENSMUSG00000081596	-1.57796	-1.57796	-1.57797	-1.58299	-1.58298	-1.58303	-1.58301	-1.58304	-1.58302	-1.58303	0.862921	0.0378786	Gm15968	predicted gene 15968
ENSMUSG00000070939	7.21088	7.16503	7.19142	7.15943	7.23322	7.16202	7.14598	7.11999	7.17793	7.1535	0.862921	0.0445348	Tgfbrap1	transforming growth factor, beta receptor associated protein 1
ENSMUSG00000006476	9.64689	9.58726	9.64915	9.61083	9.63574	9.49825	9.52564	9.50654	9.57554	9.49898	0.856668	0.00050474	Nsmf	NMDA receptor synaptonuclear signaling and neuronal migration factor
ENSMUSG00000034282	4.58877	4.58852	4.57571	4.57986	4.58039	4.56539	4.56205	4.56944	4.56577	4.56971	0.856668	0.000578644	Evpl	envoplakin
ENSMUSG00000063870	9.31575	9.37391	9.34574	9.29807	9.30511	9.23532	9.25128	9.196	9.25349	9.25341	0.856668	0.00103451	Chd4	chromodomain helicase DNA binding protein 4
ENSMUSG00000069014	8.6898	8.78084	8.7103	8.59823	8.70494	8.50415	8.53241	8.46716	8.60313	8.42237	0.856668	0.00195148	Gm5641	predicted gene 5641
ENSMUSG00000014303	5.44071	5.45434	5.43534	5.43512	5.43618	5.38826	5.41937	5.40251	5.41333	5.42222	0.856668	0.00251374	Glis2	GLIS family zinc finger 2
ENSMUSG00000049556	7.1342	7.15916	7.15439	7.08645	7.19564	7.01015	7.0354	7.09743	7.06459	7.04856	0.856668	0.00341229	Lingo1	leucine rich repeat and Ig domain containing 1
ENSMUSG00000049299	8.66009	8.64573	8.68122	8.61694	8.68988	8.63479	8.55694	8.55556	8.59434	8.56836	0.856668	0.00469898	Trappc1	trafficking protein particle complex 1
ENSMUSG00000059179	7.48116	7.55931	7.59695	7.46172	7.63703	7.40294	7.40153	7.36669	7.48916	7.36856	0.856668	0.00781534	Gm8991	predicted pseudogene 8991
ENSMUSG00000026234	14.2265	14.3137	14.2316	14.1577	14.1606	14.1326	14.0802	14.0104	14.1475	14.068	0.856668	0.00856345	Ncl	nucleolin
ENSMUSG00000051978	6.70405	6.69351	6.64995	6.63468	6.66652	6.58135	6.62641	6.60065	6.63331	6.63657	0.856668	0.0122247	Erich1	glutamate rich 1
ENSMUSG00000020190	7.53323	7.55156	7.52298	7.56999	7.59318	7.51367	7.50084	7.45041	7.53267	7.47742	0.856668	0.0146632	Mknk2	MAP kinase-interacting serine/threonine kinase 2
ENSMUSG00000028849	9.4056	9.4916	9.34935	9.3367	9.41776	9.15115	9.18046	9.27101	9.33603	9.34226	0.856668	0.0170613	Map7d1	MAP7 domain containing 1
ENSMUSG00000034949	6.78946	6.85342	6.78792	6.76809	6.79482	6.69984	6.77415	6.74845	6.76129	6.7547	0.856668	0.0288443	Zfr2	zinc finger RNA binding protein 2
ENSMUSG00000028927	10.1691	10.0949	10.153	10.07	10.1335	10.0624	9.92656	10.0165	10.105	10.0516	0.856668	0.0312575	Padi2	peptidyl arginine deiminase, type II
ENSMUSG00000003575	4.99851	4.98476	4.99361	4.98001	4.98073	4.96409	4.96545	4.97283	4.96916	4.96418	0.850415	0.000984912	Crtc1	CREB regulated transcription coactivator 1
ENSMUSG00000024921	9.30387	9.31824	9.27177	9.28952	9.36282	9.22482	9.2478	9.23846	9.22377	9.21494	0.850415	0.00135422	Smarca2	SWI/SNF related, matrix associated, actin dependent regulator of chromatin, subfamily a, member 2
ENSMUSG00000026313	6.95026	6.97215	6.99454	6.94798	6.97411	6.90035	6.91567	6.94167	6.9217	6.8911	0.850415	0.00236198	Hdac4	histone deacetylase 4
ENSMUSG00000063239	6.46236	6.44679	6.41679	6.44605	6.45313	6.35828	6.41344	6.40331	6.37026	6.40444	0.850415	0.00314578	Grm4	glutamate receptor, metabotropic 4
ENSMUSG00000034930	8.79701	8.79025	8.7941	8.77267	8.78224	8.74201	8.68346	8.71211	8.7529	8.75643	0.850415	0.00408973	Rtkn	rhotekin
ENSMUSG00000029016	8.67454	8.73823	8.66927	8.67549	8.68523	8.5823	8.62728	8.65687	8.65313	8.61558	0.850415	0.0107459	Clcn6	chloride channel, voltage-sensitive 6
ENSMUSG00000022265	10.3998	10.4015	10.4185	10.3738	10.4104	10.3509	10.3317	10.2707	10.365	10.3706	0.850415	0.0122429	Ank	progressive ankylosis
ENSMUSG00000021702	2.38931	2.37786	2.37784	2.37399	2.38175	2.36226	2.37004	2.3774	2.36995	2.36609	0.850415	0.0159609	Thbs4	thrombospondin 4
ENSMUSG00000027806	7.26271	7.26976	7.26076	7.22083	7.22413	7.21407	7.2119	7.12651	7.21231	7.18338	0.850415	0.0187357	Tsc22d2	TSC22 domain family, member 2
ENSMUSG00000034863	8.33789	8.35852	8.3551	8.29649	8.35597	8.25722	8.28727	8.2995	8.33366	8.28448	0.850415	0.021805	Ano8	anoctamin 8
ENSMUSG00000032191	0.379586	0.383944	0.379562	0.375161	0.375185	0.375083	0.37513	0.370726	0.375101	0.375086	0.850415	0.0432521	Bcl2l10	Bcl2-like 10
ENSMUSG00000045095	8.63441	8.6371	8.65346	8.5983	8.63055	8.53594	8.56376	8.55206	8.56806	8.56483	0.844162	0.000130167	Magi1	membrane associated guanylate kinase, WW and PDZ domain containing 1
ENSMUSG00000066640	6.13527	6.12468	6.11458	6.11421	6.111	6.05799	6.07669	6.06756	6.08979	6.05821	0.844162	0.00015998	Fbxl18	F-box and leucine-rich repeat protein 18
ENSMUSG00000025867	8.96491	9.02413	8.96599	8.9069	8.9721	8.78405	8.8503	8.77518	8.804	8.84733	0.844162	0.000218302	Cplx2	complexin 2
ENSMUSG00000087515	10.8409	10.7462	10.7828	10.794	10.8244	10.63	10.6972	10.5787	10.6418	10.7091	0.844162	0.000977372	Gm13554	predicted gene 13554
ENSMUSG00000024197	9.58615	9.49676	9.48854	9.46309	9.58873	9.39795	9.42779	9.37016	9.32368	9.34683	0.844162	0.00148856	Plin3	perilipin 3
ENSMUSG00000028333	6.3288	6.38858	6.2736	6.2832	6.31474	6.24646	6.22453	6.19912	6.21182	6.20008	0.844162	0.00182825	Anp32b	acidic (leucine-rich) nuclear phosphoprotein 32 family, member B
ENSMUSG00000000263	9.85069	9.88825	9.73627	9.76351	9.83137	9.65506	9.69991	9.64466	9.67305	9.70536	0.844162	0.00190707	Glra1	glycine receptor, alpha 1 subunit
ENSMUSG00000036052	6.12194	6.13116	6.12093	6.12558	6.15211	6.09453	6.10305	6.09891	6.10096	6.11487	0.844162	0.00307076	Dnajb5	DnaJ heat shock protein family (Hsp40) member B5
ENSMUSG00000093359	5.40593	5.27441	5.33245	5.47276	5.48242	5.1781	5.18479	5.12811	5.301	5.12836	0.844162	0.00343149	Gm23292	predicted gene, 23292
ENSMUSG00000025932	3.01782	3.01775	3.01388	3.02151	3.01786	3.00953	3.00981	3.01327	3.01346	3.00573	0.844162	0.00412301	Eya1	EYA transcriptional coactivator and phosphatase 1
ENSMUSG00000022208	6.6784	6.70101	6.67214	6.65221	6.67413	6.59929	6.57852	6.62329	6.63114	6.65871	0.844162	0.00662027	Jph4	junctophilin 4
ENSMUSG00000089640	7.55059	7.59175	7.62901	7.491	7.64319	7.51508	7.43118	7.42674	7.48149	7.34927	0.844162	0.0074418	Gm6397	predicted gene 6397
ENSMUSG00000024892	9.25597	9.30491	9.33408	9.2964	9.31014	9.12115	9.22524	9.16567	9.24849	9.24496	0.844162	0.00753685	Pcx	pyruvate carboxylase
ENSMUSG00000096156	7.78617	7.8749	7.84028	7.73527	7.84355	7.66076	7.60049	7.58296	7.7904	7.50845	0.844162	0.00786224	Gm9242	predicted pseudogene 9242
ENSMUSG00000097893	6.72605	6.64862	6.65321	6.6527	6.72198	6.59465	6.60453	6.61382	6.66567	6.59497	0.844162	0.017916	1700034P13Rik	RIKEN cDNA 1700034P13 gene
ENSMUSG00000022892	12.9473	12.9943	12.9477	12.9086	12.9313	12.8898	12.8812	12.8769	12.9302	12.8993	0.844162	0.0179297	App	amyloid beta (A4) precursor protein
ENSMUSG00000033688	0.928215	0.924077	0.928182	0.924064	0.924105	0.923926	0.924008	0.919847	0.919876	0.91986	0.844162	0.0179725	1300017J02Rik	RIKEN cDNA 1300017J02 gene
ENSMUSG00000035969	8.60549	8.67389	8.68973	8.59415	8.59902	8.42926	8.50728	8.54277	8.58909	8.58086	0.844162	0.0202108	Rusc2	RUN and SH3 domain containing 2
ENSMUSG00000024552	1.13766	1.13359	1.13359	1.14164	1.13768	1.12944	1.12949	1.13342	1.13347	1.13345	0.844162	0.0242888	Slc14a2	solute carrier family 14 (urea transporter), member 2
ENSMUSG00000056018	3.3454	3.36458	3.34917	3.34525	3.35708	3.34459	3.3333	3.33682	3.34859	3.33302	0.844162	0.0283612	Ccdc7b	coiled-coil domain containing 7B
ENSMUSG00000047591	4.92328	4.96675	4.92288	4.90922	4.96301	4.87974	4.89469	4.89778	4.92539	4.90712	0.844162	0.0316694	Mafa	v-maf musculoaponeurotic fibrosarcoma oncogene family, protein A (avian)
ENSMUSG00000024799	7.74672	7.65303	7.65633	7.56907	7.68579	7.60394	7.52276	7.50541	7.63024	7.57286	0.844162	0.0336822	Tm7sf2	transmembrane 7 superfamily member 2
ENSMUSG00000082129	5.10387	5.17445	5.12609	5.09397	5.17944	5.03455	5.00102	4.91045	5.14118	5.07277	0.844162	0.0396049	Gm14502	predicted gene 14502
ENSMUSG00000085517	1.32413	1.31612	1.32409	1.3201	1.32016	1.31597	1.30806	1.31595	1.31995	1.31597	0.844162	0.0471297	Gm12963	predicted gene 12963
ENSMUSG00000037010	8.65917	8.61566	8.61255	8.64572	8.68629	8.5345	8.49955	8.45006	8.47215	8.48247	0.837909	4.82169e-05	Apln	apelin
ENSMUSG00000020891	5.54539	5.54008	5.54471	5.54447	5.54564	5.49218	5.52852	5.51619	5.493	5.49726	0.837909	0.000738273	Alox8	arachidonate 8-lipoxygenase
ENSMUSG00000078908	7.14107	7.12162	7.13922	7.13857	7.14175	7.07792	7.11173	7.0996	7.09879	7.11483	0.837909	0.00139098	Mon1b	MON1 homolog B, secretory traffciking associated
ENSMUSG00000043059	6.97021	6.99175	6.96388	6.95398	6.98462	6.87253	6.91699	6.9243	6.91351	6.93989	0.837909	0.00192219	Zfp513	zinc finger protein 513
ENSMUSG00000086360	8.08989	8.04686	7.98388	7.96267	7.994	7.92768	7.88682	7.89806	7.89245	7.92132	0.837909	0.00204983	Gm16214	predicted gene 16214
ENSMUSG00000091060	8.14674	7.91214	8.10511	8.0289	8.18851	7.80919	7.85832	7.62692	7.7859	7.89352	0.837909	0.00299435	Myocos	myocilin opposite strand
ENSMUSG00000063297	10.4018	10.3949	10.4794	10.4226	10.5336	10.3239	10.3723	10.2671	10.3329	10.3031	0.837909	0.00386423	Luzp2	leucine zipper protein 2
ENSMUSG00000020821	9.15886	9.15834	9.25883	9.19117	9.26817	9.08235	9.15676	9.09176	9.11318	9.08689	0.837909	0.00631694	Kif1c	kinesin family member 1C
ENSMUSG00000044617	4.291	4.30311	4.29076	4.29067	4.29932	4.28521	4.29012	4.27685	4.27728	4.28116	0.837909	0.00756399	Zbtb39	zinc finger and BTB domain containing 39
ENSMUSG00000037692	5.82278	5.8079	5.76883	5.7784	5.76991	5.71377	5.73162	5.76832	5.74521	5.73933	0.837909	0.00757446	Ahdc1	AT hook, DNA binding motif, containing 1
ENSMUSG00000030701	12.0446	12.0535	12.0503	12.0243	12.1577	12.0039	11.9672	11.8942	11.9609	11.9908	0.837909	0.00931128	Plekhb1	pleckstrin homology domain containing, family B (evectins) member 1
ENSMUSG00000024654	10.1853	10.146	10.2224	10.1749	10.203	10.1428	10.1151	10.0159	10.1354	10.0639	0.837909	0.00991885	Asrgl1	asparaginase like 1
ENSMUSG00000090673	6.00134	6.00061	5.99042	5.99509	6.0214	5.99458	5.96267	5.94877	5.96588	5.97993	0.837909	0.0104531
ENSMUSG00000041566	1.49178	1.48387	1.48386	1.49171	1.48391	1.47975	1.48377	1.47583	1.47979	1.47584	0.837909	0.0108036	Tssk1	testis-specific serine kinase 1
ENSMUSG00000028960	7.73905	7.71857	7.71051	7.72848	7.74731	7.68495	7.64639	7.70973	7.68048	7.70811	0.837909	0.0122143	Ube4b	ubiquitination factor E4B
ENSMUSG00000033597	7.92591	8.02888	7.89589	7.85256	7.94378	7.68283	7.83248	7.83335	7.80182	7.84984	0.837909	0.0153748	Caskin1	CASK interacting protein 1
ENSMUSG00000070000	9.00501	8.98064	8.92845	8.91473	9.0101	8.81219	8.89499	8.84583	8.90155	8.93984	0.837909	0.0174412	Fcho1	FCH domain only 1
ENSMUSG00000046694	1.84252	1.84249	1.85408	1.85021	1.85416	1.83842	1.84239	1.8384	1.84231	1.84227	0.837909	0.0218834	Tent5b	terminal nucleotidyltransferase 5B
ENSMUSG00000020422	8.03558	8.00753	7.97697	7.92454	7.9668	7.94815	7.90472	7.89809	7.94815	7.90735	0.837909	0.0234119	Tns3	tensin 3
ENSMUSG00000098575	4.04805	3.96564	3.91342	3.9009	3.95018	3.85348	3.90056	3.89584	3.85353	3.89596	0.837909	0.0271941	Gm27446	predicted gene, 27446
ENSMUSG00000038762	8.66617	8.64691	8.67536	8.62551	8.71708	8.60649	8.62875	8.59207	8.65683	8.57699	0.837909	0.0317872	Abcf1	ATP-binding cassette, sub-family F (GCN20), member 1
ENSMUSG00000011463	0.264673	0.264654	0.260173	0.264641	0.260192	0.26009	0.260137	0.255653	0.260108	0.260093	0.837909	0.0323648	Cpb1	carboxypeptidase B1 (tissue)
ENSMUSG00000058643	-1.57796	-1.57796	-1.58299	-1.57797	-1.58298	-1.58303	-1.58301	-1.58304	-1.58302	-1.58303	0.837909	0.0378157	Speer4f1	spermatogenesis associated glutamate (E)-rich protein 4F1
ENSMUSG00000098135	-1.57796	-1.57796	-1.58299	-1.57797	-1.58298	-1.58303	-1.58301	-1.58304	-1.58302	-1.58303	0.837909	0.0378157	Gm6946	predicted gene 6946
ENSMUSG00000026815	-1.58298	-1.58299	-1.57797	-1.57797	-1.57796	-1.58303	-1.58301	-1.58304	-1.58302	-1.58303	0.837909	0.0378419	Gfi1b	growth factor independent 1B
ENSMUSG00000042279	-1.58298	-1.58299	-1.57797	-1.57797	-1.57796	-1.58303	-1.58301	-1.58304	-1.58302	-1.58303	0.837909	0.0378419	H1f8	H1.8 linker histone
ENSMUSG00000089712	-0.145276	-0.145304	-0.159798	-0.145324	-0.159794	-0.159815	-0.159805	-0.159817	-0.159811	-0.159815	0.837909	0.0396693	Gm15889	predicted gene 15889
ENSMUSG00000064687	1.73267	1.77893	1.7789	1.73266	1.7715	1.73262	1.73264	1.73261	1.73263	1.73262	0.837909	0.0409562	Gm25811	predicted gene, 25811
ENSMUSG00000077461	1.73267	1.77893	1.7789	1.73266	1.7715	1.73262	1.73264	1.73261	1.73263	1.73262	0.837909	0.0409562	Gm26420	predicted gene, 26420
ENSMUSG00000042873	7.6725	7.62516	7.60518	7.67317	7.63928	7.51503	7.56745	7.53815	7.57877	7.54825	0.831656	0.000660038	Lhfpl4	lipoma HMGIC fusion partner-like protein 4
ENSMUSG00000037239	5.92744	5.97598	5.96125	5.94619	5.94776	5.91612	5.90902	5.90546	5.91732	5.89608	0.831656	0.00139566	Spred3	sprouty-related EVH1 domain containing 3
ENSMUSG00000057637	6.51445	6.56667	6.53278	6.52253	6.52482	6.45477	6.47957	6.48926	6.49193	6.48044	0.831656	0.00147699	Prdm2	PR domain containing 2, with ZNF domain
ENSMUSG00000043460	7.1209	7.22581	7.22539	7.1771	7.21088	7.07987	7.1095	7.11109	7.11487	7.09895	0.831656	0.00269957	Elfn2	leucine rich repeat and fibronectin type III, extracellular 2
ENSMUSG00000029439	7.984	7.93146	7.98153	7.92661	7.96153	7.81615	7.85376	7.93114	7.85952	7.8204	0.831656	0.00293532	Sfswap	splicing factor SWAP
ENSMUSG00000070047	8.2054	8.1881	8.19365	8.18353	8.17252	8.11194	8.12729	8.14492	8.16886	8.16588	0.831656	0.00635497	Fat1	FAT atypical cadherin 1
ENSMUSG00000037989	6.10248	6.11631	6.0916	6.0813	6.07296	6.01443	6.05887	6.05486	6.06189	6.06077	0.831656	0.00682533	Wnk2	WNK lysine deficient protein kinase 2
ENSMUSG00000081205	8.45275	8.53602	8.46595	8.35774	8.47763	8.3758	8.34565	8.22696	8.34855	8.23868	0.831656	0.00724874	Gm5940	predicted gene 5940
ENSMUSG00000063646	7.50862	7.4828	7.46596	7.46932	7.50941	7.44879	7.46024	7.4391	7.38414	7.41596	0.831656	0.00800415	Jakmip1	janus kinase and microtubule interacting protein 1
ENSMUSG00000097806	1.42942	1.4451	1.42939	1.44117	1.42943	1.41739	1.41741	1.41739	1.42923	1.42527	0.831656	0.0124925	Gm6556	predicted gene 6556
ENSMUSG00000071659	8.54261	8.65906	8.49864	8.43065	8.42155	8.35579	8.37667	8.32789	8.40187	8.37351	0.831656	0.0129157	Hnrnpul2	heterogeneous nuclear ribonucleoprotein U-like 2
ENSMUSG00000022091	7.00735	6.98325	6.94558	7.01399	7.02147	6.90182	6.83265	6.91986	6.98374	6.90702	0.831656	0.0152034	Sorbs3	sorbin and SH3 domain containing 3
ENSMUSG00000017478	6.46358	6.4824	6.47719	6.46683	6.50338	6.42937	6.41835	6.44859	6.47098	6.44975	0.831656	0.0154518	Zc3h18	zinc finger CCCH-type containing 18
ENSMUSG00000029106	10.4533	10.4341	10.5167	10.443	10.4767	10.4326	10.399	10.3885	10.4356	10.4076	0.831656	0.0174874	Add1	adducin 1 (alpha)
ENSMUSG00000003345	10.027	10.0026	9.9963	10.0366	10.0614	9.94813	9.99298	9.97936	9.9905	9.99441	0.831656	0.0174907	Csnk1g2	casein kinase 1, gamma 2
ENSMUSG00000029512	6.3264	6.36911	6.32027	6.27945	6.33669	6.26268	6.26653	6.28735	6.29473	6.29342	0.831656	0.0216146	Ulk1	unc-51 like kinase 1
ENSMUSG00000022191	7.61101	7.67043	7.59304	7.60408	7.62353	7.55147	7.59494	7.58572	7.58636	7.53577	0.831656	0.0231717	Drosha	drosha, ribonuclease type III
ENSMUSG00000037922	1.00112	0.997004	0.996999	1.00513	0.997031	0.996853	0.992857	0.992798	0.996885	0.992811	0.831656	0.0300315	Bank1	B cell scaffold protein with ankyrin repeats 1
ENSMUSG00000040054	6.19278	6.16762	6.13749	6.12188	6.16391	6.12612	6.09373	6.12039	6.13256	6.12636	0.831656	0.030847	Baz2a	bromodomain adjacent to zinc finger domain, 2A
ENSMUSG00000097756	4.369	4.3771	4.36875	4.37695	4.37741	4.3422	4.35556	4.36291	4.37165	4.36725	0.831656	0.0363559	A730056A06Rik	RIKEN cDNA A730056A06 gene
ENSMUSG00000008730	8.36825	8.3463	8.36836	8.31585	8.38047	8.33471	8.33268	8.30421	8.33559	8.29209	0.831656	0.0388826	Hipk1	homeodomain interacting protein kinase 1
ENSMUSG00000021009	4.46218	4.47038	4.46191	4.46602	4.4707	4.46025	4.46118	4.44751	4.46479	4.45194	0.831656	0.0400665	Ptpn21	protein tyrosine phosphatase, non-receptor type 21
ENSMUSG00000087793	1.81366	1.81743	1.78636	1.81356	1.81368	1.78631	1.80958	1.78631	1.78632	1.78631	0.831656	0.0403083	Gm25967	predicted gene, 25967
ENSMUSG00000001864	7.69394	7.56746	7.53078	7.55824	7.60522	7.4845	7.55708	7.49957	7.54851	7.44698	0.831656	0.0433908	Aif1l	allograft inflammatory factor 1-like
ENSMUSG00000098712	3.39128	3.33667	3.26243	3.32525	3.32934	3.2623	3.32109	3.26229	3.26233	3.26231	0.831656	0.0484031	Mir7010	microRNA 7010
ENSMUSG00000042203	6.71121	6.73338	6.67627	6.7092	6.6831	6.62312	6.59241	6.64197	6.62506	6.60837	0.825403	0.000220541	Tbc1d22b	TBC1 domain family, member 22B
ENSMUSG00000032178	8.50189	8.5128	8.48591	8.47428	8.49765	8.40926	8.43532	8.45628	8.42681	8.43186	0.825403	0.000254385	Ilf3	interleukin enhancer binding factor 3
ENSMUSG00000035246	7.61552	7.6253	7.59781	7.5774	7.60861	7.56458	7.52396	7.47766	7.51942	7.53318	0.825403	0.001039	Pcyt1b	phosphate cytidylyltransferase 1, choline, beta isoform
ENSMUSG00000025227	5.46559	5.4787	5.41326	5.43685	5.42846	5.39037	5.38248	5.37534	5.39114	5.39535	0.825403	0.00179052	Mfsd13a	major facilitator superfamily domain containing 13a
ENSMUSG00000039385	6.6436	6.6329	6.62776	6.59789	6.6297	6.6045	6.54932	6.58888	6.58182	6.56526	0.825403	0.00415762	Cdh6	cadherin 6
ENSMUSG00000042766	7.29874	7.30579	7.30107	7.31317	7.32508	7.20956	7.21166	7.29173	7.26127	7.25465	0.825403	0.00489138	Trim46	tripartite motif-containing 46
ENSMUSG00000034902	8.33794	8.38642	8.32085	8.33143	8.38123	8.23921	8.2814	8.30819	8.2758	8.30489	0.825403	0.00520543	Pip5k1c	phosphatidylinositol-4-phosphate 5-kinase, type 1 gamma
ENSMUSG00000048756	7.96417	7.96564	7.97519	7.94721	7.98527	7.83008	7.92769	7.89666	7.8805	7.94026	0.825403	0.00754207	Foxo3	forkhead box O3
ENSMUSG00000014873	7.67708	7.68666	7.64408	7.6664	7.69679	7.59884	7.63411	7.58538	7.60982	7.66131	0.825403	0.00847952	Surf2	surfeit gene 2
ENSMUSG00000097960	6.93758	6.95455	6.87456	6.94448	6.95649	6.81057	6.87501	6.84897	6.90006	6.86975	0.825403	0.00918964	A330074K22Rik	RIKEN cDNA A330074K22 gene
ENSMUSG00000028909	6.21758	6.2505	6.19669	6.19631	6.20316	6.10797	6.17876	6.15922	6.14081	6.18532	0.825403	0.00966026	Ptpru	protein tyrosine phosphatase, receptor type, U
ENSMUSG00000084644	5.80431	5.71422	5.71894	5.72838	5.8489	5.68959	5.53136	5.69401	5.54748	5.63905	0.825403	0.0116074	Gm24379	predicted gene, 24379
ENSMUSG00000026991	10.774	10.7385	10.7936	10.7139	10.8398	10.7066	10.7142	10.551	10.6646	10.6291	0.825403	0.012304	Pkp4	plakophilin 4
ENSMUSG00000061589	5.37184	5.3946	5.36654	5.35209	5.35784	5.33933	5.3412	5.32937	5.35434	5.3537	0.825403	0.0210186	Dot1l	DOT1-like, histone H3 methyltransferase (S. cerevisiae)
ENSMUSG00000015452	2.66869	2.65346	2.64961	2.64959	2.66117	2.65297	2.63793	2.64537	2.64929	2.6378	0.825403	0.038603	Ager	advanced glycosylation end product-specific receptor
ENSMUSG00000095160	1.68608	1.68979	1.68977	1.64716	1.64717	1.64712	1.64714	1.64711	1.64713	1.64712	0.825403	0.0400699	Gm25548	predicted gene, 25548
ENSMUSG00000096475	2.91673	2.92728	2.92723	2.82957	2.8296	2.82949	2.82954	2.82947	2.82951	2.82949	0.825403	0.0402593	Snord116l1	small nucleolar RNA, C/D box 116-like 1
ENSMUSG00000072950	1.20816	1.21204	1.21202	1.18003	1.18004	1.18	1.18002	1.18	1.18001	1.18	0.825403	0.0403988	Gm10444	predicted pseudogene 10444
ENSMUSG00000065489	1.59479	1.59852	1.55572	1.59084	1.55573	1.55568	1.55571	1.55568	1.55569	1.55569	0.825403	0.0409552	Mir365-2	microRNA 365-2
ENSMUSG00000075389	6.15094	6.12072	6.14503	6.08483	6.1119	6.0842	6.05148	6.05798	6.11061	6.10945	0.825403	0.0490119	2810410L24Rik	RIKEN cDNA 2810410L24 gene
ENSMUSG00000036893	7.14956	7.17022	7.14771	7.13361	7.13679	7.10026	7.11572	7.11263	7.10277	7.08692	0.81915	0.000684651	Ehmt1	euchromatic histone methyltransferase 1
ENSMUSG00000052707	8.28028	8.28115	8.33233	8.27374	8.28714	8.20427	8.25269	8.20858	8.21095	8.21099	0.81915	0.000711856	Tnrc6a	trinucleotide repeat containing 6a
ENSMUSG00000003190	5.36893	5.34024	5.36833	5.35412	5.35512	5.32244	5.31945	5.33631	5.32316	5.33209	0.81915	0.00112312	Bcl2l12	BCL2-like 12 (proline rich)
ENSMUSG00000026179	8.41759	8.47189	8.38992	8.41114	8.48293	8.31903	8.31082	8.36286	8.30224	8.35972	0.81915	0.00155648	Pnkd	paroxysmal nonkinesiogenic dyskinesia
ENSMUSG00000039201	5.37885	5.40643	5.38769	5.38278	5.38852	5.34613	5.34313	5.34094	5.38014	5.34142	0.81915	0.00247375	Tbc1d25	TBC1 domain family, member 25
ENSMUSG00000024991	9.77293	9.74099	9.78605	9.72742	9.74208	9.72296	9.69082	9.67882	9.68008	9.63151	0.81915	0.00402276	Eif3a	eukaryotic translation initiation factor 3, subunit A
ENSMUSG00000001313	11.4032	11.4658	11.427	11.4639	11.5117	11.3932	11.3507	11.3473	11.3764	11.3936	0.81915	0.00456694	Rnd2	Rho family GTPase 2
ENSMUSG00000045954	5.97953	5.9342	5.96393	6.01163	6.03658	5.92854	5.9215	5.8449	5.90437	5.87222	0.81915	0.00514921	Cavin2	caveolae associated 2
ENSMUSG00000038914	7.3723	7.34108	7.37026	7.34845	7.35193	7.34091	7.3309	7.30533	7.30944	7.2897	0.81915	0.00559378	Dido1	death inducer-obliterator 1
ENSMUSG00000072492	4.21593	4.21974	4.19127	4.1953	4.22004	4.18592	4.1866	4.18579	4.17796	4.18597	0.81915	0.00597754	Gm10364	predicted pseudogene 10364
ENSMUSG00000086003	6.15469	6.12999	6.06012	6.13418	6.1215	6.03362	6.04724	5.96905	6.0757	6.03901	0.81915	0.00624941	B230206L02Rik	RIKEN cDNA B230206L02 gene
ENSMUSG00000037140	3.0723	3.07984	3.06064	3.07597	3.07999	3.04859	3.05655	3.06389	3.06024	3.06015	0.81915	0.00706117	Tas2r108	taste receptor, type 2, member 108
ENSMUSG00000011658	7.57643	7.57863	7.55452	7.54977	7.55353	7.45943	7.54465	7.46637	7.51198	7.52161	0.81915	0.00778149	Fuz	fuzzy planar cell polarity protein
ENSMUSG00000065686	4.03152	4.03946	4.10899	4.05528	4.09065	3.9934	3.99378	3.96379	4.03042	4.01811	0.81915	0.00853309	Snora5c	small nucleolar RNA, H/ACA box 5C
ENSMUSG00000045216	8.0746	8.09195	8.11042	8.0614	8.10443	7.98329	8.00559	7.99855	8.0855	8.04397	0.81915	0.0133487	Hs6st1	heparan sulfate 6-O-sulfotransferase 1
ENSMUSG00000086404	2.34939	2.34934	2.3607	2.34548	2.35704	2.34893	2.33384	2.34134	2.34143	2.32991	0.81915	0.0153941	Gm6787	predicted gene 6787
ENSMUSG00000052563	3.65007	3.63816	3.64207	3.64985	3.64227	3.62945	3.63776	3.63328	3.64137	3.6334	0.81915	0.0165454	D930048N14Rik	RIKEN cDNA D930048N14 gene
ENSMUSG00000093813	2.20238	2.15718	2.16866	2.16482	2.16493	2.14156	2.15321	2.15305	2.14157	2.14156	0.81915	0.0165593	Trav9n-2	T cell receptor alpha variable 9N-2
ENSMUSG00000097787	5.31299	5.37263	5.32663	5.32643	5.33678	5.30439	5.28215	5.27527	5.32392	5.295	0.81915	0.0188242	2700046G09Rik	RIKEN cDNA 2700046G09 gene
ENSMUSG00000015087	8.85594	8.84928	8.85519	8.87152	8.94392	8.78135	8.83629	8.77936	8.8057	8.84641	0.81915	0.0191036	Rabl6	RAB, member RAS oncogene family-like 6
ENSMUSG00000086687	2.38313	2.36779	2.37926	2.38302	2.39073	2.35986	2.35221	2.35984	2.36755	2.37882	0.81915	0.0191408	4930547E08Rik	RIKEN cDNA 4930547E08 gene
ENSMUSG00000037466	3.96883	3.98053	3.96064	3.95656	3.96491	3.95155	3.94405	3.94343	3.96766	3.94759	0.81915	0.0341318	Tedc1	tubulin epsilon and delta complex 1
ENSMUSG00000071547	5.6885	5.73049	5.67804	5.65312	5.67906	5.64903	5.62633	5.63863	5.68411	5.63426	0.81915	0.0407131	Nt5dc2	5'-nucleotidase domain containing 2
ENSMUSG00000077431	2.8712	2.88189	2.79512	2.83385	2.83403	2.79502	2.82983	2.79501	2.79504	2.79503	0.81915	0.0408722	Gm22591	predicted gene, 22591
ENSMUSG00000038241	6.77489	6.77369	6.75423	6.78694	6.77546	6.69602	6.73563	6.69998	6.73247	6.70133	0.812897	0.000348203	Cep250	centrosomal protein 250
ENSMUSG00000036026	8.71487	8.74524	8.75604	8.71803	8.75315	8.57882	8.62164	8.64925	8.66483	8.66876	0.812897	0.000683716	Tmem63b	transmembrane protein 63b
ENSMUSG00000065208	7.66551	7.69559	7.73292	7.43612	7.57734	7.39814	7.32487	7.25048	7.36588	7.31369	0.812897	0.00110268	Gm24616	predicted gene, 24616
ENSMUSG00000042429	8.79895	8.83694	8.87532	8.82863	8.85127	8.76666	8.77906	8.79626	8.78657	8.76962	0.812897	0.00274707	Adora1	adenosine A1 receptor
ENSMUSG00000005045	7.91207	7.97096	7.91653	7.90185	7.92331	7.753	7.87517	7.85453	7.79776	7.82079	0.812897	0.00278141	Chd5	chromodomain helicase DNA binding protein 5
ENSMUSG00000058886	6.90865	6.921	6.85089	6.87401	6.89083	6.841	6.84656	6.77153	6.78967	6.81249	0.812897	0.00378011	Deaf1	DEAF1, transcription factor
ENSMUSG00000042787	7.1484	7.15142	7.12859	7.13695	7.15354	7.09912	7.13709	7.09788	7.10619	7.07652	0.812897	0.00590403	Exog	endo/exonuclease (5'-3'), endonuclease G-like
ENSMUSG00000041729	6.23913	6.27227	6.27202	6.18719	6.25914	6.1708	6.14288	6.18546	6.20284	6.19151	0.812897	0.00752434	Coro2b	coronin, actin binding protein, 2B
ENSMUSG00000038264	9.73451	9.78171	9.77473	9.65114	9.76525	9.66385	9.63533	9.61092	9.69887	9.64014	0.812897	0.0117271	Sema7a	sema domain, immunoglobulin domain (Ig), and GPI membrane anchor, (semaphorin) 7A
ENSMUSG00000023033	8.88708	8.91421	8.82098	8.81099	8.84493	8.75993	8.81975	8.73243	8.77994	8.79913	0.812897	0.014268	Scn8a	sodium channel, voltage-gated, type VIII, alpha
ENSMUSG00000030302	9.15376	9.26335	9.07748	9.07833	9.08162	8.95037	9.01615	9.04705	9.01384	9.03025	0.812897	0.0168563	Atp2b2	ATPase, Ca++ transporting, plasma membrane 2
ENSMUSG00000046613	6.94445	6.98004	6.95673	6.94218	6.95905	6.85564	6.90513	6.94052	6.89207	6.93744	0.812897	0.0184227	Vwa5b2	von Willebrand factor A domain containing 5B2
ENSMUSG00000085568	2.24184	2.23798	2.23033	2.23031	2.22655	2.2224	2.22636	2.22617	2.22627	2.22241	0.812897	0.0191186	Gm14858	predicted gene 14858
ENSMUSG00000048878	8.30335	8.36904	8.29196	8.27341	8.29561	8.19764	8.27305	8.28235	8.19818	8.12863	0.812897	0.0239278	Hexim1	hexamethylene bis-acetamide inducible 1
ENSMUSG00000085883	3.92891	3.87836	3.90962	3.84997	3.91381	3.83705	3.87386	3.85323	3.86155	3.82051	0.812897	0.024577	Gm3848	predicted gene 3848
ENSMUSG00000055407	8.40261	8.41418	8.33793	8.37112	8.42816	8.2474	8.24441	8.32231	8.33359	8.38094	0.812897	0.0250447	Map6	microtubule-associated protein 6
ENSMUSG00000098593	2.96824	2.8872	2.88717	2.87553	2.83174	2.83161	2.83167	2.8316	2.83164	2.83162	0.812897	0.0295406	Mir7064	microRNA 7064
ENSMUSG00000053603	4.52871	4.50363	4.48238	4.49082	4.51234	4.48081	4.47313	4.48064	4.48116	4.49348	0.812897	0.0380775	4930442H23Rik	RIKEN cDNA 4930442H23 gene
ENSMUSG00000039536	7.5024	7.50476	7.46761	7.44183	7.52716	7.45454	7.44529	7.43654	7.46156	7.45914	0.812897	0.0457966	Stau1	staufen double-stranded RNA binding protein 1
ENSMUSG00000042050	7.38541	7.40029	7.3455	7.41938	7.38617	7.2942	7.26551	7.27965	7.32298	7.27258	0.806644	0.000224157	Wdr60	WD repeat domain 60
ENSMUSG00000085246	4.11821	4.10601	4.12193	4.10588	4.12228	4.09663	4.07689	4.07625	4.06831	4.08862	0.806644	0.000664105	Gm15893	predicted gene 15893
ENSMUSG00000090211	0.589927	0.589901	0.58564	0.589881	0.585672	0.577049	0.577062	0.577047	0.577054	0.5855	0.806644	0.00141098	Gm16050	predicted gene 16050
ENSMUSG00000052698	8.82176	8.80165	8.85381	8.78189	8.77547	8.72811	8.74749	8.73544	8.74835	8.7404	0.806644	0.00189918	Tln2	talin 2
ENSMUSG00000004113	7.33189	7.30495	7.31726	7.28225	7.29432	7.23126	7.28628	7.23883	7.24725	7.22276	0.806644	0.00247092	Cacna1b	calcium channel, voltage-dependent, N type, alpha 1B subunit
ENSMUSG00000020456	10.305	10.286	10.3179	10.26	10.308	10.2237	10.2381	10.2439	10.2656	10.2664	0.806644	0.00658917	Ogdh	oxoglutarate (alpha-ketoglutarate) dehydrogenase (lipoamide)
ENSMUSG00000042121	5.48694	5.50094	5.5008	5.53355	5.50169	5.46305	5.47978	5.47239	5.48333	5.47779	0.806644	0.00827021	Ssh1	slingshot protein phosphatase 1
ENSMUSG00000029420	6.68289	6.75284	6.68143	6.68091	6.698	6.64793	6.64793	6.66171	6.64494	6.65813	0.806644	0.0104542	Rimbp2	RIMS binding protein 2
ENSMUSG00000039137	5.47071	5.49832	5.47007	5.45551	5.45657	5.41801	5.4347	5.45627	5.44317	5.43767	0.806644	0.0115841	Whrn	whirlin
ENSMUSG00000029120	11.0199	10.9929	11.0454	11.0063	11.0301	10.9787	10.9904	10.8931	10.9725	10.9279	0.806644	0.0116289	Ppp2r2c	protein phosphatase 2, regulatory subunit B, gamma
ENSMUSG00000079477	10.2986	10.2593	10.2613	10.2272	10.2953	10.2501	10.1458	10.197	10.1708	10.2162	0.806644	0.0118323	Rab7	RAB7, member RAS oncogene family
ENSMUSG00000026207	5.37357	5.37784	5.37299	5.36329	5.36904	5.34572	5.34761	5.36899	5.36077	5.35538	0.806644	0.0131818	Speg	SPEG complex locus
ENSMUSG00000021910	13.6696	13.7296	13.656	13.6186	13.635	13.5293	13.5627	13.5898	13.6043	13.6279	0.806644	0.0149892	Nisch	nischarin
ENSMUSG00000037851	8.31126	8.30049	8.29698	8.26358	8.32663	8.2027	8.27218	8.26406	8.26364	8.24874	0.806644	0.0159102	Iars	isoleucine-tRNA synthetase
ENSMUSG00000075033	6.96711	7.0372	6.95155	6.93224	6.93983	6.87957	6.89494	6.85397	6.91538	6.93224	0.806644	0.0164535	Nxpe3	neurexophilin and PC-esterase domain family, member 3
ENSMUSG00000017631	9.29865	9.34955	9.32746	9.29785	9.32172	9.19413	9.29565	9.28948	9.25842	9.25143	0.806644	0.0174219	Abr	active BCR-related gene
ENSMUSG00000007216	5.59489	5.59435	5.60382	5.58423	5.59514	5.55581	5.56794	5.5603	5.58604	5.59006	0.806644	0.0174665	Zfp775	zinc finger protein 775
ENSMUSG00000091827	0.589033	0.584751	0.580472	0.584737	0.593292	0.576155	0.576168	0.580379	0.57616	0.584606	0.806644	0.0226565	Speer4f2	spermatogenesis associated glutamate (E)-rich protein 4f2
ENSMUSG00000028280	1.31673	1.32071	1.3207	1.32466	1.32473	1.31656	1.31266	1.31654	1.32054	1.31261	0.806644	0.025917	Gabrr1	gamma-aminobutyric acid (GABA) C receptor, subunit rho 1
ENSMUSG00000050926	3.49685	3.49283	3.48887	3.50829	3.51242	3.49203	3.48464	3.48419	3.48831	3.48818	0.806644	0.0309407	Dcaf12l2	DDB1 and CUL4 associated factor 12-like 2
ENSMUSG00000003233	5.18507	5.19374	5.16148	5.1706	5.17145	5.15392	5.15554	5.1443	5.17754	5.1353	0.806644	0.0344187	Dvl3	dishevelled segment polarity protein 3
ENSMUSG00000086676	1.76857	1.77239	1.76075	1.75683	1.77246	1.75668	1.76065	1.76051	1.75672	1.75669	0.806644	0.0429412	Gm14705	predicted gene 14705
ENSMUSG00000062991	7.57678	7.61755	7.60562	7.57773	7.64641	7.44245	7.48781	7.49953	7.44963	7.5015	0.800391	0.000102651	Nrg1	neuregulin 1
ENSMUSG00000034993	8.80451	8.80225	8.7949	8.7367	8.78312	8.7058	8.70159	8.71088	8.68117	8.67065	0.800391	0.000272397	Vat1	vesicle amine transport 1
ENSMUSG00000039787	6.27981	6.31355	6.30841	6.308	6.31977	6.26166	6.21922	6.24063	6.2326	6.25688	0.800391	0.000279616	Cercam	cerebral endothelial cell adhesion molecule
ENSMUSG00000048832	7.42032	7.40619	7.44698	7.42991	7.44578	7.36342	7.34459	7.39155	7.3705	7.3467	0.800391	0.000428756	Vps37c	vacuolar protein sorting 37C
ENSMUSG00000028469	8.69717	8.73479	8.69193	8.73312	8.72183	8.5678	8.62077	8.61889	8.62723	8.67249	0.800391	0.0010614	Npr2	natriuretic peptide receptor 2
ENSMUSG00000015709	8.93218	8.91103	8.93751	8.86424	8.93536	8.80504	8.86385	8.83853	8.82473	8.84995	0.800391	0.00164301	Arnt2	aryl hydrocarbon receptor nuclear translocator 2
ENSMUSG00000026933	8.30756	8.34276	8.32795	8.29518	8.33448	8.22906	8.25635	8.29808	8.25078	8.24475	0.800391	0.0018997	Camsap1	calmodulin regulated spectrin-associated protein 1
ENSMUSG00000026959	8.16456	8.21085	8.09894	8.15797	8.17166	8.00705	8.03272	8.08461	8.04746	8.1029	0.800391	0.00285771	Grin1	glutamate receptor, ionotropic, NMDA1 (zeta 1)
ENSMUSG00000052949	8.89358	8.93966	8.92655	8.90025	8.94513	8.75397	8.84356	8.84666	8.82189	8.87093	0.800391	0.00313024	Rnf157	ring finger protein 157
ENSMUSG00000076615	1.85818	1.85043	1.85427	1.84654	1.85049	1.83475	1.85028	1.83859	1.83477	1.83087	0.800391	0.00654556	Ighg3	Immunoglobulin heavy constant gamma 3
ENSMUSG00000092469	0.76514	0.765122	0.765117	0.769274	0.777638	0.760842	0.76089	0.760833	0.7567	0.756695	0.800391	0.00790505	Gm20395	predicted gene 20395
ENSMUSG00000073482	1.20753	1.21146	1.18735	1.20745	1.20754	1.18731	1.18733	1.18731	1.18732	1.19531	0.800391	0.0101285	Gm10517	predicted gene 10517
ENSMUSG00000032777	8.97463	8.96011	8.98374	8.87834	8.90069	8.8415	8.85173	8.8548	8.89311	8.87906	0.800391	0.0114288	Gtf3c1	general transcription factor III C 1
ENSMUSG00000073787	4.88124	4.89413	4.87641	4.88071	4.88581	4.8473	4.85299	4.87377	4.85677	4.87851	0.800391	0.0122785	Gm10575	predicted gene 10575
ENSMUSG00000044676	8.7497	8.73361	8.73065	8.70618	8.71586	8.66322	8.6947	8.69453	8.60554	8.57426	0.800391	0.0130894	Zfp612	zinc finger protein 612
ENSMUSG00000096952	4.70935	4.7262	4.7176	4.68264	4.74347	4.68531	4.68195	4.67635	4.68572	4.68973	0.800391	0.0143755
ENSMUSG00000047129	0.486356	0.482007	0.486333	0.494914	0.486365	0.477632	0.481967	0.477629	0.481939	0.481923	0.800391	0.018084	1700113H08Rik	RIKEN cDNA 1700113H08 gene
ENSMUSG00000022619	9.65013	9.72879	9.70989	9.67028	9.67175	9.42291	9.5894	9.5676	9.62748	9.63067	0.800391	0.0194747	Mapk8ip2	mitogen-activated protein kinase 8 interacting protein 2
ENSMUSG00000029636	8.56022	8.60332	8.63201	8.50955	8.57401	8.49333	8.51356	8.4265	8.54395	8.50451	0.800391	0.0230912	Wasf3	WAS protein family, member 3
ENSMUSG00000097434	1.67776	1.67382	1.68548	1.6738	1.67778	1.6736	1.66982	1.67358	1.66977	1.66974	0.800391	0.0245689	Gm16630	predicted gene, 16630
ENSMUSG00000020827	8.60343	8.5736	8.58309	8.52548	8.60199	8.54031	8.47353	8.5307	8.562	8.52809	0.800391	0.0379167	Mink1	misshapen-like kinase 1 (zebrafish)
ENSMUSG00000038740	8.59516	8.63747	8.64169	8.55049	8.60373	8.51593	8.48567	8.51664	8.59127	8.58804	0.800391	0.0392981	Mvb12b	multivesicular body subunit 12B
ENSMUSG00000098577	2.12473	2.12472	2.18899	2.17795	2.17818	2.12466	2.12469	2.12466	2.12467	2.12466	0.800391	0.0412909	Gm27445	predicted gene, 27445
ENSMUSG00000053835	6.51058	6.5842	6.61277	6.48543	6.48015	7.65157	7.18424	8.2585	7.94434	7.75707	-0.800391	0.000131814	H2-T24	histocompatibility 2, T region locus 24
ENSMUSG00000063286	7.74794	7.57348	7.59751	7.66328	7.48417	8.66185	8.18289	9.29833	9.17749	8.77254	-0.800391	0.000353391	Gm8995	predicted gene 8995
ENSMUSG00000044362	4.65357	4.6667	4.67104	4.67968	4.67585	4.69066	4.70035	4.69043	4.6996	4.69497	-0.800391	0.000843133	Ccdc89	coiled-coil domain containing 89
ENSMUSG00000042684	6.59534	6.60518	6.56631	6.66262	6.58484	6.82204	6.6898	6.96812	6.92318	6.8402	-0.800391	0.0012536	Npl	N-acetylneuraminate pyruvate lyase
ENSMUSG00000060198	11.5297	11.559	11.4277	11.593	11.5211	11.6466	11.6273	11.7734	11.7054	11.6378	-0.800391	0.0045141	Gm11353	predicted gene 11353
ENSMUSG00000061852	4.03063	4.03973	4.03971	4.04422	4.06233	4.15702	4.07933	4.27859	4.1495	4.1805	-0.800391	0.00484553	Gm7582	predicted gene 7582
ENSMUSG00000079137	7.69137	7.75478	7.56565	7.76831	7.68828	7.81938	7.87256	7.8001	7.85044	7.81993	-0.800391	0.00656158	Rpl27-ps1	ribosomal protein L27, pseudogene 1
ENSMUSG00000004952	5.35402	5.36378	5.37371	5.38347	5.37445	5.38516	5.40653	5.52132	5.47031	5.46501	-0.800391	0.0123583	Rasa4	RAS p21 protein activator 4
ENSMUSG00000028416	10.8085	10.8528	10.8123	10.8318	10.8478	10.8933	10.8586	10.9594	10.8768	10.8772	-0.800391	0.0130288	Bag1	BCL2-associated athanogene 1
ENSMUSG00000078942	7.46485	7.62895	7.72628	7.74675	7.69472	8.40689	8.0569	8.62104	8.83621	8.7649	-0.806644	0.000356263	Naip6	NLR family, apoptosis inhibitory protein 6
ENSMUSG00000082926	11.7416	11.7628	11.6567	11.7748	11.8232	11.9173	11.886	11.9705	11.8713	11.8996	-0.806644	0.0012333	Gm8172	predicted pseudogene 8172
ENSMUSG00000059751	11.0998	11.1686	11.0247	11.1049	11.1422	11.2439	11.2472	11.3398	11.2182	11.2559	-0.806644	0.00137352	Rps3a3	ribosomal protein S3A3
ENSMUSG00000086841	9.10173	9.15972	9.26676	9.30537	9.22094	9.45288	9.33163	9.43418	9.58936	9.50635	-0.806644	0.00200315	2410006H16Rik	RIKEN cDNA 2410006H16 gene
ENSMUSG00000062611	12.4881	12.5148	12.4253	12.534	12.5418	12.5994	12.6018	12.6477	12.5787	12.6117	-0.806644	0.00204669	Rps3a2	ribosomal protein S3A2
ENSMUSG00000083161	0.654736	0.658983	0.654733	0.658975	0.654738	0.667211	0.667326	0.671312	0.658914	0.667219	-0.806644	0.00237969	Gm11427	predicted gene 11427
ENSMUSG00000078851	7.01361	6.95017	7.00252	6.97822	6.98594	7.06	7.07504	7.03649	7.02653	7.03359	-0.806644	0.00284724	H2aw	H2A.W histone
ENSMUSG00000070372	9.00585	9.0217	9.00488	9.04381	8.95723	9.10261	9.06014	9.04951	9.10493	9.10331	-0.806644	0.00322445	Capza1	capping protein (actin filament) muscle Z-line, alpha 1
ENSMUSG00000020638	8.28588	8.29705	8.34193	8.30534	8.31987	8.9852	8.61365	9.9922	9.32789	9.34816	-0.806644	0.0032973	Cmpk2	cytidine monophosphate (UMP-CMP) kinase 2, mitochondrial
ENSMUSG00000085342	11.317	11.3578	11.2013	11.3589	11.3827	11.4598	11.4771	11.475	11.4099	11.4958	-0.806644	0.00425485	Gm12254	predicted gene 12254
ENSMUSG00000085498	3.10569	3.08607	3.1056	3.08998	3.09401	3.11263	3.11681	3.13123	3.10898	3.12766	-0.806644	0.00430959	Gm14023	predicted gene 14023
ENSMUSG00000022668	7.89292	7.89822	7.92602	7.91813	7.92234	7.96228	8.01068	7.93686	8.00543	8.05998	-0.806644	0.00562564	Gtpbp8	GTP-binding protein 8 (putative)
ENSMUSG00000083320	5.69988	5.736	5.67769	5.76098	5.71602	5.85165	5.7491	5.85556	5.77239	5.8564	-0.806644	0.00683046	Gm13935	predicted gene 13935
ENSMUSG00000081473	9.14442	9.16806	9.11292	9.00194	9.00503	9.42389	9.22542	9.22823	9.18893	9.29006	-0.806644	0.00926893	Gm4853	predicted pseudogene 4853
ENSMUSG00000022367	3.97629	3.98026	3.98429	3.98828	3.98044	3.99519	3.99188	4.01072	4.01895	3.99127	-0.806644	0.0107553	Has2	hyaluronan synthase 2
ENSMUSG00000060073	8.44746	8.47284	8.55405	8.53761	8.47328	8.5595	8.54902	8.55758	8.55329	8.55513	-0.806644	0.0233727	Psma3	proteasome subunit alpha 3
ENSMUSG00000086420	2.93294	2.91349	2.92515	2.92898	2.9096	2.95101	2.93642	2.95092	2.92098	2.9436	-0.806644	0.0324016	Gm8865	predicted gene 8865
ENSMUSG00000060636	11.3418	11.2593	11.2037	11.2929	11.2252	11.5454	11.491	11.4876	11.4879	11.4989	-0.812897	2.12423e-05	Rpl35a	ribosomal protein L35A
ENSMUSG00000093378	6.66867	6.54146	6.57721	6.74488	6.56489	7.50581	7.20546	7.93188	7.87798	7.57876	-0.812897	8.68225e-05	Gm20663	predicted gene 20663
ENSMUSG00000000278	7.1605	7.12652	7.14479	7.18072	7.12862	7.23535	7.2378	7.26763	7.25496	7.20561	-0.812897	0.000233069	Scpep1	serine carboxypeptidase 1
ENSMUSG00000030966	6.52344	6.50094	6.52907	6.52855	6.52398	7.26366	6.97224	8.00105	7.57636	7.48893	-0.812897	0.000576424	Trim21	tripartite motif-containing 21
ENSMUSG00000027366	7.68726	7.61808	7.68884	7.62085	7.59184	7.77091	7.72804	7.82172	7.80588	7.76788	-0.812897	0.000668807	Sppl2a	signal peptide peptidase like 2A
ENSMUSG00000037580	4.8704	4.90739	4.89813	4.89801	4.87996	4.93175	4.9376	4.98678	4.95407	4.95355	-0.812897	0.000737695	Gch1	GTP cyclohydrolase 1
ENSMUSG00000066487	9.98356	9.925	9.86573	9.93822	9.92405	10.059	10.0143	10.0813	10.03	10.0368	-0.812897	0.000751855	Gm5786	predicted pseudogene 5786
ENSMUSG00000092243	6.62585	6.66761	6.57251	6.66666	6.44943	7.56649	7.09375	8.42659	8.09043	7.89253	-0.812897	0.000762944	Gm7030	predicted gene 7030
ENSMUSG00000029605	5.64972	5.64922	5.6742	5.67396	5.65839	6.37883	5.96753	6.99148	6.71069	6.62023	-0.812897	0.000970141	Oas1b	2'-5' oligoadenylate synthetase 1B
ENSMUSG00000035352	6.42606	6.34255	6.42439	6.43272	6.4087	7.9456	7.18651	9.73006	8.95172	8.73379	-0.812897	0.00132496	Ccl12	chemokine (C-C motif) ligand 12
ENSMUSG00000026535	5.61059	5.61008	5.65469	5.6456	5.61992	6.37106	5.92347	7.19957	6.99412	6.61406	-0.812897	0.00233714	Ifi202b	interferon activated gene 202B
ENSMUSG00000049401	8.81365	8.89644	8.89355	8.86546	8.8637	9.2302	8.98428	9.61212	9.40176	9.32911	-0.812897	0.00271659	Ogfr	opioid growth factor receptor
ENSMUSG00000032468	8.03113	8.00542	8.06514	8.04777	8.04213	8.06891	8.10645	8.14518	8.12294	8.07912	-0.812897	0.00477242	Armc8	armadillo repeat containing 8
ENSMUSG00000024066	4.81857	4.8332	4.81332	4.82319	4.80862	4.89245	4.88925	5.09654	4.99682	4.95857	-0.812897	0.0050649	Xdh	xanthine dehydrogenase
ENSMUSG00000079419	5.00687	5.03117	5.00042	5.01272	4.98818	5.24965	5.06001	5.55661	5.5444	5.39005	-0.812897	0.00564559	Ms4a6c	membrane-spanning 4-domains, subfamily A, member 6C
ENSMUSG00000029304	10.6863	10.6716	10.6093	10.6725	10.6632	10.6964	10.7556	10.8131	10.7189	10.7735	-0.812897	0.00589956	Spp1	secreted phosphoprotein 1
ENSMUSG00000021039	9.74847	9.72889	9.79017	9.80532	9.77936	9.84722	9.84538	9.82949	9.83617	9.79344	-0.812897	0.00788154	Snw1	SNW domain containing 1
ENSMUSG00000024981	8.21873	8.29914	8.26253	8.31231	8.2813	8.36218	8.3292	8.50237	8.43366	8.36003	-0.812897	0.00840347	Acsl5	acyl-CoA synthetase long-chain family member 5
ENSMUSG00000063388	4.15555	4.16037	4.16036	4.16033	4.15557	4.2852	4.16498	4.49758	4.36227	4.33028	-0.812897	0.0138093	BC023105	cDNA sequence BC023105
ENSMUSG00000026238	12.3337	12.2902	12.1195	12.3701	12.3518	12.4232	12.4166	12.4062	12.4013	12.3758	-0.812897	0.0418429	Ptma	prothymosin alpha
ENSMUSG00000064215	8.98033	9.0808	8.98206	9.04789	9.04408	10.9307	10.5382	10.5945	10.8137	10.8917	-0.81915	2.64486e-08	Ifi27	interferon, alpha-inducible protein 27
ENSMUSG00000086347	6.39148	6.32277	6.40475	6.29879	6.26131	7.00128	6.8343	7.91977	7.43635	7.52276	-0.81915	0.000872172	Gm11626	predicted gene 11626
ENSMUSG00000063889	5.93114	5.90985	5.89396	5.94011	5.90036	5.98397	5.96785	6.01629	5.97564	5.95995	-0.81915	0.00107627	Crem	cAMP responsive element modulator
ENSMUSG00000085838	10.3517	10.3051	10.2952	10.3472	10.3405	10.3873	10.3914	10.4002	10.3733	10.4007	-0.81915	0.00111895	Chn1os1	chimerin 1, opposite strand 1
ENSMUSG00000033308	5.37789	5.37264	5.35797	5.36749	5.35871	5.39257	5.38998	5.40601	5.38403	5.38805	-0.81915	0.0015919	Dpyd	dihydropyrimidine dehydrogenase
ENSMUSG00000001786	7.53448	7.56534	7.57685	7.57209	7.5394	7.59072	7.58671	7.60846	7.60922	7.59898	-0.81915	0.0029817	Fbxo7	F-box protein 7
ENSMUSG00000025626	7.04101	7.0255	7.07166	7.03863	7.01319	7.10087	7.11161	7.08636	7.07666	7.07009	-0.81915	0.00335857	Phf6	PHD finger protein 6
ENSMUSG00000022309	6.71914	6.75294	6.74272	6.68638	6.72475	6.79591	6.81071	6.89369	6.77915	6.8056	-0.81915	0.0039586	Angpt1	angiopoietin 1
ENSMUSG00000084846	6.31839	6.30117	6.30092	6.31685	6.27468	6.42269	6.36686	6.64274	6.47693	6.52556	-0.81915	0.00478928	A730011C13Rik	RIKEN cDNA A730011C13 gene
ENSMUSG00000058900	5.38491	5.41379	5.38437	5.41825	5.39989	5.44744	5.42161	5.4191	5.43444	5.43837	-0.81915	0.00674175	Rsl1	regulator of sex limited protein 1
ENSMUSG00000040774	9.11556	9.08426	9.16493	9.14165	9.1224	9.1981	9.19817	9.14763	9.1864	9.20408	-0.81915	0.00682676	Cept1	choline/ethanolaminephosphotransferase 1
ENSMUSG00000008682	10.431	10.4444	10.2801	10.5186	10.4195	10.5886	10.5639	10.6253	10.5545	10.51	-0.81915	0.00846607	Rpl10	ribosomal protein L10
ENSMUSG00000082935	9.41693	9.37745	9.41221	9.38054	9.34122	9.43503	9.52066	9.4298	9.43782	9.47213	-0.81915	0.0100682	Gm7658	predicted gene 7658
ENSMUSG00000074342	3.4708	3.47074	3.47869	3.47866	3.4668	3.50127	3.48236	3.52373	3.54258	3.49748	-0.81915	0.0101191	I830077J02Rik	RIKEN cDNA I830077J02 gene
ENSMUSG00000039682	9.46132	9.57273	9.58071	9.59252	9.56468	9.63803	9.58932	9.84146	9.75811	9.667	-0.81915	0.0219137	Lap3	leucine aminopeptidase 3
ENSMUSG00000024231	8.69056	8.72426	8.76089	8.71786	8.64719	8.82726	8.77128	8.76146	8.75383	8.73676	-0.81915	0.034575	Cul2	cullin 2
ENSMUSG00000027360	3.29801	3.29402	3.29791	3.29787	3.29413	3.3011	3.30534	3.30864	3.30509	3.30875	-0.825403	0.000542141	Hdc	histidine decarboxylase
ENSMUSG00000091649	5.82264	5.8763	5.84917	5.85787	5.83216	6.7664	6.30762	7.53923	7.41563	7.03419	-0.825403	0.000811521	Phf11b	PHD finger protein 11B
ENSMUSG00000027078	6.27796	6.24511	6.32328	6.33802	6.31738	7.13789	6.68145	7.89147	7.55354	7.40584	-0.825403	0.000975378	Ube2l6	ubiquitin-conjugating enzyme E2L 6
ENSMUSG00000092550	6.95812	6.94992	6.91557	6.9754	6.85522	8.07359	7.46641	9.16412	8.7186	8.53956	-0.825403	0.0010199	Gm20496	predicted gene 20496
ENSMUSG00000073402	6.48071	6.69517	6.52352	6.48623	6.42007	7.33333	6.81381	8.04304	7.88426	7.6742	-0.825403	0.00176883	Gm8909	predicted gene 8909
ENSMUSG00000063605	4.35255	4.35658	4.34809	4.34802	4.33986	4.38765	4.36006	4.38744	4.36779	4.37968	-0.825403	0.00207241	Ccdc102a	coiled-coil domain containing 102A
ENSMUSG00000024338	6.18214	6.18118	6.15543	6.19722	6.14849	7.04219	6.47444	8.04541	7.78307	7.48718	-0.825403	0.00266861	Psmb8	proteasome (prosome, macropain) subunit, beta type 8 (large multifunctional peptidase 7)
ENSMUSG00000035248	8.02847	8.07094	8.14233	8.11245	8.07386	8.20939	8.15742	8.35672	8.31623	8.23948	-0.825403	0.00316518	Tut7	terminal uridylyl transferase 7
ENSMUSG00000020611	8.78168	8.77476	8.8774	8.82573	8.82628	8.87844	8.8993	8.95471	8.8973	8.94336	-0.825403	0.00328545	Gna13	guanine nucleotide binding protein, alpha 13
ENSMUSG00000068674	11.0086	10.9642	10.7347	11.0249	10.9775	11.1837	11.1213	11.1857	11.1533	11.3089	-0.825403	0.00381225	Gm10247	predicted gene 10247
ENSMUSG00000002308	7.12545	7.20723	7.18423	7.20613	7.17306	7.28111	7.23688	7.2588	7.27547	7.21317	-0.825403	0.00538918	Cd320	CD320 antigen
ENSMUSG00000026355	6.29948	6.34786	6.4102	6.3841	6.37572	6.45195	6.41192	6.54387	6.53325	6.46667	-0.825403	0.00545577	Mcm6	minichromosome maintenance complex component 6
ENSMUSG00000036986	4.99934	4.98898	4.98891	5.01382	4.97912	5.08246	5.04206	5.28307	5.14075	5.11835	-0.825403	0.00988508	Pml	promyelocytic leukemia
ENSMUSG00000016559	10.3139	10.3241	10.3723	10.3641	10.354	10.3937	10.3754	10.4508	10.5335	10.5478	-0.825403	0.0146924	H3f3b	H3.3 histone B
ENSMUSG00000070730	8.85942	8.84163	8.85428	8.87077	8.86051	8.87941	8.91083	8.97382	8.88561	8.89912	-0.825403	0.0174789	Rmdn3	regulator of microtubule dynamics 3
ENSMUSG00000090707	4.15086	4.15487	4.14651	4.15889	4.15092	4.19753	4.15843	4.18953	4.15802	4.20148	-0.825403	0.018698	Gm8237	predicted gene 8237
ENSMUSG00000029500	8.71898	8.6854	8.73973	8.78018	8.65909	8.77451	8.8047	8.80356	8.71175	8.85355	-0.825403	0.04845	Pgam5	phosphoglycerate mutase family member 5
ENSMUSG00000034379	6.65826	6.65715	6.67184	6.68122	6.63333	6.72549	6.73072	6.70557	6.74619	6.70215	-0.831656	0.000679709	Wdr5b	WD repeat domain 5B
ENSMUSG00000037826	8.39062	8.35686	8.42987	8.37552	8.3802	8.49286	8.47372	8.55896	8.46262	8.49608	-0.831656	0.000692796	Ppm1k	protein phosphatase 1K (PP2C domain containing)
ENSMUSG00000008892	10.9313	10.9952	10.9713	11.0266	11.0268	11.0775	11.0642	11.0852	11.0528	11.0919	-0.831656	0.00250127	Vdac3	voltage-dependent anion channel 3
ENSMUSG00000042353	4.91605	4.92043	4.9387	4.93857	4.93924	4.97161	4.95558	4.9713	4.94134	4.97171	-0.831656	0.00397146	Frem3	Fras1 related extracellular matrix protein 3
ENSMUSG00000041645	10.423	10.4341	10.4725	10.5038	10.4837	10.582	10.5275	10.7598	10.6217	10.6534	-0.831656	0.00415996	Ddx24	DEAD (Asp-Glu-Ala-Asp) box polypeptide 24
ENSMUSG00000033799	7.31303	7.32899	7.35009	7.31034	7.26434	7.38765	7.37413	7.40249	7.37814	7.35076	-0.831656	0.00421705	Tasor2	transcription activation suppressor family member 2
ENSMUSG00000036249	7.31319	7.32128	7.34468	7.395	7.3475	7.60748	7.43478	8.07744	7.78578	7.85139	-0.831656	0.00607372	Rbm43	RNA binding motif protein 43
ENSMUSG00000040528	4.20773	4.2162	4.2289	4.24138	4.20778	4.2442	4.2491	4.26423	4.3155	4.2764	-0.831656	0.0085979	Milr1	mast cell immunoglobulin like receptor 1
ENSMUSG00000090592	5.02401	5.03818	5.03809	5.07083	4.96401	5.13875	5.15352	5.13835	5.02188	5.09536	-0.831656	0.0239651	Gm17571	predicted gene, 17571
ENSMUSG00000057667	7.29279	7.25537	7.29963	7.34638	7.29794	7.30907	7.35844	7.35829	7.32894	7.39279	-0.831656	0.0363013	Bloc1s3	biogenesis of lysosomal organelles complex-1, subunit 3
ENSMUSG00000030107	6.85112	6.8654	6.87282	6.88773	6.86771	9.59309	8.57398	10.6114	10.1271	10.0949	-0.837909	2.90537e-05	Usp18	ubiquitin specific peptidase 18
ENSMUSG00000034459	7.05055	7.01174	7.05576	7.08405	7.02912	9.97864	8.90288	11.1875	10.6513	10.5316	-0.837909	3.47086e-05	Ifit1	interferon-induced protein with tetratricopeptide repeats 1
ENSMUSG00000028657	10.2474	10.2888	10.2927	10.2758	10.2816	10.3434	10.3199	10.3498	10.3279	10.3468	-0.837909	0.000291948	Ppt1	palmitoyl-protein thioesterase 1
ENSMUSG00000083482	6.15683	6.22001	6.12249	6.16094	6.1238	6.24851	6.36212	6.33404	6.27963	6.41542	-0.837909	0.00110299	Gm14706	predicted gene 14706
ENSMUSG00000073409	6.67739	6.73075	6.68351	6.69076	6.61324	8.22516	7.26957	9.30227	9.29789	8.74525	-0.837909	0.00112283	H2-Q6	histocompatibility 2, Q region locus 6
ENSMUSG00000081512	6.85504	6.76865	6.89973	6.9161	6.83785	7.24944	7.05567	7.89791	7.67168	7.53847	-0.837909	0.00330398	Gm15821	predicted gene 15821
ENSMUSG00000027951	8.57482	8.67906	8.63888	8.64038	8.57057	8.76572	8.68999	8.97072	8.82682	8.817	-0.837909	0.00508126	Adar	adenosine deaminase, RNA-specific
ENSMUSG00000062582	11.6447	11.6571	11.4882	11.5928	11.4784	11.7477	11.7401	11.6768	11.7155	11.719	-0.837909	0.00603265	Rpl30-ps8	ribosomal protein L30, pseudogene 8
ENSMUSG00000005846	9.20886	9.26154	9.24334	9.27187	9.21362	9.29284	9.26289	9.30401	9.29878	9.31836	-0.837909	0.00726677	Rsl1d1	ribosomal L1 domain containing 1
ENSMUSG00000063875	5.9503	5.95467	5.88135	5.95415	5.90387	5.99311	5.96704	6.00678	5.97497	6.00767	-0.837909	0.00780651	Rps6-ps1	ribosomal protein S6, pseudogene 1
ENSMUSG00000020376	10.7647	10.6825	10.7418	10.7662	10.7532	10.8014	10.8016	10.7667	10.7737	10.7913	-0.837909	0.0288217	Rnf130	ring finger protein 130
ENSMUSG00000032519	7.81582	7.76905	7.84619	7.86673	7.8167	7.87368	7.87861	7.85809	7.83828	7.91518	-0.837909	0.0436943	Slc25a38	solute carrier family 25, member 38
ENSMUSG00000030188	5.86563	5.81815	5.8648	5.87465	5.84011	5.90907	5.91702	5.90362	5.91512	5.93313	-0.844162	0.000592143	Magohb	mago homolog B, exon junction complex core component
ENSMUSG00000091313	3.72751	3.71138	3.71136	3.69913	3.69517	3.76098	3.73871	3.75706	3.73056	3.74966	-0.844162	0.00135153	Fth-ps2	ferritin heavy chain, pseudogene 2
ENSMUSG00000058558	9.57577	9.55578	9.55507	9.61992	9.59139	9.70978	9.64556	9.68166	9.63475	9.65946	-0.844162	0.0013747	Rpl5	ribosomal protein L5
ENSMUSG00000073490	2.34861	2.34861	2.35251	2.3525	2.34862	2.37138	2.35632	2.40806	2.39746	2.40096	-0.844162	0.00593987	Ifi207	interferon activated gene 207
ENSMUSG00000037152	7.93749	7.92858	7.91033	7.95842	7.90294	8.04288	8.02921	7.94577	7.9712	8.04029	-0.844162	0.00778138	Ndufc1	NADH:ubiquinone oxidoreductase subunit C1
ENSMUSG00000078349	5.98999	6.08282	6.06565	6.08786	6.07828	6.18801	6.16098	6.52868	6.27243	6.35258	-0.844162	0.00819085	AW011738	expressed sequence AW011738
ENSMUSG00000019890	8.49091	8.62966	8.65895	8.69443	8.72081	8.80316	8.79135	8.78365	8.76291	8.76408	-0.844162	0.00835957	Nts	neurotensin
ENSMUSG00000025130	10.8491	10.7986	10.8552	10.8796	10.8497	10.9237	10.916	10.9331	10.913	10.8601	-0.844162	0.00909839	P4hb	prolyl 4-hydroxylase, beta polypeptide
ENSMUSG00000022026	2.54179	2.53011	2.54559	2.5494	2.53794	2.56766	2.56431	2.55273	2.54911	2.54903	-0.844162	0.0163321	Olfm4	olfactomedin 4
ENSMUSG00000020952	9.34532	9.34291	9.41063	9.41743	9.3746	9.45466	9.4335	9.41113	9.42226	9.42331	-0.844162	0.0189669	Scfd1	Sec1 family domain containing 1
ENSMUSG00000037686	5.7941	5.78849	5.73721	5.73695	5.72235	5.81266	5.80097	5.89084	5.79435	5.80803	-0.844162	0.021487	Aspg	asparaginase
ENSMUSG00000052430	7.19021	7.22499	7.22456	7.25478	7.22271	7.24779	7.28456	7.27214	7.23303	7.25256	-0.844162	0.035634	Bmpr1b	bone morphogenetic protein receptor, type 1B
ENSMUSG00000046999	5.83457	5.80839	5.82361	5.84351	5.8041	5.84364	5.90444	5.89125	5.81471	5.88261	-0.844162	0.0404423	1110032F04Rik	RIKEN cDNA 1110032F04 gene
ENSMUSG00000015733	9.72018	9.73752	9.71964	9.74482	9.73331	9.88277	9.83387	9.86315	9.83909	9.84729	-0.850415	2.11904e-06	Capza2	capping protein (actin filament) muscle Z-line, alpha 2
ENSMUSG00000040483	6.06882	6.08379	6.13727	6.09876	6.06918	6.95939	6.57194	7.27267	7.13661	7.11038	-0.850415	6.34961e-05	Xaf1	XIAP associated factor 1
ENSMUSG00000067212	6.69806	6.72699	6.71907	6.77765	6.70635	7.97101	7.22986	9.02504	8.77583	8.55157	-0.850415	0.00115773	H2-T23	histocompatibility 2, T region locus 23
ENSMUSG00000021371	6.05584	6.05511	6.07052	6.07018	6.04032	6.1098	6.09339	6.1713	6.1642	6.13921	-0.850415	0.0013653	Mcur1	mitochondrial calcium uniporter regulator 1
ENSMUSG00000072620	5.75924	5.76756	5.83689	5.78478	5.75953	6.60079	6.16457	7.39115	7.18214	6.72658	-0.850415	0.00146724	Slfn2	schlafen 2
ENSMUSG00000000355	9.20517	9.15141	9.17483	9.15525	9.14928	9.24283	9.27906	9.21123	9.22457	9.27071	-0.850415	0.00155446	Mcts1	malignant T cell amplified sequence 1
ENSMUSG00000021290	12.4412	12.4197	12.4039	12.449	12.4136	12.5735	12.6206	12.4616	12.5158	12.5783	-0.850415	0.00261608	Atp5mpl	ATP synthase membrane subunit 6.8PL
ENSMUSG00000037321	5.89171	5.88286	5.92305	5.89865	5.87561	6.47658	6.1601	7.29072	7.084	6.85519	-0.850415	0.00262239	Tap1	transporter 1, ATP-binding cassette, sub-family B (MDR/TAP)
ENSMUSG00000078945	8.8087	8.68375	9.03473	8.96897	8.63133	9.63132	9.06998	10.4259	10.28	9.8989	-0.850415	0.00359774	Naip2	NLR family, apoptosis inhibitory protein 2
ENSMUSG00000014226	10.1649	10.1633	10.0948	10.1654	10.1244	10.2857	10.2656	10.3204	10.2299	10.1677	-0.850415	0.00564646	Cacybp	calcyclin binding protein
ENSMUSG00000066629	10.6324	10.7641	10.5743	10.7998	10.6834	10.921	10.846	10.8772	10.8264	10.8187	-0.850415	0.00625549	Rpl36-ps3	ribosomal protein L36, pseudogene 3
ENSMUSG00000081476	9.02234	9.03995	9.0373	8.9775	8.94697	9.08989	9.09103	9.14993	9.06566	9.04485	-0.850415	0.0110793	Itpa-ps1	inosine triphosphatase (nucleoside triphosphate pyrophosphatase) pseudogene 1
ENSMUSG00000066632	12.7424	12.7528	12.7435	12.7621	12.7335	12.7989	12.7874	12.7637	12.7688	12.7559	-0.850415	0.0167073	Pgk1-rs7	phosphoglycerate kinase-1, related sequence-7
ENSMUSG00000089803	10.798	10.8836	10.8137	10.9176	10.867	10.9404	10.8903	10.9593	10.8887	10.9272	-0.850415	0.0374502	Gm10171	predicted gene 10171
ENSMUSG00000031490	4.65708	4.67549	4.68459	4.68904	4.66185	4.68735	4.69734	4.86243	4.7402	4.76488	-0.850415	0.042918	Eif4ebp1	eukaryotic translation initiation factor 4E binding protein 1
ENSMUSG00000034560	8.91097	8.86531	8.90801	8.84363	8.81468	8.99005	8.97053	8.97414	8.94597	8.96285	-0.856668	0.00101251	Washc4	WASH complex subunit 4
ENSMUSG00000086866	3.77329	3.77766	3.78202	3.77763	3.7733	3.85204	3.82837	3.95701	3.89526	3.92116	-0.856668	0.00117789	4930512H18Rik	RIKEN cDNA 4930512H18 gene
ENSMUSG00000014769	11.765	11.7565	11.7063	11.8088	11.7609	11.8517	11.8351	11.8488	11.8254	11.8388	-0.856668	0.0014564	Psmb1	proteasome (prosome, macropain) subunit, beta type 1
ENSMUSG00000021377	8.62869	8.58373	8.54419	8.57954	8.5401	8.67333	8.6451	8.65958	8.6367	8.65029	-0.856668	0.00197039	Dek	DEK proto-oncogene (DNA binding)
ENSMUSG00000074516	9.82485	9.77832	9.73601	9.76748	9.68646	9.85483	9.85302	9.97463	9.8486	9.96244	-0.856668	0.00510363	Gm10709	predicted gene 10709
ENSMUSG00000024018	7.6326	7.69508	7.72172	7.72473	7.70942	7.84527	7.72311	7.91398	7.81719	7.88317	-0.856668	0.0052842	Ccdc167	coiled-coil domain containing 167
ENSMUSG00000039004	5.58669	5.59118	5.596	5.61541	5.59194	5.6257	5.60402	5.62994	5.61711	5.63061	-0.856668	0.00730493	Bmp6	bone morphogenetic protein 6
ENSMUSG00000097026	6.07527	6.11059	6.11036	6.08438	6.07037	6.12409	6.1177	6.18104	6.13044	6.15358	-0.856668	0.00758757
ENSMUSG00000031353	9.43516	9.47934	9.48168	9.46987	9.42521	9.51142	9.53988	9.52092	9.45739	9.50187	-0.856668	0.0288825	Rbbp7	retinoblastoma binding protein 7, chromatin remodeling factor
ENSMUSG00000062931	8.31095	8.23323	8.27853	8.33065	8.27917	8.46719	8.50478	8.33598	8.31289	8.33277	-0.856668	0.0411699	Zfp938	zinc finger protein 938
ENSMUSG00000028015	7.88369	7.90355	7.94196	7.94108	7.84377	8.08698	7.98656	8.03506	8.06875	8.05957	-0.862921	0.000455208	Ctso	cathepsin O
ENSMUSG00000030707	8.0865	8.13122	8.16303	8.17485	8.10433	8.33129	8.22147	8.45627	8.45182	8.30953	-0.862921	0.00165541	Coro1a	coronin, actin binding protein 1A
ENSMUSG00000038213	5.89269	5.91472	5.90328	5.91983	5.86985	6.04031	5.97207	6.24605	6.22376	6.14422	-0.862921	0.00290949	Tapbpl	TAP binding protein-like
ENSMUSG00000027995	5.84374	5.86271	5.87538	5.91281	5.8571	6.08943	5.93525	6.6062	6.39399	6.38022	-0.862921	0.00900852	Tlr2	toll-like receptor 2
ENSMUSG00000034575	7.85539	7.87951	7.88996	7.9036	7.87861	7.9797	7.94737	8.30329	8.13232	8.10821	-0.862921	0.0102737	Tent4a	terminal nucleotidyltransferase 4A
ENSMUSG00000024472	8.61233	8.65019	8.70512	8.65593	8.63357	8.72915	8.67831	8.75878	8.67229	8.70677	-0.862921	0.0322897	Dcp2	decapping mRNA 2
ENSMUSG00000080021	8.94166	8.8314	8.87587	8.93764	8.85301	9.06791	9.16255	9.11762	9.0588	9.10398	-0.869175	7.77467e-05	Gm5915	predicted pseudogene 5915
ENSMUSG00000027901	4.51553	4.51102	4.51526	4.51944	4.50698	4.52205	4.54393	4.53848	4.53082	4.53048	-0.869175	0.00193312	Dennd2d	DENN/MADD domain containing 2D
ENSMUSG00000032602	7.81549	7.89819	7.91534	7.90389	7.90809	8.02064	7.96708	7.98986	7.95516	7.98559	-0.869175	0.00217908	Slc25a20	solute carrier family 25 (mitochondrial carnitine/acylcarnitine translocase), member 20
ENSMUSG00000066116	11.9793	11.988	11.8076	11.9839	11.9381	12.0897	12.0775	12.0708	12.059	12.1294	-0.869175	0.00379407	Gm10154	predicted gene 10154
ENSMUSG00000054509	5.00747	5.02124	5.02579	5.021	5.00287	5.03689	5.02927	5.08922	5.06866	5.08112	-0.869175	0.00736561	Parp4	poly (ADP-ribose) polymerase family, member 4
ENSMUSG00000029552	5.56297	5.55229	5.5674	5.61645	5.54786	5.61705	5.60028	5.67189	5.60848	5.64068	-0.869175	0.0114379	Tes	testis derived transcript
ENSMUSG00000020151	5.96923	5.989	5.98371	5.99855	5.99005	6.03224	6.00632	6.00239	5.99441	6.00326	-0.869175	0.0277937	Ptprr	protein tyrosine phosphatase, receptor type, R
ENSMUSG00000040374	8.78014	8.69694	8.83596	8.82383	8.78813	8.91754	8.89262	8.83986	8.80858	8.84038	-0.869175	0.0443249	Pex2	peroxisomal biogenesis factor 2
ENSMUSG00000032002	9.64021	9.66806	9.61594	9.66621	9.61462	9.73693	9.77702	9.72582	9.704	9.69114	-0.875428	0.00185036	Dcun1d5	DCN1, defective in cullin neddylation 1, domain containing 5 (S. cerevisiae)
ENSMUSG00000063268	5.62366	5.63026	5.63714	5.64389	5.59518	6.00971	5.75472	6.56384	6.29059	6.20762	-0.875428	0.00416529	Parp10	poly (ADP-ribose) polymerase family, member 10
ENSMUSG00000024601	8.87888	8.98905	8.97613	8.93548	8.91712	8.99602	9.07248	9.02735	9.01401	9.06833	-0.875428	0.00488461	Isoc1	isochorismatase domain containing 1
ENSMUSG00000031513	9.36249	9.36502	9.43008	9.36814	9.36034	9.45521	9.43095	9.41944	9.39772	9.46795	-0.875428	0.0141456	Leprotl1	leptin receptor overlapping transcript-like 1
ENSMUSG00000027639	5.35976	5.36478	5.37003	5.38048	5.35451	5.43851	5.40014	5.69442	5.6037	5.53298	-0.875428	0.014237	Samhd1	SAM domain and HD domain, 1
ENSMUSG00000027429	7.50229	7.52956	7.54129	7.54859	7.53204	7.58313	7.54347	7.62715	7.5429	7.59135	-0.875428	0.0296005	Sec23b	SEC23 homolog B, COPII coat complex component
ENSMUSG00000071662	10.1754	10.267	10.2654	10.2698	10.2671	10.3956	10.3624	10.3494	10.3493	10.3515	-0.881681	0.000558065	Polr2g	polymerase (RNA) II (DNA directed) polypeptide G
ENSMUSG00000057561	8.53028	8.57257	8.54072	8.56321	8.54455	8.68393	8.68222	8.69355	8.59637	8.62757	-0.881681	0.000836062	Eif1a	eukaryotic translation initiation factor 1A
ENSMUSG00000080848	12.3928	12.4489	12.3295	12.4749	12.4231	12.5355	12.5488	12.5556	12.5227	12.5643	-0.881681	0.00101659	Gm9385	predicted pseudogene 9385
ENSMUSG00000004936	10.2018	10.2101	10.297	10.2523	10.208	10.3204	10.3124	10.3707	10.3355	10.3788	-0.881681	0.00123771	Map2k1	mitogen-activated protein kinase kinase 1
ENSMUSG00000025538	7.21231	7.22885	7.15951	7.24109	7.21302	7.29843	7.31368	7.28027	7.25435	7.27784	-0.881681	0.00259019	Sumf2	sulfatase modifying factor 2
ENSMUSG00000040549	9.8174	9.79866	9.82037	9.79175	9.78463	9.83806	9.84213	9.82864	9.82321	9.83281	-0.881681	0.00453638	Ckap5	cytoskeleton associated protein 5
ENSMUSG00000000562	3.8891	3.91377	3.90556	3.91774	3.89747	3.94049	3.92539	3.98579	3.94078	3.9483	-0.881681	0.00515689	Adora3	adenosine A3 receptor
ENSMUSG00000030647	8.74411	8.8046	8.81974	8.78923	8.77577	8.93956	8.93572	8.83279	8.83447	8.87416	-0.887934	0.00681714	Ndufc2	NADH:ubiquinone oxidoreductase subunit C2
ENSMUSG00000030654	11.5227	11.5657	11.5877	11.5895	11.5514	11.6959	11.6572	11.6649	11.6835	11.7131	-0.894187	7.24589e-05	Arl6ip1	ADP-ribosylation factor-like 6 interacting protein 1
ENSMUSG00000060519	6.4222	6.45058	6.55559	6.49987	6.41525	7.10284	6.81539	8.02017	7.4915	7.52459	-0.894187	0.0020889	Tor3a	torsin family 3, member A
ENSMUSG00000030659	7.11893	7.13628	7.1312	7.1899	7.10534	7.20089	7.27568	7.27986	7.22518	7.20134	-0.894187	0.00217359	Nucb2	nucleobindin 2
ENSMUSG00000073980	4.9885	4.9883	4.99934	5.02646	4.95446	5.16334	5.10783	5.44374	5.23581	5.26058	-0.894187	0.00260273	Gm9574	predicted gene 9574
ENSMUSG00000063800	6.9759	7.01316	7.03164	7.05421	6.9863	7.05752	7.09508	7.13083	7.08242	7.0759	-0.894187	0.00377302	Prpf38a	PRP38 pre-mRNA processing factor 38 (yeast) domain containing A
ENSMUSG00000028245	7.79711	7.84736	7.86133	7.88902	7.81309	7.90962	7.90084	8.01005	7.9334	7.95731	-0.894187	0.00437793	Nsmaf	neutral sphingomyelinase (N-SMase) activation associated factor
ENSMUSG00000047965	11.964	12.03	11.9697	12.0912	11.9227	12.0963	12.1367	12.2128	12.1043	12.0973	-0.894187	0.00657702	Rpl9-ps7	ribosomal protein L9, pseudogene 7
ENSMUSG00000069008	12.769	12.7801	12.7721	12.7849	12.756	12.8281	12.8119	12.7905	12.7977	12.7853	-0.894187	0.0111595	Gm5537	predicted gene 5537
ENSMUSG00000052192	11.803	11.8046	11.5287	11.8344	11.7845	11.9805	11.9505	11.905	11.8758	12.0066	-0.894187	0.0134883	Gm5963	predicted pseudogene 5963
ENSMUSG00000065738	7.52882	7.66976	7.67719	7.79	7.31942	8.05218	7.72894	7.98758	7.81871	7.88436	-0.894187	0.0172747	Gm24494	predicted gene, 24494
ENSMUSG00000022076	6.96446	7.04253	7.07537	7.12075	7.11483	7.14991	7.15639	7.21644	7.12157	7.14598	-0.894187	0.0199611	Klhl1	kelch-like 1
ENSMUSG00000093914	5.15968	5.27082	5.16997	5.19595	5.15444	5.50695	5.33838	5.29034	5.24399	5.29088	-0.894187	0.0214227	Gm22166	predicted gene, 22166
ENSMUSG00000027170	9.19153	9.20187	9.19938	9.24803	9.17612	9.29125	9.30203	9.22971	9.20972	9.2498	-0.90044	0.0377322	Eif3m	eukaryotic translation initiation factor 3, subunit M
ENSMUSG00000086782	7.02432	7.07586	7.05648	7.07953	7.0732	7.13721	7.28216	7.18791	7.13088	7.14646	-0.906693	0.00490549	E130102H24Rik	RIKEN cDNA E130102H24 gene
ENSMUSG00000026192	7.70843	7.65589	7.71758	7.73187	7.70928	7.73327	7.77429	7.81403	7.72532	7.74486	-0.906693	0.0318644	Atic	5-aminoimidazole-4-carboxamide ribonucleotide formyltransferase/IMP cyclohydrolase
ENSMUSG00000028963	8.58815	8.50269	8.62636	8.5947	8.50033	8.83079	8.72291	8.94864	8.78271	8.91992	-0.912946	0.00047714	Uts2	urotensin 2
ENSMUSG00000097479	10.4513	10.5507	10.4842	10.5112	10.4823	10.5954	10.5729	10.5709	10.5583	10.577	-0.919199	0.00211513
ENSMUSG00000025915	6.67297	6.71747	6.75149	6.71163	6.69907	6.82119	6.77128	6.76959	6.76806	6.78036	-0.919199	0.00226006	Sgk3	serum/glucocorticoid regulated kinase 3
ENSMUSG00000025630	11.2441	11.223	11.2441	11.2942	11.2415	11.2952	11.3396	11.3269	11.2607	11.3304	-0.919199	0.0115666	Hprt	hypoxanthine guanine phosphoribosyl transferase
ENSMUSG00000029405	10.8023	10.8778	10.85	10.8808	10.8003	10.9354	10.9141	10.9313	10.9177	10.928	-0.925452	0.00172275	G3bp2	GTPase activating protein (SH3 domain) binding protein 2
ENSMUSG00000030104	7.23026	7.19647	7.20071	7.24125	7.1655	7.34161	7.32367	7.45789	7.32365	7.33796	-0.931705	0.000810044	Edem1	ER degradation enhancer, mannosidase alpha-like 1
ENSMUSG00000002728	13.0159	13.0192	13.0117	13.0405	13.0041	13.1596	13.1261	13.1745	13.0417	13.125	-0.931705	0.00200511	Naa20	N(alpha)-acetyltransferase 20, NatB catalytic subunit
ENSMUSG00000060450	11.0237	11.0373	11.0663	11.0856	11.0417	11.0903	11.1005	11.1088	11.0876	11.153	-0.931705	0.00783749	Rnf14	ring finger protein 14
ENSMUSG00000021737	9.80071	9.82576	9.82131	9.88797	9.82076	9.92211	9.88856	9.93114	9.84972	9.9058	-0.931705	0.0108755	Psmd6	proteasome (prosome, macropain) 26S subunit, non-ATPase, 6
ENSMUSG00000026484	7.49868	7.52625	7.52989	7.56165	7.5037	7.64893	7.6456	7.59066	7.58746	7.6383	-0.956717	0.000534617	Rnf2	ring finger protein 2
ENSMUSG00000046186	4.95	4.94971	4.96346	4.97694	4.94079	4.9922	5.00254	4.99626	4.97955	4.98791	-0.956717	0.0013811	Cd109	CD109 antigen

## Sheet: CNS vs Marvinbryantia on day 7
Supplemental Table 4. Pattern matching between the abundance of Marvinbryantia and CNS transcriptome on day 7 (133 genes)
						T cell receptors	Immunoglobulins	Others
rownames	Day 7 Control-1	Day 7 Control-2	Day 7 Control-3	Day 7 Control-4	Day 7 Control-5	Day 7 TMEV-1	Day 7 TMEV-2	Day 7 TMEV-3	Day 7 TMEV-4	Day 7 TMEV-5	r	P	Symbol	Name
ENSMUSG00000062154	0.220273	0.229868	0.220276	0.229825	0.220275	0.229379	0.247623	0.238575	0.247432	0.22955	0.90629	0.0150015	Tex33	testis expressed 33
ENSMUSG00000017929	7.90199	7.98763	7.89787	7.93191	7.94737	8.02837	8.11193	8.08426	8.17275	7.9665	0.904656	0.00717985	B4galt5	UDP-Gal:betaGlcNAc beta 1,4-galactosyltransferase, polypeptide 5
ENSMUSG00000026580	0.526206	0.535811	0.52621	0.526207	0.526209	0.544363	0.553574	0.553535	0.571013	0.535485	0.898424	0.00538073	Selp	selectin, platelet
ENSMUSG00000050592	5.05579	5.15246	5.12906	5.09695	5.07298	5.15314	5.23829	5.15551	5.22281	5.14351	0.889551	0.0156928	Fam78a	family with sequence similarity 78, member A
ENSMUSG00000097214	0.524768	0.534373	0.524772	0.524769	0.524771	0.533873	0.552137	0.561013	0.569577	0.534048	0.88675	0.0133091	Gm19791	predicted gene, 19791
ENSMUSG00000095315	4.7708	4.92377	4.8164	4.78018	4.85892	4.96173	5.00612	4.90545	5.07488	4.83607	0.885854	0.0340844	Gm10130	predicted gene 10130
ENSMUSG00000061533	4.4798	4.50566	4.47201	4.46307	4.48865	4.50397	4.52145	4.52882	4.55008	4.47517	0.884827	0.0473515	Cep128	centrosomal protein 128
ENSMUSG00000039356	7.42451	7.44141	7.41871	7.44246	7.37391	7.43325	7.50747	7.45161	7.51704	7.44237	0.880894	0.0473382	Exosc2	exosome component 2
ENSMUSG00000082073	1.70603	1.70605	1.70604	1.70603	1.70604	1.7059	1.79849	1.79836	1.84837	1.70595	0.880711	0.0493594	Gm13114	predicted gene 13114
ENSMUSG00000082174	1.24011	1.25929	1.24012	1.24011	1.24011	1.24002	1.30285	1.25847	1.31934	1.28576	0.87958	0.0367536	Gm14877	predicted gene 14877
ENSMUSG00000019487	5.64382	5.69654	5.70993	5.68078	5.66686	5.70588	5.75521	5.75464	5.81927	5.70563	0.878496	0.0207823	Trip10	thyroid hormone receptor interactor 10
ENSMUSG00000053338	2.48916	2.50828	2.46985	2.46983	2.48922	2.51524	2.60044	2.56754	2.59158	2.53391	0.87735	0.00269928	Tarm1	T cell-interacting, activating receptor on myeloid cells 1
ENSMUSG00000027079	6.31904	6.38216	6.28915	6.20011	6.24915	6.36816	6.45468	6.41675	6.49139	6.36573	0.877346	0.0102649	Clp1	CLP1, cleavage and polyadenylation factor I subunit
ENSMUSG00000030056	8.32428	8.46928	8.29159	8.34318	8.26282	8.49713	8.6041	8.47304	8.59487	8.4332	0.876473	0.00593624	Isy1	ISY1 splicing factor homolog
ENSMUSG00000034829	0.796215	0.815337	0.805819	0.796217	0.79622	0.823358	0.832564	0.823583	0.832311	0.805504	0.862333	0.00868255	Nxnl1	nucleoredoxin-like 1
ENSMUSG00000029070	6.20613	6.38834	6.17297	6.1576	6.18666	6.37869	6.43673	6.40988	6.46799	6.30823	0.861461	0.00766658	Mxra8	matrix-remodelling associated 8
ENSMUSG00000029135	5.41698	5.51379	5.37873	5.41736	5.37042	5.53608	5.55247	5.5195	5.59888	5.45357	0.860794	0.0118937	Fosl2	fos-like antigen 2
ENSMUSG00000039879	7.92177	7.96108	7.95615	7.92637	7.91361	7.99	8.02343	7.98455	8.0202	7.94356	0.85778	0.0115356	Heca	hdc homolog, cell cycle regulator
ENSMUSG00000030144	2.19986	2.21923	2.19987	2.19986	2.19987	2.26259	2.32985	2.25435	2.32105	2.25485	0.856416	0.0015811	Clec4d	C-type lectin domain family 4, member d
ENSMUSG00000052143	3.765	3.80718	3.74333	3.77571	3.80698	3.89624	4.00509	4.02012	4.18356	3.89882	0.85602	0.00343814	Gm9869	predicted gene 9869
ENSMUSG00000076870	3.39253	3.3926	3.39258	3.39255	3.39257	3.58617	3.76068	3.59628	3.82005	3.3922	0.855929	0.0130779	Trdj1	T cell receptor delta joining 1
ENSMUSG00000064147	1.12037	1.12048	1.11094	1.11091	1.12043	1.11952	1.12877	1.12873	1.13748	1.11986	0.85495	0.0359603	Rab44	RAB44, member RAS oncogene family
ENSMUSG00000037868	3.65783	3.79379	3.65805	3.61773	3.658	3.79353	3.79519	3.77059	3.86271	3.72943	0.854799	0.0158965	Egr2	early growth response 2
ENSMUSG00000094016	0.838414	0.838422	0.838419	0.838416	0.838418	0.838348	0.89233	0.892255	0.900541	0.838374	0.852968	0.0411295	Trav15-1-dv6-1	T cell receptor alpha variable 15-1-DV6-1
ENSMUSG00000049410	-0.37304	-0.373036	-0.373037	-0.373039	-0.373038	-0.363941	-0.354744	-0.363863	-0.345934	-0.363776	0.852146	0.00363546	Zfp683	zinc finger protein 683
ENSMUSG00000041849	1.5913	1.61037	1.60089	1.60084	1.60087	1.61787	1.61822	1.60918	1.64418	1.60944	0.851729	0.0282325	Card6	caspase recruitment domain family, member 6
ENSMUSG00000086795	-0.20954	-0.209536	-0.209537	-0.209539	-0.209538	-0.209571	-0.173333	-0.200361	-0.182421	-0.200273	0.850646	0.0390759	Gm11579	predicted gene 11579
ENSMUSG00000095079	1.05685	1.05686	1.05686	1.05685	1.05686	1.06596	1.10209	1.10202	1.12755	1.0845	0.845099	0.00481684	Igha	immunoglobulin heavy constant alpha
ENSMUSG00000022938	-0.062182	-0.0621775	-0.0621789	-0.0621809	-0.0621797	-0.0530823	-0.0438767	-0.0530034	-0.0174754	-0.0529146	0.842451	0.0300686	Fam3b	family with sequence similarity 3, member B
ENSMUSG00000097289	3.84916	3.84071	3.85849	3.83119	3.86722	3.88666	3.95147	3.89601	3.96513	3.85511	0.842068	0.0214542
ENSMUSG00000098327	3.36805	3.36812	3.3681	3.36807	3.36809	3.50405	3.64642	3.51412	3.77804	3.53321	0.841104	0.00248177	Mir7087	microRNA 7087
ENSMUSG00000071172	9.26323	9.38709	9.16571	9.15332	9.22674	9.3558	9.4612	9.44799	9.47884	9.35797	0.840879	0.006506	Srsf3	serine and arginine-rich splicing factor 3
ENSMUSG00000076754	1.04595	1.04596	1.04595	1.04595	1.04595	1.07311	1.12556	1.07333	1.10815	1.0459	0.840785	0.0239076	Trgv2	T cell receptor gamma variable 2
ENSMUSG00000045761	3.94307	3.95247	3.94355	3.95189	3.93467	3.96232	3.96373	3.95528	3.9868	3.94819	0.84023	0.0375825	Togaram2	TOG array regulator of axonemal microtubules 2
ENSMUSG00000079709	9.03736	9.18975	8.99164	9.03059	9.02815	9.17636	9.25211	9.20072	9.23941	9.15693	0.838736	0.00494464
ENSMUSG00000073455	9.1522	9.24519	9.1161	9.10563	9.05739	9.19461	9.37574	9.29054	9.3222	9.28123	0.837261	0.00646394
ENSMUSG00000004043	4.77041	4.85475	4.82194	4.77929	4.77956	4.90989	4.94056	4.88309	4.9654	4.87797	0.835528	0.00117407	Stat5a	signal transducer and activator of transcription 5A
ENSMUSG00000028293	7.7135	7.76342	7.70097	7.72607	7.72733	7.79707	7.78794	7.79367	7.86841	7.76262	0.835248	0.00617544	Slc35a1	solute carrier family 35 (CMP-sialic acid transporter), member 1
ENSMUSG00000052212	1.58357	1.6028	1.58358	1.58357	1.58358	1.63726	1.62898	1.62892	1.68775	1.60215	0.832005	0.00914485	Cd177	CD177 antigen
ENSMUSG00000059714	8.8971	8.90929	8.88586	8.89197	8.89789	8.97099	9.00603	8.95831	9.00785	8.91368	0.830774	0.00294429	Flot1	flotillin 1
ENSMUSG00000094569	5.03958	5.78769	5.03983	5.03967	5.03977	5.70516	6.13195	5.7351	5.99711	5.78971	0.830359	0.00398571	Trbd2	T cell receptor beta, D region 2
ENSMUSG00000051969	-1.58425	-1.58424	-1.58424	-1.58425	-1.58424	-1.58438	-1.57864	-1.57865	-1.57867	-1.58433	0.830064	0.0453443	Tlr11	toll-like receptor 11
ENSMUSG00000079705	-1.58425	-1.58424	-1.58424	-1.58425	-1.58424	-1.58438	-1.57864	-1.57865	-1.57867	-1.58433	0.830064	0.0453443	Ssxb1	synovial sarcoma, X member B1
ENSMUSG00000084992	-1.58425	-1.58424	-1.58424	-1.58425	-1.58424	-1.58438	-1.57864	-1.57865	-1.57867	-1.58433	0.830064	0.0453443	Gm13842	predicted gene 13842
ENSMUSG00000087175	-1.58425	-1.58424	-1.58424	-1.58425	-1.58424	-1.58438	-1.57864	-1.57865	-1.57867	-1.58433	0.830064	0.0453443	Gm15133	predicted gene 15133
ENSMUSG00000079625	-0.787679	-0.787677	-0.787678	-0.787679	-0.787678	-0.7877	-0.769395	-0.769421	-0.769523	-0.787692	0.829704	0.040225	Tm4sf19	transmembrane 4 L six family member 19
ENSMUSG00000003226	9.19076	9.23091	9.15592	9.11303	9.19018	9.2337	9.27092	9.27098	9.30967	9.23084	0.82906	0.0074618	Ranbp2	RAN binding protein 2
ENSMUSG00000091082	4.73907	4.75647	4.7641	4.73933	4.73141	4.76121	4.77863	4.76307	4.80646	4.77285	0.828762	0.0175045
ENSMUSG00000025348	7.51502	7.55546	7.44148	7.46999	7.40046	7.53646	7.56679	7.5694	7.62286	7.50687	0.828415	0.0358451	Itga7	integrin alpha 7
ENSMUSG00000043719	2.70561	2.7243	2.68698	2.70567	2.6774	2.73834	2.74766	2.72162	2.76376	2.72222	0.827722	0.0094673	Col6a6	collagen, type VI, alpha 6
ENSMUSG00000092265	2.4427	2.46311	2.44272	2.44271	2.44272	2.51762	2.52733	2.51823	2.67267	2.50976	0.827679	0.0113329	Gm5682	predicted gene 5682
ENSMUSG00000053819	7.86355	7.94186	7.91637	7.87546	7.86956	7.9453	7.94727	7.95247	7.97915	7.90084	0.826663	0.031166	Camk2d	calcium/calmodulin-dependent protein kinase II, delta
ENSMUSG00000044341	11.1255	11.1319	11.1505	11.1099	11.1213	11.1922	11.2264	11.1785	11.2397	11.1429	0.825975	0.00627117
ENSMUSG00000085109	1.76082	1.79851	1.76086	1.77037	1.7704	1.77847	1.78777	1.80542	1.81378	1.78806	0.825781	0.0446501	Gm15356	predicted gene 15356
ENSMUSG00000053935	4.99551	5.03646	5.02822	5.01184	5.01221	5.02381	5.06321	5.07	5.08253	5.05809	0.825171	0.00788182
ENSMUSG00000027510	4.11027	4.12856	4.1018	4.08343	4.05572	4.17851	4.21865	4.20323	4.24639	4.16564	0.82462	0.00050176	Rbm38	RNA binding motif protein 38
ENSMUSG00000028284	7.9205	7.98668	7.92723	7.875	7.92292	7.97605	8.00037	7.9672	8.04014	7.99456	0.823354	0.0131632	Map3k7	mitogen-activated protein kinase kinase kinase 7
ENSMUSG00000017747	6.51591	6.62165	6.56492	6.52854	6.52339	6.6199	6.65098	6.61421	6.63163	6.55979	0.823052	0.031867	Ghdc	GH3 domain containing
ENSMUSG00000080717	6.67102	6.82782	6.72911	6.63251	6.68531	6.94203	7.11041	7.07745	7.09748	6.91076	0.821872	0.000347532	B230307C23Rik	RIKEN cDNA B230307C23 gene
ENSMUSG00000079111	8.64826	8.68803	8.63955	8.60145	8.68772	8.70782	8.81056	8.80908	8.81557	8.72563	0.821087	0.00288382	Kdelr2	KDEL (Lys-Asp-Glu-Leu) endoplasmic reticulum protein retention receptor 2
ENSMUSG00000088015	3.91507	4.15071	4.04573	3.9151	3.91512	4.11645	4.13451	4.13422	4.30605	4.15209	0.820536	0.0158589	Mir1932	microRNA 1932
ENSMUSG00000048126	3.626	3.66148	3.60838	3.58049	3.6083	3.64682	3.65631	3.64782	3.68762	3.64895	0.820309	0.0298143	Col6a3	collagen, type VI, alpha 3
ENSMUSG00000078238	6.11335	6.06093	5.89803	5.9465	6.06682	6.10652	6.34302	6.36202	6.43385	6.11447	0.820126	0.0120225	Gm12854	predicted gene 12854
ENSMUSG00000024913	4.48532	4.50297	4.48599	4.4686	4.48582	4.51727	4.51141	4.52669	4.56298	4.505	0.819731	0.00989532	Lrp5	low density lipoprotein receptor-related protein 5
ENSMUSG00000036552	8.24088	8.38252	8.23192	8.21704	8.26796	8.37027	8.43589	8.40412	8.41647	8.36033	0.817576	0.00440259	Ermard	ER membrane associated RNA degradation
ENSMUSG00000095332	5.05398	5.11764	5.0629	5.0462	5.03839	5.07428	5.14244	5.18299	5.161	5.11607	0.817572	0.0159155	Gm9821	predicted gene 9821
ENSMUSG00000035725	6.11573	6.1507	6.12397	6.12287	6.12355	6.20043	6.1993	6.19861	6.25211	6.1733	0.816882	0.000614683	Prkx	protein kinase, X-linked
ENSMUSG00000099017	3.18991	3.18997	3.18995	3.18992	3.18994	3.18942	3.46363	3.56909	3.58836	3.18961	0.816528	0.0450213	Mir7058	microRNA 7058
ENSMUSG00000076499	3.63432	3.6344	3.63437	3.63434	3.63436	3.88888	4.09445	3.79543	4.07236	3.7493	0.815311	0.00365578	Trbv31	T cell receptor beta, variable 31
ENSMUSG00000076918	3.14212	3.14218	3.14216	3.14213	3.14215	3.30886	3.31927	3.31904	3.61911	3.14184	0.814517	0.0323084	Traj11	T cell receptor alpha joining 11
ENSMUSG00000023852	6.91404	6.95306	6.84685	6.87801	6.92609	6.96007	6.98042	6.97948	7.02552	6.93763	0.814004	0.014817	Chd1	chromodomain helicase DNA binding protein 1
ENSMUSG00000092455	3.10407	3.09521	3.03758	3.06673	3.09504	3.10988	3.20933	3.11049	3.20823	3.14576	0.813625	0.0162086	Gm20456	predicted gene 20456
ENSMUSG00000037533	7.51758	7.58657	7.49511	7.50174	7.48582	7.56328	7.59733	7.6073	7.6282	7.59601	0.812894	0.00467668	Rapgef6	Rap guanine nucleotide exchange factor (GEF) 6
ENSMUSG00000071256	6.51633	6.5789	6.60649	6.59947	6.51779	6.63887	6.68512	6.65395	6.73841	6.59527	0.812548	0.0128671	Zfp213	zinc finger protein 213
ENSMUSG00000031167	7.89359	8.1402	7.74066	7.7777	7.9112	8.18524	8.21623	8.27071	8.41496	8.13524	0.81215	0.00322203	Rbm3	RNA binding motif (RNP1, RRM) protein 3
ENSMUSG00000076481	0.690663	0.690671	0.690668	0.690665	0.690667	0.71778	0.744529	0.718003	0.735493	0.690627	0.811688	0.0106	Trbv30	T cell receptor beta, variable 30
ENSMUSG00000029687	6.21682	6.27576	6.20556	6.26147	6.21165	6.29251	6.29163	6.31358	6.3489	6.2482	0.810963	0.0178146	Ezh2	enhancer of zeste 2 polycomb repressive complex 2 subunit
ENSMUSG00000020919	7.73127	7.78834	7.76841	7.64435	7.69442	7.85084	7.89766	7.8039	7.90409	7.78352	0.810815	0.00854201	Stat5b	signal transducer and activator of transcription 5B
ENSMUSG00000020427	6.82756	6.87691	6.7501	6.79847	6.74956	7.14782	7.22912	7.19743	7.31032	6.86271	0.807577	0.00243178	Igfbp3	insulin-like growth factor binding protein 3
ENSMUSG00000076496	4.8397	4.84016	4.84001	4.83981	4.83993	5.34517	6.16074	6.15969	6.29697	5.41722	0.806758	0.000950113	Trbj2-5	T cell receptor beta joining 2-5
ENSMUSG00000002825	6.98517	7.03857	7.03741	6.9549	6.91292	7.04368	7.09081	7.07647	7.11634	7.03665	0.806359	0.0154388	Qtrt1	queuine tRNA-ribosyltransferase catalytic subunit 1
ENSMUSG00000066224	-1.02005	-1.02003	-1.02004	-1.02005	-1.02004	-1.02021	-1.01106	-1.01107	-1.00214	-1.01099	0.805397	0.0139783	Arid3c	AT rich interactive domain 3C (BRIGHT-like)
ENSMUSG00000027569	7.21474	7.21387	7.23134	7.23422	7.19777	7.2206	7.31308	7.3202	7.3361	7.25947	0.805008	0.0132612	Mrgbp	MRG/MORF4L binding protein
ENSMUSG00000030761	3.55305	3.57137	3.55341	3.53506	3.52596	3.59097	3.59221	3.58374	3.60754	3.5679	0.804729	0.00401634	Myo7a	myosin VIIA
ENSMUSG00000029528	5.90635	5.94236	5.90093	5.85025	5.90747	6.00824	6.00077	5.96975	6.04947	5.91601	0.803673	0.0112384	Pxn	paxillin
ENSMUSG00000037913	2.77591	2.79531	2.78566	2.76616	2.79522	2.87194	2.91349	2.89736	2.92033	2.80348	0.803496	0.00211736	Tmem156	transmembrane protein 156
ENSMUSG00000034255	5.99061	6.05995	5.99212	6.0049	5.99175	6.09947	6.13309	6.15498	6.14664	6.06492	0.803134	0.000771493	Arhgap27	Rho GTPase activating protein 27
ENSMUSG00000032612	9.53678	9.51279	9.51538	9.508	9.45337	9.58809	9.6262	9.61247	9.71396	9.58044	0.80257	0.00259648	Usp4	ubiquitin specific peptidase 4 (proto-oncogene)
ENSMUSG00000021773	7.12353	7.14186	7.16457	7.16288	7.1106	7.17304	7.24894	7.22257	7.26442	7.203	0.802428	0.00297073	Comtd1	catechol-O-methyltransferase domain containing 1
ENSMUSG00000027864	7.20933	7.31844	7.23101	7.22455	7.16205	7.32474	7.32771	7.38674	7.40923	7.29967	0.802066	0.00618823	Ptgfrn	prostaglandin F2 receptor negative regulator
ENSMUSG00000065405	1.75202	1.75204	1.75204	1.75203	1.75203	1.7519	1.86526	1.86511	1.84826	1.75195	0.800575	0.0412832	Mir30a	microRNA 30a
ENSMUSG00000022477	11.6288	11.5294	11.577	11.6211	11.5823	11.4986	11.4437	11.4578	11.4743	11.5617	-0.800012	0.00625331	Aco2	aconitase 2, mitochondrial
ENSMUSG00000085379	5.97506	5.93782	6.03886	6.04369	5.96979	5.93727	5.91505	5.91448	5.87852	5.96378	-0.801096	0.0217091	2310058D17Rik	RIKEN cDNA 2310058D17 gene
ENSMUSG00000040133	6.40895	6.31048	6.41092	6.44816	6.43268	6.33479	6.26011	6.31514	6.30634	6.32568	-0.802333	0.00893644	Gpr176	G protein-coupled receptor 176
ENSMUSG00000025216	6.19877	6.16488	6.20057	6.21706	6.1574	6.17189	6.07686	6.12735	6.08035	6.10619	-0.803099	0.00688055	Lbx1	ladybird homeobox 1
ENSMUSG00000020570	7.80772	7.7689	7.80374	7.81584	7.84485	7.73913	7.71026	7.68636	7.69693	7.80663	-0.803603	0.011852	Sypl	synaptophysin-like protein
ENSMUSG00000041552	6.99329	7.06496	7.07777	7.08531	7.10453	7.02738	6.90969	6.96534	6.90526	7.0343	-0.806831	0.0204327	Ptchd1	patched domain containing 1
ENSMUSG00000026258	2.95263	2.94393	2.97079	2.97934	3.02194	2.95801	2.87699	2.92334	2.91404	2.95067	-0.806913	0.0383738	Snorc	secondary ossification center associated regulator of chondrocyte maturation
ENSMUSG00000050675	3.7235	3.70714	3.71552	3.71519	3.7154	3.67571	3.668	3.68513	3.6586	3.6947	-0.807646	0.000454643	Gp1ba	glycoprotein 1b, alpha polypeptide
ENSMUSG00000025584	8.06754	7.97105	7.96286	8.0065	8.06094	7.91157	7.80687	7.77922	7.78963	7.96621	-0.81038	0.00545507	Pde8a	phosphodiesterase 8A
ENSMUSG00000004032	11.1749	11.0593	11.2307	11.2693	11.2132	10.9664	10.9922	10.9709	10.883	11.1787	-0.811395	0.0134873	Gstm5	glutathione S-transferase, mu 5
ENSMUSG00000042938	9.50799	9.47203	9.5122	9.54864	9.50968	9.39491	9.35328	9.36139	9.3107	9.41456	-0.812736	0.000167292	Gm14117	predicted gene 14117
ENSMUSG00000040729	6.70333	6.66335	6.72122	6.72492	6.73608	6.64071	6.62433	6.63452	6.5867	6.63423	-0.812741	0.000687594	Cep126	centrosomal protein 126
ENSMUSG00000055305	6.55417	6.50559	6.5837	6.55488	6.60454	6.49671	6.49042	6.54009	6.46345	6.54516	-0.81441	0.0471942	Zfp93	zinc finger protein 93
ENSMUSG00000030774	11.3517	11.2711	11.3471	11.3683	11.3595	11.2556	11.2356	11.2627	11.2496	11.319	-0.814552	0.0105888	Pak1	p21 (RAC1) activated kinase 1
ENSMUSG00000049612	9.79068	9.77672	9.79377	9.92084	9.86129	9.71811	9.63486	9.65241	9.58162	9.71514	-0.816051	0.00204889	Omg	oligodendrocyte myelin glycoprotein
ENSMUSG00000069255	7.49479	7.44113	7.48554	7.48771	7.5168	7.44125	7.40718	7.38909	7.40607	7.4626	-0.817009	0.00787461	Dusp22	dual specificity phosphatase 22
ENSMUSG00000055945	9.83375	9.66268	9.88799	9.83038	9.98728	9.62104	9.60987	9.5753	9.49855	9.76989	-0.818751	0.011256	Prr18	proline rich 18
ENSMUSG00000051359	15.0521	14.9227	14.9827	15.0673	15.06	14.8698	14.8801	14.8718	14.7893	14.9374	-0.819394	0.00384419	Ncald	neurocalcin delta
ENSMUSG00000005982	13.1598	13.1	13.1343	13.1023	13.1446	13.0641	13.046	13.0469	13.0093	13.0903	-0.821768	0.00246324	Naa60	N(alpha)-acetyltransferase 60, NatF catalytic subunit
ENSMUSG00000039891	3.80865	3.77552	3.7753	3.77498	3.80908	3.76937	3.74496	3.75343	3.72683	3.76303	-0.822359	0.0100648	Txlnb	taxilin beta
ENSMUSG00000043219	7.25073	7.21454	7.27072	7.31914	7.23955	7.18893	7.10235	7.07157	7.07782	7.21007	-0.822406	0.00522957	Hoxa6	homeobox A6
ENSMUSG00000050511	6.15814	6.11686	6.14759	6.19461	6.14716	6.12563	6.09913	6.06651	6.06409	6.14579	-0.826865	0.032355	Oprd1	opioid receptor, delta 1
ENSMUSG00000049160	4.37168	4.27472	4.32497	4.3486	4.34096	4.28409	4.27732	4.24315	4.2338	4.33523	-0.827429	0.044736	Tex50	testis expressed 50
ENSMUSG00000097640	2.91356	2.87834	2.91392	2.90493	2.86899	2.87509	2.8488	2.86676	2.8394	2.89381	-0.828676	0.0487219	Gm20033	predicted gene, 20033
ENSMUSG00000032523	8.31081	8.14216	8.34973	8.34203	8.29672	8.21044	8.15658	8.07205	8.08994	8.27502	-0.830696	0.0440268	Hhatl	hedgehog acyltransferase-like
ENSMUSG00000014813	3.44034	3.43212	3.43194	3.43169	3.44934	3.42719	3.40202	3.42801	3.41023	3.42892	-0.832753	0.0258965	Stc1	stanniocalcin 1
ENSMUSG00000075217	8.89347	8.67125	8.96635	8.99571	8.80052	8.7143	8.66549	8.71814	8.55557	8.77937	-0.836506	0.0337733	Fads2b	fatty acid desaturase 2B
ENSMUSG00000078670	7.16316	7.11592	7.15667	7.19511	7.12828	7.13294	7.07496	7.04988	7.03635	7.10845	-0.837221	0.0138117	Fam174b	family with sequence similarity 174, member B
ENSMUSG00000041324	5.82583	5.78171	5.82739	5.81989	5.827	5.78227	5.65285	5.73877	5.71592	5.74905	-0.839975	0.0051918	Inhba	inhibin beta-A
ENSMUSG00000043398	6.12166	6.05406	6.18826	6.15233	6.15896	6.06472	6.00409	6.01019	6.0012	6.07871	-0.840992	0.00637131	Gpr135	G protein-coupled receptor 135
ENSMUSG00000003273	9.15036	9.01144	9.22468	9.26208	9.17496	9.06812	8.94448	8.95951	8.97182	9.1273	-0.844592	0.0271844	Car11	carbonic anhydrase 11
ENSMUSG00000051940	8.60475	8.54044	8.55657	8.6204	8.68224	8.4687	8.37132	8.48718	8.37872	8.63027	-0.851144	0.0363109	5031410I06Rik	RIKEN cDNA 5031410I06 gene
ENSMUSG00000099168	5.12173	4.91938	5.16189	5.0669	5.29182	4.94971	4.77944	4.90291	4.76947	4.98497	-0.866853	0.0140054	Gm27717	predicted gene, 27717
ENSMUSG00000032352	7.39157	7.28048	7.35749	7.36399	7.37746	7.28041	7.19716	7.21019	7.19223	7.27994	-0.876619	0.00227029	Lrrc1	leucine rich repeat containing 1
ENSMUSG00000039194	6.8901	6.65882	6.8645	6.87705	6.84473	6.73061	6.6599	6.6591	6.60386	6.74619	-0.882355	0.0187099	Rlbp1	retinaldehyde binding protein 1
ENSMUSG00000024871	3.12993	3.08585	3.11279	3.12136	3.12152	3.09994	3.07427	3.0919	3.0649	3.0837	-0.885071	0.0127543	Doc2g	double C2, gamma
ENSMUSG00000097617	5.65021	5.62464	5.65161	5.65069	5.66473	5.65359	5.56119	5.57507	5.55165	5.60636	-0.901118	0.0170716	Gm10687	predicted gene 10687
ENSMUSG00000038180	4.20498	4.18916	4.21386	4.21342	4.19714	4.18143	4.15794	4.19086	4.14	4.19236	-0.909419	0.0242257	Spag4	sperm associated antigen 4
ENSMUSG00000042938	729.81	701.922	730.433	756.949	728.77	688.052	654.781	660.992	634.248	687.643	0.00138067	-0.864996	Gm14117	predicted gene 14117
ENSMUSG00000039194	134.446	88.5495	128.143	130.544	123.891	107.365	92.661	93.2545	84.2167	107.864	0.0352498	-0.876172	Rlbp1	retinaldehyde binding protein 1
ENSMUSG00000032352	177.622	150.622	169.36	170.688	174.01	159.092	138.844	142.194	138.611	156.328	0.0104579	-0.903172	Lrrc1	leucine rich repeat containing 1
ENSMUSG00000024871	12.2254	7.07454	10.2698	11.4613	10.6446	8.60461	5.67634	8.12646	4.58046	7.38048	0.0177535	-0.904654	Doc2g	double C2, gamma

## Sheet: CNS vs Marvinbryantia on day 35
Supplemental Table 4. Pattern matching between the abundance of Marvinbryantia and CNS transcriptome on day 35 (43 genes)
						T cell receptors	Immunoglobulins	Others
rownames	Day 35 Control-1	Day 35 Control-2	Day 35 Control-3	Day 35 Control-4	Day 35 TMEV-1	Day 35 TMEV-2	Day 35 TMEV-3	Day 35 TMEV-4	r	P	Symbol	Name
ENSMUSG00000039476	3.48629	3.48448	3.46194	3.47357	3.49951	3.52438	3.5251	3.60713	0.946878	0.0412979	Prrx2	paired related homeobox 2
ENSMUSG00000052303	0.0843018	0.0842865	0.0842962	0.0842934	0.0958765	0.107967	0.108084	0.131415	0.880981	0.0117777	Mrgpra6	MAS-related GPR, member A6
ENSMUSG00000022496	3.42002	3.38029	3.38092	3.32644	3.43605	3.53801	3.51789	3.66547	0.879905	0.019276	Tnfrsf17	tumor necrosis factor receptor superfamily, member 17
ENSMUSG00000095519	4.33723	4.33375	4.33595	4.33533	5.03532	4.884	6.72862	7.17689	0.875009	0.032086	Ighv1-66	immunoglobulin heavy variable 1-66
ENSMUSG00000095200	3.82062	3.81758	3.81951	3.81896	3.999	5.45473	4.83839	6.71132	0.867014	0.046055	Ighv1-7	immunoglobulin heavy variable V1-7
ENSMUSG00000065444	3.47294	3.47267	3.47284	3.47279	3.50151	3.75789	3.95502	4.0719	0.852065	0.0314062	Mir27a	microRNA 27a
ENSMUSG00000033726	-0.183925	-0.196479	-0.196471	-0.196474	-0.184893	-0.184573	-0.184512	-0.172586	0.845457	0.0362438	Emx1	empty spiracles homeobox 1
ENSMUSG00000095486	0.978197	0.978168	0.978187	0.978181	1.00133	0.978107	1.01382	1.02559	0.840127	0.0400282	Vmn2r22	vomeronasal 2, receptor 22
ENSMUSG00000076577	4.18862	4.1815	4.18601	4.18473	5.29116	7.07127	5.50937	9.11706	0.839348	0.0273775	Igkv8-30	immunoglobulin kappa chain variable 8-30
ENSMUSG00000076555	4.1615	4.16038	4.16109	4.16089	4.45776	4.71959	5.72977	5.81764	0.839315	0.0258585	Igkv4-57-1	immunoglobulin kappa variable 4-57-1
ENSMUSG00000076883	3.3256	3.32536	3.32551	3.32547	3.54463	3.32486	3.69943	3.79339	0.836188	0.0412021	Traj48	T cell receptor alpha joining 48
ENSMUSG00000031493	2.45798	2.4691	2.45767	2.46956	2.4765	2.47835	2.4787	2.50159	0.835657	0.0251981	Ggn	gametogenetin
ENSMUSG00000098766	3.27015	3.26994	3.46285	3.27004	3.49564	3.50099	3.50201	3.87198	0.834827	0.0397429	Mir6386	microRNA 6386
ENSMUSG00000096305	4.00207	4.00162	4.0019	4.24011	4.34031	4.27967	4.65214	4.87453	0.832309	0.0200357	Gm23047	predicted gene, 23047
ENSMUSG00000001249	4.58528	4.5709	4.59442	4.5832	4.60675	4.60359	4.65307	4.66383	0.832225	0.024974	Hpn	hepsin
ENSMUSG00000015843	5.76995	5.77987	5.75849	5.70293	5.80047	5.8208	5.85424	5.89414	0.832021	0.0154357	Rxrg	retinoid X receptor gamma
ENSMUSG00000088661	3.31598	3.50862	3.31591	3.31587	3.51954	3.52446	3.52539	3.77881	0.829438	0.0317814	Gm25334	predicted gene, 25334
ENSMUSG00000067714	2.2251	2.2369	2.24951	2.21231	2.27922	2.24722	2.2817	2.32564	0.826985	0.02659	Lpar5	lysophosphatidic acid receptor 5
ENSMUSG00000083332	3.55102	3.503	3.51582	3.52708	3.56125	3.5439	3.56598	3.59792	0.824451	0.0298813	Gm7599	predicted gene 7599
ENSMUSG00000068957	0.430915	0.44328	0.443416	0.430905	0.453989	0.442824	0.466396	0.478113	0.823392	0.0333095	4930589L23Rik	RIKEN cDNA 4930589L23 gene
ENSMUSG00000087341	5.6653	5.64015	5.71547	5.6246	5.71562	5.78991	5.73804	5.90169	0.822449	0.0348418	0610040F04Rik	RIKEN cDNA 0610040F04 gene
ENSMUSG00000096336	4.49732	4.49241	4.49552	4.49464	6.00159	6.80844	6.3335	8.31411	0.817969	0.00354566	Igkv1-135	immunoglobulin kappa variable 1-135
ENSMUSG00000076580	4.41191	4.40973	4.41111	4.41071	5.28006	5.06483	5.89884	6.19637	0.8168	0.00388975	Igkv8-27	immunoglobulin kappa chain variable 8-27
ENSMUSG00000023993	0.518896	0.518875	0.518888	0.518884	0.541973	0.554215	0.554389	0.577479	0.815858	0.00213148	Treml1	triggering receptor expressed on myeloid cells-like 1
ENSMUSG00000029184	-0.569717	-0.569727	-0.56972	-0.569722	-0.569762	-0.5461	-0.545984	-0.534205	0.815427	0.0321359	Olfr109	olfactory receptor 109
ENSMUSG00000022178	4.34441	4.3523	4.37599	4.35375	4.38107	4.3969	4.43713	4.45733	0.811297	0.0172751	Ajuba	ajuba LIM protein
ENSMUSG00000045094	5.57824	5.6512	5.61222	5.59301	5.63253	5.69983	5.67061	5.77142	0.807523	0.0436827	Arhgef37	Rho guanine nucleotide exchange factor (GEF) 37
ENSMUSG00000076940	3.87127	3.87087	3.87112	3.87105	4.07951	4.2756	4.41674	4.54697	0.806437	0.00376887	Iglv2	immunoglobulin lambda variable 2
ENSMUSG00000021768	1.37363	1.3734	1.36094	1.37351	1.37254	1.39651	1.4197	1.41999	0.802071	0.0350901	Dusp13	dual specificity phosphatase 13
ENSMUSG00000086717	6.30129	6.29947	6.19191	6.13717	6.49952	6.42486	6.44079	6.65487	0.800774	0.00634624	Gm15655	predicted gene 15655
ENSMUSG00000092671	5.01512	5.37029	5.46222	5.17904	5.04573	5.00007	5.0015	4.68001	-0.808643	0.0476299	Gm24103	predicted gene, 24103
ENSMUSG00000036955	8.8196	8.83022	8.85128	8.85973	8.80745	8.81638	8.7502	8.75583	-0.808778	0.0251376	Kifbp	kinesin family binding protein
ENSMUSG00000097272	5.4966	5.48979	5.47678	5.48427	5.48081	5.45828	5.43421	5.41832	-0.821555	0.0347355
ENSMUSG00000046387	6.95838	6.85454	6.89163	6.9788	6.81634	6.84103	6.82079	6.65363	-0.83184	0.0383869	Pcdhb17	protocadherin beta 17
ENSMUSG00000063894	6.56731	6.60951	6.6664	6.63976	6.58156	6.57351	6.54402	6.50646	-0.835661	0.0436752	Zkscan8	zinc finger with KRAB and SCAN domains 8
ENSMUSG00000089756	6.12003	6.09629	6.07917	6.12971	6.04851	6.03975	6.06504	5.93969	-0.836686	0.0347753	Zfp966	zinc finger protein 966
ENSMUSG00000097842	5.25488	5.21402	5.19114	5.19908	5.16519	5.13849	5.09267	5.00125	-0.84638	0.0245315	9330104G04Rik	RIKEN cDNA 9330104G04 gene
ENSMUSG00000026610	7.23745	7.15086	7.24272	7.25528	7.16986	7.14442	7.08289	7.01708	-0.847976	0.0297961	Esrrg	estrogen-related receptor gamma
ENSMUSG00000022064	7.31527	7.30683	7.32032	7.28769	7.27567	7.2827	7.26688	7.21423	-0.866696	0.0318987	Pibf1	progesterone immunomodulatory binding factor 1
ENSMUSG00000020653	5.27034	5.31911	5.34061	5.31306	5.27854	5.27932	5.26307	5.21796	-0.867185	0.0479147	Klf11	Kruppel-like factor 11
ENSMUSG00000085261	1.48298	1.48236	1.48275	1.48264	1.48011	1.46933	1.46945	1.45756	-0.878036	0.0257849	Gm13814	predicted gene 13814
ENSMUSG00000086944	4.0572	4.02209	4.02416	4.06549	3.99978	3.96134	3.9621	3.8422	-0.892475	0.0311462	Gm15859	predicted gene 15859
ENSMUSG00000097051	4.35586	4.3519	4.40412	4.39361	4.31756	4.28172	4.27188	4.15598	-0.917237	0.0186751

## Sheet: CNS vs Coprococcus on day 35
Supplemental Table 4. Pattern matching between the abundance of Coprococcus and CNS transcriptome on day 35 (3632 genes)
						T cell receptors	Immunoglobulins	Others
rownames	Day 35 Control-1	Day 35 Control-2	Day 35 Control-3	Day 35 Control-4	Day 35 TMEV-1	Day 35 TMEV-2	Day 35 TMEV-3	Day 35 TMEV-4	r	P	Symbol	Name
ENSMUSG00000071177	3.61848	3.5902	3.61801	3.60431	3.70741	3.85754	4.01603	3.80027	0.992538	0.0107268	Serpina1d	serine (or cysteine) peptidase inhibitor, clade A, member 1D
ENSMUSG00000079015	4.11611	4.12895	4.11556	4.14389	4.29269	4.56538	4.73871	4.41668	0.987989	0.00788689	Serpina1c	serine (or cysteine) peptidase inhibitor, clade A, member 1C
ENSMUSG00000094094	4.3684	4.36016	4.36538	4.3639	5.89675	7.11034	8.59614	7.20807	0.987395	0.00213094	Igkv5-45	immunoglobulin kappa chain variable 5-45
ENSMUSG00000066366	3.73308	3.73196	3.73267	3.74632	3.84957	4.07544	4.19307	3.9438	0.986048	0.00992108	Serpina1a	serine (or cysteine) peptidase inhibitor, clade A, member 1A
ENSMUSG00000028238	3.86733	3.88377	3.86719	3.86712	4.08891	4.47949	4.6359	4.36373	0.985344	0.00406521	Atp6v0d2	ATPase, H+ transporting, lysosomal V0 subunit D2
ENSMUSG00000096568	3.88782	3.88354	3.88625	3.88548	4.89998	5.78136	7.3501	6.0127	0.984132	0.00571898	Ighd2-3	immunoglobulin heavy diversity 2-3
ENSMUSG00000090103	3.86231	3.86189	3.86215	3.86208	4.19408	4.50152	4.73443	4.24838	0.983859	0.00420214	Gm16094	predicted gene 16094
ENSMUSG00000095210	4.43113	4.42337	4.42829	4.42689	6.45364	7.19299	9.37894	7.15459	0.982753	0.0026738	Ighv5-9-1	immunoglobulin heavy variable 5-9-1
ENSMUSG00000029658	1.68804	1.68761	1.68788	1.68781	1.70879	1.72144	1.73303	1.71051	0.982248	0.00158215	Wdr95	WD40 repeat domain 95
ENSMUSG00000016024	4.69528	4.67655	4.6943	4.67766	5.0578	5.52776	5.67633	5.18516	0.981924	0.00340172	Lbp	lipopolysaccharide binding protein
ENSMUSG00000047061	7.32312	7.09445	7.3463	7.29825	7.49378	7.78419	8.05878	7.83168	0.981834	0.0066551	Gm9817	predicted gene 9817
ENSMUSG00000041857	3.0447	3.04454	3.04464	3.04461	3.14457	3.29077	3.35998	3.28266	0.981199	0.00248928	Oosp1	oocyte secreted protein 1
ENSMUSG00000039109	4.53709	4.4749	4.51264	4.51209	4.6422	4.77387	4.80015	4.68093	0.981002	0.00161167	F13a1	coagulation factor XIII, A1 subunit
ENSMUSG00000034412	7.76315	7.68064	7.7311	7.7417	7.81656	7.98221	8.07802	7.85868	0.980861	0.0164206	Tbc1d10a	TBC1 domain family, member 10a
ENSMUSG00000023349	2.43149	2.41792	2.43138	2.43133	2.51253	2.59127	2.63274	2.51592	0.980714	0.00387917	Clec4n	C-type lectin domain family 4, member n
ENSMUSG00000041560	10.0493	10.0416	10.0213	10.0905	10.1088	10.2441	10.3473	10.2105	0.980375	0.0135743	Nop53	NOP53 ribosome biogenesis factor
ENSMUSG00000026712	4.42735	4.43724	4.46342	4.46288	4.51636	4.75555	4.83552	4.67304	0.980263	0.0114255	Mrc1	mannose receptor, C type 1
ENSMUSG00000017697	4.78901	4.75818	4.82886	4.82828	5.09255	5.35092	5.43348	5.27516	0.980209	0.000622233	Ada	adenosine deaminase
ENSMUSG00000073494	1.02338	1.01072	1.0233	1.02326	1.04526	1.05768	1.06928	1.04655	0.980125	0.00171104	Sh2d1b2	SH2 domain containing 1B2
ENSMUSG00000019987	4.97059	4.94378	4.99222	5.01385	5.96476	6.46574	6.88478	6.06272	0.97966	0.00064461	Arg1	arginase, liver
ENSMUSG00000062554	8.52709	8.46168	8.50886	8.4666	8.5876	8.69588	8.84571	8.62985	0.979214	0.0148502	Gm12751	predicted gene 12751
ENSMUSG00000090489	6.739	6.74742	6.72829	6.73291	6.79599	6.86575	6.94869	6.87299	0.979127	0.00535584	Gm17415	predicted gene, 17415
ENSMUSG00000050395	0.873815	0.861171	0.873733	0.861183	0.884311	0.908068	0.919647	0.89695	0.978935	0.00605792	Tnfsf15	tumor necrosis factor (ligand) superfamily, member 15
ENSMUSG00000059326	7.15425	7.06844	7.20541	7.16604	7.48905	7.80152	7.86064	7.55942	0.977577	0.00142211	Csf2ra	colony stimulating factor 2 receptor, alpha, low-affinity (granulocyte-macrophage)
ENSMUSG00000076614	4.61288	4.59855	4.60763	4.60506	8.42802	10.8638	12.2436	10.0675	0.977256	0.000343347	Ighg1	immunoglobulin heavy constant gamma 1 (G1m marker)
ENSMUSG00000036833	6.68394	6.53751	6.6724	6.65528	6.92588	7.1829	7.23334	7.08636	0.976856	0.000803104	Pnpla7	patatin-like phospholipase domain containing 7
ENSMUSG00000023764	6.80344	6.818	6.83803	6.84228	6.8877	6.93485	7.03769	6.93672	0.976181	0.00931276	Sfi1	Sfi1 homolog, spindle assembly associated (yeast)
ENSMUSG00000078915	9.77278	9.38542	9.81115	9.62281	10.0323	10.4341	10.7227	10.4027	0.975909	0.00468429	Hsp25-ps1	heat shock protein 25, pseudogene 1
ENSMUSG00000026573	4.00847	3.94415	3.99255	4.0377	4.15875	4.4747	4.69931	4.22496	0.975827	0.0199603	Xcl1	chemokine (C motif) ligand 1
ENSMUSG00000063450	5.31689	5.28232	5.31474	5.29455	5.35091	5.43516	5.44511	5.38204	0.975582	0.00535302	Syne2	spectrin repeat containing, nuclear envelope 2
ENSMUSG00000063354	2.79917	2.78606	2.82435	2.799	2.90978	2.95445	3.00403	2.91412	0.975416	0.000849781	Slc39a4	solute carrier family 39 (zinc transporter), member 4
ENSMUSG00000002732	5.6169	5.61905	5.63228	5.63983	5.67569	5.71116	5.75136	5.67606	0.975267	0.00653267	Fkbp7	FK506 binding protein 7
ENSMUSG00000003206	4.15739	4.12998	4.15657	4.1436	4.32625	4.44178	4.5089	4.31628	0.975004	0.0017515	Ebi3	Epstein-Barr virus induced gene 3
ENSMUSG00000073420	2.02892	2.02886	2.0289	2.02889	2.08635	2.16373	2.18467	2.09991	0.974932	0.00469581	Btnl5-ps	butyrophilin-like 5, pseudogene
ENSMUSG00000095630	4.36403	4.3498	4.35882	4.35626	6.52264	10.417	12.831	7.3788	0.974818	0.0143619	Igkv6-23	immunoglobulin kappa variable 6-23
ENSMUSG00000030577	4.45459	4.45339	4.45415	4.49408	4.8807	5.58934	5.62577	5.222	0.973948	0.00262518	Cd22	CD22 antigen
ENSMUSG00000038342	5.20228	5.18713	5.19053	5.20892	5.22177	5.28318	5.29349	5.2436	0.973797	0.0112889	Mlxip	MLX interacting protein
ENSMUSG00000021806	4.89338	4.85728	4.84887	4.88048	4.99416	5.08659	5.127	4.99748	0.973535	0.00195075	Nid2	nidogen 2
ENSMUSG00000097092	-0.0587722	-0.058786	-0.0587773	-0.0587798	-0.0472019	-0.0351257	-0.02338	-0.0467559	0.973452	0.0106288	Gm26725	predicted gene, 26725
ENSMUSG00000014554	7.32356	7.29436	7.32378	7.27917	7.38884	7.42922	7.55161	7.44223	0.972733	0.00675176	Dguok	deoxyguanosine kinase
ENSMUSG00000094433	4.54175	4.52959	4.5373	4.53512	7.66152	9.49939	10.9234	9.59335	0.97264	0.000340163	Igkv5-43	immunoglobulin kappa chain variable 5-43
ENSMUSG00000014470	7.68933	7.64773	7.66609	7.6499	7.70635	7.77797	7.79409	7.74387	0.972504	0.0053599	Rnf166	ring finger protein 166
ENSMUSG00000037686	6.17962	5.97695	6.21087	6.13894	6.37705	6.71927	6.76486	6.48953	0.972311	0.00485195	Aspg	asparaginase
ENSMUSG00000043664	3.08645	3.08609	3.09999	3.08625	3.21518	3.31361	3.33438	3.25329	0.9721	0.000471025	Tmem221	transmembrane protein 221
ENSMUSG00000022357	3.02279	3.02189	3.03472	3.04658	3.0526	3.09903	3.11035	3.07826	0.971677	0.00859971	Klhl38	kelch-like 38
ENSMUSG00000024334	3.6016	3.57493	3.5883	3.57502	3.76518	3.96616	4.01176	3.782	0.971659	0.0033868	H2-Oa	histocompatibility 2, O region alpha locus
ENSMUSG00000071644	10.6325	10.6249	10.6214	10.5988	10.658	10.7164	10.7549	10.6989	0.97147	0.00637224	Eef1g	eukaryotic translation elongation factor 1 gamma
ENSMUSG00000079014	4.8247	4.71856	4.80381	4.82312	5.55844	6.08805	6.18382	5.66582	0.970914	0.000447377	Serpina3i	serine (or cysteine) peptidase inhibitor, clade A, member 3I
ENSMUSG00000024236	5.53691	5.50324	5.50731	5.52431	5.53909	5.59099	5.63226	5.56266	0.970856	0.0258141	Svil	supervillin
ENSMUSG00000071178	4.35807	4.31185	4.32801	4.32764	4.47215	4.77609	5.13548	4.60297	0.970773	0.027987	Serpina1b	serine (or cysteine) preptidase inhibitor, clade A, member 1B
ENSMUSG00000076752	3.14619	3.146	3.14612	3.14609	3.22591	3.3824	3.64309	3.41655	0.970573	0.0198536	Trgc2	T cell receptor gamma, constant 2
ENSMUSG00000028327	2.37926	2.3663	2.36635	2.36634	2.43529	2.54255	2.55308	2.46037	0.970376	0.00488743	Stra6l	STRA6-like
ENSMUSG00000040713	8.39269	8.48015	8.41678	8.49139	8.70186	9.12271	9.20639	8.86324	0.970348	0.00434384	Creg1	cellular repressor of E1A-stimulated genes 1
ENSMUSG00000006344	5.44742	5.4422	5.4956	5.45732	5.82423	6.18744	6.244	6.08291	0.970322	0.000556692	Ggt5	gamma-glutamyltransferase 5
ENSMUSG00000037902	9.57307	9.56445	9.53896	9.61069	9.71857	10.1928	10.2394	9.9467	0.970027	0.00975406	Sirpa	signal-regulatory protein alpha
ENSMUSG00000090570	5.40213	5.35561	5.38994	5.40922	5.51196	5.73984	5.72918	5.59314	0.969751	0.00406196	Gm17041	predicted gene 17041
ENSMUSG00000080913	1.15349	1.15346	1.15348	1.15348	1.18803	1.24478	1.24521	1.21237	0.969617	0.00247747	Gm12719	predicted gene 12719
ENSMUSG00000024673	3.25449	3.24115	3.24125	3.24122	3.38804	3.56121	3.59471	3.40384	0.969431	0.00386055	Ms4a1	membrane-spanning 4-domains, subfamily A, member 1
ENSMUSG00000027399	4.65134	4.59176	4.65029	4.64978	5.00388	5.13553	5.34005	4.92716	0.969422	0.00224636	Il1a	interleukin 1 alpha
ENSMUSG00000039062	3.66164	3.66115	3.67619	3.67607	3.83395	4.08456	4.08626	3.97833	0.96941	0.00154798	Anpep	alanyl (membrane) aminopeptidase
ENSMUSG00000066026	7.24956	7.19927	7.15672	7.11434	7.39359	7.89572	7.9727	7.6493	0.9693	0.00648349	Dhrs3	dehydrogenase/reductase (SDR family) member 3
ENSMUSG00000091553	3.3774	3.39025	3.39049	3.47743	3.51414	3.64685	3.72497	3.56157	0.969167	0.00796435	Serpina3e-ps	serine (or cysteine) peptidase inhibitor, clade A, member 3E, pseudogene
ENSMUSG00000085725	3.78844	3.74724	3.74792	3.80038	3.87295	4.0477	4.1434	3.89038	0.969016	0.016774	Gm15873	predicted gene 15873
ENSMUSG00000086494	0.201677	0.201661	0.201671	0.201668	0.21325	0.236937	0.237109	0.225584	0.968982	0.00339234	2210417A02Rik	RIKEN cDNA 2210417A02 gene
ENSMUSG00000031825	5.07555	5.08098	5.06331	5.11345	5.14673	5.21697	5.3301	5.17737	0.968826	0.0176887	Crispld2	cysteine-rich secretory protein LCCL domain containing 2
ENSMUSG00000032245	5.46582	5.40056	5.49218	5.47214	5.60647	5.67107	5.72285	5.60707	0.96811	0.00132569	Cln6	ceroid-lipofuscinosis, neuronal 6
ENSMUSG00000052533	6.11113	6.09456	6.09999	6.12211	6.15114	6.15861	6.21037	6.17134	0.968096	0.00394568	Nup188	nucleoporin 188
ENSMUSG00000054510	2.31965	2.31957	2.31962	2.31961	2.34445	2.49529	2.54722	2.47539	0.967981	0.0147646	Gm14461	predicted gene 14461
ENSMUSG00000026866	2.35422	2.36681	2.35419	2.36694	2.43408	2.52044	2.53106	2.45918	0.967879	0.00186269	Kynu	kynureninase
ENSMUSG00000041449	5.75682	5.44421	5.7118	5.88461	7.34972	8.06903	8.39818	7.59514	0.967846	0.000143124	Serpina3h	serine (or cysteine) peptidase inhibitor, clade A, member 3H
ENSMUSG00000030123	5.46085	5.3997	5.43686	5.43585	5.66817	5.94411	5.93487	5.73266	0.967347	0.00164112	Plxnd1	plexin D1
ENSMUSG00000035273	4.97065	4.93611	5.02633	5.05283	6.23835	7.35836	7.39879	6.58146	0.967333	0.000604308	Hpse	heparanase
ENSMUSG00000016283	5.12153	4.87016	5.57262	4.87483	7.42807	9.20101	9.47024	8.13415	0.966688	0.00047093	H2-M2	histocompatibility 2, M region locus 2
ENSMUSG00000025188	4.90263	4.90889	4.87961	4.94177	4.98756	5.06596	5.10855	5.00839	0.966653	0.00444865	Hps1	HPS1, biogenesis of lysosomal organelles complex 3 subunit 1
ENSMUSG00000015243	7.48318	7.2827	7.42518	7.41656	7.95894	8.4093	8.41675	8.04508	0.966568	0.000725731	Abca1	ATP-binding cassette, sub-family A (ABC1), member 1
ENSMUSG00000024030	8.75684	8.69039	8.72628	8.6598	8.85262	9.08931	9.15905	8.89608	0.966445	0.0091966	Abcg1	ATP binding cassette subfamily G member 1
ENSMUSG00000097147	3.38541	3.37201	3.42179	3.44512	3.46995	3.51541	3.58458	3.50674	0.9661	0.00823407
ENSMUSG00000097416	4.77582	4.73851	4.71786	4.7288	4.78699	4.96861	5.05008	4.96397	0.966	0.0119963	Gm26670	predicted gene, 26670
ENSMUSG00000020387	6.28168	6.19323	6.20694	6.22965	6.30245	6.49613	6.50504	6.41132	0.965698	0.00760548	Jade2	jade family PHD finger 2
ENSMUSG00000090555	3.04994	3.03582	3.07689	3.08992	3.11013	3.27686	3.3356	3.16069	0.965275	0.02522	Gm8893	predicted gene 8893
ENSMUSG00000042328	7.12459	7.12335	7.0728	7.12341	7.22655	7.2955	7.36243	7.23633	0.965194	0.00245852	Hps4	HPS4, biogenesis of lysosomal organelles complex 3 subunit 2
ENSMUSG00000044197	6.28466	6.28309	6.23385	6.2562	6.34063	6.47188	6.50459	6.41575	0.965023	0.00431038	Gpr146	G protein-coupled receptor 146
ENSMUSG00000092116	7.19347	7.29088	7.27595	7.29716	7.62592	8.02059	8.07005	7.73691	0.964846	0.00163794	Gm10320	predicted pseudogene 10320
ENSMUSG00000003134	6.98061	6.91116	6.89203	6.97402	7.16795	7.3244	7.36125	7.18226	0.964619	0.00102658	Tbc1d8	TBC1 domain family, member 8
ENSMUSG00000010048	6.13055	6.08112	6.17446	6.12582	6.17878	6.3327	6.35385	6.26846	0.964598	0.0119796	Ifrd2	interferon-related developmental regulator 2
ENSMUSG00000045362	2.93055	2.93043	2.94348	2.95618	3.09572	3.14881	3.2129	3.06992	0.96435	0.00100769	Tnfrsf26	tumor necrosis factor receptor superfamily, member 26
ENSMUSG00000029070	6.18911	6.155	6.12559	6.21699	6.38821	6.4358	6.57035	6.37223	0.963785	0.00153059	Mxra8	matrix-remodelling associated 8
ENSMUSG00000076864	1.17813	1.17809	1.17811	1.17811	1.18971	1.23647	1.28061	1.21398	0.963621	0.0358311	Trdv1	T cell receptor delta variable 1
ENSMUSG00000096464	4.42577	4.41581	4.42212	4.42033	6.38849	9.20334	9.74253	9.1381	0.963118	0.00143839	Ighv2-2	immunoglobulin heavy variable 2-2
ENSMUSG00000039497	5.97924	5.88662	5.88137	5.96578	6.16462	6.36748	6.4626	6.12843	0.963049	0.00579254	Dse	dermatan sulfate epimerase
ENSMUSG00000098840	2.87536	2.87521	2.8753	2.87528	3.03569	3.21444	3.20647	3.10768	0.963029	0.000794779	Mir7679	microRNA 7679
ENSMUSG00000020057	4.38897	4.43011	4.43148	4.45855	4.70007	4.95075	4.96754	4.82946	0.962989	0.000488188	Dram1	DNA-damage regulated autophagy modulator 1
ENSMUSG00000058905	12.0365	12.0627	12.1331	12.1243	12.2474	12.3198	12.4139	12.3076	0.962943	0.00139685	Gm10051	predicted pseudogene 10051
ENSMUSG00000073854	2.61315	2.61306	2.61312	2.6386	2.6935	2.80043	2.82992	2.69646	0.962877	0.00909204
ENSMUSG00000077744	2.19231	2.19224	2.19229	2.19227	2.22723	2.34798	2.34868	2.29694	0.962792	0.00764323	Gm26343	predicted gene, 26343
ENSMUSG00000005251	3.03075	3.04364	3.0828	3.06991	3.08973	3.20306	3.30206	3.15059	0.962596	0.0317891	Ripk4	receptor-interacting serine-threonine kinase 4
ENSMUSG00000042377	0.63961	0.62699	0.627004	0.63949	0.650105	0.662362	0.67404	0.650977	0.962587	0.008007	Fam83g	family with sequence similarity 83, member G
ENSMUSG00000072849	3.41706	3.32399	3.33808	3.36488	3.40899	3.56397	3.67657	3.4709	0.96229	0.0338942	Serpina1e	serine (or cysteine) peptidase inhibitor, clade A, member 1E
ENSMUSG00000011008	3.68979	3.67369	3.67388	3.67382	3.92531	4.2036	4.19747	3.97702	0.962288	0.0015695	Mcoln2	mucolipin 2
ENSMUSG00000039196	2.44705	2.44696	2.44702	2.447	2.54866	2.63336	2.65329	2.54122	0.962198	0.00217685	Orm1	orosomucoid 1
ENSMUSG00000093514	12.0505	12.1399	12.1965	12.1532	12.3408	12.6396	12.6875	12.5175	0.962179	0.00258775
ENSMUSG00000031762	12.655	12.4004	12.552	12.4919	12.6838	13.3554	13.4842	13.3017	0.961871	0.0105722	Mt2	metallothionein 2
ENSMUSG00000055725	6.16256	6.16961	6.19855	6.20458	6.24463	6.26673	6.36046	6.26568	0.961663	0.011288	Paqr3	progestin and adipoQ receptor family member III
ENSMUSG00000079293	5.11373	5.07498	5.07937	5.01176	6.68501	7.84629	8.02863	7.46843	0.961511	0.00018196	Clec7a	C-type lectin domain family 7, member a
ENSMUSG00000061490	1.1938	1.19376	1.19378	1.19378	1.20539	1.25218	1.25246	1.22967	0.960273	0.0104095	Ube2d4	ubiquitin-conjugating enzyme E2D 4
ENSMUSG00000022181	0.0697383	0.0697231	0.0697327	0.06973	0.0813097	0.0933955	0.127888	0.0936327	0.959928	0.0265198	C6	complement component 6
ENSMUSG00000030727	6.52819	6.54551	6.55212	6.5365	6.57081	6.60053	6.63437	6.58189	0.959842	0.00907911	Rabep2	rabaptin, RAB GTPase binding effector protein 2
ENSMUSG00000039206	8.23485	8.21113	8.30308	8.25327	8.4359	8.48522	8.55987	8.43845	0.959777	0.000599417	Daglb	diacylglycerol lipase, beta
ENSMUSG00000026365	7.17608	7.15633	7.17758	7.17518	7.70764	7.80844	8.04758	7.61917	0.959678	0.000517344	Cfh	complement component factor h
ENSMUSG00000021822	5.97111	6.00439	6.07644	6.00845	6.78018	7.6061	7.54523	7.06634	0.959453	0.000805366	Plau	plasminogen activator, urokinase
ENSMUSG00000085698	1.44698	1.44694	1.44696	1.44695	1.49287	1.52771	1.52809	1.50604	0.959339	0.000247598
ENSMUSG00000026829	4.70348	4.73423	4.67896	4.6666	4.89466	4.97931	5.07834	4.94153	0.959112	0.000559946	Gbgt1	globoside alpha-1,3-N-acetylgalactosaminyltransferase 1
ENSMUSG00000001930	4.6353	4.57302	4.587	4.62187	4.80274	4.89583	4.93707	4.76921	0.958684	0.00104869	Vwf	Von Willebrand factor
ENSMUSG00000094117	4.62394	4.61692	4.62137	4.62011	6.78614	8.14381	8.65129	8.17787	0.958406	0.000169766	Igkv3-12	immunoglobulin kappa variable 3-12
ENSMUSG00000023992	5.67784	5.83472	5.72919	5.87216	6.25775	6.7066	6.78392	6.52135	0.958398	0.000751639	Trem2	triggering receptor expressed on myeloid cells 2
ENSMUSG00000073455	9.29619	9.24976	9.28332	9.25664	9.39577	9.65348	9.62944	9.47313	0.958231	0.00548754
ENSMUSG00000020826	4.84131	4.90678	4.89228	4.83992	5.44479	5.91356	5.93255	5.60556	0.957898	0.000400489	Nos2	nitric oxide synthase 2, inducible
ENSMUSG00000020053	4.10831	4.15691	4.13344	4.14563	4.22558	4.43949	4.46606	4.29562	0.957719	0.00926191	Igf1	insulin-like growth factor 1
ENSMUSG00000061175	6.49369	6.48354	6.46608	6.48814	6.71182	6.97344	6.97264	6.73138	0.957648	0.0024603	Fnip2	folliculin interacting protein 2
ENSMUSG00000032754	6.00514	5.90889	5.96756	5.9395	6.1804	6.27136	6.32106	6.15351	0.957563	0.000767861	Slc8b1	solute carrier family 8 (sodium/lithium/calcium exchanger), member B1
ENSMUSG00000003617	6.45685	6.42876	6.42606	6.38703	6.95286	7.24126	7.30916	6.95049	0.957509	0.000360081	Cp	ceruloplasmin
ENSMUSG00000042812	3.21531	3.23814	3.25087	3.22683	3.2657	3.3114	3.34277	3.30236	0.957343	0.00610531	Foxf1	forkhead box F1
ENSMUSG00000037095	3.85274	3.83803	3.812	3.85182	4.00083	4.14898	4.23403	3.96618	0.957293	0.0078743	Lrg1	leucine-rich alpha-2-glycoprotein 1
ENSMUSG00000087104	0.0974859	0.0974705	0.0974802	0.0974775	0.109066	0.121162	0.12128	0.109516	0.957136	0.00209498	Tmem132cos	transmembrane protein 132C, opposite strand
ENSMUSG00000030761	3.85887	3.85715	3.89369	3.88166	3.93708	4.0669	4.05927	3.97444	0.957109	0.00622811	Myo7a	myosin VIIA
ENSMUSG00000025150	4.7522	4.8446	4.70625	4.62549	5.02715	5.38057	5.54557	5.24584	0.956895	0.0030643	Cbr2	carbonyl reductase 2
ENSMUSG00000022491	4.841	4.87424	4.82133	4.9103	5.15889	6.06776	6.02354	5.70377	0.956866	0.00590167	Glycam1	glycosylation dependent cell adhesion molecule 1
ENSMUSG00000003420	8.04335	8.14175	8.18812	8.17093	8.2832	8.44432	8.60725	8.34194	0.956843	0.0109665	Fcgrt	Fc receptor, IgG, alpha chain transporter
ENSMUSG00000063660	3.29062	3.29041	3.29054	3.2905	3.50012	3.62889	3.77967	3.43697	0.956411	0.00794682	Olfr98	olfactory receptor 98
ENSMUSG00000093896	4.29602	4.2844	4.29176	4.28967	6.06411	9.61235	9.95183	6.49222	0.956211	0.0103937	Ighv1-76	immunoglobulin heavy variable 1-76
ENSMUSG00000023367	8.39629	8.32798	8.46485	8.41438	8.97749	9.3013	9.3348	9.17601	0.955905	8.76816e-05	Tmem176a	transmembrane protein 176A
ENSMUSG00000093661	7.49338	7.50376	7.57424	7.50534	7.61432	7.67852	7.7371	7.65935	0.95579	0.00280977	Eif4e3	eukaryotic translation initiation factor 4E member 3
ENSMUSG00000076694	2.71931	2.71919	2.71927	2.71924	2.87707	3.02541	3.01712	2.89374	0.955755	0.00101601
ENSMUSG00000004207	13.558	13.6187	13.6928	13.6323	14.0297	14.5659	14.5109	14.2478	0.95543	0.00137307	Psap	prosaposin
ENSMUSG00000021091	8.69904	8.60695	8.77864	8.77813	10.0152	11.1905	11.068	10.6607	0.955425	0.000284342	Serpina3n	serine (or cysteine) peptidase inhibitor, clade A, member 3N
ENSMUSG00000025473	5.13461	5.06613	5.08178	5.06783	5.48498	5.73179	5.73464	5.54858	0.955369	0.000181456	Adam8	a disintegrin and metallopeptidase domain 8
ENSMUSG00000096684	7.81837	7.73918	7.859	7.92233	8.29412	8.4541	8.53826	8.39065	0.955365	9.88865e-05	Gm25989	predicted gene, 25989
ENSMUSG00000036103	6.58601	6.69524	6.6639	6.70788	6.75788	7.32595	7.42349	7.09346	0.955217	0.0177728	Colec12	collectin sub-family member 12
ENSMUSG00000076607	4.80415	4.78835	4.79836	4.79553	10.1158	12.0057	13.1941	11.4812	0.955153	3.68891e-05	Igkj4	immunoglobulin kappa joining 4
ENSMUSG00000000248	3.57443	3.57364	3.58683	3.58666	3.74406	3.88426	3.87745	3.75107	0.955106	0.000930449	Clec2g	C-type lectin domain family 2, member g
ENSMUSG00000001583	1.90266	1.88984	1.90243	1.89004	1.91106	1.92377	1.9354	1.9128	0.954868	0.0106345	Tnk1	tyrosine kinase, non-receptor, 1
ENSMUSG00000049723	3.35592	3.34061	3.34074	3.3407	3.44571	3.68852	3.76275	3.7287	0.954776	0.00490258	Mmp12	matrix metallopeptidase 12
ENSMUSG00000029994	6.88521	6.92821	6.92853	6.78454	7.52978	8.0711	8.09111	7.66178	0.954751	0.000619861	Anxa4	annexin A4
ENSMUSG00000021254	8.13354	8.0882	8.14178	8.12101	8.17635	8.26828	8.25818	8.22918	0.954684	0.00328952	Gpatch2l	G patch domain containing 2 like
ENSMUSG00000021948	7.07137	6.95023	6.98079	7.02938	7.58207	7.86602	7.88902	7.63842	0.954682	0.000111302	Prkcd	protein kinase C, delta
ENSMUSG00000047767	6.79364	6.78228	6.78947	6.78095	6.78908	6.93831	6.97844	6.89091	0.954438	0.0332693	Atg16l2	autophagy related 16-like 2 (S. cerevisiae)
ENSMUSG00000036912	0.962151	0.961927	0.962069	0.962028	0.984023	0.984948	0.996661	0.985304	0.95434	0.00013617	Piwil4	piwi-like RNA-mediated gene silencing 4
ENSMUSG00000099297	2.68592	2.68524	2.71014	2.69784	2.76023	2.76311	2.80569	2.76421	0.954204	0.000700485
ENSMUSG00000031995	3.60682	3.62996	3.61874	3.6185	3.72105	3.78512	3.82345	3.79681	0.954164	0.000327727	St14	suppression of tumorigenicity 14 (colon carcinoma)
ENSMUSG00000020432	8.27832	8.29648	8.27198	8.17506	8.66288	8.90942	8.98056	8.77033	0.95416	0.000277066	Tcn2	transcobalamin 2
ENSMUSG00000021069	5.92174	5.74007	5.77576	5.74306	6.04761	6.2511	6.289	6.13755	0.954019	0.00146613	Pygl	liver glycogen phosphorylase
ENSMUSG00000014361	6.77265	6.67389	6.72958	6.86775	7.19145	7.39343	7.42874	7.21646	0.953979	0.000293346	Mertk	MER proto-oncogene tyrosine kinase
ENSMUSG00000048215	1.65578	1.65573	1.66841	1.65576	1.71291	1.74764	1.75886	1.70348	0.953952	0.00194769	A630023P12Rik	RIKEN cDNA A630023P12 gene
ENSMUSG00000026600	8.01507	8.03863	7.96771	8.0223	8.25719	8.52901	8.51701	8.39358	0.95385	0.000729301	Soat1	sterol O-acyltransferase 1
ENSMUSG00000024164	10.2227	10.1005	10.0904	10.0815	11.0562	11.6561	11.6567	11.3112	0.953536	0.00013113	C3	complement component 3
ENSMUSG00000006219	3.34157	3.37917	3.36716	3.35428	3.46484	3.64074	3.642	3.51211	0.95344	0.00431863	Fblim1	filamin binding LIM protein 1
ENSMUSG00000032578	3.67104	3.65744	3.68229	3.64597	3.74855	3.77343	3.80408	3.76509	0.953197	0.000248854	Cish	cytokine inducible SH2-containing protein
ENSMUSG00000005043	5.94927	5.94146	6.02093	5.99524	6.0584	6.12832	6.15769	6.09229	0.953153	0.00362821	Sgsh	N-sulfoglucosamine sulfohydrolase (sulfamidase)
ENSMUSG00000059336	7.28915	7.28117	7.27339	7.22087	7.42378	7.51876	7.5632	7.43249	0.952871	0.0010822	Slc14a1	solute carrier family 14 (urea transporter), member 1
ENSMUSG00000031596	7.13738	7.09323	7.22694	7.24683	7.22792	7.59164	7.6333	7.43203	0.952648	0.0245395	Slc7a2	solute carrier family 7 (cationic amino acid transporter, y+ system), member 2
ENSMUSG00000029401	7.1053	7.16276	7.15863	7.19324	7.51318	7.62457	7.74199	7.62197	0.952595	8.34842e-05	Rilpl2	Rab interacting lysosomal protein-like 2
ENSMUSG00000047880	2.18998	2.17709	2.1645	2.16449	2.25486	2.26804	2.31057	2.26903	0.952552	0.000289341	Cxcr5	chemokine (C-X-C motif) receptor 5
ENSMUSG00000026773	7.79678	7.76412	7.84614	7.80562	7.93037	7.99433	8.0128	7.9402	0.952264	0.000731787	Pfkfb3	6-phosphofructo-2-kinase/fructose-2,6-biphosphatase 3
ENSMUSG00000032300	5.85226	5.81545	5.80991	5.80864	6.0692	6.27783	6.29259	6.25439	0.952236	0.000274774	1700017B05Rik	RIKEN cDNA 1700017B05 gene
ENSMUSG00000031443	2.07066	2.08382	2.07063	2.07062	2.1191	2.2225	2.27491	2.13306	0.952086	0.0225972	F7	coagulation factor VII
ENSMUSG00000011382	5.45513	5.40084	5.44337	5.41333	5.51156	5.63936	5.64175	5.51852	0.952032	0.00802833	Dhdh	dihydrodiol dehydrogenase (dimeric)
ENSMUSG00000034641	2.94736	2.93417	2.9214	2.93432	3.08653	3.15822	3.17738	3.07136	0.95177	0.000394792	Cd300ld	CD300 molecule like family member d
ENSMUSG00000043719	3.01187	3.03455	3.02355	3.02332	3.05124	3.07571	3.09757	3.06603	0.951694	0.00376256	Col6a6	collagen, type VI, alpha 6
ENSMUSG00000042289	5.82972	5.93008	5.91634	5.95192	6.10095	6.34646	6.38869	6.14289	0.951379	0.00457256	Hsd3b7	hydroxy-delta-5-steroid dehydrogenase, 3 beta- and steroid delta-isomerase 7
ENSMUSG00000024913	4.80819	4.75187	4.76502	4.79555	4.81559	4.86936	4.93159	4.82601	0.950829	0.0339565	Lrp5	low density lipoprotein receptor-related protein 5
ENSMUSG00000041538	5.20557	5.27382	5.25332	5.26435	5.55472	5.76145	5.77707	5.64897	0.950741	0.000198105	H2-Ob	histocompatibility 2, O region beta locus
ENSMUSG00000049719	2.28616	2.28609	2.28613	2.28612	2.35497	2.47167	2.4529	2.42303	0.950735	0.00158641	Prss46	protease, serine 46
ENSMUSG00000029009	10.8539	10.8444	10.8672	10.988	11.0666	11.1692	11.268	11.0535	0.950592	0.00592034	Mthfr	methylenetetrahydrofolate reductase
ENSMUSG00000016498	3.31479	3.31436	3.31463	3.31455	3.42896	3.65674	3.81269	3.43363	0.950368	0.0280572	Pdcd1lg2	programmed cell death 1 ligand 2
ENSMUSG00000028495	11.6193	11.706	11.7049	11.6736	11.8284	11.9124	12.0242	11.838	0.950281	0.00395663	Rps6	ribosomal protein S6
ENSMUSG00000048612	5.05701	4.99816	5.04204	5.01384	5.37944	5.81512	5.71983	5.54086	0.950102	0.000957071	Myof	myoferlin
ENSMUSG00000096802	4.34787	4.34713	4.3476	4.34747	4.97777	5.31782	5.36983	4.89979	0.950059	0.0005367
ENSMUSG00000040592	4.45099	4.44998	4.4872	4.58779	4.84497	5.36714	5.33126	5.27257	0.949997	0.00131098	Cd79b	CD79B antigen
ENSMUSG00000034707	9.28457	9.31964	9.22166	9.26732	9.966	10.5737	10.5242	10.0644	0.949957	0.000672155	Gns	glucosamine (N-acetyl)-6-sulfatase
ENSMUSG00000019850	4.9165	4.8593	4.84713	4.95286	5.30837	5.47208	5.50729	5.3171	0.949618	0.000115046	Tnfaip3	tumor necrosis factor, alpha-induced protein 3
ENSMUSG00000043157	4.93354	4.79889	4.96681	4.93185	5.66983	5.9615	6.00238	5.71282	0.949571	5.67536e-05	Arl11	ADP-ribosylation factor-like 11
ENSMUSG00000047153	7.67164	7.54459	7.58764	7.59455	7.77944	7.82982	7.89456	7.7673	0.949517	0.00142636	Khnyn	KH and NYN domain containing
ENSMUSG00000007891	12.2945	12.4094	12.4442	12.4162	13.792	14.5218	14.5908	14.0958	0.949497	6.70783e-05	Ctsd	cathepsin D
ENSMUSG00000020865	4.40816	4.40591	4.38024	4.42012	4.68257	4.83353	4.86592	4.63796	0.949448	0.000795791	Abcc3	ATP-binding cassette, sub-family C (CFTR/MRP), member 3
ENSMUSG00000076549	4.65935	4.64486	4.65404	4.65144	8.82751	11.9694	11.6406	10.3371	0.949204	0.000150021	Igkv4-68	immunoglobulin kappa variable 4-68
ENSMUSG00000038147	5.37895	5.33719	5.35888	5.30166	6.3527	6.81097	6.86486	6.44963	0.948931	6.22458e-05	Cd84	CD84 antigen
ENSMUSG00000085498	3.48799	3.47405	3.46191	3.52405	3.57103	3.62738	3.73316	3.55462	0.948851	0.0194585	Gm14023	predicted gene 14023
ENSMUSG00000026880	7.13419	7.15402	7.18829	7.19222	7.64431	8.00991	7.99197	7.62206	0.948848	0.000914992	Stom	stomatin
ENSMUSG00000001751	10.7785	10.8929	11.1641	10.957	12.231	13.0102	13.0216	12.4289	0.948748	0.000214655	Naglu	alpha-N-acetylglucosaminidase (Sanfilippo disease IIIB)
ENSMUSG00000026656	5.30885	5.32742	5.44752	5.42409	6.8954	7.53477	7.62879	7.01385	0.948672	5.40948e-05	Fcgr2b	Fc receptor, IgG, low affinity IIb
ENSMUSG00000043336	4.5983	4.56113	4.63003	4.61853	4.7016	4.85429	4.8244	4.73981	0.948635	0.00370182	Filip1l	filamin A interacting protein 1-like
ENSMUSG00000000385	1.85944	1.84663	1.8341	1.84674	1.89139	1.89291	1.9375	1.89349	0.948363	0.00363054	Tmprss2	transmembrane protease, serine 2
ENSMUSG00000058603	12.4719	12.5302	12.569	12.5933	12.7081	12.8201	12.8666	12.7358	0.948335	0.00177067	Rpl28-ps1	ribosomal protein L28, pseudogene 1
ENSMUSG00000035778	5.66292	5.64344	5.64753	5.5787	6.18404	6.65142	6.59223	6.38396	0.948195	0.00027235	Ggta1	glycoprotein galactosyltransferase alpha 1, 3
ENSMUSG00000025464	6.52988	6.62695	6.55021	6.60979	6.7129	7.1048	7.14281	6.84588	0.948135	0.0125921	Paox	polyamine oxidase (exo-N4-amino)
ENSMUSG00000021133	7.23763	7.12128	7.13584	7.25321	7.51533	7.64429	7.67818	7.51381	0.948065	0.000331262	Susd6	sushi domain containing 6
ENSMUSG00000028187	7.87858	7.83384	7.83094	7.84511	8.05409	8.09945	8.15439	8.01594	0.947903	0.000322266	Rpf1	ribosome production factor 1 homolog
ENSMUSG00000097701	2.15331	2.14042	2.16525	2.14063	2.17294	2.20802	2.24066	2.17508	0.947899	0.0277393	Gm17508	predicted gene, 17508
ENSMUSG00000028884	6.73298	6.65505	6.73535	6.70724	6.79939	6.83493	6.90283	6.77875	0.947875	0.0103667	Rpa2	replication protein A2
ENSMUSG00000036086	5.00251	4.9876	5.04069	5.03976	5.06378	5.09913	5.12664	5.08496	0.947836	0.00677726	Zranb3	zinc finger, RAN-binding domain containing 3
ENSMUSG00000046768	5.20323	5.21877	5.2118	5.23136	5.35173	5.48685	5.47451	5.35803	0.947827	0.00157384	Rhoj	ras homolog family member J
ENSMUSG00000031903	7.41123	7.4961	7.3724	7.47276	8.3	8.66666	8.7715	8.31319	0.947799	0.000131755	Pla2g15	phospholipase A2, group XV
ENSMUSG00000039234	6.58839	6.67648	6.64214	6.65414	6.75343	6.89333	6.92738	6.8194	0.947754	0.00292341	Sec24d	Sec24 related gene family, member D (S. cerevisiae)
ENSMUSG00000038175	6.34289	6.37601	6.44667	6.36356	6.68419	6.9038	6.90287	6.70963	0.947649	0.00061216	Mylip	myosin regulatory light chain interacting protein
ENSMUSG00000095127	4.4557	4.44321	4.45112	4.44888	6.52455	10.7041	10.5489	10.2086	0.947591	0.00229523	Ighv1-82	immunoglobulin heavy variable 1-82
ENSMUSG00000016477	6.31187	6.31723	6.3306	6.32889	6.34401	6.37325	6.40264	6.39263	0.947348	0.00641161	E2f3	E2F transcription factor 3
ENSMUSG00000037379	3.24508	3.23111	3.2316	3.23146	3.27635	3.46917	3.47035	3.33764	0.947277	0.0198054	Spon2	spondin 2, extracellular matrix protein
ENSMUSG00000025232	9.682	9.77998	9.70673	9.55405	10.4679	11.2098	11.1659	10.6726	0.947197	0.000726707	Hexa	hexosaminidase A
ENSMUSG00000021939	11.2518	11.3436	11.3555	11.3193	12.3065	12.9793	12.9218	12.4554	0.94685	0.000208218	Ctsb	cathepsin B
ENSMUSG00000034652	4.05179	4.09136	4.05127	4.065	4.23407	4.52897	4.4997	4.30509	0.9466	0.00418318	Cd300a	CD300A molecule
ENSMUSG00000040479	7.72867	7.67352	7.63656	7.70278	7.76831	7.94646	7.93408	7.86732	0.946485	0.00525777	Dgkz	diacylglycerol kinase zeta
ENSMUSG00000005947	4.00597	4.05777	4.04594	4.05863	4.23536	4.37035	4.37202	4.28354	0.946254	0.00026894	Itgae	integrin alpha E, epithelial-associated
ENSMUSG00000041481	5.62579	5.37793	5.59805	5.73322	7.65402	8.47809	8.52463	7.63401	0.946179	7.21388e-05	Serpina3g	serine (or cysteine) peptidase inhibitor, clade A, member 3G
ENSMUSG00000082465	7.88548	7.9464	7.9288	7.9058	8.06776	8.13583	8.20238	8.05678	0.946021	0.00153716	Rps6-ps3	ribosomal protein S6, pseudogene 3
ENSMUSG00000064856	15.0311	15.0305	15.1202	15.0509	15.1778	15.4029	15.4049	15.2112	0.9459	0.00962283	Gm23444	predicted gene, 23444
ENSMUSG00000097154	9.71833	9.84526	9.89678	9.8839	9.95273	10.2912	10.3572	10.1913	0.945687	0.00994538	Gm26510	predicted gene, 26510
ENSMUSG00000026701	10.7802	10.8778	10.9878	10.9051	11.2777	11.6389	11.6208	11.4401	0.945583	0.000701347	Prdx6	peroxiredoxin 6
ENSMUSG00000046186	5.83145	5.62682	5.78819	5.68883	6.14892	6.38694	6.37982	6.25322	0.945572	0.000268811	Cd109	CD109 antigen
ENSMUSG00000017760	9.47066	9.65356	9.63801	9.54316	10.023	10.5088	10.4982	10.2027	0.945353	0.00114865	Ctsa	cathepsin A
ENSMUSG00000035004	5.46427	5.47299	5.43307	5.46129	6.10279	6.51343	6.47102	6.18489	0.945267	0.000157545	Igsf6	immunoglobulin superfamily, member 6
ENSMUSG00000020092	7.21842	7.24594	7.15855	7.27465	7.52984	7.5934	7.70676	7.52424	0.944583	0.000309177	Pald1	phosphatase domain containing, paladin 1
ENSMUSG00000079625	1.84557	1.84532	1.8328	1.83279	1.85607	1.96715	1.96776	1.92585	0.944554	0.0145727	Tm4sf19	transmembrane 4 L six family member 19
ENSMUSG00000076476	2.40646	2.40637	2.40642	2.40641	2.55716	2.53893	2.65374	2.54017	0.944019	0.000913844	Trbv20	T cell receptor beta, variable 20
ENSMUSG00000009185	5.12193	4.94019	5.1549	5.0732	10.0636	12.232	12.3245	10.8881	0.943932	2.62461e-05	Ccl8	chemokine (C-C motif) ligand 8
ENSMUSG00000018774	6.57518	6.61487	6.65197	6.58064	8.63241	9.91621	9.78847	9.2698	0.943707	7.49847e-05	Cd68	CD68 antigen
ENSMUSG00000094050	15.9915	15.9988	16.0867	16.0164	16.1216	16.3677	16.3737	16.1749	0.94363	0.0138379	Gm23472	predicted gene, 23472
ENSMUSG00000022836	5.17492	5.13966	5.11161	5.13163	5.22289	5.37064	5.35005	5.29618	0.943601	0.00300887	Mylk	myosin, light polypeptide kinase
ENSMUSG00000095612	5.01513	4.99842	5.00901	5.00601	11.4093	14.1077	14.5399	13.1615	0.943505	2.0787e-05	Ighv5-4	immunoglobulin heavy variable 5-4
ENSMUSG00000066364	0.845587	0.845561	0.845578	0.858082	0.857167	0.903751	0.926209	0.869579	0.943382	0.0456382	Serpina3b	serine (or cysteine) peptidase inhibitor, clade A, member 3B
ENSMUSG00000075705	9.00355	9.15564	9.2154	9.19561	9.40285	9.80249	9.81213	9.52637	0.943252	0.00470104	Msrb1	methionine sulfoxide reductase B1
ENSMUSG00000023008	6.09822	6.08994	6.1036	6.1021	6.32893	6.3694	6.43604	6.26613	0.942841	0.000413152	Fmnl3	formin-like 3
ENSMUSG00000056130	2.72197	2.70889	2.69681	2.68406	2.78394	2.80808	2.83959	2.77698	0.942731	0.00089888	Ticam2	toll-like receptor adaptor molecule 2
ENSMUSG00000021608	7.99494	7.96323	7.9773	7.91781	8.10648	8.26832	8.25583	8.12973	0.942659	0.00236824	Lpcat1	lysophosphatidylcholine acyltransferase 1
ENSMUSG00000020901	4.78228	4.79236	4.78119	4.79378	5.17145	5.24432	5.32488	5.16276	0.942619	2.50104e-05	Pik3r5	phosphoinositide-3-kinase regulatory subunit 5
ENSMUSG00000029380	2.27287	2.22111	2.24728	2.24719	2.29185	2.31655	2.41274	2.29444	0.942446	0.0359981	Cxcl1	chemokine (C-X-C motif) ligand 1
ENSMUSG00000022504	5.04484	4.95955	5.04354	5.05853	5.67728	6.09779	6.04812	5.58652	0.942355	0.000743949	Ciita	class II transactivator
ENSMUSG00000092591	3.72573	3.72541	3.72561	3.72555	4.0325	4.29934	4.24536	4.05264	0.942306	0.000679346	Gm20429	predicted gene 20429
ENSMUSG00000022015	2.11294	2.10006	2.10022	2.10018	2.15605	2.19087	2.20209	2.20263	0.942274	0.000311139	Tnfsf11	tumor necrosis factor (ligand) superfamily, member 11
ENSMUSG00000029816	5.13433	4.87281	5.167	5.00824	8.06936	10.0245	9.87476	9.55011	0.942231	7.4337e-05	Gpnmb	glycoprotein (transmembrane) nmb
ENSMUSG00000020000	3.7707	3.75656	3.75756	3.806	3.84022	3.92686	4.06349	3.83537	0.942185	0.0387786	Moxd1	monooxygenase, DBH-like 1
ENSMUSG00000038312	7.93435	8.08004	8.09856	8.0995	8.4933	8.7325	8.78668	8.6224	0.942137	0.000209951	Edem2	ER degradation enhancer, mannosidase alpha-like 2
ENSMUSG00000005142	8.19489	8.23924	8.26276	8.37769	9.19907	9.56494	9.61389	9.35385	0.942131	3.0028e-05	Man2b1	mannosidase 2, alpha B1
ENSMUSG00000078619	7.43035	7.4215	7.38396	7.40231	7.59255	7.59561	7.69418	7.59203	0.942115	0.000256305	Smarcd2	SWI/SNF related, matrix associated, actin dependent regulator of chromatin, subfamily d, member 2
ENSMUSG00000019464	6.72054	6.71635	6.67475	6.7077	6.9107	6.93014	7.00949	6.91075	0.942111	9.54519e-05	Ptger1	prostaglandin E receptor 1 (subtype EP1)
ENSMUSG00000037942	-0.375109	-0.37512	-0.375113	-0.375115	-0.363542	-0.351487	-0.351371	-0.351252	0.942099	0.000494517	Crp	C-reactive protein, pentraxin-related
ENSMUSG00000018927	5.49503	5.53118	5.49294	5.64942	6.12669	6.6727	6.59789	6.1221	0.942085	0.00153892	Ccl6	chemokine (C-C motif) ligand 6
ENSMUSG00000069516	7.85346	7.46329	7.46774	7.58885	11.4975	13.4177	13.4567	12.8394	0.941825	3.0755e-05	Lyz2	lysozyme 2
ENSMUSG00000066363	5.14628	5.18985	5.1446	5.30326	6.63773	7.10138	7.22356	6.66285	0.941639	3.24485e-05	Serpina3f	serine (or cysteine) peptidase inhibitor, clade A, member 3F
ENSMUSG00000055809	4.47616	4.39342	4.46389	4.4063	4.54898	4.67066	4.68043	4.53922	0.941609	0.0067819	Dnaaf3	dynein, axonemal assembly factor 3
ENSMUSG00000001348	5.16331	4.94886	5.01616	5.01521	6.66814	7.59103	7.46301	7.08898	0.941484	5.1811e-05	Acp5	acid phosphatase 5, tartrate resistant
ENSMUSG00000068758	4.71539	4.73744	4.71427	4.70081	5.02142	5.14294	5.16731	5.01839	0.941331	9.04426e-05	Il3ra	interleukin 3 receptor, alpha chain
ENSMUSG00000089763	3.32777	3.32758	3.3277	3.32766	3.53088	3.71051	3.66699	3.60062	0.94125	0.000264759
ENSMUSG00000037275	6.56833	6.55789	6.59872	6.56955	6.62792	6.63939	6.66708	6.62734	0.941213	0.00196517	Gemin5	gem nuclear organelle associated protein 5
ENSMUSG00000069515	5.8028	5.83624	5.94082	5.54489	8.83545	10.6611	10.6546	10.1569	0.941158	6.51126e-05	Lyz1	lysozyme 1
ENSMUSG00000021125	6.82083	6.80931	6.85163	6.96012	7.13041	7.21293	7.29659	7.07785	0.941058	0.0016535	Arg2	arginase type II
ENSMUSG00000092517	2.65244	2.65233	2.6524	2.66607	2.81481	2.80796	2.9302	2.76424	0.941029	0.00279049	Art2a	ADP-ribosyltransferase 2a
ENSMUSG00000037411	4.45509	4.50305	4.5353	4.56501	4.9845	5.15241	5.19023	5.03357	0.941005	3.99083e-05	Serpine1	serine (or cysteine) peptidase inhibitor, clade E, member 1
ENSMUSG00000028744	6.04842	6.06497	6.06206	6.12442	6.13862	6.19523	6.23827	6.15147	0.940862	0.00949318	Pqlc2	PQ loop repeat containing 2
ENSMUSG00000026822	4.15524	4.09029	4.21366	4.10707	4.43618	4.75574	4.95459	4.32437	0.940699	0.0179058	Lcn2	lipocalin 2
ENSMUSG00000030824	8.62373	8.66338	8.58013	8.63623	8.71671	8.85602	8.91274	8.87154	0.940679	0.00353175	Nucb1	nucleobindin 1
ENSMUSG00000088564	2.71625	2.71614	2.71621	2.71619	2.83325	2.90059	2.891	2.83739	0.940561	0.000145854	Gm23782	predicted gene, 23782
ENSMUSG00000004951	9.32853	8.9015	9.14205	8.95895	9.49141	9.71917	9.98631	9.84494	0.940451	0.00316095	Hspb1	heat shock protein 1
ENSMUSG00000092130	1.10761	1.08248	1.09508	1.09504	1.10566	1.14081	1.1411	1.11834	0.940417	0.0211578	D030025P21Rik	RIKEN cDNA D030025P21 gene
ENSMUSG00000034987	4.53428	4.51966	4.53305	4.54364	4.69216	4.6916	4.75392	4.6579	0.94027	0.000194663	Hrh2	histamine receptor H2
ENSMUSG00000041354	7.41203	7.42367	7.49625	7.41986	7.50215	7.62628	7.63867	7.56887	0.940119	0.00743649	Rgl2	ral guanine nucleotide dissociation stimulator-like 2
ENSMUSG00000021457	4.71299	4.71044	4.72629	4.69715	5.1137	5.36248	5.31829	5.17899	0.939901	0.00010048	Syk	spleen tyrosine kinase
ENSMUSG00000026389	4.46657	4.49565	4.48723	4.4973	4.53134	4.5666	4.58654	4.56932	0.9398	0.00130613	Steap3	STEAP family member 3
ENSMUSG00000019564	5.38472	5.32055	5.30365	5.35266	5.42636	5.5631	5.54314	5.50678	0.939734	0.00291717	Arid3a	AT rich interactive domain 3A (BRIGHT-like)
ENSMUSG00000044339	6.28741	6.32461	6.27599	6.22487	6.40008	6.51089	6.66408	6.40921	0.939714	0.0151366	Alkbh2	alkB homolog 2, alpha-ketoglutarate-dependent dioxygenase
ENSMUSG00000095866	4.19833	4.19202	4.19602	4.19489	4.93911	6.07799	9.41472	6.01317	0.939496	0.0471684	Ighv2-4	immunoglobulin heavy variable V2-4
ENSMUSG00000034957	6.2453	6.34797	6.35418	6.34275	6.92457	7.19511	7.21499	6.96298	0.93944	8.37032e-05	Cebpa	CCAAT/enhancer binding protein (C/EBP), alpha
ENSMUSG00000085442	12.8646	12.8404	12.975	12.8379	13.0836	13.1394	13.2341	13.0952	0.939329	0.00153255	Gm3362	predicted pseudogene 3362
ENSMUSG00000035551	3.57027	3.5694	3.56995	3.58357	3.69833	3.94591	3.92174	3.7156	0.938935	0.00948899	Igfbpl1	insulin-like growth factor binding protein-like 1
ENSMUSG00000070407	5.32805	5.28401	5.33522	5.33414	5.34406	5.38815	5.4149	5.40051	0.93883	0.0144889	Hs3st3b1	heparan sulfate (glucosamine) 3-O-sulfotransferase 3B1
ENSMUSG00000010609	7.02039	7.01425	7.05252	7.09716	7.18049	7.33607	7.32264	7.17435	0.938798	0.00493297	Psen2	presenilin 2
ENSMUSG00000087642	0.916838	0.91681	0.916828	0.916823	0.939952	0.986152	0.975301	0.952597	0.938787	0.00437259	Ighe	Immunoglobulin heavy constant epsilon
ENSMUSG00000036172	-0.212655	-0.212668	-0.21266	-0.212662	-0.201087	-0.177458	-0.177288	-0.200645	0.938559	0.0132894	Cd200r3	CD200 receptor 3
ENSMUSG00000074419	3.8693	3.88407	3.89977	3.86899	4.28236	4.35223	4.4496	4.19921	0.93847	0.000175654	Gm15448	predicted gene 15448
ENSMUSG00000054545	1.27122	1.27099	1.27113	1.27109	1.30437	1.30558	1.31721	1.30605	0.938219	1.65234e-05	Ugt1a6a	UDP glucuronosyltransferase 1 family, polypeptide A6A
ENSMUSG00000062997	10.1851	10.2798	10.3908	10.276	10.5834	10.7217	10.8061	10.6458	0.93812	0.000712189	Rpl35	ribosomal protein L35
ENSMUSG00000096459	4.5507	4.54313	4.73178	4.54657	6.80377	7.72564	8.80806	8.80645	0.93805	0.000395217	Ighv9-3	immunoglobulin heavy variable V9-3
ENSMUSG00000038508	2.42563	2.46306	2.4256	2.45095	2.51642	2.5405	2.59283	2.55231	0.938046	0.00105616	Gdf15	growth differentiation factor 15
ENSMUSG00000020388	6.80135	6.88996	6.93107	6.98658	7.23423	7.3094	7.42869	7.24557	0.937953	0.000499991	Pdlim4	PDZ and LIM domain 4
ENSMUSG00000026630	5.01503	4.91628	4.89644	4.96108	5.01063	5.07387	5.2142	5.11236	0.937893	0.0210374	Batf3	basic leucine zipper transcription factor, ATF-like 3
ENSMUSG00000069792	5.12069	5.1765	5.24233	4.85776	7.26135	8.21083	8.262	7.56543	0.937811	4.40657e-05	Wfdc17	WAP four-disulfide core domain 17
ENSMUSG00000093956	15.3275	15.32	15.4165	15.3296	15.4594	15.6826	15.6751	15.4934	0.937748	0.0109517	Gm24497	predicted gene, 24497
ENSMUSG00000024856	7.72153	7.80436	7.81871	7.84235	8.10197	8.28697	8.2976	8.22805	0.937698	0.000165578	Cdk2ap2	CDK2-associated protein 2
ENSMUSG00000030269	8.72021	8.68289	8.80461	8.77856	8.89919	8.95045	9.03575	9.0054	0.937677	0.00147697	Mtmr14	myotubularin related protein 14
ENSMUSG00000039853	3.36087	3.33465	3.37318	3.34772	3.51909	3.62533	3.60922	3.49501	0.937655	0.000793234	Trim14	tripartite motif-containing 14
ENSMUSG00000015533	4.32879	4.2701	4.30566	4.24802	4.38205	4.43511	4.48037	4.37146	0.937534	0.00591539	Itga2	integrin alpha 2
ENSMUSG00000021025	8.80013	8.51976	8.58667	8.63615	9.19939	9.42315	9.50509	9.46337	0.937446	0.000154766	Nfkbia	nuclear factor of kappa light polypeptide gene enhancer in B cells inhibitor, alpha
ENSMUSG00000001750	7.26307	7.37716	7.3737	7.39027	8.23556	8.50777	8.60079	8.16569	0.937307	8.10971e-05	Tcirg1	T cell, immune regulator 1, ATPase, H+ transporting, lysosomal V0 protein A3
ENSMUSG00000002847	3.87285	3.8584	3.81997	3.87186	4.05451	4.05151	4.21191	3.99313	0.937262	0.003782	Pla1a	phospholipase A1 member A
ENSMUSG00000030036	8.17811	8.17897	8.17555	8.17607	8.20217	8.30901	8.37179	8.22006	0.937173	0.0473437	Mogs	mannosyl-oligosaccharide glucosidase
ENSMUSG00000020253	6.76271	6.67211	6.69265	6.64206	6.78711	6.88915	6.91896	6.85837	0.937085	0.004192	Ppm1m	protein phosphatase 1M
ENSMUSG00000021891	7.5833	7.52168	7.57799	7.53778	7.66715	7.67509	7.72681	7.65137	0.93698	0.00136038	Mettl6	methyltransferase like 6
ENSMUSG00000038179	4.88375	4.82552	4.82727	4.82678	6.27848	6.89246	6.8453	6.2827	0.936925	5.29755e-05	Slamf7	SLAM family member 7
ENSMUSG00000062082	4.48888	4.50809	4.50883	4.48839	5.2454	5.61044	5.57348	5.23084	0.936908	0.000109974	Cd200r4	CD200 receptor 4
ENSMUSG00000010461	4.94841	4.99637	5.01956	5.00865	5.02625	5.17255	5.19017	5.11006	0.936796	0.0170735	Eya4	EYA transcriptional coactivator and phosphatase 4
ENSMUSG00000020017	4.06431	4.0471	4.04753	4.04741	4.39427	4.78342	4.66311	4.50405	0.936579	0.000796748	Hal	histidine ammonia lyase
ENSMUSG00000027656	4.54866	4.52803	4.60213	4.52879	4.79586	5.70374	5.51981	5.24934	0.936412	0.00831543	Ccn5	cellular communication network factor 5
ENSMUSG00000086656	5.84535	5.83807	5.80199	5.92666	6.18408	6.27438	6.31844	6.17288	0.936393	0.000124668	Gm15701	predicted gene 15701
ENSMUSG00000042286	5.27508	5.24658	5.26149	5.27235	5.60526	5.82077	5.76738	5.59997	0.936268	0.000258589	Stab1	stabilin 1
ENSMUSG00000001435	5.18333	5.23683	5.21141	5.22985	5.26022	5.32105	5.37129	5.28231	0.936197	0.0137677	Col18a1	collagen, type XVIII, alpha 1
ENSMUSG00000062515	4.05647	3.95954	3.9598	3.95973	4.20321	4.72643	4.59273	4.42422	0.936119	0.00480185	Fabp4	fatty acid binding protein 4, adipocyte
ENSMUSG00000036636	7.97581	7.87504	8.06757	7.96703	8.19542	8.4211	8.37837	8.23248	0.935939	0.00252823	Clcn7	chloride channel, voltage-sensitive 7
ENSMUSG00000002565	1.44292	1.44288	1.45552	1.45548	1.46611	1.53453	1.52404	1.49051	0.935773	0.0146522	Scin	scinderin
ENSMUSG00000044303	2.04553	2.08272	2.05824	2.0455	2.09176	2.15951	2.19124	2.11654	0.93562	0.0139182	Cdkn2a	cyclin dependent kinase inhibitor 2A
ENSMUSG00000094808	1.99333	1.99327	1.99331	1.9933	2.00492	2.09658	2.11832	2.10831	0.935532	0.0144674	1810009J06Rik	RIKEN cDNA 1810009J06 gene
ENSMUSG00000074802	5.25994	5.25461	5.26792	5.30561	5.34281	5.45781	5.44468	5.34807	0.935511	0.00841615	Gas2l3	growth arrest-specific 2 like 3
ENSMUSG00000030894	7.77993	7.69014	7.72208	7.61235	7.81549	7.97993	8.02399	7.89121	0.935232	0.00802245	Tpp1	tripeptidyl peptidase I
ENSMUSG00000028583	6.67571	6.65671	6.81168	6.61272	7.01973	7.34168	7.29801	7.20807	0.935179	0.000722464	Pdpn	podoplanin
ENSMUSG00000045374	6.70337	6.75368	6.73391	6.81677	6.8394	6.96711	6.98607	6.92166	0.935137	0.00476256	Wdr81	WD repeat domain 81
ENSMUSG00000074398	6.90278	6.65237	6.56235	6.70286	7.44719	7.68576	7.77299	7.55759	0.935107	0.000107132	Gm15441	predicted gene 15441
ENSMUSG00000002104	3.66766	3.64233	3.63138	3.65491	3.6583	3.75622	3.75718	3.72758	0.934888	0.021345	Rapsn	receptor-associated protein of the synapse
ENSMUSG00000071005	4.97288	4.91874	4.89481	4.99473	6.32516	6.86819	6.96534	5.95243	0.934759	0.000572674	Ccl19	chemokine (C-C motif) ligand 19
ENSMUSG00000038274	11.0102	11.134	11.109	11.0786	11.2129	11.4687	11.4745	11.3227	0.934726	0.00573883	Fau	Finkel-Biskis-Reilly murine sarcoma virus (FBR-MuSV) ubiquitously expressed (fox derived)
ENSMUSG00000067341	4.14718	4.14668	4.16416	4.27474	4.54787	4.93865	4.82085	4.72711	0.934629	0.000613747	H2-Eb2	histocompatibility 2, class II antigen E beta2
ENSMUSG00000000489	5.63714	5.65033	5.71072	5.68172	5.88541	5.9735	5.98899	5.84496	0.934557	0.000581998	Pdgfb	platelet derived growth factor, B polypeptide
ENSMUSG00000073008	1.96202	1.96197	1.962	1.97467	1.96175	2.09672	2.10756	2.05528	0.934489	0.0352744	Gpr174	G protein-coupled receptor 174
ENSMUSG00000097176	2.18577	2.21079	2.22346	2.21099	2.25444	2.28937	2.33193	2.2455	0.93436	0.0140118
ENSMUSG00000022969	5.77839	5.77158	5.83047	5.75194	6.2189	6.51706	6.43907	6.29887	0.934191	0.000150417	Il10rb	interleukin 10 receptor, beta
ENSMUSG00000027878	7.51672	7.40701	7.51145	7.57761	7.66892	7.87667	7.82835	7.79621	0.934145	0.00223142	Notch2	notch 2
ENSMUSG00000073628	5.01491	5.05763	4.98925	4.98863	6.27281	6.85683	6.79255	6.34227	0.93414	5.00027e-05	Gm10552	predicted gene 10552
ENSMUSG00000038393	7.78475	7.71578	7.53222	7.76028	8.57848	8.85279	8.94185	8.70521	0.934071	3.5843e-05	Txnip	thioredoxin interacting protein
ENSMUSG00000020260	8.10508	8.04449	8.14185	8.11061	8.16263	8.21769	8.23817	8.19302	0.933868	0.00773283	Pofut2	protein O-fucosyltransferase 2
ENSMUSG00000076038	11.7556	12.0656	11.9071	11.9101	13.1596	13.8637	13.8299	13.3806	0.93386	0.000107433	Gm22774	predicted gene, 22774
ENSMUSG00000094403	11.7555	12.0656	11.9071	11.9101	13.1586	13.8651	13.827	13.3818	0.93359	0.000107234	Mir692-2	microRNA 692-2
ENSMUSG00000024778	5.8873	5.87991	6.02368	5.82806	6.39936	6.54218	6.65687	6.28569	0.933458	0.000809944	Fas	Fas (TNF receptor superfamily member 6)
ENSMUSG00000031880	4.92287	4.9435	4.82925	4.89548	5.22794	5.45161	5.44766	5.20941	0.933422	0.000866662	Rrad	Ras-related associated with diabetes
ENSMUSG00000056737	6.15904	6.10452	6.11094	6.18183	7.5459	8.01207	8.00984	7.59847	0.933325	1.35847e-05	Capg	capping protein (actin filament), gelsolin-like
ENSMUSG00000032359	6.20893	6.11511	6.17797	6.17612	7.33395	7.9757	7.80431	7.50603	0.933198	5.20355e-05	Ctsh	cathepsin H
ENSMUSG00000000957	8.00702	7.77809	7.8295	7.93029	8.1203	8.4012	8.35065	8.16985	0.933056	0.00462026	Mmp14	matrix metallopeptidase 14 (membrane-inserted)
ENSMUSG00000022952	3.16062	3.17264	3.16042	3.18545	3.3107	3.37318	3.38345	3.27476	0.932985	0.000780178	Runx1	runt related transcription factor 1
ENSMUSG00000027322	4.81157	4.80909	4.78542	4.83472	5.90244	6.5461	6.38019	6.07062	0.932897	6.97022e-05	Siglec1	sialic acid binding Ig-like lectin 1, sialoadhesin
ENSMUSG00000024659	4.63756	4.63473	4.59419	4.53405	5.07114	5.17236	5.26227	5.05522	0.932869	5.75347e-05	Anxa1	annexin A1
ENSMUSG00000064267	6.57724	6.62232	6.60174	6.57117	7.32936	7.70847	7.64614	7.41997	0.932794	5.01657e-05	Hvcn1	hydrogen voltage-gated channel 1
ENSMUSG00000095285	4.22044	4.21497	4.21844	4.21746	5.27852	6.03296	9.71968	6.03205	0.932665	0.0436896	Ighv5-9	immunoglobulin heavy variable 5-9
ENSMUSG00000027490	4.61515	4.54787	4.53897	4.59223	4.60527	4.6595	4.72312	4.64357	0.932536	0.0326838	E2f1	E2F transcription factor 1
ENSMUSG00000033685	5.61158	5.51889	5.56689	5.55492	5.92383	6.06048	6.03901	5.92294	0.932319	5.10107e-05	Ucp2	uncoupling protein 2 (mitochondrial, proton carrier)
ENSMUSG00000004730	5.86811	6.13295	6.05602	6.21673	7.8749	8.55445	8.58112	7.94082	0.93231	4.19458e-05	Adgre1	adhesion G protein-coupled receptor E1
ENSMUSG00000073731	2.89851	2.88535	2.92245	2.87313	2.90584	3.0059	3.02691	2.99695	0.932297	0.021265	AI507597	expressed sequence AI507597
ENSMUSG00000002603	5.0657	4.91356	4.99298	5.01654	5.30338	5.53091	5.4942	5.2333	0.932236	0.00250365	Tgfb1	transforming growth factor, beta 1
ENSMUSG00000025509	7.0628	6.99485	7.02148	7.05596	7.23922	7.29775	7.3154	7.30145	0.93219	3.31521e-05	Pnpla2	patatin-like phospholipase domain containing 2
ENSMUSG00000091957	11.2596	11.3378	11.3567	11.3013	11.5927	11.6721	11.7282	11.5966	0.932158	0.000139789	Rps2-ps10	ribosomal protein S2, pseudogene 10
ENSMUSG00000046402	5.26803	5.35331	5.26623	5.22883	5.58996	5.80518	5.808	5.67567	0.932114	0.000305891	Rbp1	retinol binding protein 1, cellular
ENSMUSG00000036594	5.75393	5.68175	5.7742	5.74441	10.2604	11.7688	11.8279	10.9426	0.932049	6.39526e-06	H2-Aa	histocompatibility 2, class II antigen A, alpha
ENSMUSG00000096755	9.49445	9.62378	9.70779	9.62116	11.0045	11.5554	11.5333	11.1386	0.932017	2.45395e-05	Ftl1-ps2	ferritin light polypeptide, pseudogene 2
ENSMUSG00000008540	8.0818	8.17563	8.16135	8.09199	8.27442	8.45927	8.48015	8.30902	0.931847	0.00446671	Mgst1	microsomal glutathione S-transferase 1
ENSMUSG00000027074	4.22489	4.26868	4.26966	4.25465	4.65274	4.8003	4.80248	4.65716	0.931806	3.58145e-05	Slc43a3	solute carrier family 43, member 3
ENSMUSG00000079575	8.5969	8.38377	8.39808	8.4739	8.6495	8.7122	8.85658	8.66961	0.931752	0.0086428	Rbpj-ps3	recombination signal binding protein for immunoglobulin kappa J region, pseudogene 3
ENSMUSG00000044309	1.25976	1.25973	1.25975	1.25974	1.29433	1.32932	1.39351	1.28383	0.93156	0.0381728	Apol7c	apolipoprotein L 7c
ENSMUSG00000009563	6.93779	6.88121	6.93342	6.91866	7.12165	7.22621	7.20764	7.07915	0.931541	0.000647231	Tor2a	torsin family 2, member A
ENSMUSG00000087030	1.80798	1.77026	1.80775	1.77028	1.82755	1.85144	1.92531	1.82965	0.931376	0.0338448	Gm16143	predicted gene 16143
ENSMUSG00000024371	4.60451	4.60239	4.58742	4.60335	5.10595	5.48482	5.38505	5.07846	0.931303	0.000601129	C2	complement component 2 (within H-2S)
ENSMUSG00000036820	6.61588	6.49722	6.64084	6.67379	6.74138	7.02707	6.95445	6.89671	0.931213	0.00602478	Amdhd2	amidohydrolase domain containing 2
ENSMUSG00000085295	4.44542	4.44443	4.44506	4.44488	5.27404	5.758	5.65688	5.18218	0.931149	0.000350821	4930430E12Rik	RIKEN cDNA 4930430E12 gene
ENSMUSG00000097004	7.58553	7.57104	7.63555	7.5917	7.63975	7.67614	7.70519	7.65157	0.931132	0.0113924	4731419I09Rik	RIKEN cDNA 4731419I09 gene
ENSMUSG00000038224	2.51546	2.51517	2.51535	2.5153	2.57162	2.62833	2.63946	2.65053	0.931129	0.000879443	Serpinf2	serine (or cysteine) peptidase inhibitor, clade F, member 2
ENSMUSG00000021484	9.03666	9.08345	9.14572	9.05745	9.26709	9.34389	9.3825	9.28397	0.931075	0.000543932	Lman2	lectin, mannose-binding 2
ENSMUSG00000020644	10.2493	10.2481	10.198	10.2157	10.4148	10.5275	10.5363	10.3785	0.931044	0.00130189	Id2	inhibitor of DNA binding 2
ENSMUSG00000021281	4.81837	4.84546	4.86212	4.84689	5.29905	5.69914	5.59809	5.27326	0.930979	0.00112643	Tnfaip2	tumor necrosis factor, alpha-induced protein 2
ENSMUSG00000024610	7.01915	7.01064	6.86045	7.07787	11.9511	13.6777	13.7121	12.832	0.930909	6.96635e-06	Cd74	CD74 antigen (invariant polypeptide of major histocompatibility complex, class II antigen-associated)
ENSMUSG00000035186	4.84859	4.7803	4.93685	4.84645	6.6459	7.16699	7.31631	6.15988	0.930771	0.000308119	Ubd	ubiquitin D
ENSMUSG00000070337	4.03957	4.01421	4.02721	4.01522	4.02766	4.17208	4.17334	4.09689	0.93076	0.0384832	Gpr179	G protein-coupled receptor 179
ENSMUSG00000029416	8.19574	8.2831	8.22534	8.23634	8.35597	8.5374	8.5754	8.55312	0.930743	0.00234875	Slc15a4	solute carrier family 15, member 4
ENSMUSG00000061132	4.29858	4.31064	4.31182	4.32508	4.55828	4.75667	4.70243	4.67897	0.930709	0.000137412	Blnk	B cell linker
ENSMUSG00000034807	8.22212	8.23345	8.32466	8.34729	8.34244	8.52571	8.5464	8.42741	0.930699	0.019925	Colgalt1	collagen beta(1-O)galactosyltransferase 1
ENSMUSG00000029082	4.12149	4.10491	4.08994	4.07383	4.51613	4.68948	4.7139	4.40277	0.930689	0.000641041	Bst1	bone marrow stromal cell antigen 1
ENSMUSG00000031591	9.10635	9.15089	9.1188	9.0827	9.44841	9.57663	9.59241	9.44391	0.930667	8.12319e-05	Asah1	N-acylsphingosine amidohydrolase 1
ENSMUSG00000031015	6.83992	6.82145	6.75091	6.71899	7.10481	7.26156	7.2783	7.12879	0.930625	0.000243511	Swap70	SWA-70 protein
ENSMUSG00000031504	5.22429	5.23634	5.31602	5.20555	5.99571	6.35453	6.28576	6.03839	0.930583	5.79261e-05	Rab20	RAB20, member RAS oncogene family
ENSMUSG00000026304	1.06003	1.06	1.06002	1.07255	1.08317	1.12945	1.12978	1.08406	0.930371	0.0189498	Rab17	RAB17, member RAS oncogene family
ENSMUSG00000081895	12.4523	12.5972	12.6474	12.6566	12.7655	12.9831	13.0365	12.8848	0.930233	0.00493043	Rpl17-ps10	ribosomal protein L17, pseudogene 10
ENSMUSG00000070390	3.8948	3.93493	3.89445	3.89428	4.1971	4.25885	4.3114	4.15952	0.930032	8.54452e-05	Nlrp1b	NLR family, pyrin domain containing 1B
ENSMUSG00000039616	4.79719	4.74147	4.8087	4.82059	5.15096	5.28878	5.2701	5.08191	0.929931	0.000240149	Mocos	molybdenum cofactor sulfurase
ENSMUSG00000028989	4.32254	4.36611	4.3567	4.36752	4.38609	4.54494	4.5465	4.44501	0.929914	0.0205684	Angptl7	angiopoietin-like 7
ENSMUSG00000094345	0.688305	0.688281	0.688296	0.688292	0.688195	0.746401	0.746679	0.724016	0.929867	0.0328084	Igkv14-126	immunoglobulin kappa variable 14-126
ENSMUSG00000076922	3.93924	3.93863	3.93901	3.93891	4.44259	5.0887	4.89972	4.48884	0.929779	0.00240963	Traj6	T cell receptor alpha joining 6
ENSMUSG00000009772	4.42105	4.40567	4.4333	4.44571	4.7442	4.77053	4.83661	4.66753	0.92968	9.76527e-05	Nuak2	NUAK family, SNF1-like kinase, 2
ENSMUSG00000083608	0.587518	0.587496	0.58751	0.587506	0.587416	0.656675	0.657002	0.63476	0.929623	0.0296179	Gm14863	predicted gene 14863
ENSMUSG00000055994	4.8902	4.83603	4.88882	4.86318	5.24661	5.36005	5.35562	5.1987	0.929493	5.91477e-05	Nod2	nucleotide-binding oligomerization domain containing 2
ENSMUSG00000044626	3.07962	3.10397	3.07943	3.14065	3.18861	3.24341	3.25414	3.20401	0.929416	0.00124134	Liph	lipase, member H
ENSMUSG00000029553	1.97596	1.98848	1.98865	1.97592	2.03334	2.11061	2.10084	2.03546	0.929394	0.00581677	Tfec	transcription factor EC
ENSMUSG00000073421	6.03448	5.92358	5.91094	5.95554	10.7556	12.2105	12.2437	11.1385	0.929258	5.82832e-06	H2-Ab1	histocompatibility 2, class II antigen A, beta 1
ENSMUSG00000002996	8.13774	8.10362	8.13174	8.10023	8.17572	8.20243	8.21689	8.16409	0.929247	0.00356078	Hbp1	high mobility group box transcription factor 1
ENSMUSG00000085578	3.27057	3.33212	3.25709	3.29583	3.33728	3.41664	3.53433	3.39705	0.929198	0.0246615	Gm11527	predicted gene 11527
ENSMUSG00000081406	11.6828	11.7986	11.732	11.6967	11.86	11.9548	12.0649	11.897	0.929173	0.00572025	Rps6-ps4	ribosomal protein S6, pseudogene 4
ENSMUSG00000026980	4.64046	4.63712	4.59329	4.59279	4.82406	4.93602	4.93051	4.80991	0.92916	0.000375032	Ly75	lymphocyte antigen 75
ENSMUSG00000022227	4.53935	4.5295	4.53574	4.53397	7.30991	9.89883	8.96213	7.99331	0.929097	0.000396465	Mcpt1	mast cell protease 1
ENSMUSG00000046806	6.35607	6.37878	6.23197	6.31575	7.33045	7.85175	7.77092	7.25065	0.929052	0.000216405	Cyren	cell cycle regulator of NHEJ
ENSMUSG00000034616	8.29475	8.27784	8.29188	8.32486	8.27831	8.46381	8.52231	8.4551	0.928977	0.0482698	Ssh3	slingshot protein phosphatase 3
ENSMUSG00000021477	10.2328	10.5468	10.406	10.3821	11.1007	11.6548	11.6403	11.4669	0.928973	0.000300626	Ctsl	cathepsin L
ENSMUSG00000016256	9.74688	9.8517	9.75734	9.81651	11.7372	12.5382	12.4253	11.8259	0.928945	2.7788e-05	Ctsz	cathepsin Z
ENSMUSG00000064246	7.78362	8.17185	8.01728	8.01429	8.42324	8.8858	9.03036	8.51353	0.928818	0.00502089	Chil1	chitinase-like 1
ENSMUSG00000026770	2.10494	2.10468	2.10484	2.1173	2.18233	2.18464	2.2067	2.16317	0.928742	0.000192448	Il2ra	interleukin 2 receptor, alpha chain
ENSMUSG00000000420	8.88165	8.84163	8.84845	8.83049	8.92739	8.9825	9.00049	8.90358	0.92862	0.00657797	Galnt1	polypeptide N-acetylgalactosaminyltransferase 1
ENSMUSG00000032122	5.03928	5.03584	5.06848	5.0374	5.68486	5.91954	5.88846	5.71945	0.928558	1.44369e-05	Slc37a2	solute carrier family 37 (glycerol-3-phosphate transporter), member 2
ENSMUSG00000085227	6.65028	6.68097	6.61756	6.71931	6.85888	6.8888	6.97881	6.81893	0.928288	0.0016035	6330418K02Rik	RIKEN cDNA 6330418K02 gene
ENSMUSG00000030720	6.01671	6.04319	6.07364	6.07212	6.18457	6.34652	6.32564	6.17007	0.928255	0.00525721	Cln3	ceroid lipofuscinosis, neuronal 3, juvenile (Batten, Spielmeyer-Vogt disease)
ENSMUSG00000022226	4.53469	4.52652	4.58152	4.53022	6.82733	9.3076	8.43693	7.15744	0.928061	0.00106018	Mcpt2	mast cell protease 2
ENSMUSG00000057137	5.81212	5.83427	5.72916	5.82299	6.91022	7.4594	7.35799	6.79755	0.928012	0.000192907	Tmem140	transmembrane protein 140
ENSMUSG00000029528	5.95803	5.92437	5.92921	5.98723	6.10043	6.17459	6.1838	6.04881	0.927843	0.00236366	Pxn	paxillin
ENSMUSG00000004952	5.92636	5.84606	5.92353	5.88121	6.30487	6.56362	6.48598	6.24926	0.927804	0.000572988	Rasa4	RAS p21 protein activator 4
ENSMUSG00000004626	5.85674	5.80657	5.86457	5.83148	6.36783	6.42434	6.50664	6.26299	0.92776	4.56826e-05	Stxbp2	syntaxin binding protein 2
ENSMUSG00000060586	6.60242	6.38298	6.43053	6.66736	11.3213	12.6633	12.7084	11.7838	0.92771	3.62539e-06	H2-Eb1	histocompatibility 2, class II antigen E beta
ENSMUSG00000062585	3.43075	3.45537	3.44334	3.4432	3.57239	3.70923	3.66588	3.61904	0.927703	0.00056931	Cnr2	cannabinoid receptor 2 (macrophage)
ENSMUSG00000050335	6.64755	6.12119	7.04088	6.24467	9.06229	10.1883	9.98575	9.45759	0.927446	7.38369e-05	Lgals3	lectin, galactose binding, soluble 3
ENSMUSG00000061306	8.55291	8.50288	8.5921	8.60283	8.64019	8.74881	8.7331	8.66753	0.927304	0.00787082	Slc38a10	solute carrier family 38, member 10
ENSMUSG00000036905	8.76386	8.87882	8.90756	8.77936	11.6572	12.4902	12.5235	11.7496	0.927234	8.6532e-06	C1qb	complement component 1, q subcomponent, beta polypeptide
ENSMUSG00000029759	5.3779	5.3865	5.44207	5.38878	5.96914	6.30631	6.19871	5.99756	0.927188	0.000123995	Pon3	paraoxonase 3
ENSMUSG00000040552	5.27657	5.34906	5.31451	5.33277	6.4773	6.90905	6.8648	6.40192	0.927167	5.04343e-05	C3ar1	complement component 3a receptor 1
ENSMUSG00000010110	8.27098	8.32339	8.34057	8.2986	8.37698	8.41903	8.48238	8.43807	0.927098	0.00394038	Stx5a	syntaxin 5A
ENSMUSG00000036887	9.95681	10.2328	10.0212	10.0954	13.0149	13.9384	13.989	13.2068	0.926936	1.02649e-05	C1qa	complement component 1, q subcomponent, alpha polypeptide
ENSMUSG00000026958	7.88372	7.86393	7.81865	7.81586	7.88776	8.21195	8.25132	7.98598	0.926768	0.0370022	Dpp7	dipeptidylpeptidase 7
ENSMUSG00000076754	2.74845	2.74832	2.80414	2.74838	2.8	2.88712	3.14552	2.95574	0.926642	0.0482889	Trgv2	T cell receptor gamma variable 2
ENSMUSG00000021175	4.26915	4.3255	4.31578	4.32677	4.45447	4.53243	4.55068	4.42579	0.926601	0.00151849	Cdca7l	cell division cycle associated 7 like
ENSMUSG00000050628	7.37644	7.32381	7.29217	7.41155	7.65514	7.77567	7.76594	7.62396	0.926574	0.000276279	Ubald2	UBA-like domain containing 2
ENSMUSG00000062353	13.5277	13.5404	13.7119	13.6176	13.8318	13.8764	13.9954	13.8787	0.926523	0.0016868	Gm15772	predicted gene 15772
ENSMUSG00000050921	3.45705	3.45656	3.44133	3.44128	3.44027	3.89135	3.91038	3.7826	0.926512	0.0305443	P2ry10	purinergic receptor P2Y, G-protein coupled 10
ENSMUSG00000037649	7.36024	7.49197	7.51656	7.46426	9.08635	9.64149	9.61278	8.96497	0.926401	4.51147e-05	H2-DMa	histocompatibility 2, class II, locus DMa
ENSMUSG00000030272	7.83988	7.88953	7.84258	7.83564	7.88419	8.01633	8.03462	7.97037	0.926377	0.013293	Camk1	calcium/calmodulin-dependent protein kinase I
ENSMUSG00000024580	7.05396	7.06473	7.10102	7.12087	7.13988	7.18556	7.21375	7.14308	0.926316	0.0111769	Grpel2	GrpE-like 2, mitochondrial
ENSMUSG00000024998	7.45773	7.3312	7.33976	7.41038	7.47857	7.61092	7.61132	7.58735	0.926313	0.00516651	Plce1	phospholipase C, epsilon 1
ENSMUSG00000090394	3.62927	3.64	3.66483	3.64069	3.77052	3.7659	3.82428	3.73723	0.926151	0.000556417	4930523C07Rik	RIKEN cDNA 4930523C07 gene
ENSMUSG00000021127	6.25356	6.17722	6.20007	6.24038	6.47065	6.57453	6.54408	6.46346	0.926013	0.000101275	Zfp36l1	zinc finger protein 36, C3H type-like 1
ENSMUSG00000063457	12.0675	12.0539	12.1727	12.0885	12.2395	12.2968	12.3859	12.3675	0.925946	0.0018618	Rps15	ribosomal protein S15
ENSMUSG00000024678	3.5447	3.57467	3.60452	3.54456	3.85358	4.03397	4.07633	3.74294	0.925841	0.00395805	Ms4a4d	membrane-spanning 4-domains, subfamily A, member 4D
ENSMUSG00000020251	3.62432	3.62248	3.64682	3.62331	3.64826	3.70438	3.695	3.67481	0.92579	0.00964062	Glt8d2	glycosyltransferase 8 domain containing 2
ENSMUSG00000050732	6.92968	6.81726	6.97158	7.03539	7.72231	8.06761	7.96049	7.64635	0.92559	0.000159845	Vamp8	vesicle-associated membrane protein 8
ENSMUSG00000098318	2.82571	2.88788	2.85136	2.82565	2.97013	3.00427	3.07159	2.96455	0.925546	0.0016543	Lockd	lncRNA downstream of Cdkn1b
ENSMUSG00000038644	5.41033	5.34657	5.36979	5.39758	5.50737	5.48653	5.58909	5.46559	0.925541	0.00515964	Pold1	polymerase (DNA directed), delta 1, catalytic subunit
ENSMUSG00000042349	4.28145	4.2925	4.28072	4.3064	4.58146	4.65771	4.68359	4.5007	0.925505	0.00027475	Ikbke	inhibitor of kappaB kinase epsilon
ENSMUSG00000037206	4.60183	4.56227	4.55175	4.588	4.74835	4.99447	5.00389	4.69089	0.925472	0.0137906	Islr	immunoglobulin superfamily containing leucine-rich repeat
ENSMUSG00000025154	5.22125	5.27006	5.23054	5.19602	5.47037	5.62769	5.62349	5.43765	0.925422	0.00102223	Arhgap19	Rho GTPase activating protein 19
ENSMUSG00000087049	2.71659	2.66577	2.7404	2.70381	2.77857	2.84345	2.83425	2.78256	0.925418	0.00421319	Bach2it1	BTB and CNC homology 2, intronic transcript 1
ENSMUSG00000073631	4.79381	4.79085	5.02003	4.79219	6.34849	7.15104	6.89818	6.45624	0.925348	7.83794e-05	Gm10553	predicted gene 10553
ENSMUSG00000096292	3.82174	3.82138	3.82161	3.82154	4.14636	4.51174	4.38596	4.16707	0.925108	0.00158354
ENSMUSG00000092220	3.88597	3.88499	3.9558	3.88543	4.08682	4.40752	4.37099	4.07274	0.924909	0.0110117	Gm20528	predicted gene 20528
ENSMUSG00000024672	4.66723	4.62398	4.62486	4.64564	5.46632	5.92474	5.76164	5.51813	0.92488	7.56143e-05	Ms4a7	membrane-spanning 4-domains, subfamily A, member 7
ENSMUSG00000000628	5.31355	5.35233	5.28146	5.32579	6.05433	6.24243	6.2717	5.99915	0.924734	2.14321e-05	Hk2	hexokinase 2
ENSMUSG00000093622	2.06232	2.06226	2.0623	2.11193	2.11977	2.17631	2.17684	2.13334	0.924696	0.00716286	Gm20703	predicted gene 20703
ENSMUSG00000082062	11.9609	12.3574	12.1979	12.1695	13.5772	14.1459	14.174	13.7075	0.924691	5.67164e-05	Ftl2-ps	ferritin light polypeptide 2, pseudogene
ENSMUSG00000030351	1.18242	1.16974	1.16988	1.18219	1.18047	1.20431	1.20454	1.19316	0.924683	0.0274482	Tspan11	tetraspanin 11
ENSMUSG00000081855	12.7698	12.9115	12.7674	12.8383	12.9835	13.1496	13.2147	13.0505	0.92465	0.00407583	Rpl17-ps5	ribosomal protein L17, pseudogene 5
ENSMUSG00000046721	12.1104	12.1737	12.2501	12.1962	12.4347	12.4271	12.5818	12.4253	0.924638	0.00101928	Rpl14-ps1	ribosomal protein L14, pseudogene 1
ENSMUSG00000081251	9.73965	10.0731	9.83699	9.99138	11.356	11.8874	11.915	11.4373	0.924574	4.26042e-05	Gm12164	predicted gene 12164
ENSMUSG00000026956	6.83755	6.8466	6.84025	6.89869	7.02413	7.34638	7.23565	7.14039	0.92453	0.00325792	Uap1l1	UDP-N-acteylglucosamine pyrophosphorylase 1-like 1
ENSMUSG00000029468	6.26244	6.32037	6.30977	6.32449	6.60868	6.82871	6.76731	6.60384	0.924529	0.000496485	P2rx7	purinergic receptor P2X, ligand-gated ion channel, 7
ENSMUSG00000039405	5.80822	5.66842	5.74586	5.67147	5.78708	5.86079	6.01332	5.86586	0.92447	0.034267	Prss23	protease, serine 23
ENSMUSG00000017774	6.48717	6.43973	6.42268	6.4743	6.69275	6.77538	6.76318	6.67182	0.924449	9.87446e-05	Myo1c	myosin IC
ENSMUSG00000016756	3.30535	3.30495	3.31921	3.30513	3.44813	3.63321	3.56863	3.55992	0.924367	0.000734499	Cmah	cytidine monophospho-N-acetylneuraminic acid hydroxylase
ENSMUSG00000030789	4.77154	4.7695	4.75015	4.82938	5.73031	5.95558	5.97503	5.73312	0.924325	4.86443e-06	Itgax	integrin alpha X
ENSMUSG00000037962	4.05474	4.08846	4.11301	4.10109	4.21286	4.28333	4.29345	4.1818	0.924213	0.00214355	Rflna	refilin A
ENSMUSG00000071552	3.54358	3.51483	3.48631	3.48627	3.79116	3.77857	3.89917	3.71932	0.924117	0.000349448	Tigit	T cell immunoreceptor with Ig and ITIM domains
ENSMUSG00000041559	5.10959	5.12474	5.05535	5.09666	5.10572	5.32767	5.3734	5.30898	0.924094	0.0245628	Fmod	fibromodulin
ENSMUSG00000024770	-1.02678	-1.02688	-1.02682	-1.02684	-1.02705	-1.00366	-1.00354	-1.01514	0.924074	0.0415224	Lipn	lipase, family member N
ENSMUSG00000062272	-1.02678	-1.02688	-1.02682	-1.02684	-1.02705	-1.00366	-1.00354	-1.01514	0.924074	0.0415224	Olfr1129	olfactory receptor 1129
ENSMUSG00000026471	5.86619	5.97761	5.88282	5.98982	6.17861	6.3975	6.39037	6.17936	0.924061	0.00216997	Mr1	major histocompatibility complex, class I-related
ENSMUSG00000041361	1.75254	1.73975	1.73991	1.73986	1.7505	1.81924	1.80871	1.78655	0.92405	0.0209315	Myzap	myocardial zonula adherens protein
ENSMUSG00000025877	5.24722	5.33565	5.31689	5.2925	6.83947	7.48178	7.338	6.8222	0.924049	4.00207e-05	Hk3	hexokinase 3
ENSMUSG00000027611	4.87985	4.96903	4.94607	4.87821	5.30409	5.55001	5.50797	5.30394	0.923944	0.000371473	Procr	protein C receptor, endothelial
ENSMUSG00000044456	2.96718	2.97878	2.95432	2.95422	3.05265	3.11756	3.10844	3.04614	0.923741	0.000920161	Rin3	Ras and Rab interactor 3
ENSMUSG00000032388	7.52488	7.57616	7.54539	7.59261	7.87345	7.96328	7.98447	7.81641	0.923514	0.000164797	Spg21	SPG21, maspardin
ENSMUSG00000021902	5.48073	5.50275	5.5521	5.54201	5.58827	5.62351	5.66383	5.63582	0.9235	0.00320754	Phf7	PHD finger protein 7
ENSMUSG00000059901	1.21163	1.2114	1.21155	1.2115	1.24476	1.25732	1.2576	1.23482	0.923338	0.000511113	Adamts14	a disintegrin-like and metallopeptidase (reprolysin type) with thrombospondin type 1 motif, 14
ENSMUSG00000015745	8.12725	8.1065	8.09328	8.07815	8.63073	8.75578	8.76978	8.60027	0.923254	1.13262e-05	Plekho1	pleckstrin homology domain containing, family O member 1
ENSMUSG00000044533	9.38024	9.49679	9.55065	9.49234	9.76264	9.83519	9.93146	9.73562	0.923226	0.00101239	Rps2	ribosomal protein S2
ENSMUSG00000019872	8.69872	8.8552	8.87682	8.93774	9.1092	9.29906	9.38719	9.08603	0.923186	0.0054412	Smpdl3a	sphingomyelin phosphodiesterase, acid-like 3A
ENSMUSG00000024663	6.36745	6.43241	6.39266	6.53132	7.04556	7.17913	7.2351	6.95275	0.923184	9.56301e-05	Rab3il1	RAB3A interacting protein (rabin3)-like 1
ENSMUSG00000029695	6.35798	6.24914	6.39533	6.27633	7.17119	7.48425	7.40278	7.2192	0.923131	1.81956e-05	Aass	aminoadipate-semialdehyde synthase
ENSMUSG00000019539	5.74225	5.83725	5.95096	5.85966	6.04636	6.11036	6.25394	6.10914	0.92312	0.00368801	Rcn3	reticulocalbin 3, EF-hand calcium binding domain
ENSMUSG00000004707	4.71138	4.66804	4.69005	4.71029	5.58599	5.94028	5.83597	5.59323	0.923117	2.37238e-05	Ly9	lymphocyte antigen 9
ENSMUSG00000075122	2.66777	2.68004	2.71733	2.69274	2.76744	2.81221	2.81292	2.76048	0.923107	0.00137992	Cd80	CD80 antigen
ENSMUSG00000096957	3.81505	3.8401	3.84102	3.85359	4.00949	4.10101	4.07477	4.01768	0.923057	0.000102714	E230013L22Rik	RIKEN cDNA E230013L22 gene
ENSMUSG00000094930	4.52584	4.51474	4.52177	4.51978	6.8214	10.1289	9.27859	9.60461	0.922973	0.000923462	Igkv6-25	immunoglobulin kappa chain variable 6-25
ENSMUSG00000089800	2.48527	2.43475	2.4727	2.43479	2.53635	2.58116	2.58183	2.52892	0.922946	0.00200848	Rps19-ps10	ribosomal protein S19, pseudogene 10
ENSMUSG00000076934	4.61661	4.60686	4.61303	4.61128	7.32698	9.28895	8.78954	8.9316	0.922944	9.33434e-05	Iglv1	immunoglobulin lambda variable 1
ENSMUSG00000024353	4.88629	4.71099	4.71528	4.84221	6.70881	8.42816	7.96057	8.18023	0.922927	0.000222215	Mzb1	marginal zone B and B1 cell-specific protein 1
ENSMUSG00000024210	4.81611	4.9218	4.86541	4.96807	5.03693	5.26984	5.24981	5.15646	0.922911	0.00386782	Ip6k3	inositol hexaphosphate kinase 3
ENSMUSG00000044701	3.50963	3.50898	3.53699	3.48078	3.75372	3.82636	3.82778	3.7423	0.922857	3.62229e-05	Il27	interleukin 27
ENSMUSG00000045502	4.08216	4.08147	4.08191	4.08178	4.57562	4.69977	4.70963	4.48826	0.922787	5.40514e-05	Hcar2	hydroxycarboxylic acid receptor 2
ENSMUSG00000036896	8.13533	8.15617	8.21406	8.22986	11.1382	11.8078	11.8673	11.1335	0.92276	3.55159e-06	C1qc	complement component 1, q subcomponent, C chain
ENSMUSG00000029470	7.1648	7.20258	7.0991	7.21495	7.65941	8.02452	7.91803	7.64188	0.922733	0.000634286	P2rx4	purinergic receptor P2X, ligand-gated ion channel 4
ENSMUSG00000062382	11.6601	12.0664	11.8453	11.8634	13.237	13.8119	13.8236	13.3863	0.922732	5.83681e-05	Ftl1-ps1	ferritin light polypeptide 1, pseudogene 1
ENSMUSG00000031613	7.67776	7.76327	7.48478	7.63236	8.96821	9.36292	9.40571	8.94616	0.922663	3.028e-05	Hpgd	hydroxyprostaglandin dehydrogenase 15 (NAD)
ENSMUSG00000098678	1.88205	1.85686	1.86952	1.84433	1.89046	1.90316	1.93693	1.91512	0.922531	0.00929376	Mroh6	maestro heat-like repeat family member 6
ENSMUSG00000054520	5.67021	5.7018	5.71825	5.75299	6.33876	6.58724	6.52308	6.32058	0.922385	4.04106e-05	Sh3bp2	SH3-domain binding protein 2
ENSMUSG00000098197	3.31557	3.2892	3.30242	3.28927	3.46692	3.64981	3.58561	3.4626	0.922308	0.00199999	BC051537	cDNA sequence BC051537
ENSMUSG00000029217	4.93572	4.89397	4.85611	4.97015	5.26424	5.4699	5.39836	5.26379	0.92206	0.000261713	Tec	tec protein tyrosine kinase
ENSMUSG00000063739	11.0584	10.922	10.9126	10.9311	11.1908	11.2182	11.3002	11.1838	0.921954	0.000851069	Gm4963	predicted gene 4963
ENSMUSG00000038900	8.60951	8.63593	8.83647	8.7097	9.10462	9.25153	9.27399	9.14305	0.92183	0.000274517	Rpl12	ribosomal protein L12
ENSMUSG00000025044	4.90488	4.86571	4.96888	4.93561	6.9911	7.60483	7.50534	6.85459	0.921798	1.67533e-05	Msr1	macrophage scavenger receptor 1
ENSMUSG00000028848	6.8798	6.89998	6.98038	6.94239	7.00982	7.04573	7.13004	7.01036	0.921699	0.0142043	Gpn2	GPN-loop GTPase 2
ENSMUSG00000047798	4.82609	4.80679	4.80829	4.85735	5.53549	5.7469	5.71502	5.45077	0.921677	3.48715e-05	Cd300lf	CD300 molecule like family member F
ENSMUSG00000002602	8.29846	8.32286	8.36801	8.44322	9.28678	9.58584	9.53178	9.20062	0.921662	4.19219e-05	Axl	AXL receptor tyrosine kinase
ENSMUSG00000095565	4.26179	4.25519	4.25937	4.25818	6.17671	6.53513	8.55222	8.41536	0.921606	0.00221045	Ighv2-9-1	immunoglobulin heavy variable 2-9-1
ENSMUSG00000064023	5.51237	5.66466	5.74768	5.48948	6.84364	7.32828	7.32983	6.61965	0.921583	0.000278801	Klk8	kallikrein related-peptidase 8
ENSMUSG00000020423	7.24511	6.97445	6.9894	7.0755	7.39813	7.52287	7.59021	7.52351	0.921553	0.00103672	Btg2	BTG anti-proliferation factor 2
ENSMUSG00000032698	7.75623	7.79544	7.7028	7.81575	8.14079	8.29968	8.30473	8.06123	0.92128	0.00055727	Lmo2	LIM domain only 2
ENSMUSG00000047878	5.16365	5.0573	5.02736	5.09102	5.21565	5.28325	5.3761	5.17688	0.921267	0.0147115	A4galt	alpha 1,4-galactosyltransferase
ENSMUSG00000022817	8.93747	8.90287	8.88373	8.89343	9.70039	9.74138	9.88679	9.66948	0.921232	2.57528e-06	Itgb5	integrin beta 5
ENSMUSG00000020592	4.90517	4.90157	4.86358	4.92899	5.10712	5.51298	5.38773	5.38293	0.921214	0.00208509	Sdc1	syndecan 1
ENSMUSG00000057036	13.1242	13.242	13.219	13.1436	13.5826	13.6947	13.7555	13.5412	0.921209	0.00019249	Gm7536	predicted gene 7536
ENSMUSG00000025402	11.1586	11.1045	11.1431	11.171	11.4207	11.5617	11.7148	11.2486	0.921013	0.0144134	Nab2	Ngfi-A binding protein 2
ENSMUSG00000002147	6.20751	6.261	6.15989	6.25512	7.00959	7.10426	7.22271	6.88927	0.920944	3.02004e-05	Stat6	signal transducer and activator of transcription 6
ENSMUSG00000072109	4.98072	5.00266	5.03051	4.92453	6.45747	7.016	6.88877	6.34056	0.920904	5.05516e-05	A530040E14Rik	RIKEN cDNA A530040E14 gene
ENSMUSG00000061848	10.6354	10.8108	10.9018	10.7589	11.1295	11.2795	11.3799	11.1639	0.920887	0.00116028	Gm5805	predicted gene 5805
ENSMUSG00000050493	4.5172	4.56329	4.62407	4.60911	5.13791	5.09604	5.31666	4.99822	0.920781	0.000219996	Fam167b	family with sequence similarity 167, member B
ENSMUSG00000095427	9.87346	9.98701	9.91485	9.89683	10.1453	10.1947	10.2917	10.1424	0.920772	0.000648607	Rps2-ps6	ribosomal protein S2, pseudogene 6
ENSMUSG00000085762	5.43454	5.45806	5.47145	5.49858	5.56526	5.66912	5.65674	5.66652	0.920755	0.000842434	Lrrc75aos2	leucine rich repeat containing 75A, opposite strand 2
ENSMUSG00000071637	6.42766	6.46958	6.3565	6.41093	7.41304	7.71177	7.69527	7.35667	0.920753	2.24922e-05	Cebpd	CCAAT/enhancer binding protein (C/EBP), delta
ENSMUSG00000036246	5.38805	5.33915	5.3753	5.40599	5.69677	5.69588	5.76758	5.60998	0.920709	0.000107977	Gmip	Gem-interacting protein
ENSMUSG00000029718	4.54408	4.5626	4.57565	4.57499	4.58975	4.72555	4.70111	4.67559	0.920696	0.011843	Pcolce	procollagen C-endopeptidase enhancer protein
ENSMUSG00000024786	2.21213	2.21206	2.2121	2.22482	2.29176	2.36778	2.33761	2.29464	0.920672	0.00114069	Majin	membrane anchored junction protein
ENSMUSG00000041891	7.39721	7.39884	7.32764	7.35252	7.53163	7.71682	7.67255	7.55515	0.920586	0.00202999	Lman1	lectin, mannose-binding, 1
ENSMUSG00000064281	11.7011	11.7901	11.9586	11.8645	12.1127	12.233	12.338	12.0949	0.92057	0.00353096	Rpl19-ps1	ribosomal protein L19, pseudogene 1
ENSMUSG00000051864	7.8218	7.8961	7.91019	7.92364	8.07061	8.27095	8.23269	8.07317	0.920558	0.00304625	Tbc1d22a	TBC1 domain family, member 22a
ENSMUSG00000026749	8.05323	8.01561	8.10392	8.10879	8.59147	8.84022	8.75483	8.50912	0.920543	0.000254557	Nek6	NIMA (never in mitosis gene a)-related expressed kinase 6
ENSMUSG00000003379	3.9008	3.84421	3.90024	3.87272	4.02196	4.15907	4.20631	4.25992	0.920418	0.00173539	Cd79a	CD79A antigen (immunoglobulin-associated alpha)
ENSMUSG00000032440	6.8512	6.83074	6.79672	6.89979	7.61713	7.86676	7.81083	7.59454	0.92034	1.80699e-05	Tgfbr2	transforming growth factor, beta receptor II
ENSMUSG00000032021	2.76517	2.72671	2.76492	2.77712	2.85014	2.88454	2.87495	2.85447	0.920301	0.000225615	Crtam	cytotoxic and regulatory T cell molecule
ENSMUSG00000042659	6.27288	6.27272	6.22249	6.25862	6.73083	6.98653	6.92954	6.63187	0.920285	0.000537083	Arrdc4	arrestin domain containing 4
ENSMUSG00000005107	3.00023	2.99952	2.98736	3.02447	3.11668	3.14084	3.15162	3.09017	0.920252	0.000241669	Slc2a9	solute carrier family 2 (facilitated glucose transporter), member 9
ENSMUSG00000026922	4.61769	4.63676	4.62784	4.63842	4.74168	4.88764	4.8734	4.714	0.920123	0.00812089	Agpat2	1-acylglycerol-3-phosphate O-acyltransferase 2 (lysophosphatidic acid acyltransferase, beta)
ENSMUSG00000066682	1.06087	1.07328	1.06086	1.07338	1.1066	1.1078	1.1306	1.09667	0.92006	0.00166919	Pilrb2	paired immunoglobin-like type 2 receptor beta 2
ENSMUSG00000068240	13.394	13.4882	13.5544	13.5088	13.6699	13.7585	13.815	13.7432	0.919995	0.00117949	Gm11808	predicted gene 11808
ENSMUSG00000078193	12.274	12.3814	12.3386	12.2824	12.6624	12.7486	12.8081	12.6715	0.919952	7.96715e-05	Gm2000	predicted gene 2000
ENSMUSG00000021666	7.96206	8.08282	7.97858	8.0238	8.72718	8.90862	8.95161	8.64344	0.919783	5.18618e-05	Gfm2	G elongation factor, mitochondrial 2
ENSMUSG00000024807	6.43282	6.4155	6.52496	6.53707	6.52672	6.6614	6.68777	6.60783	0.91977	0.0229981	Syvn1	synovial apoptosis inhibitor 1, synoviolin
ENSMUSG00000058099	3.22668	3.22558	3.22628	3.22608	3.32904	3.33315	3.35423	3.30308	0.919665	6.21186e-05	Nfam1	Nfat activating molecule with ITAM motif 1
ENSMUSG00000024806	3.60436	3.65372	3.59048	3.52019	3.7239	3.88646	3.98166	3.71976	0.919561	0.0150282	Mlana	melan-A
ENSMUSG00000004609	4.6641	4.67477	4.7402	4.73957	4.99268	5.18864	5.1105	4.99778	0.919386	0.000382752	Cd33	CD33 antigen
ENSMUSG00000039007	8.58334	8.73897	8.82391	8.75542	9.13936	9.28054	9.37382	9.06373	0.919377	0.00128974	Cpq	carboxypeptidase Q
ENSMUSG00000058542	10.1452	10.5676	10.2672	10.349	11.6886	12.2154	12.2423	11.7623	0.919157	7.25131e-05	Gm15590	predicted gene 15590
ENSMUSG00000076563	4.43594	4.42611	4.43234	4.43057	6.20703	9.07827	9.03356	9.72807	0.919146	0.00201156	Igkv5-48	immunoglobulin kappa variable 5-48
ENSMUSG00000037661	3.3781	3.38875	3.42484	3.40127	3.43775	3.47286	3.48394	3.47446	0.919064	0.00289472	Gpr160	G protein-coupled receptor 160
ENSMUSG00000048126	3.51103	3.50955	3.52243	3.52213	3.60002	3.62466	3.63551	3.56367	0.919007	0.00151694	Col6a3	collagen, type VI, alpha 3
ENSMUSG00000063556	12.9765	13.0739	13.1661	13.0357	13.2302	13.3478	13.4195	13.2957	0.918873	0.0036571	Gm10132	predicted gene 10132
ENSMUSG00000033022	8.12937	8.2681	8.32648	8.27933	8.28953	8.83815	8.88558	8.538	0.918812	0.0376215	Cdo1	cysteine dioxygenase 1, cytosolic
ENSMUSG00000079709	9.10499	9.17967	9.19587	9.10102	9.30215	9.54131	9.52698	9.3161	0.918731	0.00738274
ENSMUSG00000024292	5.52509	5.63653	5.58388	5.62109	5.67076	5.91785	5.91408	5.75993	0.918561	0.014214	Cyp4f14	cytochrome P450, family 4, subfamily f, polypeptide 14
ENSMUSG00000051506	4.70188	4.71247	4.64449	4.70033	5.08451	5.28079	5.22814	5.0397	0.918539	0.000218375	Wdfy4	WD repeat and FYVE domain containing 4
ENSMUSG00000050299	12.625	12.7739	12.7648	12.7887	13.0426	13.2436	13.2257	13.1132	0.918526	0.000472263	Gm9843	predicted gene 9843
ENSMUSG00000022184	6.10326	6.11908	6.12455	6.01313	6.23104	6.31749	6.35689	6.25889	0.918406	0.00197291	Fbxo4	F-box protein 4
ENSMUSG00000027997	4.64451	4.63	4.60944	4.67518	4.80792	4.84193	4.86011	4.76596	0.918404	0.000364678	Casp6	caspase 6
ENSMUSG00000006611	5.38311	5.50712	5.50096	5.52982	5.75641	5.84589	5.9127	5.7074	0.918271	0.00118667	Hfe	homeostatic iron regulator
ENSMUSG00000050708	9.59969	9.92216	9.63791	9.71484	11.0673	11.5384	11.5541	11.1553	0.918227	3.286e-05	Ftl1	ferritin light polypeptide 1
ENSMUSG00000086352	1.72134	1.72129	1.74645	1.74638	1.76737	1.79129	1.79163	1.76909	0.918227	0.00348899	4930401G09Rik	RIKEN cDNA 4930401G09 gene
ENSMUSG00000050241	2.21739	2.22995	2.23012	2.23008	2.28608	2.33174	2.33228	2.34347	0.9181	0.000322703	Klre1	killer cell lectin-like receptor family E member 1
ENSMUSG00000030717	5.52317	5.37143	5.31418	5.41244	6.58944	7.22786	6.99107	6.44947	0.917997	0.00026441	Nupr1	nuclear protein transcription regulator 1
ENSMUSG00000093327	4.16512	4.16407	4.16473	4.16455	4.84089	5.49901	5.87782	4.44741	0.917838	0.0206771	Mir5107	microRNA 5107
ENSMUSG00000040522	3.20503	3.18995	3.17536	3.19014	3.17456	3.58341	3.57622	3.41173	0.917811	0.0426687	Tlr8	toll-like receptor 8
ENSMUSG00000066152	7.32735	7.49298	7.44912	7.33795	7.81353	8.04208	8.05289	7.80736	0.9178	0.000579539	Slc31a2	solute carrier family 31, member 2
ENSMUSG00000084066	2.98207	2.94024	2.96821	2.9403	2.93972	3.17377	3.2524	3.20592	0.917609	0.0390301	Xlr4d-ps	X-linked lymphocyte-regulated 4D, pseudogene
ENSMUSG00000024066	6.05172	5.73218	5.91284	6.03229	7.3713	7.70974	7.64993	7.11259	0.917583	6.48076e-05	Xdh	xanthine dehydrogenase
ENSMUSG00000002332	9.25631	9.46795	9.49858	9.52118	10.1672	10.4442	10.4361	10.2209	0.917583	8.47632e-05	Dhrs1	dehydrogenase/reductase (SDR family) member 1
ENSMUSG00000038642	10.9104	11.0008	10.8787	11.0073	13.9548	14.6511	14.6371	13.9037	0.917567	3.84638e-06	Ctss	cathepsin S
ENSMUSG00000019726	7.80458	7.7322	7.78165	7.7876	7.90803	8.12247	8.0322	7.94669	0.917112	0.00410071	Lyst	lysosomal trafficking regulator
ENSMUSG00000048779	4.88915	4.85516	4.84084	4.93208	5.52765	5.63521	5.65694	5.42763	0.917045	1.99007e-05	P2ry6	pyrimidinergic receptor P2Y, G-protein coupled, 6
ENSMUSG00000029919	5.82682	5.9034	5.76729	5.82287	6.23909	6.65254	6.54909	6.22093	0.917003	0.00202668	Hpgds	hematopoietic prostaglandin D synthase
ENSMUSG00000030844	9.23557	9.29305	9.25594	9.17229	9.43338	9.50794	9.56981	9.41962	0.916964	0.00132235	Rgs10	regulator of G-protein signalling 10
ENSMUSG00000030104	7.19771	7.35848	7.30106	7.31212	8.18295	8.58082	8.47467	8.23752	0.916931	3.95459e-05	Edem1	ER degradation enhancer, mannosidase alpha-like 1
ENSMUSG00000081051	12.0484	12.2434	12.2147	12.1816	12.5127	12.6535	12.7263	12.494	0.916897	0.000956376	Gm15427	predicted pseudogene 15427
ENSMUSG00000022126	4.85524	4.80072	4.82856	4.82807	6.26866	6.67244	6.58325	6.11353	0.916779	2.02687e-05	Acod1	aconitate decarboxylase 1
ENSMUSG00000015451	8.33313	8.06334	8.18646	8.21949	9.97385	10.3593	10.2999	9.91284	0.916751	4.75055e-06	C4a	complement component 4A (Rodgers blood group)
ENSMUSG00000060216	8.70104	8.68282	8.60037	8.66899	8.97653	9.10652	9.08424	8.95417	0.91674	0.000160616	Arrb2	arrestin, beta 2
ENSMUSG00000032501	4.69577	4.62033	4.6469	4.62158	4.91621	4.95083	4.98494	4.84055	0.916733	0.000236466	Trib1	tribbles pseudokinase 1
ENSMUSG00000036606	7.83991	7.72054	7.74511	7.82226	8.25939	8.40574	8.35819	8.22268	0.91673	4.91939e-05	Plxnb2	plexin B2
ENSMUSG00000045679	4.77677	4.69323	4.76429	4.72961	4.94833	5.11119	5.03281	4.96943	0.916646	0.00055011	Pqlc3	PQ loop repeat containing
ENSMUSG00000067616	0.446961	0.434359	0.434372	0.434368	0.457457	0.469694	0.469867	0.470043	0.916621	0.000574267	Klk11	kallikrein related-peptidase 11
ENSMUSG00000044468	5.70478	5.73073	5.79959	5.64797	6.88861	7.35733	7.21831	7.03046	0.916599	1.26574e-05	Tent5c	terminal nucleotidyltransferase 5C
ENSMUSG00000062328	11.1839	11.3473	11.2723	11.2807	11.5576	11.6469	11.7265	11.6157	0.916594	0.000286385	Rpl17	ribosomal protein L17
ENSMUSG00000030214	4.57354	4.51103	4.52767	4.52732	5.10413	5.1018	5.22472	4.95795	0.916591	5.77329e-05	Plbd1	phospholipase B domain containing 1
ENSMUSG00000084111	12.1945	12.2689	12.3305	12.2798	12.631	12.7198	12.7425	12.6306	0.916513	5.29307e-05	Gm15710	predicted gene 15710
ENSMUSG00000033021	7.67081	7.64682	7.63772	7.67174	7.71081	7.97182	7.91251	7.78835	0.916472	0.0193515	Gmppa	GDP-mannose pyrophosphorylase A
ENSMUSG00000013707	6.25725	6.18337	6.37025	6.4114	7.52662	7.63553	7.74435	7.31436	0.916434	2.19606e-05	Tnfaip8l2	tumor necrosis factor, alpha-induced protein 8-like 2
ENSMUSG00000081929	7.71276	7.61623	7.90392	7.82919	8.16453	8.29745	8.32154	8.11656	0.916368	0.00127211	Rps11-ps2	ribosomal protein S11, pseudogene 2
ENSMUSG00000094497	12.0578	12.1276	12.0741	12.0508	12.2236	12.2619	12.3198	12.2244	0.916267	0.000742635	Gm8210	predicted pseudogene 8210
ENSMUSG00000093594	3.6094	3.59585	3.63228	3.59653	3.7066	3.7214	3.73222	3.69282	0.916258	0.000131173	Gm20707	predicted gene 20707
ENSMUSG00000040272	4.51171	4.48678	4.49973	4.53041	4.52351	4.55893	4.56971	4.53241	0.916227	0.0343098	Accs	1-aminocyclopropane-1-carboxylate synthase (non-functional)
ENSMUSG00000033033	5.02056	5.02547	4.96744	4.95607	5.06158	5.11417	5.16558	5.09167	0.916119	0.0063906	Calhm2	calcium homeostasis modulator family member 2
ENSMUSG00000030579	8.93004	9.02976	9.19338	9.29526	11.6027	12.0621	12.1041	11.5475	0.915763	3.60963e-06	Tyrobp	TYRO protein tyrosine kinase binding protein
ENSMUSG00000026668	5.48574	5.46985	5.47376	5.54712	5.58491	5.61264	5.66901	5.66389	0.91565	0.00222809	Ucma	upper zone of growth plate and cartilage matrix associated
ENSMUSG00000037966	7.64841	7.58067	7.68441	7.58736	7.64921	8.08236	8.08722	7.78661	0.915621	0.049289	Ninj1	ninjurin 1
ENSMUSG00000062461	11.008	11.1452	11.0465	11.0014	11.2641	11.4842	11.478	11.3772	0.915618	0.00125744	Rpl27a-ps4	ribosomal protein L27A, pseudogene 4
ENSMUSG00000042997	6.57646	6.50008	6.56547	6.6059	6.72288	6.86967	6.80057	6.74813	0.915586	0.00129387	Nhlrc3	NHL repeat containing 3
ENSMUSG00000045312	6.9314	7.09297	7.06346	7.04185	7.37778	7.63939	7.58618	7.40886	0.915169	0.000688351	Lhfpl2	lipoma HMGIC fusion partner-like 2
ENSMUSG00000097053	3.26603	3.23658	3.2367	3.23667	3.40933	3.65808	3.61608	3.36805	0.915153	0.010335	Gm1972	predicted pseudogene 1972
ENSMUSG00000041707	4.87231	4.89974	4.93089	5.01258	5.37496	5.76913	5.58881	5.46372	0.915113	0.000479739	Tmem273	transmembrane protein 273
ENSMUSG00000082193	11.1602	11.3342	11.2958	11.2712	11.5134	11.6872	11.7112	11.5296	0.915095	0.00164498	Rpl5-ps1	ribosomal protein L5, pseudogene 1
ENSMUSG00000025949	8.25436	8.26796	8.26858	8.30203	8.40433	8.47039	8.48898	8.34357	0.915043	0.00442956	Pikfyve	phosphoinositide kinase, FYVE type zinc finger containing
ENSMUSG00000025165	1.80462	1.81712	1.8046	1.8046	1.89439	1.89668	1.91859	1.88653	0.915006	1.93553e-05	Sectm1a	secreted and transmembrane 1A
ENSMUSG00000040829	4.43565	4.46657	4.45158	4.4513	4.9982	5.18673	5.13416	4.95556	0.914989	3.02541e-05	Zmynd15	zinc finger, MYND-type containing 15
ENSMUSG00000086156	4.45949	4.34619	4.34777	4.41497	4.47984	4.52393	4.57821	4.48916	0.914906	0.0121478	Gm15354	predicted gene 15354
ENSMUSG00000040711	5.55245	5.52742	5.493	5.53963	5.63059	5.75407	5.71362	5.63877	0.914889	0.00296998	Sh3pxd2b	SH3 and PX domains 2B
ENSMUSG00000045382	6.45375	6.48676	6.50484	6.44759	7.56205	7.97204	7.83689	7.64644	0.914777	9.42838e-06	Cxcr4	chemokine (C-X-C motif) receptor 4
ENSMUSG00000037410	6.31257	6.27263	6.32412	6.32241	6.31808	6.48288	6.46791	6.37417	0.91467	0.045893	Tbc1d2b	TBC1 domain family, member 2B
ENSMUSG00000024737	7.11392	7.10735	7.1761	7.17376	7.39609	7.64207	7.52864	7.41823	0.914516	0.00102275	Slc15a3	solute carrier family 15, member 3
ENSMUSG00000056412	10.0273	10.091	10.0568	9.98906	10.2122	10.2659	10.3885	10.16	0.914374	0.00691568	Psenen-ps	presenilin enhancer gamma secretase subunit, pseudogene
ENSMUSG00000073418	10.3381	10.0476	10.1977	10.2276	12.2943	12.7354	12.652	12.2682	0.914284	2.65986e-06	C4b	complement component 4B (Chido blood group)
ENSMUSG00000056501	6.06274	5.81012	5.81448	5.87224	6.50232	6.67865	6.6633	6.41626	0.914224	0.000240914	Cebpb	CCAAT/enhancer binding protein (C/EBP), beta
ENSMUSG00000076937	4.6791	4.6718	4.67642	4.80797	6.89746	8.49914	7.98955	8.29861	0.914179	0.000107915	Iglc2	immunoglobulin lambda constant 2
ENSMUSG00000026628	5.52041	5.60493	5.67609	5.67479	6.8681	7.23084	7.14308	6.77817	0.914154	1.90397e-05	Atf3	activating transcription factor 3
ENSMUSG00000086583	12.5139	12.6636	12.6443	12.5903	12.9014	13.0341	13.0667	12.8821	0.914128	0.000671757	Gm15500	predicted pseudogene 15500
ENSMUSG00000017466	9.84286	9.87081	9.72357	9.751	9.82323	10.3191	10.3378	10.1419	0.913978	0.0279894	Timp2	tissue inhibitor of metalloproteinase 2
ENSMUSG00000025362	10.5336	10.6368	10.6098	10.5079	10.6962	10.88	10.9023	10.758	0.91384	0.00641937	Rps26	ribosomal protein S26
ENSMUSG00000028793	8.40564	8.31963	8.35287	8.38535	9.15666	9.37621	9.34952	8.92107	0.913816	0.000233315	Rnf19b	ring finger protein 19B
ENSMUSG00000028494	7.34658	7.54748	7.42883	7.47059	8.40603	8.73437	8.68809	8.41384	0.913762	2.64404e-05	Plin2	perilipin 2
ENSMUSG00000033467	7.16727	7.19117	7.14329	7.11488	7.48931	7.94351	7.80646	7.48627	0.913656	0.003973	Crlf2	cytokine receptor-like factor 2
ENSMUSG00000028859	6.23161	6.2654	6.26083	6.19279	7.11769	7.19736	7.30098	7.08218	0.913619	1.7434e-06	Csf3r	colony stimulating factor 3 receptor (granulocyte)
ENSMUSG00000069682	12.2243	12.2578	12.3892	12.2512	12.9316	13.0024	13.076	12.8732	0.913617	1.99914e-05	Gm10275	predicted pseudogene 10275
ENSMUSG00000041731	7.53718	7.44617	7.43915	7.35849	7.74528	7.91749	7.88199	7.79776	0.913533	0.000340853	Pgm5	phosphoglucomutase 5
ENSMUSG00000062647	10.273	10.4215	10.4041	10.3965	10.5957	10.7177	10.7466	10.637	0.913439	0.000838352	Rpl7a	ribosomal protein L7A
ENSMUSG00000006589	8.33629	8.4615	8.56283	8.47885	8.73869	8.84623	8.93927	8.88308	0.913436	0.000799607	Aprt	adenine phosphoribosyl transferase
ENSMUSG00000025510	9.21381	9.36428	9.38211	9.35684	9.56859	9.6262	9.74618	9.55856	0.913414	0.00223128	Cd151	CD151 antigen
ENSMUSG00000025969	6.79998	6.72824	6.72834	6.78061	6.88243	7.07606	7.01667	6.88063	0.913404	0.00794266	Nrp2	neuropilin 2
ENSMUSG00000025161	4.96277	4.98376	4.98626	4.98555	5.36407	5.43429	5.44374	5.29416	0.913377	2.64851e-05	Slc16a3	solute carrier family 16 (monocarboxylic acid transporters), member 3
ENSMUSG00000059498	7.12988	7.24966	7.28582	7.53207	9.29569	9.74602	9.69939	9.24227	0.913306	8.16235e-06	Fcgr3	Fc receptor, IgG, low affinity III
ENSMUSG00000079057	5.97868	5.97954	5.92045	5.93787	6.17615	6.37538	6.29707	6.21747	0.913275	0.000532131	Cyp4v3	cytochrome P450, family 4, subfamily v, polypeptide 3
ENSMUSG00000094162	4.9892	4.95935	4.82206	5.08264	6.51484	6.91969	7.15274	5.81217	0.913254	0.00154457	Ccl19-ps3	chemokine (C-C motif) ligand 19, pseudogene 3
ENSMUSG00000094087	4.33949	4.33867	4.33919	4.33904	4.99458	4.97902	5.1932	5.1413	0.913184	8.79384e-06	Ighv1-61	immunoglobulin heavy variable 1-61
ENSMUSG00000030047	5.33545	5.25432	5.33368	5.33282	6.11691	6.30198	6.25444	5.99365	0.913036	2.29279e-05	Arhgap25	Rho GTPase activating protein 25
ENSMUSG00000025083	6.00659	6.07258	5.98622	5.99351	6.12841	6.23739	6.29043	6.11247	0.91302	0.00944946	Afap1l2	actin filament associated protein 1-like 2
ENSMUSG00000029641	5.97856	5.8772	5.81401	5.90219	6.26767	6.72461	6.52792	6.35025	0.912891	0.00170947	Rasl11a	RAS-like, family 11, member A
ENSMUSG00000003970	12.7569	12.8924	12.8948	12.8095	13.0219	13.1172	13.1833	13.0724	0.912539	0.00163055	Rpl8	ribosomal protein L8
ENSMUSG00000074622	6.13463	6.06666	5.9559	5.98154	7.00217	7.24424	7.22295	6.89858	0.912473	2.93657e-05	Mafb	v-maf musculoaponeurotic fibrosarcoma oncogene family, protein B (avian)
ENSMUSG00000092283	8.06012	8.07158	8.27742	8.30352	10.1634	10.4285	10.5103	9.79252	0.912437	2.30858e-05	Gm20412	predicted gene 20412
ENSMUSG00000006519	7.09353	7.36643	7.27328	7.4559	9.97646	10.5809	10.5497	10.0409	0.912282	2.93859e-06	Cyba	cytochrome b-245, alpha polypeptide
ENSMUSG00000032860	3.55186	3.53834	3.52629	3.57566	3.69561	3.79326	3.76798	3.65097	0.912207	0.00200488	P2ry2	purinergic receptor P2Y, G-protein coupled 2
ENSMUSG00000089991	5.40233	5.34269	5.40025	5.42	5.7353	5.70727	5.83004	5.58977	0.912164	0.000808166	Gm16332	predicted gene 16332
ENSMUSG00000095923	4.46001	4.45868	4.45952	4.45928	5.4229	5.87503	5.85745	6.02493	0.912161	4.88034e-05	Ighv1-37	immunoglobulin heavy variable 1-37
ENSMUSG00000044811	6.25513	6.38501	6.05469	6.4371	7.6687	7.99312	8.02852	7.65221	0.912063	2.32677e-05	Cd300c2	CD300C molecule 2
ENSMUSG00000087552	6.08782	6.2261	6.24777	6.23025	6.38765	6.39776	6.64867	6.42315	0.912046	0.0101824	Gm15819	predicted gene 15819
ENSMUSG00000081143	0.909992	0.909964	0.934892	0.909977	0.933114	0.945408	1.01219	0.95735	0.911999	0.0482274	Gm15823	predicted gene 15823
ENSMUSG00000066902	12.4898	12.6153	12.6511	12.5878	12.9042	13.1299	13.0736	12.998	0.911997	0.000323263	Rps23-ps2	ribosomal protein S23, pseudogene 2
ENSMUSG00000085890	4.73176	4.81634	4.76469	4.82871	4.85918	5.01498	5.00885	4.92556	0.911969	0.00857538	Tnfsf13os	tumor necrosis factor (ligand) superfamily, member 13, opposite strand
ENSMUSG00000038527	3.51657	3.47782	3.50366	3.47808	3.66025	3.79135	3.74149	3.62623	0.911908	0.00162427	C1rl	complement component 1, r subcomponent-like
ENSMUSG00000037820	7.52822	7.44754	7.53571	7.51895	9.33764	9.6029	9.65375	8.95131	0.911845	2.47485e-05	Tgm2	transglutaminase 2, C polypeptide
ENSMUSG00000086196	2.71229	2.71142	2.71197	2.68704	2.76361	2.82911	2.80944	2.76727	0.911773	0.0023767	Gm13571	predicted gene 13571
ENSMUSG00000059555	5.57835	5.52828	5.54319	5.54213	5.97692	6.08488	6.05793	5.89415	0.911634	4.98234e-05	Tor4a	torsin family 4, member A
ENSMUSG00000079547	5.60187	5.65365	5.67789	5.69516	7.3732	7.53376	7.68339	7.02743	0.911619	1.76902e-05	H2-DMb1	histocompatibility 2, class II, locus Mb1
ENSMUSG00000087327	8.59537	8.41113	8.48125	8.57732	8.67049	8.68242	8.85115	8.64843	0.911554	0.0210081	Gm15884	predicted gene 15884
ENSMUSG00000096499	4.61174	4.59898	4.60707	4.60478	8.81634	11.0188	9.9638	9.17325	0.911502	4.32594e-05	Ighv1-5	immunoglobulin heavy variable V1-5
ENSMUSG00000024013	5.63858	5.73613	5.75254	5.91674	6.4358	6.54829	6.61479	6.31879	0.91145	0.000169919	Fgd2	FYVE, RhoGEF and PH domain containing 2
ENSMUSG00000089929	5.08758	5.10618	5.17207	5.21123	6.45441	6.65022	6.67113	6.3933	0.911404	1.57859e-06	Bcl2a1b	B cell leukemia/lymphoma 2 related protein A1b
ENSMUSG00000097860	4.41019	4.38121	4.42253	4.43503	4.74385	4.82635	4.80474	4.66785	0.911398	8.60252e-05
ENSMUSG00000070031	5.95804	5.93474	5.99781	6.05061	7.26103	7.46118	7.47212	7.02391	0.911251	1.8709e-05	Sp140	Sp140 nuclear body protein
ENSMUSG00000030748	6.28699	6.31149	6.28331	6.28151	7.43611	7.55862	7.66537	7.15529	0.91125	4.25815e-05	Il4ra	interleukin 4 receptor, alpha
ENSMUSG00000031827	9.78629	9.88372	9.91197	9.8835	10.7354	10.9065	10.9213	10.5862	0.911236	3.3849e-05	Cotl1	coactosin-like 1 (Dictyostelium)
ENSMUSG00000029452	6.27856	6.32171	6.29049	6.29637	6.33444	6.40321	6.43795	6.33535	0.911226	0.0250813	Tmem116	transmembrane protein 116
ENSMUSG00000039934	6.16296	6.13504	6.11094	6.06856	6.6889	6.84683	6.83258	6.55888	0.911075	0.000130215	Gsap	gamma-secretase activating protein
ENSMUSG00000000693	6.41986	6.5463	6.51659	6.55809	6.70829	6.82353	6.84218	6.71614	0.911058	0.00141164	Loxl3	lysyl oxidase-like 3
ENSMUSG00000076618	5.10463	5.08774	5.93997	5.09541	12.3438	14.006	14.3036	14.5489	0.911005	4.2306e-06	Ighj4	immunoglobulin heavy joining 4
ENSMUSG00000097012	2.92677	2.89864	2.89873	2.8987	3.0428	3.2182	3.18213	3.00104	0.911004	0.00832299	Gm16531	predicted gene, 16531
ENSMUSG00000070661	2.29983	2.31241	2.31259	2.34968	2.35751	2.37047	2.47642	2.42617	0.910842	0.0231135	Rnf186	ring finger protein 186
ENSMUSG00000001424	8.0746	8.13538	8.13148	8.12854	8.21549	8.3292	8.30812	8.30144	0.910831	0.00103413	Snd1	staphylococcal nuclease and tudor domain containing 1
ENSMUSG00000021686	8.36323	8.35556	8.31532	8.33807	8.3689	8.46142	8.45289	8.4273	0.910825	0.0112289	Ap3b1	adaptor-related protein complex 3, beta 1 subunit
ENSMUSG00000002111	5.39871	5.4863	5.44464	5.48896	6.44272	6.55869	6.6462	6.22242	0.91079	3.80967e-05	Spi1	spleen focus forming virus (SFFV) proviral integration oncogene
ENSMUSG00000017929	7.86164	7.85885	7.90608	7.92754	8.09931	8.22028	8.1651	8.08284	0.910678	0.000401715	B4galt5	UDP-Gal:betaGlcNAc beta 1,4-galactosyltransferase, polypeptide 5
ENSMUSG00000058755	3.22305	3.20874	3.22284	3.19486	3.43339	3.48774	3.47941	3.38885	0.910674	6.28907e-05	Osm	oncostatin M
ENSMUSG00000030170	5.48555	5.45069	5.37325	5.47266	5.56771	5.72799	5.68862	5.66175	0.910544	0.00222679	Wnt5b	wingless-type MMTV integration site family, member 5B
ENSMUSG00000084416	11.8813	11.983	12.1089	12	12.3913	12.5237	12.5411	12.3795	0.910516	0.000319575	Rpl10a-ps1	ribosomal protein L10A, pseudogene 1
ENSMUSG00000090675	3.41666	3.47993	3.46818	3.46801	3.58471	3.7387	3.71431	3.56925	0.910514	0.00552341	Olfr111	olfactory receptor 111
ENSMUSG00000017756	4.96947	4.95315	5.06361	5.05142	5.26941	5.55423	5.42279	5.3013	0.910501	0.00175438	Slc12a7	solute carrier family 12, member 7
ENSMUSG00000052384	5.35279	5.29605	5.25801	5.28475	5.87729	6.08903	6.00787	5.81511	0.910498	5.89097e-05	Nrros	negative regulator of reactive oxygen species
ENSMUSG00000033542	3.64228	3.66344	3.6648	3.64127	3.68723	3.7325	3.74343	3.68206	0.910488	0.0134888	Arhgef5	Rho guanine nucleotide exchange factor (GEF) 5
ENSMUSG00000070780	2.59829	2.598	2.59818	2.59813	2.70827	2.75257	2.73294	2.70179	0.910353	3.79464e-05	Rbm47	RNA binding motif protein 47
ENSMUSG00000064994	11.0589	10.902	11.219	11.0878	11.2622	11.347	11.6639	11.2275	0.910266	0.0410728	Gm22422	predicted gene, 22422
ENSMUSG00000093768	8.80673	8.65937	8.74281	8.93186	9.31249	9.48607	9.43487	9.22819	0.910096	0.000398465	Gm20650	predicted gene 20650
ENSMUSG00000028015	7.7861	7.93513	7.98595	7.95066	8.27355	8.39439	8.42827	8.26691	0.910091	0.000406107	Ctso	cathepsin O
ENSMUSG00000024909	7.0991	7.08057	7.09451	7.09227	7.38182	7.48199	7.47033	7.27402	0.910074	0.000673467	Efemp2	epidermal growth factor-containing fibulin-like extracellular matrix protein 2
ENSMUSG00000015027	6.53266	6.52225	6.49487	6.5993	6.98312	7.24808	7.11528	7.01137	0.909992	0.000133254	Galns	galactosamine (N-acetyl)-6-sulfate sulfatase
ENSMUSG00000086763	3.90937	3.84655	3.84745	3.93131	3.99319	4.0186	4.0489	4.03071	0.909883	0.00130816	Plxna4os1	plexin A4, opposite strand 1
ENSMUSG00000037759	3.89952	3.89758	3.92278	3.89846	4.01746	4.00287	4.12773	3.96255	0.909707	0.0139092	Ptger2	prostaglandin E receptor 2 (subtype EP2)
ENSMUSG00000036718	4.80174	4.84096	4.87477	4.88409	4.94731	4.98213	5.01748	4.93207	0.90966	0.00421999	Micall2	MICAL-like 2
ENSMUSG00000015839	6.84898	6.95448	6.88069	6.83519	7.27981	7.48201	7.43623	7.29206	0.909604	0.000138361	Nfe2l2	nuclear factor, erythroid derived 2, like 2
ENSMUSG00000020190	7.64496	7.71919	7.88859	7.82206	8.11169	8.20808	8.26217	8.1322	0.909512	0.000695245	Mknk2	MAP kinase-interacting serine/threonine kinase 2
ENSMUSG00000022947	6.20549	6.1497	6.13917	6.08748	6.28639	6.30875	6.37463	6.31482	0.909451	0.00122752	Cbr3	carbonyl reductase 3
ENSMUSG00000090544	10.0129	10.1458	10.0479	10.132	10.2078	10.4169	10.4069	10.3146	0.909406	0.00502162	Gm6576	predicted gene 6576
ENSMUSG00000017404	11.555	11.7035	11.763	11.6642	11.9665	12.0516	12.1482	11.9283	0.909217	0.00171737	Rpl19	ribosomal protein L19
ENSMUSG00000025534	6.8944	7.03362	7.05016	6.98306	8.07148	8.31088	8.2921	7.99996	0.908925	9.18781e-06	Gusb	glucuronidase, beta
ENSMUSG00000024235	4.37012	4.36764	4.3692	4.36876	4.62762	4.66204	4.67217	4.56704	0.908916	3.19352e-05	Map3k8	mitogen-activated protein kinase kinase kinase 8
ENSMUSG00000021665	10.7021	11.0333	10.8665	10.941	12.256	12.5848	12.6072	12.1694	0.908847	2.61775e-05	Hexb	hexosaminidase B
ENSMUSG00000058655	10.5525	10.5543	10.5327	10.6022	10.5603	10.707	10.7171	10.6427	0.908737	0.0484751	Eif4b	eukaryotic translation initiation factor 4B
ENSMUSG00000025279	0.515944	0.515923	0.515936	0.515933	0.539017	0.562692	0.551429	0.551606	0.908705	0.000339904	Dnase1l3	deoxyribonuclease 1-like 3
ENSMUSG00000048120	6.24179	6.27313	6.31818	6.20507	6.97643	7.18976	7.14307	6.84041	0.908682	8.70484e-05	Entpd1	ectonucleoside triphosphate diphosphohydrolase 1
ENSMUSG00000036968	7.45516	7.45101	7.48896	7.472	7.51708	7.55745	7.58298	7.59994	0.908501	0.00276626	Cnpy4	canopy FGF signaling regulator 4
ENSMUSG00000017652	4.84136	4.90099	4.84044	4.85601	5.56249	5.76105	5.79118	5.3036	0.908463	0.000594415	Cd40	CD40 antigen
ENSMUSG00000022529	6.90017	6.93163	6.90843	6.9551	7.04079	7.03502	7.09013	7.02129	0.908461	0.00073114	Zfp263	zinc finger protein 263
ENSMUSG00000091938	4.66195	4.65959	4.60191	4.64143	5.49831	5.73956	5.93507	5.039	0.908383	0.00330253	Gm2564	predicted gene 2564
ENSMUSG00000029545	7.02159	7.12098	7.0537	7.06931	7.22124	7.29368	7.32447	7.21161	0.908355	0.00126497	Acads	acyl-Coenzyme A dehydrogenase, short chain
ENSMUSG00000081559	11.5985	11.5995	11.5363	11.5479	11.6461	11.657	11.7931	11.7035	0.90834	0.0134097	Gm12411	predicted gene 12411
ENSMUSG00000089672	5.24937	5.03115	5.18016	5.10895	8.15268	8.6072	8.5819	7.69584	0.908293	7.70534e-06
ENSMUSG00000096284	0.0658629	0.0658478	0.0658573	0.0658546	0.0888973	0.112494	0.101264	0.0897504	0.908287	0.0011571	Tcstv1	2-cell-stage, variable group, member 1
ENSMUSG00000023952	7.76034	7.70579	7.72417	7.76067	7.82812	7.96364	7.9092	7.8319	0.908185	0.00630702	Gtpbp2	GTP binding protein 2
ENSMUSG00000036560	8.3186	8.32781	8.32228	8.44985	8.39987	8.52135	8.57058	8.49441	0.907927	0.0252712	Lgi4	leucine-rich repeat LGI family, member 4
ENSMUSG00000022686	2.67627	2.65082	2.63845	2.65104	2.75893	2.77264	2.78359	2.7312	0.907839	0.00023871	B3gnt5	UDP-GlcNAc:betaGal beta-1,3-N-acetylglucosaminyltransferase 5
ENSMUSG00000064215	9.05523	9.19178	9.42417	9.43044	11.0879	11.4841	11.4754	11.3934	0.907755	3.88304e-06	Ifi27	interferon, alpha-inducible protein 27
ENSMUSG00000021322	3.3201	3.30501	3.30514	3.31987	3.46773	3.76275	3.65025	3.49646	0.907711	0.0065248	Aoah	acyloxyacyl hydrolase
ENSMUSG00000076665	3.7889	3.78218	3.78644	3.78523	3.92958	5.77205	5.37076	4.85416	0.907653	0.0238184	Ighv7-1	immunoglobulin heavy variable 7-1
ENSMUSG00000094315	4.07239	4.07187	4.0722	4.07211	4.31788	4.73526	4.76917	4.91517	0.907564	0.00308212	Igkv4-78	immunoglobulin kappa variable 4-78
ENSMUSG00000053175	4.54682	4.51671	4.57302	4.51762	4.98042	5.04473	5.05432	4.86933	0.907561	5.6366e-05	Bcl3	B cell leukemia/lymphoma 3
ENSMUSG00000074874	5.87527	5.86729	5.71053	5.72521	6.86146	7.11789	7.08839	6.773	0.90756	1.85641e-05	Ctla2b	cytotoxic T lymphocyte-associated protein 2 beta
ENSMUSG00000005054	9.51969	9.58477	9.79152	9.55545	10.2298	10.4354	10.4206	10.1596	0.907442	0.000272577	Cstb	cystatin B
ENSMUSG00000075229	7.07386	7.02662	6.98618	6.95278	7.15046	7.18114	7.25093	7.18421	0.907335	0.00165358	Ccdc58	coiled-coil domain containing 58
ENSMUSG00000032053	4.3924	4.39128	4.37149	4.37133	4.75248	5.52514	5.25619	5.33667	0.907297	0.00230082	Pou2af1	POU domain, class 2, associating factor 1
ENSMUSG00000093829	4.26912	4.26843	4.26886	4.26874	4.95373	5.30447	5.18386	4.75499	0.907296	0.000690951	Gm24798	predicted gene, 24798
ENSMUSG00000020788	5.33898	5.33423	5.39934	5.44499	5.87966	5.97095	5.9554	5.88021	0.907293	5.27176e-06	Atp2a3	ATPase, Ca++ transporting, ubiquitous
ENSMUSG00000028610	4.05811	4.07997	4.04491	4.01923	4.1253	4.33863	4.27927	4.22448	0.907249	0.00660924	Dmrtb1	DMRT-like family B with proline-rich C-terminal, 1
ENSMUSG00000044712	4.29519	4.29228	4.31629	4.30473	4.36254	4.45243	4.42689	4.35098	0.907133	0.00882696	Slc38a6	solute carrier family 38, member 6
ENSMUSG00000042116	8.64793	8.74833	8.66374	8.76684	8.79615	9.03728	9.00965	8.94991	0.907129	0.00777166	Vwa1	von Willebrand factor A domain containing 1
ENSMUSG00000060591	7.83403	7.971	7.98619	7.76152	8.73511	9.19501	9.03748	8.7151	0.907105	0.000206749	Ifitm2	interferon induced transmembrane protein 2
ENSMUSG00000000278	7.27471	7.23591	7.21898	7.14965	7.89449	8.01523	8.0171	7.82454	0.907023	1.13681e-05	Scpep1	serine carboxypeptidase 1
ENSMUSG00000028048	9.00774	9.0096	8.98892	9.01828	9.53221	9.56816	9.60875	9.47607	0.907013	1.48914e-06	Gba	glucosidase, beta, acid
ENSMUSG00000039844	7.42074	7.42745	7.47641	7.5637	7.52946	7.65298	7.70023	7.5703	0.906971	0.0322055	Rapgef1	Rap guanine nucleotide exchange factor (GEF) 1
ENSMUSG00000024014	6.91694	6.90379	6.97115	6.91839	8.03875	8.33022	8.21689	7.93861	0.906849	1.02025e-05	Pim1	proviral integration site 1
ENSMUSG00000020101	7.72282	7.84982	7.74716	7.7832	8.36167	8.50286	8.50568	8.32821	0.906832	2.03515e-05	Vsir	V-set immunoregulatory receptor
ENSMUSG00000049988	4.93906	4.95148	4.92225	4.92176	5.68579	5.82585	5.86143	5.43139	0.906789	0.000226838	Lrrc25	leucine rich repeat containing 25
ENSMUSG00000034041	5.13925	5.24729	5.20218	5.27269	5.65629	5.75692	5.77236	5.57878	0.906786	0.000119143	Lyl1	lymphoblastomic leukemia 1
ENSMUSG00000054675	7.86697	8.11682	8.00195	7.99406	9.16594	9.35403	9.43006	9.10851	0.906783	8.79515e-06	Tmem119	transmembrane protein 119
ENSMUSG00000073684	7.8577	7.87062	7.88046	7.88168	7.94628	7.97529	7.98359	7.91232	0.906769	0.00303099	Faap20	Fanconi anemia core complex associated protein 20
ENSMUSG00000021356	4.53026	4.5471	4.54809	4.5657	5.01439	5.43628	5.31659	5.4549	0.906703	0.000306619	Irf4	interferon regulatory factor 4
ENSMUSG00000047731	7.7207	7.75068	7.76469	7.79669	7.99774	8.08141	8.06405	7.93547	0.906698	0.0003962	Wbp1l	WW domain binding protein 1 like
ENSMUSG00000044678	4.56581	4.63709	4.52609	4.56503	5.40885	5.59511	5.62121	5.16504	0.906663	0.00018966	Ly6k	lymphocyte antigen 6 complex, locus K
ENSMUSG00000036908	6.8244	7.10701	7.13324	7.19494	8.57272	8.92562	8.89104	8.4545	0.90666	2.55852e-05	Unc93b1	unc-93 homolog B1, TLR signaling regulator
ENSMUSG00000007038	7.78517	7.81619	7.79242	7.80235	7.85206	7.85818	8.00584	7.92728	0.906622	0.0223495	Neu1	neuraminidase 1
ENSMUSG00000022574	10.596	10.8856	10.7928	10.5904	11.0845	11.3107	11.4769	11.1251	0.906517	0.0037931	Naprt	nicotinate phosphoribosyltransferase
ENSMUSG00000046145	5.15095	5.26239	5.12611	5.06485	5.24982	5.59138	5.6393	5.37163	0.906496	0.021216	1700018M17Rik	RIKEN cDNA 1700018M17 gene
ENSMUSG00000050232	4.14779	4.16534	4.18423	4.14731	4.12585	5.0648	4.98826	4.79062	0.906483	0.0346247	Cxcr3	chemokine (C-X-C motif) receptor 3
ENSMUSG00000001020	7.18832	6.92189	6.72247	7.04317	8.80251	8.96109	9.09619	8.75191	0.906415	4.8108e-06	S100a4	S100 calcium binding protein A4
ENSMUSG00000067586	5.30558	5.39577	5.37639	5.32784	5.79155	5.95759	5.91269	5.75427	0.906404	7.54589e-05	S1pr3	sphingosine-1-phosphate receptor 3
ENSMUSG00000034854	7.8382	7.8865	7.94511	7.98121	7.91763	8.23492	8.24575	8.08189	0.906369	0.0473904	Mfsd12	major facilitator superfamily domain containing 12
ENSMUSG00000020700	7.62695	7.71198	7.59764	7.66084	7.78864	7.94871	7.9264	7.84535	0.906331	0.00214179	Map3k3	mitogen-activated protein kinase kinase kinase 3
ENSMUSG00000071532	12.9974	13.1105	13.2031	13.0635	13.2585	13.3813	13.4458	13.3241	0.906241	0.00458755	Gm10335	predicted gene 10335
ENSMUSG00000048897	6.67126	6.74214	6.68142	6.76026	6.88172	6.96326	6.96191	6.892	0.906181	0.000502244	Zfp710	zinc finger protein 710
ENSMUSG00000071714	4.17358	4.17265	4.17324	4.15696	4.68283	4.85894	4.7976	4.56216	0.906174	0.000147548	Csf2rb2	colony stimulating factor 2 receptor, beta 2, low-affinity (granulocyte-macrophage)
ENSMUSG00000028362	4.45314	4.46741	4.48417	4.41953	5.02618	5.16212	5.12999	4.94373	0.906147	2.26255e-05	Tnfsf8	tumor necrosis factor (ligand) superfamily, member 8
ENSMUSG00000066442	6.22419	6.13657	6.19783	6.16473	6.29828	6.35237	6.33639	6.30007	0.906095	0.000940919	Mthfs	5, 10-methenyltetrahydrofolate synthetase
ENSMUSG00000081094	13.038	13.2171	13.1912	13.1452	13.4457	13.5837	13.6237	13.4127	0.906061	0.00128403	Rpl19-ps11	ribosomal protein L19, pseudogene 11
ENSMUSG00000042333	4.92797	4.92509	4.89316	5.00525	5.73306	5.81037	5.88229	5.47501	0.90588	0.000139041	Tnfrsf14	tumor necrosis factor receptor superfamily, member 14 (herpesvirus entry mediator)
ENSMUSG00000020097	7.72672	7.91135	7.81137	7.88317	8.44254	8.68295	8.6382	8.36761	0.905875	0.000189714	Sgpl1	sphingosine phosphate lyase 1
ENSMUSG00000065952	9.84019	9.96673	10.0204	9.94057	10.2338	10.4462	10.3908	10.3195	0.905497	0.000488179	Rps23rg1	ribosomal protein S23, retrogene 1
ENSMUSG00000029119	7.63681	7.53959	7.61634	7.65311	8.01248	8.17886	8.07851	8.02842	0.905377	5.00029e-05	Man2b2	mannosidase 2, alpha B2
ENSMUSG00000022439	5.92986	5.97569	6.0443	6.01791	7.06446	7.18089	7.21842	6.87004	0.905337	1.13042e-05	Parvg	parvin, gamma
ENSMUSG00000018920	5.56715	5.75308	5.61065	5.69647	7.64658	8.09855	7.99595	7.54375	0.905312	4.67545e-06	Cxcl16	chemokine (C-X-C motif) ligand 16
ENSMUSG00000053158	6.1656	6.16748	6.06907	6.16062	7.06522	7.19419	7.25348	6.77845	0.905204	0.000135845	Fes	feline sarcoma oncogene
ENSMUSG00000024401	4.58262	4.60183	4.64279	4.58189	5.54131	5.83214	5.75607	5.27145	0.90519	0.000220017	Tnf	tumor necrosis factor
ENSMUSG00000021876	6.96661	7.15005	7.15212	6.97503	7.7294	7.90035	7.9469	7.62584	0.90512	0.000186903	Rnase4	ribonuclease, RNase A family 4
ENSMUSG00000026942	6.21495	6.27078	6.2844	6.30586	6.4666	6.53602	6.55607	6.39393	0.905092	0.00188691	Traf2	TNF receptor-associated factor 2
ENSMUSG00000026728	9.71757	9.3181	9.57764	9.34501	11.2854	11.7462	11.5532	11.2942	0.905071	1.02433e-05	Vim	vimentin
ENSMUSG00000050737	4.6648	4.67156	4.66337	4.67338	4.71546	4.83964	4.87454	4.69604	0.905037	0.0439753	Ptges	prostaglandin E synthase
ENSMUSG00000018143	6.93077	6.96397	6.99037	6.94388	7.26859	7.35789	7.34131	7.19549	0.904999	0.000148919	Mafk	v-maf musculoaponeurotic fibrosarcoma oncogene family, protein K (avian)
ENSMUSG00000052477	4.69891	4.69724	4.74297	4.72057	5.79324	6.15856	5.99832	5.58942	0.904971	8.10318e-05	C130026I21Rik	RIKEN cDNA C130026I21 gene
ENSMUSG00000035295	8.28078	8.39549	8.50753	8.4034	8.66606	8.78856	8.81577	8.70355	0.904961	0.000999593	Wdr38	WD repeat domain 38
ENSMUSG00000019188	7.19127	7.22373	7.22083	7.23524	7.43114	7.4916	7.47495	7.39991	0.904958	5.36933e-05	H13	histocompatibility 13
ENSMUSG00000076939	4.71585	4.71128	4.71417	4.71335	6.34261	7.44966	7.14176	7.55972	0.904956	0.000122078	Iglv3	immunoglobulin lambda variable 3
ENSMUSG00000031444	3.73719	3.72077	3.75269	3.72092	4.09951	4.35121	4.25233	3.99618	0.904923	0.00141339	F10	coagulation factor X
ENSMUSG00000058443	12.9	13.0641	13.1104	12.9314	13.5403	13.6269	13.7308	13.4568	0.90473	0.000277772	Rpl10-ps3	ribosomal protein L10, pseudogene 3
ENSMUSG00000051998	4.64073	4.61885	4.61969	4.61945	5.4509	5.71976	5.63703	5.67809	0.904616	2.90179e-06	Lax1	lymphocyte transmembrane adaptor 1
ENSMUSG00000020422	7.86515	7.8495	7.86796	8.00859	8.02299	8.21527	8.16858	8.14205	0.90455	0.00493662	Tns3	tensin 3
ENSMUSG00000042613	9.18196	9.16676	9.13065	9.13147	9.48964	9.58362	9.55671	9.4361	0.904512	5.20439e-05	Pbxip1	pre B cell leukemia transcription factor interacting protein 1
ENSMUSG00000028191	7.81494	7.74243	7.83908	7.83211	8.05519	8.12493	8.14198	7.93163	0.90449	0.00280459	Bcl10	B cell leukemia/lymphoma 10
ENSMUSG00000014599	7.60141	7.70088	7.61674	7.72656	8.09309	8.24564	8.21106	8.05521	0.904479	0.000113312	Csf1	colony stimulating factor 1 (macrophage)
ENSMUSG00000040061	4.43254	4.40415	4.37869	4.40516	4.75547	4.76539	4.82335	4.63455	0.904372	0.000171119	Plcb2	phospholipase C, beta 2
ENSMUSG00000053317	7.3326	7.49115	7.52147	7.34352	7.9907	8.07778	8.17151	7.92697	0.90436	0.000138794	Sec61b	Sec61 beta subunit
ENSMUSG00000032014	6.28071	6.28918	6.32094	6.34444	6.71748	6.81758	6.81143	6.56961	0.904343	0.000411072	Oaf	out at first homolog
ENSMUSG00000096038	1.60548	1.60543	1.60546	1.60545	1.69937	1.67873	1.78846	1.65552	0.904326	0.0137487	Trav13n-3	T cell receptor alpha variable 13N-3
ENSMUSG00000015340	4.94093	4.80051	4.73121	4.87222	4.58842	7.86106	7.73433	7.10159	0.904323	0.0407454	Cybb	cytochrome b-245, beta polypeptide
ENSMUSG00000053977	4.3612	4.3248	4.30712	4.3252	5.07916	5.10009	5.17757	4.93352	0.904323	7.52476e-06	Cd8a	CD8 antigen, alpha chain
ENSMUSG00000024885	6.31576	6.26389	6.33706	6.41333	6.58635	6.8149	6.72398	6.531	0.904317	0.00359139	Aldh3b1	aldehyde dehydrogenase 3 family, member B1
ENSMUSG00000026126	5.28533	5.28055	5.12966	5.31045	6.00214	6.06028	6.13606	5.89538	0.904296	2.21823e-05	Ptpn18	protein tyrosine phosphatase, non-receptor type 18
ENSMUSG00000050957	4.34144	4.32648	4.45842	4.26067	4.53123	4.59413	4.67285	4.57915	0.904258	0.00272414	Insl6	insulin-like 6
ENSMUSG00000062611	12.506	12.6046	12.6229	12.5563	12.8507	12.9365	12.9446	12.8395	0.904178	0.000154994	Rps3a2	ribosomal protein S3A2
ENSMUSG00000076583	4.44073	4.42812	4.43611	4.43385	8.23844	10.5868	10.1854	6.56344	0.904131	0.00302919	Igkv8-24	immunoglobulin kappa chain variable 8-24
ENSMUSG00000031779	2.35573	2.35489	2.34319	2.31814	2.3631	2.43057	2.43115	2.38809	0.904051	0.0189168	Ccl22	chemokine (C-C motif) ligand 22
ENSMUSG00000037548	6.00072	6.30154	6.27919	6.17894	8.49709	8.79777	8.88765	8.16928	0.903863	9.86376e-06	H2-DMb2	histocompatibility 2, class II, locus Mb2
ENSMUSG00000003812	6.82788	6.72352	6.78481	6.8152	6.82146	7.01981	6.98807	6.87108	0.903756	0.0399262	Dnase2a	deoxyribonuclease II alpha
ENSMUSG00000070960	6.59115	6.87077	6.80641	6.74861	6.93152	7.21145	7.34161	7.00814	0.903659	0.0160509	Eef1a1-ps2	eukaryotic translation elongation factor 1 alpha 1, pseudogene 2
ENSMUSG00000063506	6.18544	6.13626	6.21351	6.22717	6.24594	6.36056	6.34455	6.36667	0.903648	0.00705157	Arhgap22	Rho GTPase activating protein 22
ENSMUSG00000067149	5.13347	5.07714	5.0469	5.04395	10.5861	12.7582	12.1032	12.7359	0.903638	9.54727e-06	Jchain	immunoglobulin joining chain
ENSMUSG00000090124	2.57276	2.55974	2.55992	2.55987	2.68019	2.72404	2.70478	2.65251	0.903577	0.000196975	Ugt1a7c	UDP glucuronosyltransferase 1 family, polypeptide A7C
ENSMUSG00000028081	12.1049	12.2138	12.2902	12.2035	12.4849	12.567	12.6033	12.4713	0.903493	0.000572303	Rps3a1	ribosomal protein S3A1
ENSMUSG00000056671	4.69065	4.89353	4.79256	4.74967	5.22672	5.29976	5.41328	5.29721	0.903347	9.52451e-05	Prelid2	PRELI domain containing 2
ENSMUSG00000095079	5.33327	5.16508	5.21499	5.21189	12.7351	15.0311	14.4672	15.0997	0.903063	3.18537e-06	Igha	immunoglobulin heavy constant alpha
ENSMUSG00000057841	12.482	12.4717	12.7254	12.5393	13.1643	13.1416	13.3085	13.0326	0.902985	0.000306715	Rpl32	ribosomal protein L32
ENSMUSG00000020573	4.63545	4.63273	4.60751	4.63396	5.03256	5.07463	5.0844	4.98229	0.902891	2.49281e-06	Pik3cg	phosphatidylinositol-4,5-bisphosphate 3-kinase catalytic subunit gamma
ENSMUSG00000037405	6.01728	6.13633	6.06408	6.1104	7.88049	8.23339	8.15004	7.63347	0.902768	9.67765e-06	Icam1	intercellular adhesion molecule 1
ENSMUSG00000038811	5.9447	5.88723	5.87942	5.87803	6.84448	7.02313	7.02342	6.5219	0.902315	0.000201511	Gngt2	guanine nucleotide binding protein (G protein), gamma transducing activity polypeptide 2
ENSMUSG00000021200	4.25525	4.24115	4.25429	4.23057	4.41906	4.41751	4.45418	4.35393	0.902224	0.000260898	Asb2	ankyrin repeat and SOCS box-containing 2
ENSMUSG00000074171	3.21167	3.16012	3.23585	3.19869	3.26371	3.38018	3.33142	3.31125	0.901908	0.00593944	Gm6658	predicted gene 6658
ENSMUSG00000081992	11.1721	11.1556	11.2603	11.1346	11.4451	11.4609	11.5102	11.4077	0.901877	0.00021793	Gm13408	predicted gene 13408
ENSMUSG00000031875	6.81678	6.82045	6.76435	6.94226	7.35873	7.70753	7.52648	7.33693	0.901867	0.000467112	Cmtm3	CKLF-like MARVEL transmembrane domain containing 3
ENSMUSG00000079457	3.91116	3.92689	3.92728	3.94308	4.34158	4.56351	4.46562	4.23419	0.901855	0.000595066	Gm7609	predicted pseudogene 7609
ENSMUSG00000076031	6.79993	7.2484	7.73102	7.09586	8.17186	9.05771	8.92883	8.57633	0.901808	0.00188384	Gm22751	predicted gene, 22751
ENSMUSG00000000982	4.97582	4.99131	4.87418	5.06421	6.09224	6.21716	6.27204	5.78078	0.901473	7.52276e-05	Ccl3	chemokine (C-C motif) ligand 3
ENSMUSG00000097661	1.39709	1.39705	1.39707	1.39707	1.42028	1.47783	1.48912	1.40918	0.90142	0.0413238
ENSMUSG00000061833	11.7015	11.9063	11.8644	11.8055	12.0595	12.1919	12.2507	12.1066	0.901418	0.00167203	Gm6311	predicted gene 6311
ENSMUSG00000094006	4.56158	4.547	4.55624	4.55362	7.63351	11.8545	9.94608	10.5555	0.901293	0.000835647	Igkv4-59	immunoglobulin kappa variable 4-59
ENSMUSG00000028060	8.83996	8.90796	8.82572	8.90239	8.97082	9.09235	9.10564	8.95963	0.90128	0.0101609	Khdc4	KH domain containing 4, pre-mRNA splicing factor
ENSMUSG00000068129	5.70189	5.81641	5.66875	5.72062	9.73417	10.192	10.2329	9.3893	0.901257	8.84781e-07	Cst7	cystatin F (leukocystatin)
ENSMUSG00000056880	8.491	8.56959	8.51456	8.52025	8.7133	8.67537	8.83454	8.69125	0.90109	0.00211105	Gadl1	glutamate decarboxylase-like 1
ENSMUSG00000032271	2.25359	2.25352	2.25356	2.25355	2.36521	2.38902	2.37918	2.35829	0.901066	2.3943e-06	Nnmt	nicotinamide N-methyltransferase
ENSMUSG00000039936	6.39931	6.44291	6.36778	6.41213	7.034	7.09036	7.1286	6.91724	0.901036	1.21981e-05	Pik3cd	phosphatidylinositol-4,5-bisphosphate 3-kinase catalytic subunit delta
ENSMUSG00000016918	6.34747	6.34614	6.31033	6.2914	6.67111	6.7941	6.75201	6.59769	0.900988	0.000165024	Sulf1	sulfatase 1
ENSMUSG00000000791	5.58793	5.50637	5.51041	5.60193	7.06612	7.34132	7.29311	6.6049	0.900962	0.00010766	Il12rb1	interleukin 12 receptor, beta 1
ENSMUSG00000057762	5.20321	5.23416	5.21361	5.248	5.68855	5.72245	5.75708	5.56422	0.900787	4.1333e-05	Gm6169	predicted gene 6169
ENSMUSG00000024085	6.35855	6.30682	6.35504	6.32817	6.72055	6.82581	6.76916	6.65136	0.900629	4.66979e-05	Man2a1	mannosidase 2, alpha 1
ENSMUSG00000028164	6.03743	6.10383	6.11726	6.06691	6.22209	6.26363	6.3045	6.18082	0.900629	0.00242291	Manba	mannosidase, beta A, lysosomal
ENSMUSG00000034330	6.22315	6.3034	6.19583	6.24127	7.24173	7.40278	7.38952	7.14093	0.900602	4.09627e-06	Plcg2	phospholipase C, gamma 2
ENSMUSG00000083833	11.935	12.0334	11.966	11.969	12.1604	12.1618	12.2687	12.1286	0.900545	0.00147612	Gm13841	predicted gene 13841
ENSMUSG00000016356	5.18597	5.1807	5.17377	5.18309	5.21785	5.46174	5.42028	5.26709	0.90049	0.0340517	Col20a1	collagen, type XX, alpha 1
ENSMUSG00000006281	5.71818	5.69051	5.73628	5.70405	6.12329	6.24005	6.19103	6.00979	0.900384	0.000151339	Tep1	telomerase associated protein 1
ENSMUSG00000047250	6.43	6.47919	6.62282	6.53164	6.85716	6.90762	6.95616	6.90486	0.900313	0.000144803	Ptgs1	prostaglandin-endoperoxide synthase 1
ENSMUSG00000070427	6.52556	6.49651	6.64169	6.57307	9.04358	9.48213	9.36685	8.42302	0.900206	4.34551e-05	Il18bp	interleukin 18 binding protein
ENSMUSG00000035673	6.74033	6.6532	6.71758	6.71542	7.76571	7.98043	7.87547	7.60881	0.90013	1.02878e-05	Sbno2	strawberry notch 2
ENSMUSG00000026407	1.94543	1.94537	1.94541	1.9454	2.00278	2.06966	2.03816	2.0495	0.900103	0.000515916	Cacna1s	calcium channel, voltage-dependent, L type, alpha 1S subunit
ENSMUSG00000028864	4.78492	4.74348	4.74532	4.7448	5.14628	5.21755	5.20524	5.02768	0.900053	0.000115213	Hgf	hepatocyte growth factor
ENSMUSG00000062593	5.502	5.37254	5.2825	5.43807	8.61388	8.95347	8.94523	8.20273	0.899977	1.96537e-06	Gm49339	predicted gene, 49339
ENSMUSG00000017009	10.1029	10.0678	10.2188	10.1102	10.4518	10.6453	10.5585	10.5891	0.899798	0.000158244	Sdc4	syndecan 4
ENSMUSG00000066975	4.64569	4.76492	4.83504	4.67687	5.27998	5.385	5.41424	5.19532	0.899702	0.000112409	Cryba4	crystallin, beta A4
ENSMUSG00000000958	5.28465	5.27986	5.30766	5.25657	5.84044	5.83637	5.90812	5.71671	0.899682	1.16682e-05	Slc7a7	solute carrier family 7 (cationic amino acid transporter, y+ system), member 7
ENSMUSG00000032667	7.98064	8.01771	7.93528	7.98353	8.03847	8.06796	8.22251	8.13762	0.899638	0.0211247	Pon2	paraoxonase 2
ENSMUSG00000048234	7.79448	7.75256	7.77558	7.82941	8.15094	8.22299	8.26366	7.95991	0.899632	0.00197954	Rnf149	ring finger protein 149
ENSMUSG00000031851	7.25288	7.34149	7.33879	7.27659	7.88433	7.89636	7.9835	7.78016	0.8996	1.71682e-05	Ntpcr	nucleoside-triphosphatase, cancer-related
ENSMUSG00000024018	7.81133	7.74287	7.88088	7.86591	7.9855	8.03154	8.05968	7.9318	0.899577	0.00558929	Ccdc167	coiled-coil domain containing 167
ENSMUSG00000076552	4.69415	4.68002	4.68897	4.68644	9.50438	10.706	10.684	11.3288	0.899574	4.73613e-06	Igkv4-61	immunoglobulin kappa chain variable 4-61
ENSMUSG00000022106	6.1157	6.06739	6.08883	6.01285	6.1539	6.1894	6.23237	6.18125	0.899454	0.00488402	Rcbtb2	regulator of chromosome condensation (RCC1) and BTB (POZ) domain containing protein 2
ENSMUSG00000052336	7.87208	8.02992	8.0617	8.04182	8.84952	8.83687	9.01087	8.63621	0.899438	8.0974e-05	Cx3cr1	chemokine (C-X3-C motif) receptor 1
ENSMUSG00000056069	6.37718	6.3675	6.41935	6.51923	7.09588	7.08718	7.18664	6.88751	0.899424	0.00010936	Otulinl	OTU deubiquitinase with linear linkage specificity like
ENSMUSG00000025314	7.96926	7.92931	7.92294	8.00359	8.21087	8.24338	8.25425	8.12491	0.899408	0.000352572	Ptprj	protein tyrosine phosphatase, receptor type, J
ENSMUSG00000076612	5.33669	5.20885	5.18125	5.25433	12.5004	14.3475	13.9341	14.5464	0.899342	1.58738e-06	Ighg2c	immunoglobulin heavy constant gamma 2C
ENSMUSG00000078126	13.0378	13.1388	13.1841	13.0828	13.3934	13.3921	13.5083	13.3545	0.899255	0.000620008	Rpl23a-ps3	ribosomal protein L23A, pseudogene 3
ENSMUSG00000059456	5.338	5.402	5.36458	5.34967	6.07057	6.2639	6.1885	5.95664	0.899196	3.37624e-05	Ptk2b	PTK2 protein tyrosine kinase 2 beta
ENSMUSG00000027775	8.6825	8.72735	8.70092	8.70589	9.0693	9.20578	9.1497	8.99249	0.899178	0.000153073	Mfsd1	major facilitator superfamily domain containing 1
ENSMUSG00000020393	5.76478	5.76612	5.80475	5.76079	5.84854	5.8465	5.89346	5.82032	0.899171	0.00531653	Kremen1	kringle containing transmembrane protein 1
ENSMUSG00000020773	5.09355	5.12234	5.11435	5.11352	5.39445	5.36759	5.43839	5.34773	0.899067	1.05191e-05	Trim47	tripartite motif-containing 47
ENSMUSG00000025324	6.37819	6.32202	6.35151	6.34983	6.61484	6.63803	6.63584	6.56374	0.899062	1.47979e-05	Atp10a	ATPase, class V, type 10A
ENSMUSG00000038279	5.46008	5.44459	5.45774	5.45659	5.50562	5.50853	5.54299	5.47034	0.898938	0.0141445	Nop2	NOP2 nucleolar protein
ENSMUSG00000076604	4.85087	4.83503	4.84507	4.84222	10.7488	12.9234	12.0683	12.7028	0.898915	5.8281e-06	Igkj1	immunoglobulin kappa joining 1
ENSMUSG00000046031	4.76924	4.79393	4.79541	4.87104	6.21094	6.6794	6.44777	5.89198	0.898822	0.000116683	Calhm6	calcium homeostasis modulator family member 6
ENSMUSG00000034947	4.97005	4.96702	4.98709	5.00427	5.93736	6.19698	6.09237	5.66778	0.898761	0.000136472	Tmem106a	transmembrane protein 106A
ENSMUSG00000074785	6.40637	6.36685	6.33435	6.34049	6.50595	6.6224	6.56854	6.5417	0.898715	0.000536671	Plxnc1	plexin C1
ENSMUSG00000069833	8.46023	8.2329	8.31937	8.28665	9.08849	9.25356	9.16941	9.01736	0.898639	2.63896e-05	Ahnak	AHNAK nucleoprotein (desmoyokin)
ENSMUSG00000031097	3.00835	3.04889	3.02223	3.02216	3.16214	3.32568	3.2508	3.18939	0.898478	0.00145957	Tnni2	troponin I, skeletal, fast 2
ENSMUSG00000089844	4.54438	4.57626	4.67093	4.5263	5.09675	5.40448	5.23833	5.14684	0.898386	0.000138411	A530032D15Rik	RIKEN cDNA A530032D15Rik gene
ENSMUSG00000032688	6.09912	5.95355	5.98756	6.03281	6.38307	6.44607	6.42656	6.30677	0.898342	0.000150575	Malt1	MALT1 paracaspase
ENSMUSG00000034663	7.47541	7.51403	7.50231	7.59559	7.93465	8.01153	8.01318	7.80978	0.898308	0.000245545	Bmp2k	BMP2 inducible kinase
ENSMUSG00000049037	2.93776	2.93764	2.93772	2.95064	3.13226	3.20175	3.17578	3.06641	0.898247	0.000485816	Clec4a1	C-type lectin domain family 4, member a1
ENSMUSG00000049134	2.65328	2.67737	2.67791	2.67776	2.71876	2.7746	2.75427	2.75487	0.898241	0.000947195	Nrap	nebulin-related anchoring protein
ENSMUSG00000032812	6.58355	6.56504	6.51393	6.57778	7.01927	7.15687	7.10398	6.89265	0.898041	0.000192173	Arap1	ArfGAP with RhoGAP domain, ankyrin repeat and PH domain 1
ENSMUSG00000030798	4.65825	4.68286	4.72393	4.68412	5.13242	5.14429	5.19777	4.99184	0.897877	8.57172e-05	Cd37	CD37 antigen
ENSMUSG00000081683	5.70285	5.69614	5.73921	5.74738	5.91244	6.1006	5.99304	5.92389	0.897864	0.00115862	Fzd10	frizzled class receptor 10
ENSMUSG00000020272	6.48144	6.41745	6.39953	6.3978	6.75925	6.74059	6.81794	6.65573	0.897846	0.000175514	Stk10	serine/threonine kinase 10
ENSMUSG00000058715	7.0094	7.0658	7.04578	7.20018	9.91302	10.2261	10.1875	9.48201	0.897782	3.42823e-06	Fcer1g	Fc receptor, IgE, high affinity I, gamma polypeptide
ENSMUSG00000022468	4.44291	4.5236	4.58093	4.55854	4.61458	4.79655	4.78256	4.77629	0.897642	0.00623057	Endou	endonuclease, polyU-specific
ENSMUSG00000000903	3.2687	3.2681	3.30839	3.24068	3.37326	3.51285	3.46411	3.48551	0.897627	0.00134503	Vpreb3	pre-B lymphocyte gene 3
ENSMUSG00000037731	5.08061	5.09713	5.09958	5.09889	6.29728	6.59365	6.45492	6.05031	0.897494	3.80663e-05	Themis2	thymocyte selection associated family member 2
ENSMUSG00000033880	7.05323	6.77876	6.94788	7.05403	9.96047	10.3729	10.1878	9.70687	0.897471	1.13696e-06	Lgals3bp	lectin, galactoside-binding, soluble, 3 binding protein
ENSMUSG00000020709	6.42886	6.33123	6.44363	6.34574	7.15823	7.27985	7.26872	6.89339	0.897399	0.00019116	Adap2	ArfGAP with dual PH domains 2
ENSMUSG00000045594	7.60961	7.67813	7.71838	7.62067	7.77404	7.88709	7.89176	7.7767	0.897352	0.00556248	Glb1	galactosidase, beta 1
ENSMUSG00000061852	4.82907	4.94513	4.99056	5.05115	6.34196	6.36743	6.50565	6.01597	0.897268	2.13904e-05	Gm7582	predicted gene 7582
ENSMUSG00000013275	8.5745	8.6105	8.60787	8.67803	8.66575	8.7856	8.7865	8.69339	0.897222	0.0232625	Slc41a1	solute carrier family 41, member 1
ENSMUSG00000065580	3.05943	3.05928	3.05938	3.05935	3.18262	3.28506	3.28605	3.34749	0.897143	0.000733455	Mir15b	microRNA 15b
ENSMUSG00000026031	6.53111	6.53784	6.50084	6.54263	7.16123	7.34233	7.24977	7.04709	0.897079	4.26211e-05	Cflar	CASP8 and FADD-like apoptosis regulator
ENSMUSG00000050721	7.39716	7.45397	7.49936	7.49166	7.77419	7.9814	7.92533	7.6579	0.897057	0.00282876	Plekho2	pleckstrin homology domain containing, family O member 2
ENSMUSG00000030124	5.37673	5.64744	5.48325	5.41839	7.01016	7.39656	7.28661	6.85718	0.897002	1.98128e-05	Lag3	lymphocyte-activation gene 3
ENSMUSG00000015575	7.07717	7.12144	7.25163	7.15766	7.50693	7.53001	7.59284	7.41993	0.896842	0.000424696	Atp6v0e	ATPase, H+ transporting, lysosomal V0 subunit E
ENSMUSG00000039202	7.5032	7.48402	7.53269	7.59184	7.74469	7.78375	7.78463	7.68418	0.896728	0.000563668	Abhd2	abhydrolase domain containing 2
ENSMUSG00000030536	6.98021	6.89787	6.88153	6.91155	7.75185	7.98895	7.8464	7.68411	0.896702	1.30585e-05	Iqgap1	IQ motif containing GTPase activating protein 1
ENSMUSG00000050533	6.47808	6.52066	6.46516	6.45411	7.17402	7.40875	7.30075	7.03862	0.896599	9.06931e-05	Gm9845	predicted pseudogene 9845
ENSMUSG00000062031	5.83374	5.86311	5.82159	5.85749	6.12395	6.15837	6.21046	5.99107	0.896599	0.00116017	Pgghg	protein glucosylgalactosylhydroxylysine glucosidase
ENSMUSG00000074578	7.44739	7.38836	7.49566	7.50345	7.94581	8.01208	7.97918	7.88355	0.896568	1.2713e-05	Zfas1	zinc finger, NFX1-type containing 1, antisense RNA 1
ENSMUSG00000026480	9.65812	9.70789	9.79943	9.56782	11.5696	11.6814	11.7792	11.2248	0.896556	6.8821e-06	Ncf2	neutrophil cytosolic factor 2
ENSMUSG00000092480	4.60741	4.60577	4.60681	4.60651	5.83646	6.46004	6.06617	5.88173	0.896513	5.04152e-05	Gm20495	predicted gene 20495
ENSMUSG00000022453	12.3282	12.3899	12.4075	12.251	12.7445	13.0197	12.9349	12.6629	0.896441	0.00147828	Naga	N-acetyl galactosaminidase, alpha
ENSMUSG00000038023	8.99583	9.00013	9.00989	9.02259	9.4507	9.51327	9.49116	9.37474	0.896411	6.72275e-06	Atp6v0a2	ATPase, H+ transporting, lysosomal V0 subunit A2
ENSMUSG00000022586	4.8088	4.93215	5.02094	4.87268	6.86465	7.42513	7.17688	6.40879	0.896399	9.2393e-05	Ly6i	lymphocyte antigen 6 complex, locus I
ENSMUSG00000083992	12.7281	12.7285	12.8558	12.7375	13.2917	13.3178	13.357	13.1791	0.896375	4.09043e-05	Gm11478	predicted gene 11478
ENSMUSG00000046805	7.29974	7.29042	7.1808	7.34233	10.0847	10.5747	10.3584	9.89225	0.896319	1.31245e-06	Mpeg1	macrophage expressed gene 1
ENSMUSG00000071713	4.90565	4.84275	4.88489	4.90406	5.95613	6.16454	6.05081	5.78007	0.896311	1.09061e-05	Csf2rb	colony stimulating factor 2 receptor, beta, low-affinity (granulocyte-macrophage)
ENSMUSG00000070533	-1.58378	-1.58385	-1.58381	-1.58382	-1.58408	-1.57659	-1.57657	-1.57656	0.896286	0.0289609	Wfdc8	WAP four-disulfide core domain 8
ENSMUSG00000076609	6.22567	5.41781	5.56473	5.59369	14.3982	16.6105	15.7944	16.5448	0.896169	1.54875e-06	Igkc	immunoglobulin kappa constant
ENSMUSG00000021094	8.72381	8.75765	8.71981	8.70055	8.88225	9.03812	8.97842	8.87048	0.896021	0.00203242	Dhrs7	dehydrogenase/reductase (SDR family) member 7
ENSMUSG00000027938	2.81484	2.77743	2.79022	2.82596	2.82022	2.8768	2.86682	2.84563	0.895951	0.0239911	Creb3l4	cAMP responsive element binding protein 3-like 4
ENSMUSG00000059775	11.4127	11.5078	11.5516	11.4111	11.7624	11.7526	11.894	11.7243	0.89594	0.00091858	Rps26-ps1	ribosomal protein S26, pseudogene 1
ENSMUSG00000025648	7.25707	7.25998	7.22473	7.19992	7.36613	7.46695	7.43265	7.35961	0.895931	0.0012077	Pfkfb4	6-phosphofructo-2-kinase/fructose-2,6-biphosphatase 4
ENSMUSG00000071068	4.47946	4.47837	4.47906	4.51651	5.32604	5.47061	5.41746	5.11829	0.895928	3.70812e-05	Treml2	triggering receptor expressed on myeloid cells-like 2
ENSMUSG00000027651	7.10767	7.14611	7.17078	7.10078	7.21138	7.33071	7.32139	7.20568	0.895842	0.0114006	Rprd1b	regulation of nuclear pre-mRNA domain containing 1B
ENSMUSG00000074141	3.6831	3.71623	3.72899	3.71721	3.76062	3.80539	3.81616	3.74568	0.895837	0.0116125	Il4i1	interleukin 4 induced 1
ENSMUSG00000036743	2.52777	2.56379	2.54006	2.55219	2.57119	2.63834	2.62844	2.59636	0.895688	0.0108177	Psma8	proteasome subunit alpha 8
ENSMUSG00000037742	13.8601	14.0711	14.1114	14.0379	14.5964	14.7095	14.7549	14.5049	0.89568	0.000225088	Eef1a1	eukaryotic translation elongation factor 1 alpha 1
ENSMUSG00000032786	8.4129	8.39249	8.43759	8.51722	8.51728	8.63021	8.65027	8.49905	0.895622	0.029557	Alas1	aminolevulinic acid synthase 1
ENSMUSG00000089675	0.596929	0.596907	0.59692	0.596917	0.620008	0.666066	0.643926	0.632608	0.89562	0.00422676	Ugt1a8	UDP glucuronosyltransferase 1 family, polypeptide A8
ENSMUSG00000031490	5.72249	5.50624	5.69458	5.82496	6.5314	6.52534	6.58874	6.44666	0.895619	2.57795e-05	Eif4ebp1	eukaryotic translation initiation factor 4E binding protein 1
ENSMUSG00000097125	5.70977	5.81427	5.81892	5.65771	6.27279	6.52017	6.42339	6.27147	0.895597	0.00014103	Gm26885	predicted gene, 26885
ENSMUSG00000026848	7.56971	7.64521	7.7037	7.661	7.81291	7.8228	7.90284	7.79799	0.895558	0.00204209	Tor1b	torsin family 1, member B
ENSMUSG00000073412	5.88003	5.93572	6.00258	6.02993	7.53415	7.73493	7.7398	7.02139	0.89543	0.000107389	Lst1	leukocyte specific transcript 1
ENSMUSG00000067173	2.22082	2.24585	2.22079	2.24606	2.30047	2.29135	2.39704	2.28058	0.895359	0.023477	Mrgpra4	MAS-related GPR, member A4
ENSMUSG00000028163	8.35803	8.29662	8.30059	8.25131	8.72414	8.79717	8.77419	8.66571	0.895281	1.99815e-05	Nfkb1	nuclear factor of kappa light polypeptide gene enhancer in B cells 1, p105
ENSMUSG00000092306	1.04797	1.04794	1.04795	1.04795	1.09369	1.10621	1.10649	1.07198	0.895266	0.00120023	Gm20447	predicted gene 20447
ENSMUSG00000010307	6.53126	6.48695	6.58426	6.62852	6.98222	7.30022	7.12775	6.88941	0.895265	0.00158497	Tmem86a	transmembrane protein 86A
ENSMUSG00000028599	5.69418	5.70238	5.72142	5.73465	6.80649	6.96587	6.90107	6.63228	0.895253	5.05663e-06	Tnfrsf1b	tumor necrosis factor receptor superfamily, member 1b
ENSMUSG00000086109	3.13011	3.12997	3.13006	3.15591	3.2227	3.45604	3.35132	3.33273	0.895064	0.00547435	Gm13391	predicted gene 13391
ENSMUSG00000082088	5.14268	5.05625	5.15672	5.17125	6.07478	6.07114	6.17915	5.72026	0.895055	0.000145078	Gm15753	predicted gene 15753
ENSMUSG00000010142	4.8722	4.86911	4.89944	4.85599	5.39856	5.57495	5.46502	5.39404	0.895052	1.01052e-05	Tnfrsf13b	tumor necrosis factor receptor superfamily, member 13b
ENSMUSG00000036552	8.29161	8.28821	8.39048	8.34259	8.49562	8.73303	8.63611	8.48832	0.895033	0.00653053	Ermard	ER membrane associated RNA degradation
ENSMUSG00000066440	6.21994	6.22665	6.24015	6.26897	6.3069	6.4128	6.36536	6.32161	0.894993	0.00509247	Zfyve26	zinc finger, FYVE domain containing 26
ENSMUSG00000043953	5.28389	5.29336	5.32408	5.22231	6.00733	6.17534	6.1143	5.82706	0.894991	7.92369e-05	Ccrl2	chemokine (C-C motif) receptor-like 2
ENSMUSG00000041235	6.1089	6.04389	6.06562	6.05591	6.19563	6.24353	6.23997	6.13945	0.894989	0.00288949	Chd7	chromodomain helicase DNA binding protein 7
ENSMUSG00000065950	10.6624	10.5657	10.6004	10.517	11.0058	11.0631	11.0841	10.8636	0.894456	0.000374469
ENSMUSG00000097432	4.74535	4.75707	4.71479	4.75833	5.25514	5.47726	5.34353	5.19195	0.894377	9.5955e-05
ENSMUSG00000039774	4.76238	4.72676	4.77112	4.79052	4.79961	4.85284	4.8455	4.85605	0.894308	0.00675342	Galnt12	polypeptide N-acetylgalactosaminyltransferase 12
ENSMUSG00000038037	5.18439	5.16192	5.04769	5.04714	6.29159	6.40514	6.44149	5.98812	0.894278	3.88026e-05	Socs1	suppressor of cytokine signaling 1
ENSMUSG00000090186	4.47754	4.49435	4.45841	4.49505	5.27287	5.43631	5.38386	5.03334	0.894264	0.00011204	Gm52951	predicted gene, 52951
ENSMUSG00000020282	6.10829	6.06756	6.08912	6.10356	6.16922	6.28259	6.22105	6.1827	0.89426	0.00405697	Rhbdf1	rhomboid 5 homolog 1
ENSMUSG00000085786	2.49886	2.49878	2.49883	2.49882	2.60058	2.7045	2.64619	2.65715	0.894211	0.000367297	Gm15987	predicted gene 15987
ENSMUSG00000044429	2.19692	2.15971	2.16	2.15992	2.181	2.22733	2.24942	2.24996	0.894196	0.0211644	Cryga	crystallin, gamma A
ENSMUSG00000026979	4.91346	4.8958	4.9548	4.96783	5.56031	5.58142	5.60996	5.38248	0.893931	3.18306e-05	Psd4	pleckstrin and Sec7 domain containing 4
ENSMUSG00000022175	7.62466	7.63847	7.67104	7.69567	7.95685	7.94525	8.00627	7.83924	0.893844	0.000353639	Lrp10	low-density lipoprotein receptor-related protein 10
ENSMUSG00000018008	6.84051	6.78472	6.96156	6.99504	8.55246	8.81463	8.67234	8.22955	0.893814	1.6338e-05	Cyth4	cytohesin 4
ENSMUSG00000040046	1.16935	1.18177	1.16934	1.16933	1.18093	1.26067	1.25022	1.20519	0.893813	0.0346903	Tph1	tryptophan hydroxylase 1
ENSMUSG00000073406	6.93389	6.58813	7.04136	6.9551	8.77569	9.00959	8.86975	8.47435	0.893656	1.53523e-05	H2-Bl	histocompatibility 2, blastocyst
ENSMUSG00000086813	1.37279	1.37275	1.37277	1.38534	1.42974	1.47499	1.47547	1.39687	0.893509	0.0123329	Gm13657	predicted gene 13657
ENSMUSG00000095444	4.54382	4.53304	4.53987	4.53793	7.43672	10.2331	8.75013	9.36818	0.893431	0.000291611	Ighd2-4	immunoglobulin heavy diversity 2-4
ENSMUSG00000085939	8.66134	8.63643	8.62666	8.58844	9.55728	9.89254	9.68831	9.41377	0.893362	6.42094e-05	Cd63-ps	CD63 antigen, pseudogene
ENSMUSG00000063328	10.3076	10.2308	10.3868	10.2728	11.0083	11.0009	11.0557	10.9185	0.893208	3.85105e-06	Gm9396	predicted gene 9396
ENSMUSG00000013974	4.06171	4.1248	4.11362	4.13818	4.34201	4.44465	4.39587	4.32478	0.893136	0.000158453	Mcemp1	mast cell expressed membrane protein 1
ENSMUSG00000034792	5.55793	5.64292	5.58285	5.51281	6.3471	6.42401	6.44808	6.26715	0.893102	3.46938e-06	Gna15	guanine nucleotide binding protein, alpha 15
ENSMUSG00000096106	2.52264	2.52254	2.5226	2.57776	2.67929	2.71607	2.87379	2.5759	0.89308	0.0327154	Trav5d-4	T cell receptor alpha variable 5D-4
ENSMUSG00000095298	4.51075	4.4362	4.43723	4.43694	5.1349	5.46168	5.61505	4.67261	0.893026	0.0105845	Gm12407	predicted gene 12407
ENSMUSG00000098495	3.07992	2.99039	2.97708	2.97706	3.09454	3.19264	3.17333	3.13195	0.892964	0.00513407
ENSMUSG00000049580	4.68001	4.65396	4.70133	4.73343	4.90052	4.93418	4.95187	4.7962	0.892857	0.00189895	Tsku	tsukushi, small leucine rich proteoglycan
ENSMUSG00000092556	2.57363	2.57315	2.57345	2.54793	2.68106	2.6632	2.70565	2.65338	0.8928	0.000167172	Olfr755-ps1	olfactory receptor 755, pseudogene 1
ENSMUSG00000066543	12.6759	12.7956	12.6054	12.6949	12.9748	13.0221	13.1235	12.9471	0.892798	0.00108004	Rpl17-ps9	ribosomal protein L17, pseudogene 9
ENSMUSG00000076598	4.5478	4.53745	4.54401	4.78501	8.73839	7.45838	10.0849	9.26295	0.892731	0.000246033	Igkv3-7	immunoglobulin kappa variable 3-7
ENSMUSG00000028085	6.40781	6.43468	6.44098	6.46761	6.52862	6.53323	6.59705	6.48137	0.892699	0.0108462	Gatb	glutamyl-tRNA(Gln) amidotransferase, subunit B
ENSMUSG00000020100	5.8907	5.90964	5.87884	5.89551	6.07771	6.2028	6.14883	6.02596	0.892653	0.00140153	Slc29a3	solute carrier family 29 (nucleoside transporters), member 3
ENSMUSG00000074916	4.67046	4.64444	4.69175	4.76567	4.84858	4.86584	4.9418	4.76694	0.892631	0.0104624	Chst14	carbohydrate sulfotransferase 14
ENSMUSG00000052837	8.44562	8.30322	7.89216	8.09528	9.00018	9.27604	9.3242	8.95526	0.892624	0.000790448	Junb	jun B proto-oncogene
ENSMUSG00000030560	6.55143	6.63731	6.6342	6.59493	8.67847	8.91356	8.87631	8.17694	0.892603	1.9824e-05	Ctsc	cathepsin C
ENSMUSG00000069892	5.79189	5.7997	5.65005	5.77115	7.20486	7.49536	7.35671	6.94568	0.892496	1.84725e-05	9930111J21Rik2	RIKEN cDNA 9930111J21 gene 2
ENSMUSG00000066315	12.4971	12.6135	12.6551	12.5862	12.9896	13.0317	13.0697	12.9568	0.892449	5.13453e-05	Gm12918	predicted gene 12918
ENSMUSG00000095687	9.42835	9.62328	9.56448	9.59804	10.513	10.6178	10.651	10.301	0.892422	3.85709e-05	Rnaset2a	ribonuclease T2A
ENSMUSG00000090174	0.0755535	0.0755383	0.0755479	0.0755452	0.0871257	0.08745	0.122427	0.111143	0.892378	0.0239164	Gm10612	predicted gene 10612
ENSMUSG00000021242	9.09299	9.40008	9.4373	9.3291	10.3514	10.6111	10.5721	10.1649	0.892308	0.000138081	Npc2	NPC intracellular cholesterol transporter 2
ENSMUSG00000033386	4.07892	4.02777	4.05384	4.05345	4.23908	4.22749	4.336	4.11765	0.892133	0.00847438	Frrs1	ferric-chelate reductase 1
ENSMUSG00000085525	6.3013	6.20649	6.27294	6.3205	6.59572	6.66845	6.62267	6.51294	0.892053	0.000217948	Gm13166	predicted gene 13166
ENSMUSG00000024781	8.29272	8.40872	8.36693	8.25012	8.76973	9.03227	8.91897	8.78539	0.892009	0.000257679	Lipa	lysosomal acid lipase A
ENSMUSG00000025225	6.18483	6.22043	6.34897	6.27757	7.10185	7.24306	7.18922	6.88939	0.891969	6.14153e-05	Nfkb2	nuclear factor of kappa light polypeptide gene enhancer in B cells 2, p49/p100
ENSMUSG00000044496	7.73564	7.81681	7.74827	7.84459	7.97282	7.97771	8.05352	7.9804	0.891903	0.00066764	2510039O18Rik	RIKEN cDNA 2510039O18 gene
ENSMUSG00000063001	12.727	12.895	12.9943	12.8603	13.239	13.3986	13.3906	13.279	0.891866	0.000532343	Gm9701	predicted gene 9701
ENSMUSG00000076596	4.64194	4.63043	4.63772	4.63566	8.59729	10.1382	9.19747	9.40269	0.891749	6.04241e-06	Igkv3-10	immunoglobulin kappa variable 3-10
ENSMUSG00000046330	9.81114	9.7135	9.89228	9.79147	10.2663	10.223	10.3079	10.1805	0.891658	7.11242e-05	Rpl37a	ribosomal protein L37a
ENSMUSG00000090939	4.53189	4.36007	4.438	4.36089	4.56394	4.69155	4.68454	4.56359	0.891483	0.00959266	Gm17147	predicted gene 17147
ENSMUSG00000015133	3.93387	3.93212	3.92105	3.92076	4.10024	4.17783	4.14442	4.03972	0.891474	0.000762178	Lrrk1	leucine-rich repeat kinase 1
ENSMUSG00000053318	5.07422	5.09259	5.07282	5.09443	6.58995	6.69622	6.71652	6.18595	0.89143	2.20282e-05	Slamf8	SLAM family member 8
ENSMUSG00000076606	4.63938	4.63167	4.63655	4.63517	6.97003	8.51784	7.95581	8.78107	0.891412	0.000142055	Igkj3	immunoglobulin kappa joining 3
ENSMUSG00000032562	10.544	10.6002	10.5371	10.5866	10.8651	11.0081	10.9405	10.8083	0.891369	0.000335038	Gnai2	guanine nucleotide binding protein (G protein), alpha inhibiting 2
ENSMUSG00000040751	6.621	6.49571	6.57673	6.56442	7.75557	7.92305	7.82219	7.51227	0.891273	1.25335e-05	Lat2	linker for activation of T cells family, member 2
ENSMUSG00000038151	3.47776	3.49015	3.4639	3.47731	3.67365	3.72792	3.7002	3.69144	0.891233	2.11944e-06	Prdm1	PR domain containing 1, with ZNF domain
ENSMUSG00000080885	11.9716	12.1791	12.1897	12.0404	12.6416	12.7019	12.8045	12.5367	0.891208	0.000303415	Rpl10-ps6	ribosomal protein L10, pseudogene 6
ENSMUSG00000007613	7.40137	7.4586	7.37897	7.38794	7.85239	8.03537	7.93963	7.91101	0.891138	1.58877e-05	Tgfbr1	transforming growth factor, beta receptor I
ENSMUSG00000015355	5.819	5.67988	5.62374	5.6223	7.61551	7.7017	7.74505	7.26596	0.891089	3.72704e-06	Cd48	CD48 antigen
ENSMUSG00000039457	1.89043	1.87761	1.87789	1.86535	1.89883	1.93393	1.92315	1.9235	0.891087	0.00348884	Ppl	periplakin
ENSMUSG00000079455	2.42209	2.43469	2.42206	2.43482	2.56487	2.52619	2.59921	2.52719	0.891061	0.000403162	Gm16026	predicted pseudogene 16026
ENSMUSG00000048865	5.69756	5.61071	5.66371	5.67821	6.94939	7.00332	7.01143	6.69887	0.891011	3.14892e-06	Arhgap30	Rho GTPase activating protein 30
ENSMUSG00000094122	12.2322	12.3504	12.4099	12.3166	12.5548	12.6535	12.6652	12.5485	0.891008	0.00121532	Rpl31-ps9	ribosomal protein L31, pseudogene 9
ENSMUSG00000029189	7.76826	7.75311	7.85577	7.83251	7.89109	7.89414	8.01917	7.98663	0.890951	0.011984	Sel1l3	sel-1 suppressor of lin-12-like 3 (C. elegans)
ENSMUSG00000040026	5.97141	5.34957	5.324	5.2508	9.4486	9.70938	9.71171	8.85424	0.890846	5.32636e-06	Saa3	serum amyloid A 3
ENSMUSG00000076940	3.87127	3.87087	3.87112	3.87105	4.07951	4.2756	4.41674	4.54697	0.890701	0.00376887	Iglv2	immunoglobulin lambda variable 2
ENSMUSG00000062083	8.86735	8.88869	8.89814	8.75878	9.40996	9.31307	9.53545	9.27542	0.890696	0.000204631	Rpl13a-ps1	ribosomal protein 13A, pseudogene 1
ENSMUSG00000094167	0.906009	0.905981	0.905999	0.905994	0.95168	0.964179	0.964459	0.975972	0.890621	2.34316e-05	Gm10580	predicted gene 10580
ENSMUSG00000094724	8.46214	8.64608	8.58158	8.64858	9.44547	9.53387	9.56799	9.24296	0.890614	5.31117e-05	Rnaset2b	ribonuclease T2B
ENSMUSG00000015950	10.545	10.2629	10.1833	10.4213	12.6032	12.5988	12.7252	12.2208	0.890576	3.71039e-06	Ncf1	neutrophil cytosolic factor 1
ENSMUSG00000031712	4.00943	3.97151	4.00866	4.00829	4.17048	4.19525	4.20548	4.08103	0.89041	0.00153194	Il15	interleukin 15
ENSMUSG00000006445	4.13153	4.18653	4.10668	4.16529	4.27531	4.35412	4.34688	4.25489	0.890298	0.001965	Epha2	Eph receptor A2
ENSMUSG00000087289	0.521854	0.521834	0.521847	0.534321	0.544932	0.545558	0.568839	0.56907	0.89027	0.00525263	4933424M12Rik	RIKEN cDNA 4933424M12 gene
ENSMUSG00000090231	4.77885	4.75641	4.8172	4.77759	5.78512	6.09634	5.93425	5.45729	0.890247	0.000274267	Cfb	complement factor B
ENSMUSG00000004864	1.48354	1.4835	1.48352	1.4961	1.52944	1.58589	1.55359	1.55393	0.890202	0.00119836	Mapk13	mitogen-activated protein kinase 13
ENSMUSG00000090439	4.39133	4.47634	4.43561	4.44598	4.4919	4.59949	4.59234	4.54874	0.890046	0.00730734	Gm17455	predicted gene, 17455
ENSMUSG00000002897	7.01888	6.84533	6.98673	7.02547	7.63094	7.64069	7.65226	7.47181	0.889939	4.34851e-05	Il17ra	interleukin 17 receptor A
ENSMUSG00000006585	5.23788	5.18926	5.21439	5.20252	5.51975	5.48753	5.54194	5.42836	0.889931	4.17018e-05	Cdt1	chromatin licensing and DNA replication factor 1
ENSMUSG00000058163	4.90649	4.90362	4.86899	4.90492	5.83109	6.02953	5.92152	5.59739	0.889921	4.96804e-05	Gm5431	predicted gene 5431
ENSMUSG00000036661	4.82016	4.8055	4.79774	4.77576	4.80926	4.927	4.91999	4.92167	0.889871	0.0194376	Dennd3	DENN/MADD domain containing 3
ENSMUSG00000055541	6.5907	6.57012	6.60515	6.46549	7.54962	7.65953	7.64488	7.29993	0.889744	3.31832e-05	Lair1	leukocyte-associated Ig-like receptor 1
ENSMUSG00000065079	3.75533	3.90386	3.75523	3.89241	3.92966	4.17266	4.16559	4.05454	0.889741	0.0113431	Gm23464	predicted gene, 23464
ENSMUSG00000040690	8.2924	8.15558	8.20514	8.26867	8.80711	8.87162	8.82702	8.70649	0.889629	1.79058e-05	Col16a1	collagen, type XVI, alpha 1
ENSMUSG00000040462	9.65853	9.63848	9.60649	9.68782	9.6861	9.89785	9.83096	9.80669	0.889508	0.0158993	Os9	amplified in osteosarcoma
ENSMUSG00000032661	4.66697	4.66531	4.66636	4.66606	5.87475	6.12149	6.00721	5.50015	0.889463	0.000107944	Oas3	2'-5' oligoadenylate synthetase 3
ENSMUSG00000086731	2.11826	2.1182	2.11824	2.11823	2.17578	2.22172	2.22221	2.25458	0.889462	0.000817063	Sox5os5	SRY (sex determining region Y)-box 5, opposite strand 5
ENSMUSG00000068335	5.45474	5.55681	5.4086	5.45177	6.30821	6.44824	6.42284	6.12287	0.889447	4.03225e-05	Dok1	docking protein 1
ENSMUSG00000074800	12.8359	12.9275	13.1711	12.9384	13.3171	13.3952	13.5159	13.4231	0.889342	0.00166676	Gm4149	predicted pseudogene 4149
ENSMUSG00000093861	4.50411	4.49327	4.50014	4.4982	6.93693	9.10478	8.91863	10.3286	0.889086	0.000840432	Igkv1-110	immunoglobulin kappa variable 1-110
ENSMUSG00000095607	1.9237	1.92364	1.92368	1.92367	2.01872	1.99784	2.15885	1.97435	0.889079	0.0335919	Trav5-4	T cell receptor alpha variable 5-4
ENSMUSG00000030826	5.92402	5.82055	5.96184	5.85083	5.97831	5.99933	6.11155	5.9823	0.889072	0.0296423	Bcat2	branched chain aminotransferase 2, mitochondrial
ENSMUSG00000032353	9.18626	9.31018	9.22884	9.26527	9.71892	9.71524	9.83443	9.54223	0.889052	0.000450097	Tmed3	transmembrane p24 trafficking protein 3
ENSMUSG00000030724	2.90979	2.8821	2.88218	2.89594	2.99085	3.071	3.08236	3.1438	0.889038	0.00139386	Cd19	CD19 antigen
ENSMUSG00000029163	3.81205	3.77419	3.78731	3.78704	3.95583	4.00731	3.97237	3.91526	0.889031	0.00016108	Emilin1	elastin microfibril interfacer 1
ENSMUSG00000044162	1.71684	1.71679	1.71682	1.71682	1.80651	1.77553	1.86162	1.76458	0.888951	0.00780597	Tnip3	TNFAIP3 interacting protein 3
ENSMUSG00000015890	2.12186	2.12179	2.12184	2.12182	2.18314	2.35848	2.30899	2.18541	0.888929	0.0212364	Amdhd1	amidohydrolase domain containing 1
ENSMUSG00000095379	4.15672	4.15616	4.15651	4.15641	4.81048	5.04329	4.90985	4.61895	0.888911	0.000249053	Gm22108	predicted gene, 22108
ENSMUSG00000030341	6.50539	6.47566	6.56602	6.57294	7.35981	7.53537	7.40975	7.19852	0.888899	2.60623e-05	Tnfrsf1a	tumor necrosis factor receptor superfamily, member 1a
ENSMUSG00000024399	5.09231	5.13048	5.04636	5.13248	6.57929	6.43632	6.71614	6.16264	0.888873	2.68142e-05	Ltb	lymphotoxin B
ENSMUSG00000004043	4.87394	4.86974	4.86175	4.90282	5.00224	5.06131	5.02164	4.9973	0.888821	0.000154411	Stat5a	signal transducer and activator of transcription 5A
ENSMUSG00000022488	11.4958	11.5547	11.6408	11.7119	13.8543	14.0206	13.9684	13.4641	0.888792	3.09933e-06	Nckap1l	NCK associated protein 1 like
ENSMUSG00000066406	6.71398	6.55518	6.63119	6.61427	6.99431	7.04781	7.028	6.88772	0.888703	0.000301816	Akap13	A kinase (PRKA) anchor protein 13
ENSMUSG00000096410	4.66001	4.64654	4.65507	4.65266	9.5863	9.94182	10.1303	10.3918	0.888569	6.63477e-08	Ighv1-19	immunoglobulin heavy variable V1-19
ENSMUSG00000057367	8.66782	8.78442	8.8037	8.76959	9.05437	9.05181	9.13534	9.00083	0.8885	0.000314366	Birc2	baculoviral IAP repeat-containing 2
ENSMUSG00000032690	4.72003	4.69875	4.6599	4.71888	5.69414	5.76446	5.76773	5.40039	0.888493	3.6297e-05	Oas2	2'-5' oligoadenylate synthetase 2
ENSMUSG00000042228	6.52227	6.41982	6.47348	6.49388	7.92455	8.00359	7.99031	7.55506	0.888308	1.35031e-05	Lyn	LYN proto-oncogene, Src family tyrosine kinase
ENSMUSG00000003541	7.46741	7.63499	7.53942	7.63253	7.7951	7.78209	7.99947	7.78755	0.888306	0.0063959	Ier3	immediate early response 3
ENSMUSG00000004266	6.2456	6.21767	6.14358	6.1749	8.37194	8.56213	8.49259	8.01326	0.888304	2.28185e-06	Ptpn6	protein tyrosine phosphatase, non-receptor type 6
ENSMUSG00000081357	2.02508	1.98722	1.98725	1.98724	1.987	2.12203	2.11226	2.0915	0.888131	0.0458966	Xlr4e-ps	X-linked lymphocyte-regulated 4E, pseudogene
ENSMUSG00000038991	8.65088	8.81155	8.75214	8.80971	8.9314	9.39619	9.24556	9.25146	0.888067	0.00516325	Txndc5	thioredoxin domain containing 5
ENSMUSG00000092340	3.21303	3.21285	3.21296	3.21293	3.45794	3.5786	3.55273	3.33092	0.888037	0.00311318	Olfr754-ps1	olfactory receptor 754, pseudogene 1
ENSMUSG00000010095	9.45082	9.56476	9.571	9.56579	9.67736	10.0053	9.91551	9.96106	0.887967	0.00425	Slc3a2	solute carrier family 3 (activators of dibasic and neutral amino acid transport), member 2
ENSMUSG00000091705	8.22663	7.49577	8.12684	8.11249	11.879	12.1844	11.9467	11.5077	0.887722	1.988e-06	H2-Q2	histocompatibility 2, Q region locus 2
ENSMUSG00000082419	9.93481	9.95167	9.81462	9.88348	10.5425	10.4643	10.6422	10.3747	0.887707	8.12325e-05	Gm11425	predicted gene 11425
ENSMUSG00000016487	6.84011	6.89132	6.80965	6.82733	7.02202	7.05707	7.08045	6.98178	0.887622	0.00043709	Ppfibp1	PTPRF interacting protein, binding protein 1 (liprin beta 1)
ENSMUSG00000042684	6.77327	7.10981	7.00488	6.87462	8.77736	8.92174	8.98397	8.48344	0.887554	8.80756e-06	Npl	N-acetylneuraminate pyruvate lyase
ENSMUSG00000023045	3.31604	3.28772	3.27373	3.2879	3.57218	3.5598	3.58958	3.50169	0.887541	1.5405e-05	Soat2	sterol O-acyltransferase 2
ENSMUSG00000037868	3.43347	3.41905	3.46038	3.4734	3.68346	3.72746	3.72879	3.56684	0.887487	0.00120989	Egr2	early growth response 2
ENSMUSG00000031662	5.27781	5.29905	5.28923	5.23472	5.88836	5.90397	5.93188	5.80967	0.887288	8.96005e-07	Snx20	sorting nexin 20
ENSMUSG00000033335	8.53045	8.65155	8.66023	8.65973	8.83856	8.88986	8.92094	8.8662	0.887252	0.00042649	Dnm2	dynamin 2
ENSMUSG00000043895	5.58011	5.57391	5.60866	5.55559	5.88259	6.06315	6.00551	5.74051	0.887103	0.00317509	S1pr2	sphingosine-1-phosphate receptor 2
ENSMUSG00000007570	6.42862	6.41868	6.44613	6.39428	6.45496	6.46496	6.51278	6.49069	0.887092	0.0131826	Fance	Fanconi anemia, complementation group E
ENSMUSG00000016529	4.48654	4.48563	4.50664	4.48604	5.49964	5.43106	5.55605	5.26393	0.887072	5.74578e-06	Il10	interleukin 10
ENSMUSG00000096326	4.67902	4.66538	4.67403	4.67158	9.43451	11.0467	10.1274	10.7782	0.887066	4.14486e-06	Ighv1-78	immunoglobulin heavy variable 1-78
ENSMUSG00000029661	5.86068	5.85331	5.81235	5.98216	6.02707	6.06887	6.13689	5.99582	0.88704	0.00918348	Col1a2	collagen, type I, alpha 2
ENSMUSG00000028965	3.08034	3.0662	3.09359	3.06637	3.22775	3.37006	3.31488	3.16593	0.886973	0.00558578	Tnfrsf9	tumor necrosis factor receptor superfamily, member 9
ENSMUSG00000021190	11.5832	11.5991	11.5489	11.5894	12.4773	12.5244	12.5483	12.2016	0.886935	4.13482e-05	Lgmn	legumain
ENSMUSG00000087150	6.68487	6.72405	6.70272	6.56149	7.0064	7.21273	7.12572	7.02449	0.886864	0.000411404	BC064078	cDNA sequence BC064078
ENSMUSG00000030041	1.30966	1.33439	1.32225	1.32221	1.34425	1.34519	1.39066	1.35719	0.886846	0.0209115	M1ap	meiosis 1 associated protein
ENSMUSG00000037280	8.47778	8.48161	8.47133	8.60219	8.68522	8.71662	8.75037	8.64604	0.886822	0.00252125	Galnt6	polypeptide N-acetylgalactosaminyltransferase 6
ENSMUSG00000059089	5.33992	5.19159	5.23433	5.30064	9.0057	9.28894	9.14838	8.24875	0.886783	4.39612e-06	Fcgr4	Fc receptor, IgG, low affinity IV
ENSMUSG00000034168	7.54235	7.53784	7.5371	7.72478	7.68198	7.81368	7.88852	7.69479	0.886733	0.034851	Irf2bpl	interferon regulatory factor 2 binding protein-like
ENSMUSG00000058174	10.2047	10.3696	10.4682	10.3329	10.6945	10.8453	10.8337	10.7292	0.88668	0.000618866	Gm5148	predicted gene 5148
ENSMUSG00000088951	3.45541	3.45519	3.62634	3.63763	3.65876	3.83877	3.83146	3.72865	0.886665	0.0164339	Gm24940	predicted gene, 24940
ENSMUSG00000057191	5.15313	5.14563	5.33126	5.24314	7.90496	8.19342	8.05149	7.19822	0.886638	2.43602e-05	AB124611	cDNA sequence AB124611
ENSMUSG00000091366	3.18625	3.22437	3.28576	3.26167	3.30061	3.34645	3.40738	3.29359	0.886624	0.0288086	Gm17040	predicted gene 17040
ENSMUSG00000003429	11.9114	12.0585	12.2614	12.0698	12.5424	12.596	12.7035	12.5201	0.886583	0.000786745	Rps11	ribosomal protein S11
ENSMUSG00000059291	9.07497	9.14376	9.23019	9.16893	9.3931	9.44188	9.45403	9.39304	0.886513	0.000310093	Rpl11	ribosomal protein L11
ENSMUSG00000082762	11.0438	11.1619	11.1932	11.1463	11.5067	11.4702	11.5964	11.4204	0.88644	0.000323725	Gm12366	predicted gene 12366
ENSMUSG00000020905	0.563131	0.562914	0.563051	0.563012	0.57363	0.574257	0.574376	0.574498	0.886365	2.12443e-09	Usp43	ubiquitin specific peptidase 43
ENSMUSG00000083192	11.4443	11.5777	11.681	11.601	11.812	11.8976	11.947	11.8659	0.886304	0.00171057
ENSMUSG00000019979	5.62778	5.61153	5.60589	5.60473	5.89975	5.86602	5.94959	5.76647	0.886302	0.000578053	Apaf1	apoptotic peptidase activating factor 1
ENSMUSG00000090080	1.22799	1.22795	1.22798	1.25288	1.28486	1.26348	1.33049	1.27546	0.886295	0.0141842	Gm15872	predicted gene 15872
ENSMUSG00000090108	3.79885	3.79765	3.88245	3.73353	3.93477	3.91901	4.15226	4.0384	0.886267	0.0153526
ENSMUSG00000038650	8.93815	8.97405	9.123	9.14982	9.72008	9.91159	9.80258	9.5594	0.886263	0.000250115	Rnh1	ribonuclease/angiogenin inhibitor 1
ENSMUSG00000046223	4.44028	4.52648	4.46593	4.4655	4.78583	4.82853	4.86232	4.67171	0.886244	0.000462686	Plaur	plasminogen activator, urokinase receptor
ENSMUSG00000076620	4.85684	4.84088	4.85099	4.84813	10.0363	13.2821	11.4295	12.6984	0.886164	6.77976e-05	Ighj2	immunoglobulin heavy joining 2
ENSMUSG00000081453	10.6089	10.7844	10.7552	10.703	11.3143	11.3458	11.4244	11.1485	0.886103	0.000141069	Gm6767	predicted gene 6767
ENSMUSG00000079111	8.49563	8.52801	8.50115	8.47402	8.67014	8.7061	8.72565	8.59695	0.886086	0.00120785	Kdelr2	KDEL (Lys-Asp-Glu-Leu) endoplasmic reticulum protein retention receptor 2
ENSMUSG00000040312	5.31796	5.34206	5.32597	5.41941	5.47504	5.502	5.52724	5.45798	0.886055	0.00242125	Cchcr1	coiled-coil alpha-helical rod protein 1
ENSMUSG00000091096	4.17701	4.17657	4.46139	4.17677	4.30102	4.7633	4.74979	4.5964	0.886038	0.0331699	Gm17304	predicted gene, 17304
ENSMUSG00000038451	5.98065	6.13942	6.03087	6.06332	6.19182	6.37473	6.36081	6.2331	0.88594	0.005791	Spsb2	splA/ryanodine receptor domain and SOCS box containing 2
ENSMUSG00000051124	4.93573	4.87547	4.87733	4.84682	5.53939	5.52732	5.56976	5.40952	0.885925	4.11514e-06	Gimap9	GTPase, IMAP family member 9
ENSMUSG00000020120	7.15075	6.99229	7.16183	7.02738	8.87161	9.08753	8.92596	8.6061	0.885918	3.22562e-06	Plek	pleckstrin
ENSMUSG00000042626	6.39599	6.38641	6.52077	6.49025	6.6741	6.7147	6.7401	6.59132	0.885906	0.00257849	Shc1	src homology 2 domain-containing transforming protein C1
ENSMUSG00000025779	4.67632	4.74628	4.76193	4.66001	5.1948	5.35795	5.30592	5.02756	0.885718	0.000580415	Ly96	lymphocyte antigen 96
ENSMUSG00000005686	6.41526	6.39043	6.44881	6.43235	6.62637	6.62697	6.64176	6.54883	0.885628	0.000243762	Ampd3	adenosine monophosphate deaminase 3
ENSMUSG00000026726	0.736819	0.736599	0.724201	0.736699	0.747318	0.74795	0.759764	0.748193	0.885508	0.00727438	Cubn	cubilin (intrinsic factor-cobalamin receptor)
ENSMUSG00000057244	11.3597	11.5494	11.4655	11.3877	11.6838	11.7831	11.8405	11.7146	0.885379	0.00125692	Gm6139	predicted gene 6139
ENSMUSG00000034881	3.56566	3.52896	3.54179	3.51779	3.61759	3.6222	3.63316	3.60331	0.885263	0.000531803	Tbxa2r	thromboxane A2 receptor
ENSMUSG00000074825	3.8605	3.92995	3.88443	3.88412	4.0322	4.05702	4.07668	4.01087	0.885221	0.00027784	Itpripl1	inositol 1,4,5-triphosphate receptor interacting protein-like 1
ENSMUSG00000022098	7.53321	7.4995	7.5471	7.60447	7.61165	7.68819	7.69269	7.72077	0.885121	0.00613602	Bmp1	bone morphogenetic protein 1
ENSMUSG00000031711	8.5124	8.50961	8.58646	8.47881	8.61384	8.64264	8.78341	8.57782	0.885112	0.0391728	Zfp330	zinc finger protein 330
ENSMUSG00000076633	4.04064	4.04021	4.04048	4.0404	4.56918	4.44147	4.74378	4.73207	0.885053	0.000194603	Ighv5-2	immunoglobulin heavy variable 5-2
ENSMUSG00000031304	4.17512	4.17403	4.20965	4.20937	4.13577	5.07431	4.90942	4.75978	0.884801	0.0422573	Il2rg	interleukin 2 receptor, gamma chain
ENSMUSG00000050063	11.0433	11.5227	11.4651	11.4122	12.0758	12.5262	12.4133	12.1834	0.884765	0.00075967	Klk6	kallikrein related-peptidase 6
ENSMUSG00000050345	3.42513	3.37371	3.38689	3.42451	3.54851	3.66479	3.58377	3.59447	0.884718	0.000405267	4930486L24Rik	RIKEN cDNA 4930486L24 gene
ENSMUSG00000094546	4.72815	4.71323	4.72268	4.72001	11.4591	11.0407	12.0395	11.9555	0.884601	9.74399e-08	Ighv1-26	immunoglobulin heavy variable 1-26
ENSMUSG00000045326	0.106099	0.105888	0.0935343	0.0935316	0.105116	0.117208	0.128968	0.117446	0.884564	0.0281471	Fndc7	fibronectin type III domain containing 7
ENSMUSG00000000817	3.60465	3.5488	3.54908	3.57695	3.87227	3.87058	3.89022	3.76466	0.884351	0.000115176	Fasl	Fas ligand (TNF superfamily, member 6)
ENSMUSG00000093809	5.86169	5.81991	5.71891	5.6986	7.46446	7.57873	7.56559	7.0407	0.884347	1.70793e-05
ENSMUSG00000029622	7.62457	7.73443	7.81841	7.91755	8.96297	9.01528	9.03968	8.66131	0.884284	4.01353e-05	Arpc1b	actin related protein 2/3 complex, subunit 1B
ENSMUSG00000084881	5.14426	5.18139	5.13168	5.24321	5.33951	5.36644	5.40002	5.29526	0.884137	0.00193226
ENSMUSG00000076486	4.41408	4.41211	4.41336	4.413	6.27086	6.22755	6.36382	5.72182	0.884082	2.01611e-05	Trbj1-4	T cell receptor beta joining 1-4
ENSMUSG00000029771	7.24079	7.19575	7.28439	7.20824	7.86261	7.92862	7.89873	7.66025	0.884073	7.7951e-05	Irf5	interferon regulatory factor 5
ENSMUSG00000027540	7.22031	7.20681	7.20262	7.18733	7.84174	7.92096	7.89407	7.62196	0.884055	0.00010431	Ptpn1	protein tyrosine phosphatase, non-receptor type 1
ENSMUSG00000072789	10.1169	10.2383	10.1785	10.1559	10.4909	10.6401	10.5771	10.4592	0.883987	0.000262315	Gm10420	predicted gene 10420
ENSMUSG00000076538	4.62185	4.60925	4.61723	4.61497	8.5737	10.695	9.43583	10.3558	0.883973	3.78238e-05	Igkv13-84	immunoglobulin kappa chain variable 13-84
ENSMUSG00000024725	7.07579	7.14249	7.07115	7.11245	7.48012	7.49904	7.51932	7.40639	0.883972	1.52038e-05	Ostf1	osteoclast stimulating factor 1
ENSMUSG00000022971	6.80857	6.89486	6.85837	6.92177	7.52019	7.59064	7.56999	7.36169	0.883822	3.08132e-05	Ifnar2	interferon (alpha and beta) receptor 2
ENSMUSG00000009927	11.1428	11.2393	11.3439	11.2371	11.5891	11.576	11.6749	11.5508	0.883709	0.000345106	Rps25	ribosomal protein S25
ENSMUSG00000028709	5.98712	6.01384	6.03585	6.08343	6.22966	6.28252	6.2732	6.15628	0.883654	0.00112921	Mob3c	MOB kinase activator 3C
ENSMUSG00000095115	5.61388	5.70727	5.66854	5.67832	6.17148	6.27367	6.22627	6.05833	0.88361	5.02842e-05	Itpripl2	inositol 1,4,5-triphosphate receptor interacting protein-like 2
ENSMUSG00000058558	9.54683	9.69863	9.6516	9.61068	9.90609	9.97555	9.99741	9.87859	0.883606	0.00033375	Rpl5	ribosomal protein L5
ENSMUSG00000096573	0.774598	0.774573	0.774588	0.774584	0.820228	0.821422	0.821649	0.810316	0.883439	3.59011e-06	1700009J07Rik	RIKEN cDNA 1700009J07 gene
ENSMUSG00000028249	9.3552	9.4412	9.45553	9.39296	9.86871	9.96586	9.94075	9.72052	0.88328	0.000243045	Sdcbp	syndecan binding protein
ENSMUSG00000056529	5.06001	5.05656	5.13715	5.07434	5.9407	6.1138	6.00114	5.68653	0.883275	9.06086e-05	Ptafr	platelet-activating factor receptor
ENSMUSG00000097417	6.1178	6.13669	6.18602	6.20979	6.49774	6.60376	6.52431	6.46807	0.883248	5.79447e-05
ENSMUSG00000024679	5.39164	5.54211	5.41669	5.54663	8.18076	8.38577	8.30441	7.58512	0.883242	7.60011e-06	Ms4a6d	membrane-spanning 4-domains, subfamily A, member 6D
ENSMUSG00000097423	3.33585	3.3472	3.31017	3.28411	3.50979	3.57857	3.56223	3.44664	0.883223	0.000792434
ENSMUSG00000021211	1.03434	1.03411	1.03425	1.04655	1.05622	1.05715	1.06887	1.04573	0.883168	0.0130528	Akr1c12	aldo-keto reductase family 1, member C12
ENSMUSG00000060802	11.2055	11.1632	11.0821	11.2363	15.1168	15.3469	15.2121	14.647	0.88301	2.63069e-07	B2m	beta-2 microglobulin
ENSMUSG00000040899	0.995633	1.00804	1.00818	0.995617	1.01876	1.0194	1.07636	1.04302	0.882902	0.0367951	Ccr6	chemokine (C-C motif) receptor 6
ENSMUSG00000004709	4.00928	3.97679	4.00896	4.00881	4.50713	4.49284	4.51975	4.35944	0.882878	1.74321e-05	Cd244a	CD244 molecule A
ENSMUSG00000023224	6.71526	6.23244	6.3734	6.57103	8.99351	9.3208	9.03757	8.396	0.882784	3.15573e-05	Serping1	serine (or cysteine) peptidase inhibitor, clade G, member 1
ENSMUSG00000075304	1.1698	1.16938	1.15726	1.14467	1.16784	1.19168	1.21451	1.18053	0.882759	0.0495133	Sp5	trans-acting transcription factor 5
ENSMUSG00000022901	5.10016	5.09635	5.04066	5.07917	6.24512	6.38153	6.29375	5.98466	0.882733	1.12944e-05	Cd86	CD86 antigen
ENSMUSG00000080859	12.6549	12.8175	12.9331	12.7056	13.4602	13.4792	13.5852	13.3231	0.882725	0.000161504	Rpl10-ps1	ribosomal protein L10, pseudogene 1
ENSMUSG00000035929	9.82032	9.46124	9.71329	9.52813	13.9459	14.161	14.001	13.343	0.882721	6.70001e-07	H2-Q4	histocompatibility 2, Q region locus 4
ENSMUSG00000024521	6.07724	5.81026	5.93482	5.97023	6.18093	6.28651	6.2709	6.28649	0.882654	0.00225639	Pmaip1	phorbol-12-myristate-13-acetate-induced protein 1
ENSMUSG00000014444	4.85171	4.8702	4.87264	4.86091	5.07731	5.18659	5.11323	5.03959	0.882633	0.0002728	Piezo1	piezo-type mechanosensitive ion channel component 1
ENSMUSG00000092482	5.28992	5.20876	5.35902	5.37489	6.4456	6.78398	6.52928	6.11895	0.882513	0.000182534	Gm20531	predicted gene 20531
ENSMUSG00000082433	6.29644	6.18591	6.14344	6.2019	7.34601	7.36939	7.38433	7.0389	0.882488	1.85354e-05	Gm9025	predicted gene 9025
ENSMUSG00000032436	6.2289	6.14638	6.12681	5.98641	7.37699	7.52431	7.4571	7.08881	0.882435	2.6639e-05	Cmtm7	CKLF-like MARVEL transmembrane domain containing 7
ENSMUSG00000030530	6.17476	6.23	6.23572	6.21624	6.59709	6.8245	6.66866	6.58722	0.882431	0.00019574	Furin	furin (paired basic amino acid cleaving enzyme)
ENSMUSG00000007833	6.13753	6.14595	6.26223	6.19072	6.3819	6.44027	6.43158	6.33354	0.882368	0.00133619	Aldh16a1	aldehyde dehydrogenase 16 family, member A1
ENSMUSG00000031609	6.57101	6.5981	6.40834	6.46808	6.94729	7.14277	7.08727	6.84373	0.882331	0.000884113	Sap30	sin3 associated polypeptide
ENSMUSG00000000732	6.04992	5.9265	6.16781	6.24953	6.52985	6.62818	6.60026	6.46654	0.882259	0.00117825	Icosl	icos ligand
ENSMUSG00000027962	7.7412	8.06491	7.96192	7.89985	9.08829	9.43343	9.26746	8.90102	0.882096	8.11319e-05	Vcam1	vascular cell adhesion molecule 1
ENSMUSG00000058064	11.2806	11.4511	11.379	11.3928	11.498	11.6185	11.6571	11.5376	0.88201	0.00731431	Gm10036	predicted gene 10036
ENSMUSG00000020427	6.71118	6.68557	6.58438	6.6684	7.11372	7.13921	7.19121	6.92234	0.881985	0.000569859	Igfbp3	insulin-like growth factor binding protein 3
ENSMUSG00000082536	13.2547	13.4314	13.4761	13.4147	14.0228	14.0779	14.1152	13.8676	0.88196	0.000135227	Gm13456	predicted gene 13456
ENSMUSG00000069893	5.86377	5.91646	5.74265	5.84309	7.35613	7.58088	7.44537	7.03243	0.881859	1.69715e-05	9930111J21Rik1	RIKEN cDNA 9930111J21 gene 1
ENSMUSG00000036322	1.42627	1.42623	1.42626	1.42625	1.44946	1.51787	1.48504	1.47386	0.881832	0.00803829	H2-Ea	histocompatibility 2, class II antigen E alpha
ENSMUSG00000073555	5.44412	5.2992	5.27248	5.37256	9.57533	9.88664	9.64764	8.80203	0.881735	2.34818e-06	Gm4951	predicted gene 4951
ENSMUSG00000002699	5.10132	5.0975	5.09991	5.13023	6.02765	5.9064	6.07532	5.74912	0.88173	2.76767e-05	Lcp2	lymphocyte cytosolic protein 2
ENSMUSG00000020372	9.65221	9.79336	9.92385	9.72902	10.4332	10.4823	10.5388	10.2718	0.881714	0.000192407	Rack1	receptor for activated C kinase 1
ENSMUSG00000026641	8.75071	8.72728	8.70956	8.74599	8.99513	8.94583	9.01291	8.96347	0.8817	9.02702e-06	Usf1	upstream transcription factor 1
ENSMUSG00000040848	7.73139	7.77439	7.83523	7.84898	7.95584	7.96388	8.0137	7.98762	0.881509	0.000937889	Sft2d2	SFT2 domain containing 2
ENSMUSG00000076608	5.00812	4.99147	5.00202	4.99903	11.8418	14.1878	12.8193	14.1962	0.8815	6.99127e-06	Igkj5	immunoglobulin kappa joining 5
ENSMUSG00000038311	5.38137	5.28512	5.42144	5.3994	7.0976	7.24927	7.10745	6.79605	0.881491	2.73351e-06	2410017I17Rik	RIKEN cDNA 2410017I17 gene
ENSMUSG00000031488	3.91221	3.93221	3.91134	3.92224	3.97336	3.99839	3.99944	3.9495	0.881481	0.00324371	Rab11fip1	RAB11 family interacting protein 1 (class I)
ENSMUSG00000078502	5.41938	5.35601	5.42853	5.51215	5.87355	5.97946	5.92273	5.69448	0.881412	0.000736874	Gm13212	predicted gene 13212
ENSMUSG00000063714	6.77632	6.73306	6.75307	6.73161	6.78221	6.90574	6.88287	6.78413	0.881362	0.0381471	Sp3os	trans-acting transcription factor 3, opposite strand
ENSMUSG00000047875	4.62675	4.64574	4.65912	4.62489	4.70311	4.90377	4.82283	4.75172	0.881358	0.0126105	Gpr157	G protein-coupled receptor 157
ENSMUSG00000034438	5.66106	5.5299	5.53943	5.70709	10.1692	10.4651	10.2227	9.35055	0.881202	1.87598e-06	Gbp8	guanylate-binding protein 8
ENSMUSG00000083610	8.76921	8.72713	8.8036	8.87846	9.00682	8.96148	9.06427	8.95802	0.881072	0.00242815	Oaz2-ps	ornithine decarboxylase antizyme 2, pseudogene
ENSMUSG00000064315	10.345	10.3854	10.3597	10.4135	10.4304	10.545	10.52	10.4377	0.881062	0.0165228
ENSMUSG00000097728	7.16018	7.2423	7.13189	7.22664	7.26389	7.42425	7.42413	7.42839	0.88104	0.00682168
ENSMUSG00000007458	9.87443	9.94571	10.0217	9.9739	10.2623	10.2913	10.3188	10.1671	0.881036	0.000504895	M6pr	mannose-6-phosphate receptor, cation dependent
ENSMUSG00000054342	4.48972	4.47162	4.48913	4.50512	5.15503	5.24449	5.16374	5.04119	0.880646	4.34365e-06	Kcnn4	potassium intermediate/small conductance calcium-activated channel, subfamily N, member 4
ENSMUSG00000032000	4.84134	4.80935	4.89612	4.90887	5.4451	5.47917	5.4478	5.30775	0.880585	1.66297e-05	Birc3	baculoviral IAP repeat-containing 3
ENSMUSG00000000392	1.19747	1.20989	1.21004	1.22235	1.24325	1.25581	1.25609	1.23331	0.880555	0.00252222	Fap	fibroblast activation protein
ENSMUSG00000092366	4.97046	5.26545	5.038	5.16007	6.45141	6.46287	6.67842	5.92707	0.880508	0.000320646	Gm17782	predicted gene, 17782
ENSMUSG00000094420	4.49685	4.4859	4.49284	4.49087	7.36967	10.4635	8.58047	9.33064	0.880447	0.000480559	Igkv10-96	immunoglobulin kappa variable 10-96
ENSMUSG00000052056	4.88394	4.8918	4.85864	4.91647	5.21171	5.17632	5.23288	5.11348	0.880376	4.87572e-05	Zfp217	zinc finger protein 217
ENSMUSG00000079505	6.0677	5.88055	6.12137	5.88691	9.39286	9.5619	9.41553	8.85062	0.880321	1.09264e-06	Gm11131	predicted gene 11131
ENSMUSG00000073409	6.62872	6.53194	6.90776	6.87955	11.4661	11.7247	11.476	10.7557	0.880272	9.50749e-07	H2-Q6	histocompatibility 2, Q region locus 6
ENSMUSG00000039899	6.34919	6.43888	6.44752	6.56507	8.74977	9.04676	8.83135	8.15779	0.88025	2.59093e-05	Fgl2	fibrinogen-like protein 2
ENSMUSG00000033285	7.20305	7.13922	7.19273	7.24462	7.28333	7.32863	7.32807	7.35083	0.880233	0.00261671	Wdr3	WD repeat domain 3
ENSMUSG00000038024	6.96278	6.84519	6.91601	6.9077	7.04093	7.09612	7.07003	7.01636	0.880158	0.0025162	Dennd4c	DENN/MADD domain containing 4C
ENSMUSG00000071715	8.57351	9.05336	8.43505	8.66669	11.9024	12.1776	12.159	11.4058	0.880154	6.86852e-06	Ncf4	neutrophil cytosolic factor 4
ENSMUSG00000024150	8.79578	8.91491	8.90286	8.9139	9.15354	9.27875	9.22062	9.1533	0.880143	0.00025958	Mcfd2	multiple coagulation factor deficiency 2
ENSMUSG00000044786	5.43828	5.32653	5.27794	5.25009	5.90617	5.90286	5.94943	5.83558	0.880143	1.96676e-05	Zfp36	zinc finger protein 36
ENSMUSG00000087351	1.75315	1.71547	1.7155	1.7155	1.77271	1.79657	1.82938	1.7397	0.880118	0.0303001	Gm11464	predicted gene 11464
ENSMUSG00000096715	4.72712	4.72279	4.72553	4.72475	6.66388	7.79231	6.99042	7.27015	0.880093	4.97761e-05	Igkv3-4	immunoglobulin kappa variable 3-4
ENSMUSG00000025068	8.10298	8.10839	8.18496	8.10137	8.1615	8.22618	8.24973	8.23011	0.879979	0.016053	Gsto1	glutathione S-transferase omega 1
ENSMUSG00000098934	5.50688	5.48011	5.46386	5.42046	7.17704	7.38945	7.24405	6.71032	0.879921	2.96693e-05	Gm18853	predicted gene, 18853
ENSMUSG00000055917	7.11633	7.09194	7.19644	7.10355	7.3288	7.31907	7.38106	7.24082	0.879895	0.00223573	Zfp277	zinc finger protein 277
ENSMUSG00000019813	5.89907	5.76507	5.76052	5.77725	5.88319	5.99563	5.9983	5.89377	0.879822	0.0205829	Cep57l1	centrosomal protein 57-like 1
ENSMUSG00000032312	8.07225	8.15538	8.12482	8.25121	8.49289	8.45225	8.56404	8.44081	0.879809	0.000364624	Csk	c-src tyrosine kinase
ENSMUSG00000067038	13.0265	13.1687	13.1934	13.0514	13.6654	13.7099	13.7411	13.5897	0.879666	3.97131e-05	Rps12-ps3	ribosomal protein S12, pseudogene 3
ENSMUSG00000091709	2.61428	2.61419	2.61425	2.62707	2.76788	2.83926	2.79247	2.71992	0.879663	0.000643197	Gm17189	predicted gene 17189
ENSMUSG00000024608	10.7199	10.8571	11.1143	10.9583	11.3558	11.4185	11.5283	11.3938	0.879612	0.00135525	Rps14	ribosomal protein S14
ENSMUSG00000059565	0.0646479	0.0646329	0.0646424	0.0646397	0.0989725	0.0998717	0.100043	0.0885316	0.879598	2.50782e-05	Gm5292	predicted gene 5292
ENSMUSG00000022575	5.90871	5.97584	5.90554	6.0088	7.45834	7.54305	7.49731	7.11286	0.879566	7.25515e-06	Gsdmd	gasdermin D
ENSMUSG00000059776	11.9649	12.0942	12.1994	12.0975	12.5113	12.5666	12.5888	12.4719	0.879563	0.000186834	Rpl13-ps6	ribosomal protein L13, pseudogene 6
ENSMUSG00000055172	5.28862	5.36595	5.31501	5.31351	8.0207	8.18718	8.08818	7.37346	0.87924	8.21509e-06	C1ra	complement component 1, r subcomponent A
ENSMUSG00000073386	-1.02654	-1.02665	-1.02658	-1.0266	-1.01539	-1.01509	-1.01503	-1.01497	0.879223	2.38252e-11	9830107B12Rik	RIKEN cDNA 9830107B12 gene
ENSMUSG00000035021	5.09562	5.0487	5.06557	5.12106	5.77211	5.85372	5.77817	5.60027	0.879206	2.08178e-05	Baz1a	bromodomain adjacent to zinc finger domain 1A
ENSMUSG00000028657	10.278	10.3186	10.2432	10.2789	10.4802	10.5669	10.5199	10.4791	0.879168	0.00010736	Ppt1	palmitoyl-protein thioesterase 1
ENSMUSG00000089796	5.73287	5.77968	5.83546	5.80033	5.86361	5.91368	5.95176	5.84275	0.879108	0.0175962	Gm16575	predicted gene 16575
ENSMUSG00000034892	12.4403	12.6623	12.7785	12.6046	12.7697	13.0645	13.1567	13.1282	0.878925	0.0113161	Rps29	ribosomal protein S29
ENSMUSG00000026177	5.45648	5.59047	5.56527	5.50265	6.60323	6.6607	6.6508	6.4328	0.878881	2.34271e-06	Slc11a1	solute carrier family 11 (proton-coupled divalent metal ion transporters), member 1
ENSMUSG00000026729	4.55196	4.54908	4.53926	4.58443	4.78528	4.69695	4.83619	4.74582	0.87888	0.000518383	4930562F07Rik	RIKEN cDNA 4930562F07 gene
ENSMUSG00000042357	-0.55357	-0.55358	-0.553573	-0.553575	-0.541999	-0.541683	-0.541623	-0.541562	0.878831	2.04711e-11	Gjb5	gap junction protein, beta 5
ENSMUSG00000016087	6.00557	5.97714	5.88382	6.05054	6.58095	6.69328	6.61343	6.45507	0.878784	5.86216e-05	Fli1	Friend leukemia integration 1
ENSMUSG00000039193	-0.77322	-0.773229	-0.773223	-0.773225	-0.761651	-0.761338	-0.761278	-0.761217	0.878782	1.9624e-11	Nlrc4	NLR family, CARD domain containing 4
ENSMUSG00000033540	6.92308	6.76243	6.86295	6.82851	7.01912	7.10358	7.07828	6.96169	0.878734	0.00535416	Idua	iduronidase, alpha-L
ENSMUSG00000029338	4.35212	4.34932	4.29215	4.33911	4.53167	4.58165	4.55827	4.47884	0.878698	0.000230157	Antxr2	anthrax toxin receptor 2
ENSMUSG00000066755	0.0725141	0.0724989	0.0725085	0.0725057	0.0840846	0.119156	0.107923	0.0845336	0.878689	0.0233666	Tnfsf18	tumor necrosis factor (ligand) superfamily, member 18
ENSMUSG00000095335	4.8386	4.82287	4.83284	4.83001	11.2483	12.9685	11.5872	11.9297	0.878686	1.33537e-06	Igkv3-5	immunoglobulin kappa chain variable 3-5
ENSMUSG00000001025	9.68458	9.63824	9.99014	9.67646	11.2774	11.3629	11.3076	11.1036	0.878659	4.88273e-06	S100a6	S100 calcium binding protein A6 (calcyclin)
ENSMUSG00000067235	8.05226	7.69792	7.9101	8.0686	11.8376	11.8746	11.7864	11.0831	0.878503	1.92704e-06	H2-Q10	histocompatibility 2, Q region locus 10
ENSMUSG00000041075	5.60901	5.6515	5.64617	5.701	5.82356	6.00658	5.91116	5.80351	0.878413	0.00342037	Fzd7	frizzled class receptor 7
ENSMUSG00000099241	5.52683	5.46303	5.40619	5.38398	7.06449	7.28792	7.12912	6.61051	0.878335	4.13386e-05	Gm18852	predicted gene, 18852
ENSMUSG00000012428	3.03358	3.03306	3.05848	3.03329	3.22126	3.20703	3.22723	3.16833	0.878113	2.80344e-05	Steap4	STEAP family member 4
ENSMUSG00000050578	1.17455	1.18698	1.17454	1.18708	1.2091	1.26586	1.24437	1.21039	0.878014	0.0111358	Mmp13	matrix metallopeptidase 13
ENSMUSG00000040952	7.77002	7.79179	7.91917	7.86133	8.29954	8.2706	8.32895	8.16902	0.877982	0.000114095	Rps19	ribosomal protein S19
ENSMUSG00000078920	5.75576	5.66042	5.61382	5.42707	10.0729	10.3276	10.126	9.23886	0.877816	2.39492e-06	Ifi47	interferon gamma inducible protein 47
ENSMUSG00000055413	5.69446	5.75797	5.90586	5.98818	9.11218	9.34917	9.11341	8.57269	0.877802	1.88194e-06	H2-Q5	histocompatibility 2, Q region locus 5
ENSMUSG00000015852	4.98128	5.07802	5.09147	5.16186	5.22031	5.49175	5.38254	5.34788	0.877766	0.00564156	Fcrls	Fc receptor-like S, scavenger receptor
ENSMUSG00000024965	6.81759	6.6044	6.55779	6.66126	8.02009	8.04643	8.03545	7.66051	0.877764	2.33379e-05	Fermt3	fermitin family member 3
ENSMUSG00000042726	7.76771	7.83795	7.79308	7.8405	8.8762	8.92037	8.92405	8.53073	0.877756	4.59329e-05	Trafd1	TRAF type zinc finger domain containing 1
ENSMUSG00000073411	9.81311	9.75995	9.81527	9.94375	14.3418	14.4732	14.3244	13.7188	0.877645	2.49764e-07	H2-D1	histocompatibility 2, D region locus 1
ENSMUSG00000034394	2.17549	2.18766	2.18795	2.17534	2.25298	2.26616	2.26665	2.22234	0.877566	0.000681056	Lif	leukemia inhibitory factor
ENSMUSG00000076655	3.58925	3.58892	3.58913	3.58907	3.69262	4.34569	4.09113	4.09305	0.877556	0.0135192	Ighv4-1	immunoglobulin heavy variable 4-1
ENSMUSG00000027951	8.74834	8.70845	8.75754	8.78032	9.06432	9.12458	9.08128	8.94188	0.877535	0.000347613	Adar	adenosine deaminase, RNA-specific
ENSMUSG00000031659	6.68828	6.66899	6.79269	6.75322	7.36545	7.38407	7.37647	7.16469	0.877532	6.01132e-05	Adcy7	adenylate cyclase 7
ENSMUSG00000030281	5.29451	5.24991	5.28277	5.27205	5.43411	5.4378	5.43217	5.39422	0.87747	3.80426e-05	Il17rc	interleukin 17 receptor C
ENSMUSG00000085977	4.71148	4.73099	4.71079	4.68839	5.93685	6.0032	5.96456	5.60534	0.877382	1.48458e-05	Gm5970	predicted gene 5970
ENSMUSG00000031722	2.95405	2.9664	2.95393	3.00383	3.09603	3.17772	3.1408	3.04755	0.877236	0.00305272	Hp	haptoglobin
ENSMUSG00000053467	4.56938	4.52162	4.49074	4.53792	5.1581	5.14977	5.16667	4.97771	0.877172	1.92014e-05
ENSMUSG00000082064	9.89765	10.0459	9.97736	9.9508	10.3356	10.3868	10.4164	10.2348	0.877073	0.000301307	Rpl5-ps2	ribisomal protein L5, pseudogene 2
ENSMUSG00000053110	5.61597	5.62696	5.58604	5.60322	5.70558	5.74057	5.72786	5.6832	0.876965	0.000457294	Yap1	yes-associated protein 1
ENSMUSG00000094686	5.06465	5.32578	5.17282	5.34264	6.2127	6.35999	6.42222	5.78126	0.876926	0.000890806	Ccl21a	chemokine (C-C motif) ligand 21A (serine)
ENSMUSG00000082920	8.90185	9.05779	9.06765	9.04043	9.18587	9.29379	9.32646	9.16543	0.876913	0.00652452	Gm13864	predicted gene 13864
ENSMUSG00000059479	3.93263	3.88464	3.86216	3.87379	3.99063	3.9763	4.02617	3.96808	0.876884	0.00227917	B3gnt8	UDP-GlcNAc:betaGal beta-1,3-N-acetylglucosaminyltransferase 8
ENSMUSG00000004677	8.06103	7.99467	7.88845	7.94117	8.22762	8.36083	8.30973	8.19317	0.876605	0.0012887	Myo9b	myosin IXb
ENSMUSG00000026548	5.1692	5.09851	5.15139	5.18284	6.09222	6.20542	6.09111	5.84155	0.87656	2.62648e-05	Slamf9	SLAM family member 9
ENSMUSG00000016496	5.90819	5.76935	5.84195	5.9795	8.47527	8.72182	8.4947	7.69622	0.876543	3.69018e-05	Cd274	CD274 antigen
ENSMUSG00000001663	7.67919	7.69121	7.72262	7.55187	7.80863	7.92635	7.96128	7.78499	0.876486	0.0107474	Gstt1	glutathione S-transferase, theta 1
ENSMUSG00000036469	6.63248	6.61442	6.65751	6.69056	6.908	7.04942	6.99173	6.77173	0.876475	0.00408751	Marchf1	membrane associated ring-CH-type finger 1
ENSMUSG00000059866	7.08979	7.00531	6.96209	7.06536	7.16288	7.38844	7.30655	7.1456	0.876443	0.0148263	Tnip2	TNFAIP3 interacting protein 2
ENSMUSG00000059883	6.40296	6.47486	6.4148	6.41307	6.65439	6.64402	6.69761	6.59731	0.87639	0.000151067	Irak4	interleukin-1 receptor-associated kinase 4
ENSMUSG00000025922	9.12197	9.21269	9.20495	9.03751	9.55704	9.56621	9.69596	9.39144	0.876366	0.00156397	Rpl7-ps8	ribosomal protein L7, pseudogene 8
ENSMUSG00000022464	-1.29685	-1.29694	-1.29688	-1.2969	-1.28761	-1.28748	-1.28745	-1.28743	0.876262	7.21278e-13	Slc38a4	solute carrier family 38, member 4
ENSMUSG00000039714	-1.29685	-1.29694	-1.29688	-1.2969	-1.28761	-1.28748	-1.28745	-1.28743	0.876262	7.21278e-13	Cplx3	complexin 3
ENSMUSG00000040413	-1.29685	-1.29694	-1.29688	-1.2969	-1.28761	-1.28748	-1.28745	-1.28743	0.876262	7.21278e-13	Timd2	T cell immunoglobulin and mucin domain containing 2
ENSMUSG00000051611	-1.29685	-1.29694	-1.29688	-1.2969	-1.28761	-1.28748	-1.28745	-1.28743	0.876262	7.21278e-13	Olfr112	olfactory receptor 112
ENSMUSG00000086010	-1.29685	-1.29694	-1.29688	-1.2969	-1.28761	-1.28748	-1.28745	-1.28743	0.876262	7.21278e-13	Gm15318	predicted gene 15318
ENSMUSG00000090165	-1.29685	-1.29694	-1.29688	-1.2969	-1.28761	-1.28748	-1.28745	-1.28743	0.876262	7.21278e-13	Ugt1a10	UDP glycosyltransferase 1 family, polypeptide A10
ENSMUSG00000091698	-1.29685	-1.29694	-1.29688	-1.2969	-1.28761	-1.28748	-1.28745	-1.28743	0.876262	7.21278e-13	Gm6526	predicted gene 6526
ENSMUSG00000026536	5.43868	5.26169	5.26953	5.52086	9.45233	9.51609	9.42782	8.41396	0.876259	7.87283e-06	Ifi211	interferon activated gene 211
ENSMUSG00000032175	6.64004	6.67215	6.6289	6.71145	6.95142	7.02389	6.97969	6.87311	0.876242	0.000202878	Tyk2	tyrosine kinase 2
ENSMUSG00000048316	7.70638	7.84298	7.9426	8.11034	8.08561	8.17096	8.57422	8.16178	0.876242	0.0468725	Gm9823	predicted gene 9823
ENSMUSG00000023206	5.65874	5.55925	5.62916	5.6725	5.7752	5.78808	5.79779	5.73221	0.876228	0.00262654	Il15ra	interleukin 15 receptor, alpha chain
ENSMUSG00000073402	6.79848	6.62676	6.34157	6.78942	9.76989	9.91147	9.79191	9.06374	0.876218	9.82048e-06	Gm8909	predicted gene 8909
ENSMUSG00000030200	1.12636	1.12633	1.13892	1.12634	1.16089	1.19581	1.17356	1.17379	0.876216	0.00106842	Bcl2l14	BCL2-like 14 (apoptosis facilitator)
ENSMUSG00000060550	7.00023	7.0606	7.0048	7.21628	11.6663	11.9286	11.6478	11.0038	0.876184	5.58617e-07	H2-Q7	histocompatibility 2, Q region locus 7
ENSMUSG00000006395	6.64249	6.73603	6.53783	6.68679	6.80961	6.96371	7.00228	6.79415	0.876182	0.0118193	Hyi	hydroxypyruvate isomerase (putative)
ENSMUSG00000023272	8.35192	8.63462	8.3681	8.37234	9.12803	9.71376	9.49242	9.67406	0.876164	0.000379678	Creld2	cysteine-rich with EGF-like domains 2
ENSMUSG00000078921	6.48996	6.38528	6.56388	6.5287	11.8554	11.9807	11.802	10.8331	0.876141	1.29374e-06	Tgtp2	T cell specific GTPase 2
ENSMUSG00000077104	4.24189	4.24141	4.24172	4.45747	4.63644	4.49654	4.96975	4.79252	0.876051	0.00991024	Gm25263	predicted gene, 25263
ENSMUSG00000072692	11.8872	11.9364	11.9766	11.9118	12.2057	12.1469	12.2549	12.2037	0.876031	8.13111e-05	Rpl37rt	ribosomal protein L37, retrotransposed
ENSMUSG00000076776	2.93358	2.93346	2.93354	2.93352	3.13791	3.25672	3.1627	3.1637	0.875984	8.10527e-05
ENSMUSG00000054404	6.39595	6.26665	6.14077	6.2855	8.02425	8.21394	8.05115	7.57453	0.875973	2.536e-05	Slfn5	schlafen 5
ENSMUSG00000036931	3.39561	3.39432	3.41909	3.3949	3.50627	3.48005	3.54135	3.44923	0.875953	0.00387235	Nfkbid	nuclear factor of kappa light polypeptide gene enhancer in B cells inhibitor, delta
ENSMUSG00000061232	9.67091	9.55315	9.63425	9.84525	14.2429	14.3189	14.1748	13.4922	0.875838	5.97024e-07	H2-K1	histocompatibility 2, K1, K region
ENSMUSG00000035356	6.29758	6.36238	6.31333	6.45213	6.96569	7.02194	7.00811	6.76403	0.875778	0.000151884	Nfkbiz	nuclear factor of kappa light polypeptide gene enhancer in B cells inhibitor, zeta
ENSMUSG00000023277	8.52959	8.48464	8.44897	8.46478	8.85621	8.86033	8.868	8.75221	0.875658	3.66975e-05	Twf2	twinfilin actin binding protein 2
ENSMUSG00000093378	7.00316	6.65497	6.81386	6.83413	9.41962	9.57865	9.35884	8.93943	0.875596	3.47269e-06	Gm20663	predicted gene 20663
ENSMUSG00000020844	7.23747	7.29438	7.30288	7.18485	7.32313	7.39206	7.48816	7.44979	0.875577	0.012843	Nxn	nucleoredoxin
ENSMUSG00000044350	5.37107	5.36561	5.35823	5.37877	5.71122	5.74528	5.72738	5.57949	0.875573	0.000146866	Lacc1	laccase domain containing 1
ENSMUSG00000001741	4.7334	4.79885	4.80085	4.82609	5.27678	5.2454	5.29179	5.18739	0.875447	5.24072e-06	Il16	interleukin 16
ENSMUSG00000037805	11.0784	11.2263	11.3715	11.1707	11.5994	11.6915	11.7217	11.5814	0.875265	0.000803986	Rpl10a	ribosomal protein L10A
ENSMUSG00000083178	3.62545	3.72975	3.62534	3.62528	3.94362	4.24632	4.17936	3.81781	0.875262	0.00877858	Gm12187	predicted gene 12187
ENSMUSG00000076621	4.92957	4.91328	5.82085	4.92068	11.1216	13.4624	11.7237	12.7563	0.875179	1.5902e-05	Ighj1	immunoglobulin heavy joining 1
ENSMUSG00000052142	5.16787	5.20854	5.18165	5.1809	6.04538	5.96399	6.06058	5.86644	0.875167	2.15321e-06	Rasal3	RAS protein activator like 3
ENSMUSG00000073403	7.02117	6.59945	6.77748	7.08483	10.3744	10.3414	10.2749	9.65859	0.875116	3.49469e-06	Gm10499	predicted gene 10499
ENSMUSG00000097958	1.18744	1.21213	1.20001	1.18742	1.19902	1.25695	1.25728	1.2349	0.875077	0.0356946	Gm8492	predicted gene 8492
ENSMUSG00000042677	4.07457	4.10032	4.14043	4.14006	4.42193	4.38651	4.44085	4.31329	0.87507	0.00014174	Zc3h12a	zinc finger CCCH type containing 12A
ENSMUSG00000029925	4.44729	4.42012	4.44626	4.44576	4.70541	4.6626	4.70791	4.6196	0.875066	3.94528e-05	Tbxas1	thromboxane A synthase 1, platelet
ENSMUSG00000094326	11.4444	11.5499	11.5369	11.4954	11.7072	11.6668	11.8305	11.78	0.875063	0.00153794	Gm10045	predicted pseudogene 10045
ENSMUSG00000052160	6.99322	7.37458	7.50564	7.44746	9.24949	9.37884	9.36081	8.80633	0.875046	4.22737e-05	Pld4	phospholipase D family, member 4
ENSMUSG00000037938	7.29583	7.23345	7.31732	7.38549	7.42384	7.43308	7.48087	7.43714	0.875031	0.00702065	Chchd5	coiled-coil-helix-coiled-coil-helix domain containing 5
ENSMUSG00000009097	4.44827	4.43406	4.41486	4.40333	4.47906	4.50466	4.53356	4.44895	0.875019	0.018111	Tbx1	T-box 1
ENSMUSG00000031805	5.74862	5.76663	5.78313	5.75744	6.58846	6.59316	6.59185	6.37384	0.874992	7.96333e-06	Jak3	Janus kinase 3
ENSMUSG00000090145	1.58311	1.57035	1.5705	1.57046	1.60383	1.63874	1.63913	1.58201	0.874988	0.0257227	Ugt1a6b	UDP glucuronosyltransferase 1 family, polypeptide A6B
ENSMUSG00000004552	5.61003	5.51115	5.60743	5.49447	7.09804	7.16156	7.07636	6.87919	0.874984	5.8535e-07	Ctse	cathepsin E
ENSMUSG00000022912	7.78394	7.72497	7.7829	7.72712	8.39218	8.4885	8.40173	8.20291	0.874925	6.20896e-05	Pros1	protein S (alpha)
ENSMUSG00000081344	13.8711	14.0778	14.3037	14.0643	14.4136	14.574	14.6773	14.5949	0.874885	0.00347264	Gm14303	predicted gene 14303
ENSMUSG00000034708	7.98796	8.18923	8.12572	8.19336	10.3921	10.4915	10.4127	9.96574	0.874825	2.52661e-06	Grn	granulin
ENSMUSG00000036992	7.08838	7.0875	7.08374	7.15568	7.33282	7.25462	7.39323	7.24342	0.874778	0.00211055	Nxt1	NTF2-related export protein 1
ENSMUSG00000097558	4.30216	4.24365	4.24448	4.27311	4.72022	4.78462	4.73299	4.55879	0.874648	0.00014165	Gm26902	predicted gene, 26902
ENSMUSG00000057672	7.11371	7.04586	7.04746	7.10675	7.40264	7.39097	7.3995	7.31338	0.874316	4.12186e-05	Pkn1	protein kinase N1
ENSMUSG00000025612	7.14027	7.17994	7.12965	7.16279	7.45656	7.50728	7.49551	7.33204	0.874271	0.000399829	Bach1	BTB and CNC homology 1, basic leucine zipper transcription factor 1
ENSMUSG00000045128	11.7102	11.8871	11.8448	11.8641	12.304	12.2795	12.3785	12.1983	0.874193	0.0001432	Rpl18a	ribosomal protein L18A
ENSMUSG00000031029	9.0874	9.15148	9.19222	9.2206	9.38253	9.43153	9.42476	9.42439	0.874135	0.000182409	Eif3f	eukaryotic translation initiation factor 3, subunit F
ENSMUSG00000098369	6.01441	6.03957	6.0114	5.99275	6.20155	6.18375	6.21994	6.17583	0.874128	1.19814e-05	Gm2274	predicted gene 2274
ENSMUSG00000079492	7.28409	6.90416	7.31364	7.0844	10.9464	11.0673	10.8385	10.2959	0.874121	1.53406e-06	Gm11127	predicted gene 11127
ENSMUSG00000086289	5.76191	5.71209	5.8304	5.74756	6.30626	6.18788	6.34302	6.10034	0.874084	0.000243714	Gm16933	predicted gene, 16933
ENSMUSG00000069117	12.0937	12.1943	12.2385	12.1882	12.8278	12.7595	12.8654	12.6515	0.87404	3.98347e-05	Rps18-ps6	ribosomal protein S18, pseudogene 6
ENSMUSG00000026358	4.68841	4.68671	4.68778	4.68748	5.81919	5.80283	5.80616	5.60172	0.873977	8.61372e-07	Rgs1	regulator of G-protein signaling 1
ENSMUSG00000022146	4.58124	4.60316	4.59275	4.57973	4.93126	4.91781	4.95168	4.79919	0.873826	0.0001091	Osmr	oncostatin M receptor
ENSMUSG00000050105	5.38287	5.43526	5.38077	5.39963	5.5691	5.61875	5.69204	5.4529	0.873724	0.0121604	Grrp1	glycine/arginine rich protein 1
ENSMUSG00000029923	3.68513	3.65534	3.68487	3.68475	4.06348	3.97142	4.07377	4.00299	0.873705	9.35687e-06	Rab19	RAB19, member RAS oncogene family
ENSMUSG00000034266	4.69653	4.67636	4.67744	4.71341	5.67451	5.5355	5.69448	5.34475	0.87363	3.85646e-05	Batf	basic leucine zipper transcription factor, ATF-like
ENSMUSG00000047810	5.32094	5.26485	5.31911	5.3306	5.88046	5.97446	5.87318	5.73592	0.873601	3.61965e-05	Ccdc88b	coiled-coil domain containing 88B
ENSMUSG00000039981	4.14295	4.14225	4.1751	4.15889	4.73468	4.76944	4.73292	4.56935	0.873599	2.02557e-05	Zc3h12d	zinc finger CCCH type containing 12D
ENSMUSG00000032420	6.27219	6.24623	6.31762	6.24182	6.64262	6.56654	6.66977	6.50659	0.873575	0.000205432	Nt5e	5' nucleotidase, ecto
ENSMUSG00000027864	7.28868	7.23834	7.20831	7.23893	7.36384	7.36327	7.40353	7.30993	0.873503	0.00374686	Ptgfrn	prostaglandin F2 receptor negative regulator
ENSMUSG00000029204	4.1107	4.12368	4.11024	4.09545	4.53977	4.55794	4.55168	4.40033	0.873498	4.17146e-05	Rhoh	ras homolog family member H
ENSMUSG00000043613	0.999015	0.998986	0.999004	1.01152	1.0106	1.0684	1.04617	1.0464	0.873477	0.0164738	Mmp3	matrix metallopeptidase 3
ENSMUSG00000038366	7.57146	7.62757	7.56617	7.59709	7.79561	7.84194	7.8211	7.76108	0.873315	7.41209e-05	Lasp1	LIM and SH3 protein 1
ENSMUSG00000090556	0.980458	0.980429	0.980447	0.980442	1.01495	1.06077	1.03895	1.00446	0.873238	0.00784231	Olfr753-ps1	olfactory receptor 753, pseudogene 1
ENSMUSG00000026427	6.53831	6.52099	6.57554	6.56017	6.58015	6.65796	6.62543	6.60403	0.873173	0.015661	Eif2d	eukaryotic translation initiation factor 2D
ENSMUSG00000096581	5.54443	5.57487	5.48348	5.7289	7.16359	7.13338	7.1669	6.73156	0.87316	1.67781e-05
ENSMUSG00000078922	6.36731	6.25691	6.30604	6.14583	11.4558	11.5495	11.3808	10.413	0.873138	1.68566e-06	Tgtp1	T cell specific GTPase 1
ENSMUSG00000046841	7.62286	7.5247	7.59944	7.48187	7.59231	7.72941	7.74916	7.72307	0.873114	0.0268814	Ckap4	cytoskeleton-associated protein 4
ENSMUSG00000041870	8.90781	8.9153	8.83424	8.9923	9.08539	9.0947	9.15009	9.10433	0.873056	0.00144484	Ankrd13a	ankyrin repeat domain 13a
ENSMUSG00000000290	6.40803	6.25688	6.45936	6.37147	8.83499	8.80278	8.7691	8.26421	0.872993	3.55816e-06	Itgb2	integrin beta 2
ENSMUSG00000020279	-0.379526	-0.379537	-0.37953	-0.379532	-0.36796	-0.344349	-0.35579	-0.36752	0.872878	0.0103779	Il9r	interleukin 9 receptor
ENSMUSG00000095351	4.64766	4.87412	4.64325	4.64109	8.76459	10.3743	9.09178	9.50462	0.872707	1.06414e-05	Igkv3-2	immunoglobulin kappa variable 3-2
ENSMUSG00000037965	7.04577	6.95876	6.95346	6.98347	7.2897	7.37549	7.31567	7.17832	0.872658	0.000599261	Zc3h7a	zinc finger CCCH type containing 7 A
ENSMUSG00000063856	10.5191	10.6109	10.6445	10.5418	11.3512	11.411	11.3822	11.1331	0.87262	4.11398e-05	Gpx1	glutathione peroxidase 1
ENSMUSG00000076480	3.58037	3.5801	3.58027	3.58022	3.98341	4.00981	4.00259	4.05638	0.872555	1.38522e-07	Trbv29	T cell receptor beta, variable 29
ENSMUSG00000082662	11.8324	11.7868	11.9057	11.752	12.087	12.1871	12.145	12.0024	0.872406	0.00150679	Gm15516	predicted gene 15516
ENSMUSG00000073490	4.02474	4.02406	4.00774	4.02437	4.52837	4.75224	4.58302	4.38162	0.872385	0.000404631	Ifi207	interferon activated gene 207
ENSMUSG00000047898	0.302623	0.302606	0.302617	0.302614	0.32568	0.314525	0.371962	0.32654	0.872375	0.045326	Ccr4	chemokine (C-C motif) receptor 4
ENSMUSG00000021068	7.22616	7.16927	7.14331	7.16954	7.2399	7.42094	7.36418	7.24962	0.872361	0.0247786	Nin	ninein
ENSMUSG00000018924	1.82818	1.82793	1.81541	1.82804	1.88368	1.91829	1.90795	1.85152	0.872289	0.00501229	Alox15	arachidonate 15-lipoxygenase
ENSMUSG00000042842	5.02544	4.99467	5.03736	5.11235	5.64239	5.65087	5.67858	5.35798	0.872226	0.000490327	Serpinb6b	serine (or cysteine) peptidase inhibitor, clade B, member 6b
ENSMUSG00000078087	12.7556	12.8799	12.8853	12.7429	13.3829	13.4067	13.4366	13.2745	0.872191	3.94812e-05	Rps12l1	ribosomal protein S12-like 1
ENSMUSG00000062284	9.82649	9.62769	9.6278	9.66046	10.1998	10.2876	10.2195	10.0831	0.87218	0.000200572	Gm6030	predicted gene 6030
ENSMUSG00000067212	6.73014	6.67007	6.93934	7.05854	10.7982	10.8563	10.6869	9.9069	0.872165	4.50271e-06	H2-T23	histocompatibility 2, T region locus 23
ENSMUSG00000026483	5.92685	5.97232	5.95987	6.00985	6.20433	6.25077	6.2414	6.10239	0.872145	0.000875122	Fam129a	family with sequence similarity 129, member A
ENSMUSG00000028269	5.43051	5.34251	5.40143	5.28972	7.98689	8.05724	7.9855	7.16274	0.872141	2.83691e-05
ENSMUSG00000081553	6.39484	6.31711	6.33864	6.33694	6.49926	6.58721	6.60753	6.38414	0.872028	0.0180499	Ccdc50-ps	Ccdc50 retrotransposed pseudogene
ENSMUSG00000028159	4.77961	4.84123	4.79196	4.80458	5.27248	5.28499	5.28735	5.14898	0.872023	1.69601e-05	Dapp1	dual adaptor for phosphotyrosine and 3-phosphoinositides 1
ENSMUSG00000098026	1.77421	1.77416	1.79934	1.77418	1.83143	1.90836	1.86668	1.83353	0.872013	0.00591115	Gm27014	predicted gene, 27014
ENSMUSG00000086694	0.808293	0.795653	0.820558	0.795664	0.830151	0.831071	0.842768	0.831425	0.872004	0.00499325	Gm16237	predicted gene 16237
ENSMUSG00000027078	6.30206	6.34909	6.42808	6.39796	8.69298	8.77641	8.68412	7.99712	0.871974	2.21831e-05	Ube2l6	ubiquitin-conjugating enzyme E2L 6
ENSMUSG00000096498	3.98423	3.97204	3.97976	3.97758	6.79263	5.78704	11.9059	5.83625	0.871961	0.0486755	Ighv2-5	immunoglobulin heavy variable 2-5
ENSMUSG00000022225	4.42805	4.50658	4.42743	4.42713	5.11202	6.57916	5.99239	5.05114	0.871955	0.0153067	Cma1	chymase 1, mast cell
ENSMUSG00000051439	6.01219	5.97424	5.93735	6.04653	6.54451	6.52515	6.53945	6.50975	0.871921	6.4107e-07	Cd14	CD14 antigen
ENSMUSG00000037447	5.9328	5.96251	5.93952	5.89946	6.34854	6.34223	6.36291	6.2359	0.871894	1.86595e-05	Arid5a	AT rich interactive domain 5A (MRF1-like)
ENSMUSG00000031557	6.29396	6.33005	6.30904	6.27952	6.94019	6.93792	6.95091	6.75289	0.871837	1.90623e-05	Plekha2	pleckstrin homology domain-containing, family A (phosphoinositide binding specific) member 2
ENSMUSG00000026288	6.02819	6.0198	5.94919	6.03568	7.06518	7.06306	7.0549	6.79716	0.871686	7.28247e-06	Inpp5d	inositol polyphosphate-5-phosphatase D
ENSMUSG00000020715	5.30014	5.21742	5.24063	5.20968	5.33202	5.39121	5.36914	5.33775	0.871685	0.00342411	Ern1	endoplasmic reticulum (ER) to nucleus signalling 1
ENSMUSG00000015942	6.60919	6.50661	6.5916	6.62354	6.68307	6.72429	6.72196	6.65955	0.871575	0.00954537	Gtf2ird2	GTF2I repeat domain containing 2
ENSMUSG00000034116	5.9144	5.98781	5.94502	5.9923	7.80808	7.8609	7.79558	7.32556	0.871535	9.11184e-06	Vav1	vav 1 oncogene
ENSMUSG00000072620	5.87014	5.42799	5.81904	5.81663	9.30072	9.30751	9.1464	8.45835	0.871412	6.30546e-06	Slfn2	schlafen 2
ENSMUSG00000021668	6.55694	6.5054	6.46159	6.45243	6.55821	6.63608	6.63941	6.60062	0.871401	0.00949242	Polk	polymerase (DNA directed), kappa
ENSMUSG00000028195	6.44753	6.23204	6.26065	6.12767	7.18757	7.32409	7.23891	6.8988	0.871122	0.00022303	Ccn1	cellular communication network factor 1
ENSMUSG00000070327	6.8527	6.77942	6.83565	6.94143	9.33091	9.49264	9.26835	8.70244	0.871094	1.07492e-05	Rnf213	ring finger protein 213
ENSMUSG00000032596	5.64939	5.57879	5.62592	5.74116	7.66668	7.75177	7.62371	7.08109	0.871086	1.97067e-05	Uba7	ubiquitin-like modifier activating enzyme 7
ENSMUSG00000042190	5.02984	5.15854	5.0707	5.07001	5.63954	5.75675	5.69664	5.47903	0.871017	0.00014009	Cmklr1	chemokine-like receptor 1
ENSMUSG00000060538	6.97537	7.03471	7.12137	7.1421	7.36989	7.45446	7.43011	7.26826	0.87087	0.00151288	Tmem219	transmembrane protein 219
ENSMUSG00000041779	2.88064	2.89259	2.90543	2.90527	2.96802	3.00282	2.99298	3.02487	0.87081	0.00025679	Tram2	translocating chain-associating membrane protein 2
ENSMUSG00000041390	4.73434	4.73152	4.73331	4.71816	5.27849	5.48867	5.33717	5.08115	0.87081	0.000528223	Mdfic	MyoD family inhibitor domain containing
ENSMUSG00000002227	4.93027	4.92698	4.90005	4.97013	5.54906	5.58974	5.54598	5.35954	0.870602	3.66693e-05	Mov10	Mov10 RISC complex RNA helicase
ENSMUSG00000083804	1.05945	1.05942	1.08438	1.05943	1.10519	1.12887	1.1292	1.08347	0.87054	0.0107001	Gm13676	predicted gene 13676
ENSMUSG00000026228	5.38545	5.35979	5.38328	5.38222	5.45557	5.69157	5.5656	5.53659	0.870495	0.0095908	Htr2b	5-hydroxytryptamine (serotonin) receptor 2B
ENSMUSG00000053044	4.59182	4.53282	4.60964	4.57212	5.5231	5.55157	5.49165	5.28313	0.870449	8.20893e-06	Cd8b1	CD8 antigen, beta chain 1
ENSMUSG00000001786	7.59078	7.56247	7.51445	7.54083	7.65344	7.64471	7.68977	7.64122	0.870442	0.00174299	Fbxo7	F-box protein 7
ENSMUSG00000083320	5.68735	5.77664	5.69505	5.68376	6.05351	5.98179	6.16281	5.90635	0.870423	0.00173395	Gm13935	predicted gene 13935
ENSMUSG00000079507	6.23018	6.09888	6.41294	6.41013	9.6297	9.72447	9.49074	9.02006	0.870406	1.7261e-06	H2-Q1	histocompatibility 2, Q region locus 1
ENSMUSG00000098470	4.85517	4.76372	4.78804	4.83215	6.16552	6.27918	6.14902	5.72901	0.870347	4.69591e-05	C1rb	complement component 1, r subcomponent B
ENSMUSG00000084383	13.4114	13.5845	13.5218	13.4642	13.5747	13.6954	13.785	13.707	0.870344	0.0143523	Gm13370	predicted gene 13370
ENSMUSG00000036835	9.4764	9.5185	9.56015	9.469	9.72576	9.74779	9.81634	9.59826	0.870298	0.00506748	Psenen	presenilin enhancer gamma secretase subunit
ENSMUSG00000061414	4.5746	4.56019	4.51729	4.58344	4.65535	4.75929	4.7097	4.63676	0.870269	0.0057558	Cracr2a	calcium release activated channel regulator 2A
ENSMUSG00000006333	10.559	10.7746	10.7453	10.6595	11.1539	11.215	11.2422	11.0865	0.870235	0.000174586	Rps9	ribosomal protein S9
ENSMUSG00000096954	5.611	5.65786	5.72188	5.74911	6.00978	6.17142	6.07913	5.89441	0.87023	0.00175586
ENSMUSG00000035042	5.45118	5.46902	5.41554	5.3488	9.09396	9.40852	9.01548	8.56453	0.870035	8.93115e-07	Ccl5	chemokine (C-C motif) ligand 5
ENSMUSG00000038843	4.91217	4.90861	4.91086	4.884	5.34523	5.51361	5.36754	5.25993	0.870003	0.000119379	Gcnt1	glucosaminyl (N-acetyl) transferase 1, core 2
ENSMUSG00000021768	1.37363	1.3734	1.36094	1.37351	1.37254	1.39651	1.4197	1.41999	0.869964	0.0350901	Dusp13	dual specificity phosphatase 13
ENSMUSG00000020228	5.83545	5.79237	5.85884	5.89118	6.03247	6.01304	6.07568	5.92309	0.869937	0.00479434	Helb	helicase (DNA) B
ENSMUSG00000066443	13.2373	13.4103	13.349	13.2901	13.4008	13.5215	13.6105	13.5331	0.86993	0.0143757	Gm10163	predicted pseudogene 10163
ENSMUSG00000038521	5.08462	5.18377	5.18717	5.13563	7.18445	7.1394	7.16778	6.62632	0.869863	9.20265e-06	C1s1	complement component 1, s subcomponent 1
ENSMUSG00000089961	5.17165	5.16492	5.2859	5.13667	7.86175	7.72253	7.79634	7.2941	0.869835	1.48686e-06	Gm16567	predicted gene 16567
ENSMUSG00000095897	4.52506	4.52312	4.52435	4.524	5.01417	5.89517	5.8787	6.43525	0.869798	0.00476174	Ighd2-5	immunoglobulin heavy diversity 2-5
ENSMUSG00000097346	10.8825	10.9933	11.0308	10.985	11.608	11.5349	11.6397	11.4287	0.869777	5.03656e-05	Rps18-ps4	ribosomal protein S18, pseudogene 4
ENSMUSG00000053113	5.88443	5.87362	5.79825	5.75284	8.298	8.34907	8.25706	7.72071	0.869759	4.46495e-06	Socs3	suppressor of cytokine signaling 3
ENSMUSG00000023994	5.95082	5.89875	5.86655	5.94645	6.08759	6.29134	6.17252	6.06476	0.869728	0.00495473	Nfya	nuclear transcription factor-Y alpha
ENSMUSG00000076487	4.81277	4.80861	4.81124	5.57257	7.15075	7.79555	7.40754	6.32356	0.869709	0.00101851	Trbj1-5	T cell receptor beta joining 1-5
ENSMUSG00000038593	6.14297	6.22541	6.29275	6.24522	6.30801	6.48747	6.43731	6.39645	0.869627	0.0103935	Tctn1	tectonic family member 1
ENSMUSG00000022657	1.61618	1.61614	1.62881	1.62876	1.7057	1.67478	1.71919	1.67536	0.86951	0.000896541	Cd96	CD96 antigen
ENSMUSG00000040613	6.11884	6.37187	6.04948	6.15939	8.02388	8.2385	8.08107	7.66259	0.8695	1.25827e-05	Apobec1	apolipoprotein B mRNA editing enzyme, catalytic polypeptide 1
ENSMUSG00000021384	4.33592	4.33375	4.36074	4.36029	4.68815	4.68993	4.69179	4.55112	0.8695	0.00013043	Susd3	sushi domain containing 3
ENSMUSG00000033088	4.86204	4.91116	4.89299	4.91318	5.05648	5.09048	5.08429	4.99112	0.869483	0.000762897	Triobp	TRIO and F-actin binding protein
ENSMUSG00000022906	6.08422	5.98444	5.93452	6.14388	8.34659	8.44419	8.26706	7.82969	0.869459	5.10165e-06	Parp9	poly (ADP-ribose) polymerase family, member 9
ENSMUSG00000009291	8.9114	8.98794	8.98634	8.96246	9.14899	9.273	9.20908	9.10566	0.86941	0.00154678	Pttg1ip	pituitary tumor-transforming 1 interacting protein
ENSMUSG00000025810	8.05368	8.09201	8.06359	8.06459	8.49748	8.59845	8.56052	8.29006	0.869299	0.000932229	Nrp1	neuropilin 1
ENSMUSG00000057135	4.80993	4.90618	4.835	5.01734	6.35304	6.57078	6.34346	6.05296	0.869282	1.67816e-05	Scimp	SLP adaptor and CSK interacting membrane protein
ENSMUSG00000036381	6.33692	6.28694	6.37318	6.23113	6.71548	6.80125	6.80471	6.49581	0.869266	0.00235298	P2ry14	purinergic receptor P2Y, G-protein coupled, 14
ENSMUSG00000084195	1.034	1.0089	1.00892	1.00891	1.04344	1.06718	1.05609	1.04473	0.869218	0.00411933	Gm15372	predicted gene 15372
ENSMUSG00000019916	8.86968	8.99993	8.83163	8.77999	9.30417	9.44418	9.41488	9.40366	0.869191	8.63579e-05	P4ha1	procollagen-proline, 2-oxoglutarate 4-dioxygenase (proline 4-hydroxylase), alpha 1 polypeptide
ENSMUSG00000041355	9.88527	10.0285	9.9522	9.93063	10.1764	10.2753	10.2891	10.0951	0.86919	0.00308377	Ssr2	signal sequence receptor, beta
ENSMUSG00000062758	11.2076	11.4914	11.3759	11.4201	11.5343	11.7233	11.7973	11.6902	0.869145	0.00877874	Gm16477	predicted pseudogene 16477
ENSMUSG00000073405	7.37087	7.06589	7.29093	7.17007	11.4255	11.3899	11.2529	10.4792	0.869058	2.79684e-06	H2-T-ps	histocompatibility 2, T region locus, pseudogene
ENSMUSG00000036362	6.91341	7.11655	7.05999	6.95213	7.70095	7.7487	7.83313	7.40668	0.869044	0.000703993	P2ry13	purinergic receptor P2Y, G-protein coupled 13
ENSMUSG00000078606	6.69186	6.58266	6.63351	6.69605	9.54924	9.62185	9.43298	8.94925	0.869011	2.02228e-06	Gm4070	predicted gene 4070
ENSMUSG00000032434	7.97744	8.11861	8.0671	8.14117	8.55326	8.63348	8.60836	8.40019	0.868968	0.000307657	Cmtm6	CKLF-like MARVEL transmembrane domain containing 6
ENSMUSG00000053559	4.39915	4.44574	4.43555	4.42284	4.61723	4.73779	4.67194	4.55023	0.868885	0.0018089	Smagp	small cell adhesion glycoprotein
ENSMUSG00000045868	6.75252	6.63308	6.69598	6.7561	9.63986	9.70669	9.51897	9.0225	0.868863	2.20065e-06	Gvin1	GTPase, very large interferon inducible 1
ENSMUSG00000054612	4.84606	4.7416	4.68212	4.80041	4.96366	5.03979	5.01725	4.92261	0.868837	0.0026521	Mgmt	O-6-methylguanine-DNA methyltransferase
ENSMUSG00000092253	6.15691	6.60382	6.30162	5.6992	9.95047	10.1361	10.1068	9.53974	0.8688	3.70889e-06	H2-Q3	histocompatibility 2, Q region locus 3
ENSMUSG00000080921	11.7779	11.8504	12.025	11.868	12.1847	12.1708	12.2847	12.1541	0.868766	0.00178142	Rpl38-ps2	ribosomal protein L38, pseudogene 2
ENSMUSG00000030744	10.367	10.5366	10.5354	10.44	10.7499	10.7905	10.8488	10.7058	0.868765	0.00100594	Rps3	ribosomal protein S3
ENSMUSG00000030681	7.3405	7.33247	7.39468	7.46066	8.53483	8.67009	8.53756	8.11954	0.868714	0.000119791	Mvp	major vault protein
ENSMUSG00000023947	5.20004	5.20679	5.16259	5.1618	5.59482	5.70139	5.63843	5.42593	0.868697	0.000506564	Nfkbie	nuclear factor of kappa light polypeptide gene enhancer in B cells inhibitor, epsilon
ENSMUSG00000026626	8.96987	9.02266	9.00823	8.97338	9.11494	9.19729	9.16451	9.08318	0.868666	0.002152	Ppp2r5a	protein phosphatase 2, regulatory subunit B', alpha
ENSMUSG00000052760	3.71406	3.75	3.70094	3.70079	3.9814	4.01362	4.01503	3.86881	0.868617	0.000438901	A630001G21Rik	RIKEN cDNA A630001G21 gene
ENSMUSG00000033538	4.77039	4.70685	4.78922	4.72854	5.92805	6.00766	5.92858	5.48295	0.868522	0.000105327	Casp4	caspase 4, apoptosis-related cysteine peptidase
ENSMUSG00000066407	11.5693	11.7125	11.8182	11.7019	11.7914	12.0038	12.0839	12.0922	0.868507	0.0149485	Gm10161	predicted pseudogene 10161
ENSMUSG00000035352	5.90781	5.72511	5.92496	5.70516	9.52706	9.49863	9.37955	8.86053	0.868433	7.37995e-07	Ccl12	chemokine (C-C motif) ligand 12
ENSMUSG00000032725	3.83098	3.88992	3.90289	3.87906	4.05176	4.02101	4.09503	3.98369	0.868415	0.00123382	Folr2	folate receptor 2 (fetal)
ENSMUSG00000097139	2.62065	2.67046	2.64618	2.64609	2.7437	2.82698	2.77869	2.75863	0.868293	0.000740388	Gm26626	predicted gene, 26626
ENSMUSG00000015120	8.06491	8.13892	8.10322	8.12533	8.14059	8.1898	8.22631	8.16746	0.868239	0.0239331	Ube2i	ubiquitin-conjugating enzyme E2I
ENSMUSG00000068397	13.3604	13.538	13.4824	13.4213	13.5314	13.6567	13.739	13.6616	0.868234	0.0142115	Gm10240	predicted gene 10240
ENSMUSG00000055872	1.99327	1.9932	1.99324	1.99323	1.99295	2.12511	2.15835	2.19057	0.868213	0.0292745	Gm9985	predicted gene 9985
ENSMUSG00000028497	6.42298	6.30932	6.37599	6.35189	6.44218	6.52717	6.49984	6.43187	0.86817	0.0155186	Hacd4	3-hydroxyacyl-CoA dehydratase 4
ENSMUSG00000063268	5.74091	5.75161	5.71762	5.86608	7.84608	7.89043	7.8017	7.20698	0.867961	2.37614e-05	Parp10	poly (ADP-ribose) polymerase family, member 10
ENSMUSG00000074129	12.6499	12.7408	12.9768	12.7368	13.3559	13.3767	13.4345	13.2313	0.867941	0.000429931	Rpl13a	ribosomal protein L13A
ENSMUSG00000030142	2.59713	2.5841	2.58416	2.58414	2.75731	2.79978	2.78177	2.66742	0.867922	0.00143737	Clec4e	C-type lectin domain family 4, member e
ENSMUSG00000032044	6.44733	6.47301	6.48644	6.46348	6.50112	6.59221	6.55282	6.53715	0.86785	0.00895456	Rpusd4	RNA pseudouridylate synthase domain containing 4
ENSMUSG00000050621	12.7814	12.9571	13.1881	13.0399	13.5504	13.5929	13.6684	13.5099	0.867755	0.000659627	Rps27rt	ribosomal protein S27, retrogene
ENSMUSG00000082292	5.74694	5.78308	5.60291	5.9108	10.261	10.2552	10.1162	9.21145	0.867658	3.57078e-06	Gm12250	predicted gene 12250
ENSMUSG00000047407	4.74284	4.79382	4.74185	4.76878	5.25693	5.32588	5.27922	5.07875	0.86763	0.000142139	Tgif1	TGFB-induced factor homeobox 1
ENSMUSG00000097722	6.79118	6.82368	6.74774	6.77205	6.8611	6.8461	6.96926	6.8875	0.867547	0.0149377
ENSMUSG00000024621	8.5939	8.75758	8.71766	8.82407	9.72342	9.7004	9.72752	9.54067	0.867473	6.90189e-06	Csf1r	colony stimulating factor 1 receptor
ENSMUSG00000037362	4.85937	4.89176	4.8703	4.86964	5.13666	5.36965	5.22977	5.06203	0.867432	0.00269939	Ccn3	cellular communication network factor 3
ENSMUSG00000052013	3.65428	3.62507	3.63978	3.63966	3.98969	3.97091	3.97237	3.9266	0.867344	5.62036e-07	Btla	B and T lymphocyte associated
ENSMUSG00000029826	6.28883	6.23711	6.23007	6.214	7.99519	8.03936	7.92991	7.60487	0.867311	3.11349e-06	Zc3hav1	zinc finger CCCH type, antiviral 1
ENSMUSG00000061838	7.60678	7.71353	7.75793	7.70701	7.88821	7.92747	7.9496	7.91581	0.867235	0.000623821	Suclg2	succinate-Coenzyme A ligase, GDP-forming, beta subunit
ENSMUSG00000071203	8.0456	8.65099	8.11196	8.41437	10.6153	10.6876	10.7673	10.1063	0.867167	3.48175e-05	Naip5	NLR family, apoptosis inhibitory protein 5
ENSMUSG00000020077	6.349	6.52111	6.59404	6.41682	8.93028	8.95591	8.89425	8.28754	0.867142	9.94817e-06	Srgn	serglycin
ENSMUSG00000027293	7.38385	7.37551	7.43551	7.41621	8.01463	8.03732	7.99576	7.82608	0.867101	2.92169e-05	Ehd4	EH-domain containing 4
ENSMUSG00000028334	12.101	12.2396	12.2602	12.1347	12.3821	12.5709	12.5041	12.4754	0.867083	0.00163767	Nans	N-acetylneuraminic acid synthase (sialic acid synthase)
ENSMUSG00000020806	4.14683	4.14539	4.1463	4.14604	4.50942	4.632	4.52905	4.39037	0.867012	0.000301489	Rhbdf2	rhomboid 5 homolog 2
ENSMUSG00000000682	6.00872	6.29326	6.30234	6.42456	9.27109	9.13215	9.20824	8.63568	0.866915	3.11e-06	Cd52	CD52 antigen
ENSMUSG00000089417	12.293	12.0313	12.5564	12.3496	12.643	12.7209	12.8519	12.7009	0.866804	0.0112125	Gm22009	predicted gene, 22009
ENSMUSG00000089701	3.51435	3.50088	3.49025	3.46599	3.54742	3.59233	3.58318	3.53144	0.866762	0.00715471	Gm15978	predicted gene 15978
ENSMUSG00000079362	7.03033	6.73288	6.90378	6.9003	11.9433	11.9256	11.6891	10.8398	0.866752	2.12874e-06	Gm43302	predicted gene 43302
ENSMUSG00000023104	8.66091	8.64839	8.72175	8.67033	8.90035	9.02862	8.96679	8.78467	0.866711	0.00418797	Rfc2	replication factor C (activator 1) 2
ENSMUSG00000031838	6.7865	6.99767	6.83665	6.7555	8.92949	9.00308	8.91841	8.63526	0.866705	7.93012e-07	Ifi30	interferon gamma inducible protein 30
ENSMUSG00000032089	6.68264	6.61137	6.53427	6.62689	7.98196	8.01603	7.95069	7.55945	0.866615	2.75885e-05	Il10ra	interleukin 10 receptor, alpha
ENSMUSG00000078439	3.44009	3.45111	3.46403	3.42707	3.60195	3.57803	3.60831	3.57987	0.866603	1.10759e-05	Smim24	small integral membrane protein 24
ENSMUSG00000078853	7.64995	7.53476	7.63474	7.62335	12.8535	12.7927	12.611	11.7944	0.866572	1.04506e-06	Igtp	interferon gamma induced GTPase
ENSMUSG00000003382	6.49004	6.46557	6.44248	6.52651	6.58446	6.69391	6.64087	6.55852	0.866549	0.0076608	Etv3	ets variant 3
ENSMUSG00000097242	6.63608	6.56183	6.63902	6.66408	6.77996	6.77615	6.7853	6.78318	0.866541	0.000410577
ENSMUSG00000007036	9.09127	9.08498	9.13428	9.16307	9.15523	9.19725	9.21042	9.16954	0.866513	0.0276173	Abhd16a	abhydrolase domain containing 16A
ENSMUSG00000031538	9.54952	9.84071	9.84269	9.82787	10.3206	10.5422	10.4507	10.2624	0.866466	0.000598162	Plat	plasminogen activator, tissue
ENSMUSG00000026104	8.36622	8.42357	8.40258	8.39887	11.9221	11.9344	11.7921	11.1362	0.866466	2.32679e-06	Stat1	signal transducer and activator of transcription 1
ENSMUSG00000091199	4.8269	4.97849	5.02023	4.95964	6.25978	6.30872	6.2589	5.86722	0.866356	3.2513e-05	Gm2619	predicted gene 2619
ENSMUSG00000006498	6.92422	6.93946	6.97382	6.9314	7.37934	7.48903	7.37662	7.30573	0.866319	2.86408e-05	Ptbp1	polypyrimidine tract binding protein 1
ENSMUSG00000061983	10.3821	10.4389	10.5277	10.3715	11.0482	10.9306	11.0971	10.8467	0.866312	0.000175545	Rps12	ribosomal protein S12
ENSMUSG00000081665	4.30285	4.28493	4.26847	4.28541	4.91255	5.08023	4.93507	4.69143	0.866085	0.000253355	Gm15922	predicted gene 15922
ENSMUSG00000026972	6.07619	6.13573	6.14124	6.19538	6.32216	6.29265	6.36648	6.33155	0.866066	0.000557822	Arrdc1	arrestin domain containing 1
ENSMUSG00000079442	7.11342	7.05129	7.0529	7.03135	7.40955	7.49743	7.40641	7.37983	0.865873	2.47901e-05	St6galnac4	ST6 (alpha-N-acetyl-neuraminyl-2,3-beta-galactosyl-1,3)-N-acetylgalactosaminide alpha-2,6-sialyltransferase 4
ENSMUSG00000024048	8.95834	9.03942	9.11252	9.08549	9.48416	9.4967	9.51145	9.33092	0.865867	0.000280113	Myl12a	myosin, light chain 12A, regulatory, non-sarcomeric
ENSMUSG00000020941	4.52114	4.47313	4.45163	4.50826	4.67429	4.6826	4.70117	4.57441	0.865802	0.00201991	Map3k14	mitogen-activated protein kinase kinase kinase 14
ENSMUSG00000076605	4.8303	4.81452	4.82452	4.82169	11.185	13.3523	11.4195	12.5999	0.865745	7.12054e-06	Igkj2	immunoglobulin kappa joining 2
ENSMUSG00000020476	9.50619	9.53615	9.52242	9.50714	9.86464	9.91018	9.89523	9.70324	0.865738	0.000513912	Dbnl	drebrin-like
ENSMUSG00000030786	6.39184	6.44055	6.51506	6.59642	7.90994	7.89151	7.84711	7.59944	0.865596	4.33242e-06	Itgam	integrin alpha M
ENSMUSG00000063286	7.67231	7.54296	7.52413	7.57448	11.0025	11.1224	10.8354	10.305	0.865551	2.11322e-06	Gm8995	predicted gene 8995
ENSMUSG00000032372	5.75141	5.90469	5.84867	5.90817	6.31982	6.49508	6.37498	6.23591	0.86555	0.000254587	Plscr2	phospholipid scramblase 2
ENSMUSG00000037266	10.6097	10.5574	10.5589	10.6006	10.7873	10.8533	10.8088	10.6912	0.865487	0.00147937	Rsrp1	arginine/serine rich protein 1
ENSMUSG00000037321	6.02672	5.81574	5.84781	5.82182	9.35036	9.36476	9.18032	8.55512	0.865458	3.24811e-06	Tap1	transporter 1, ATP-binding cassette, sub-family B (MDR/TAP)
ENSMUSG00000028581	6.59565	6.71404	6.44168	6.73843	7.94378	8.04873	7.94632	7.81928	0.865441	3.83658e-06	Laptm5	lysosomal-associated protein transmembrane 5
ENSMUSG00000054588	7.00158	6.71252	6.75281	6.90685	11.9733	11.9594	11.6942	10.8057	0.865129	2.81646e-06
ENSMUSG00000025823	9.90857	10.0007	9.92384	9.82175	10.4723	10.6754	10.5616	10.6627	0.865109	2.87365e-05	Pdia4	protein disulfide isomerase associated 4
ENSMUSG00000074280	11.5914	11.8923	11.919	11.8625	12.5906	12.7482	12.6999	12.3821	0.865098	0.000393796	Gm6166	predicted gene 6166
ENSMUSG00000024338	6.11977	6.2411	6.27017	6.32125	10.3738	10.3985	10.188	9.52384	0.865069	1.56692e-06	Psmb8	proteasome (prosome, macropain) subunit, beta type 8 (large multifunctional peptidase 7)
ENSMUSG00000069862	12.0794	12.2198	12.1404	12.0407	12.6876	12.6563	12.7421	12.5853	0.864973	3.83269e-05	Rps12-ps9	ribosomal protein S12, pseudogene 9
ENSMUSG00000092390	2.57594	2.55036	2.55054	2.58784	2.60686	2.63117	2.63162	2.58614	0.864935	0.0160834	Gm20541	predicted gene 20541
ENSMUSG00000046417	7.09878	7.25014	7.18544	7.25074	7.43349	7.43883	7.51072	7.43421	0.864883	0.000708485	Lrrc75a	leucine rich repeat containing 75A
ENSMUSG00000072940	12.0573	12.2349	12.4349	12.1681	12.5942	12.6509	12.7995	12.7376	0.864857	0.00209742	Gm10443	predicted pseudogene 10443
ENSMUSG00000073489	5.25546	5.10293	4.99188	5.06975	9.04178	9.04213	8.87916	7.99469	0.864746	7.84587e-06	Ifi204	interferon activated gene 204
ENSMUSG00000040264	5.64375	5.48957	5.52087	5.49371	8.14165	8.30286	8.03724	7.39701	0.864742	1.97996e-05	Gbp2b	guanylate binding protein 2b
ENSMUSG00000002885	7.85601	7.81325	7.71337	7.64333	8.37236	8.37886	8.40491	8.30427	0.864718	2.53287e-05	Adgre5	adhesion G protein-coupled receptor E5
ENSMUSG00000028673	8.38303	8.38198	8.4312	8.44979	8.63455	8.75272	8.65151	8.68886	0.864714	0.000132782	Fuca1	fucosidase, alpha-L- 1, tissue
ENSMUSG00000083496	11.3037	11.4058	11.4384	11.3888	11.7222	11.7592	11.7659	11.5965	0.864693	0.000533249	Gm11263	predicted gene 11263
ENSMUSG00000083291	0.301306	0.301288	0.3013	0.301296	0.301223	0.348014	0.348239	0.35982	0.864676	0.026424	Gm13679	predicted gene 13679
ENSMUSG00000017707	10.3372	10.348	10.3662	10.2899	10.766	10.8229	10.7622	10.6781	0.864674	1.66724e-05	Serinc3	serine incorporator 3
ENSMUSG00000096525	1.67821	1.67816	1.67819	1.67819	1.6898	1.82231	1.77058	1.76	0.864671	0.0232384	Gm2663	predicted gene 2663
ENSMUSG00000068699	6.6991	6.73402	6.84783	6.83896	7.15829	7.30588	7.18817	7.07985	0.864666	0.000526088	Flnc	filamin C, gamma
ENSMUSG00000042622	5.3192	5.30287	5.27132	5.29374	5.68621	5.67143	5.67393	5.65455	0.864659	6.90036e-08	Maff	v-maf musculoaponeurotic fibrosarcoma oncogene family, protein F (avian)
ENSMUSG00000026849	7.82733	7.88295	7.95603	7.96085	7.99842	8.09733	8.09577	8.00254	0.86455	0.0154063	Tor1a	torsin family 1, member A (torsin A)
ENSMUSG00000010830	5.69203	5.78216	5.65167	5.62127	5.87538	5.88162	6.02878	5.83438	0.864537	0.00741902	Kdelr3	KDEL (Lys-Asp-Glu-Leu) endoplasmic reticulum protein retention receptor 3
ENSMUSG00000049800	5.90617	5.93071	5.88653	5.87666	5.93825	5.98844	5.99104	5.98642	0.864493	0.00469115	Sertad2	SERTA domain containing 2
ENSMUSG00000027514	5.10093	5.09353	5.13082	5.06332	7.97766	8.1328	7.85828	7.23219	0.864346	9.59294e-06	Zbp1	Z-DNA binding protein 1
ENSMUSG00000047867	6.02764	5.9272	6.02462	5.95463	6.902	6.77907	6.86192	6.6464	0.864326	1.1875e-05	Gimap6	GTPase, IMAP family member 6
ENSMUSG00000022587	8.22124	8.24655	8.18679	8.19259	10.3513	10.4239	10.2613	9.88138	0.864311	3.03991e-06	Ly6e	lymphocyte antigen 6 complex, locus E
ENSMUSG00000051652	5.17347	5.14807	5.17161	5.19072	5.35594	5.2944	5.36906	5.28111	0.864297	0.000614306	Lrrc3	leucine rich repeat containing 3
ENSMUSG00000023078	5.26365	5.25136	5.42362	5.0687	9.32737	9.39154	9.14736	8.89611	0.864025	9.63645e-08	Cxcl13	chemokine (C-X-C motif) ligand 13
ENSMUSG00000001418	7.03746	7.15939	7.10521	7.07343	7.23314	7.42621	7.35945	7.23824	0.863717	0.00647718	Glmp	glycosylated lysosomal membrane protein
ENSMUSG00000066487	9.76526	9.96524	9.96831	9.93038	10.2853	10.3025	10.399	10.1481	0.863696	0.00177499	Gm5786	predicted pseudogene 5786
ENSMUSG00000052388	4.5607	4.53494	4.44207	4.55864	4.6032	4.71202	4.74797	4.57225	0.863684	0.0373979	Gm9874	predicted gene 9874
ENSMUSG00000092029	5.48007	5.48479	5.44564	5.66636	5.75138	5.77906	5.87107	5.65999	0.863659	0.00981064	Gm9027	predicted gene 9027
ENSMUSG00000032412	10.7696	10.9178	10.8998	10.8135	11.1209	11.1344	11.1983	11.0687	0.863649	0.000713533	Atp1b3	ATPase, Na+/K+ transporting, beta 3 polypeptide
ENSMUSG00000018899	6.30551	6.37185	6.44206	6.29764	9.347	9.37848	9.23768	8.49163	0.8636	1.27469e-05	Irf1	interferon regulatory factor 1
ENSMUSG00000021213	4.31178	4.42739	4.46501	4.40395	4.66488	4.70797	4.73462	4.56469	0.863548	0.00171614	Akr1c13	aldo-keto reductase family 1, member C13
ENSMUSG00000039304	4.92748	4.88018	4.91174	4.91113	5.63085	5.64635	5.64928	5.27886	0.863269	0.000411042	Tnfsf10	tumor necrosis factor (ligand) superfamily, member 10
ENSMUSG00000038167	0.787369	0.799759	0.799898	0.799859	0.810475	0.845507	0.834443	0.811353	0.863255	0.0208153	Plekhg6	pleckstrin homology domain containing, family G (with RhoGef domain) member 6
ENSMUSG00000026475	6.17718	6.18871	6.3605	6.23215	6.89254	7.03827	6.97936	6.55554	0.86325	0.00164038	Rgs16	regulator of G-protein signaling 16
ENSMUSG00000032560	8.16841	8.14829	8.11468	8.1229	8.41593	8.5006	8.44598	8.29583	0.86322	0.00085803	Dnajc13	DnaJ heat shock protein family (Hsp40) member C13
ENSMUSG00000028189	6.17976	6.21053	6.17655	6.18303	6.37993	6.42028	6.38698	6.33227	0.863156	6.71805e-05	Ctbs	chitobiase
ENSMUSG00000001240	6.4016	6.42109	6.38295	6.34255	6.56326	6.63809	6.64705	6.4612	0.863059	0.00620962	Ramp2	receptor (calcitonin) activity modifying protein 2
ENSMUSG00000030263	4.33801	4.35075	4.37995	4.39324	4.85361	4.82696	4.8522	4.64814	0.863023	0.000152842	Lrmp	lymphoid-restricted membrane protein
ENSMUSG00000030157	7.50241	7.72007	7.91235	7.64607	9.81277	9.95213	9.76371	9.35222	0.863017	1.22388e-05	Clec2d	C-type lectin domain family 2, member d
ENSMUSG00000038421	3.57045	3.57021	3.59975	3.57032	3.95269	3.94292	3.93524	3.84896	0.863015	9.51779e-06	Fcrla	Fc receptor-like A
ENSMUSG00000029343	5.03833	5.04662	5.26176	5.12876	5.41478	5.41935	5.4801	5.36116	0.863005	0.00193702	Crybb1	crystallin, beta B1
ENSMUSG00000097713	2.28572	2.26052	2.24824	2.29726	2.3042	2.30603	2.33964	2.31803	0.86299	0.019331	Gm7741	predicted gene 7741
ENSMUSG00000029413	11.469	11.5197	11.5328	11.5255	13.2124	13.203	13.2063	12.5229	0.862964	0.000113692	Naaa	N-acylethanolamine acid amidase
ENSMUSG00000029063	13.3521	13.5634	13.4703	13.4052	13.7038	13.8558	13.8384	13.6972	0.862961	0.00194183	Nadk	NAD kinase
ENSMUSG00000003283	6.28194	6.24265	6.17578	6.2758	8.14749	8.08681	8.05414	7.64124	0.862937	6.11578e-06	Hck	hemopoietic cell kinase
ENSMUSG00000052776	5.98609	6.01419	5.93446	5.99961	10.3655	10.3234	10.1374	9.415	0.862913	1.65454e-06	Oas1a	2'-5' oligoadenylate synthetase 1A
ENSMUSG00000017754	9.09778	9.32346	9.41191	9.3361	9.43527	9.8267	9.78653	9.50782	0.862909	0.0270833	Pltp	phospholipid transfer protein
ENSMUSG00000012519	4.80561	4.80331	4.80476	4.84319	5.96945	6.07319	5.93729	5.57783	0.862903	6.02691e-05	Mlkl	mixed lineage kinase domain-like
ENSMUSG00000022443	8.09831	8.03119	8.02892	8.10938	8.87756	8.92603	8.83463	8.63777	0.862818	2.92563e-05	Myh9	myosin, heavy polypeptide 9, non-muscle
ENSMUSG00000090215	5.56189	5.53864	5.43651	5.45405	6.89933	7.0234	6.87735	6.44854	0.8627	5.23828e-05	Trim34b	tripartite motif-containing 34B
ENSMUSG00000096727	5.50204	5.5186	5.55259	5.34736	8.73778	8.79138	8.59337	7.94559	0.862659	5.1857e-06	Psmb9	proteasome (prosome, macropain) subunit, beta type 9 (large multifunctional peptidase 2)
ENSMUSG00000027422	8.56291	8.48799	8.3894	8.48054	8.86799	8.99577	8.89685	8.78071	0.862646	0.000382683	Rrbp1	ribosome binding protein 1
ENSMUSG00000024397	6.62938	6.69799	6.6243	6.68142	8.826	8.75988	8.73471	8.24536	0.862554	6.17146e-06	Aif1	allograft inflammatory factor 1
ENSMUSG00000049866	8.55062	8.61975	8.54994	8.58099	8.66008	8.73466	8.75878	8.61872	0.862543	0.0178662	Arl4c	ADP-ribosylation factor-like 4C
ENSMUSG00000023031	7.27789	7.41977	7.46177	7.55235	7.93675	7.97503	7.97338	7.8767	0.862468	0.000163832	Cela1	chymotrypsin-like elastase family, member 1
ENSMUSG00000087700	8.43388	8.43897	8.51277	8.64736	8.88971	8.91314	8.92283	8.76537	0.862457	0.00104463	Gm15283	predicted gene 15283
ENSMUSG00000092243	7.01331	6.32875	6.62229	6.22555	10.1391	10.1329	9.94839	9.40541	0.862454	9.81996e-06	Gm7030	predicted gene 7030
ENSMUSG00000025492	8.45765	8.75701	8.9019	8.67775	11.8607	11.9809	11.7464	11.2173	0.862407	4.35025e-06	Ifitm3	interferon induced transmembrane protein 3
ENSMUSG00000092550	7.08601	7.20098	7.24212	7.15975	11.2114	11.1511	11.0079	10.2816	0.862406	2.46095e-06	Gm20496	predicted gene 20496
ENSMUSG00000002983	5.45694	5.45097	5.39163	5.40149	5.73107	5.76532	5.74001	5.63728	0.862366	0.000106169	Relb	avian reticuloendotheliosis viral (v-rel) oncogene related B
ENSMUSG00000024644	8.75903	8.99539	8.96008	8.79383	9.54616	9.71417	9.63812	9.39321	0.862361	0.000258289	Cndp2	CNDP dipeptidase 2 (metallopeptidase M20 family)
ENSMUSG00000019528	8.71364	8.79292	8.8222	8.74946	9.12166	9.24522	9.21387	8.93431	0.861999	0.00281835	Gyg	glycogenin
ENSMUSG00000079419	5.50169	5.35262	5.52404	5.41469	8.39186	8.3988	8.19526	7.73291	0.861973	2.69923e-06	Ms4a6c	membrane-spanning 4-domains, subfamily A, member 6C
ENSMUSG00000067344	11.5451	11.7655	11.8226	11.6553	12.0814	12.1057	12.2164	12.0192	0.861903	0.00148068	Rps25-ps1	ribosomal protein S25, pseudogene 1
ENSMUSG00000041143	5.23764	5.3521	5.259	5.3237	5.6121	5.6603	5.66973	5.48126	0.861851	0.000863781	Tmco4	transmembrane and coiled-coil domains 4
ENSMUSG00000058624	4.55479	4.50799	4.51006	4.53135	4.61373	4.69214	4.63173	4.62385	0.861823	0.00150648	Gda	guanine deaminase
ENSMUSG00000084892	4.75703	4.75313	4.81789	4.7761	4.83535	4.81483	4.93287	4.89169	0.86175	0.0234132	Gm14471	predicted gene 14471
ENSMUSG00000034422	5.66965	5.46126	5.49035	5.64438	7.80591	7.91311	7.66605	7.16712	0.861703	2.0692e-05	Parp14	poly (ADP-ribose) polymerase family, member 14
ENSMUSG00000022108	13.1829	13.3641	13.254	13.2847	13.7257	13.819	13.7855	13.6	0.861629	0.000280878	Itm2b	integral membrane protein 2B
ENSMUSG00000061390	11.5096	11.5366	11.7841	11.674	11.9358	11.9992	12.0187	11.9723	0.861626	0.00172324	Uba52-ps	ubitquitin A-52 residue ribosomal protein fusion product 1, pseudogene
ENSMUSG00000025887	5.91997	5.84245	5.98213	5.92896	7.14596	7.19037	7.08113	6.73536	0.861618	4.54741e-05	Casp12	caspase 12
ENSMUSG00000040345	5.87354	5.9719	6.00971	6.00825	6.8028	6.77783	6.79543	6.50854	0.861587	6.922e-05	Arhgap9	Rho GTPase activating protein 9
ENSMUSG00000020009	7.74356	7.62605	7.68554	7.5753	8.27098	8.28711	8.25092	8.11264	0.861584	4.1677e-05	Ifngr1	interferon gamma receptor 1
ENSMUSG00000081660	5.4943	5.39419	5.49215	5.52879	6.29435	6.33287	6.28504	5.9196	0.861582	0.000352688	Gm11787	predicted gene 11787
ENSMUSG00000075602	8.99394	8.94573	9.12032	8.96146	12.9655	13.0991	12.7438	11.9126	0.861581	9.57895e-06	Ly6a	lymphocyte antigen 6 complex, locus A
ENSMUSG00000032633	8.27761	8.35929	8.36062	8.36706	8.39075	8.5102	8.49667	8.51014	0.861549	0.00912444	Flcn	folliculin
ENSMUSG00000030218	6.69147	6.61517	6.75524	6.66409	7.01159	7.05559	7.28374	6.72368	0.861524	0.0295054	Mgp	matrix Gla protein
ENSMUSG00000031729	9.25504	9.29689	9.32222	9.27738	9.50334	9.50361	9.52016	9.41583	0.861504	0.000373249	Ist1	increased sodium tolerance 1 homolog (yeast)
ENSMUSG00000027995	6.09929	6.07449	6.16722	6.12308	7.85182	7.77402	7.74977	7.37335	0.861455	6.86156e-06	Tlr2	toll-like receptor 2
ENSMUSG00000039158	5.03103	5.02702	4.97871	5.06503	5.50204	5.49491	5.48338	5.36456	0.861451	2.26032e-05	Akna	AT-hook transcription factor
ENSMUSG00000094051	4.19914	4.19123	4.19624	4.19482	5.12232	9.50241	7.39617	7.58004	0.861314	0.0117044	Ighv1-36	immunoglobulin heavy variable 1-36
ENSMUSG00000005803	6.03257	5.97354	6.00432	6.02807	6.25749	6.19085	6.264	6.14846	0.861241	0.000551642	Sqor	sulfide quinone oxidoreductase
ENSMUSG00000028480	7.18574	7.26243	7.38582	7.24178	8.30625	8.40629	8.29387	7.97186	0.861225	8.02776e-05	Glipr2	GLI pathogenesis-related 2
ENSMUSG00000074151	5.03385	5.00497	5.03241	5.0317	6.86055	6.76887	6.75681	6.34532	0.861192	7.02766e-06	Nlrc5	NLR family, CARD domain containing 5
ENSMUSG00000056708	6.75494	6.9061	6.89998	6.9184	7.39979	7.44989	7.4187	7.272	0.861164	8.27562e-05	Ier5	immediate early response 5
ENSMUSG00000025351	8.46903	8.73177	8.64992	8.60311	9.50373	9.88759	9.58129	9.462	0.861155	0.00010656	Cd63	CD63 antigen
ENSMUSG00000068220	10.3117	10.2551	10.4709	10.3074	11.3236	11.2821	11.2711	11.052	0.860984	2.40991e-05	Lgals1	lectin, galactose binding, soluble 1
ENSMUSG00000091373	5.61961	5.47108	5.4758	5.866	7.87237	7.8466	7.72064	7.2907	0.860868	1.4708e-05	Gm8810	predicted gene 8810
ENSMUSG00000044724	1.39676	1.40882	1.40909	1.39663	1.41869	1.41963	1.43141	1.42	0.860853	0.00554649	Gpr152	G protein-coupled receptor 152
ENSMUSG00000000184	6.45122	6.44944	6.472	6.45398	6.84739	7.01445	6.84985	6.80513	0.860831	0.000100033	Ccnd2	cyclin D2
ENSMUSG00000021408	5.61682	5.69983	5.64545	5.6341	5.99373	6.05303	6.0244	5.8661	0.860826	0.000299506	Ripk1	receptor (TNFRSF)-interacting serine-threonine kinase 1
ENSMUSG00000020346	7.9592	7.98788	8.14372	8.061	8.21142	8.26259	8.27962	8.25156	0.860767	0.0027693	Mgat1	mannoside acetylglucosaminyltransferase 1
ENSMUSG00000096319	12.1983	12.4813	12.4538	12.4185	12.5786	12.7608	12.8073	12.6899	0.860762	0.00760533
ENSMUSG00000050359	2.67314	2.69838	2.73571	2.67309	2.78587	2.75568	2.85156	2.81131	0.860668	0.00555731	Sprr1a	small proline-rich protein 1A
ENSMUSG00000047098	6.83668	6.69749	6.74168	6.85663	7.12588	7.17892	7.11278	7.10211	0.860658	0.000162641	Rnf31	ring finger protein 31
ENSMUSG00000095675	4.5968	4.80623	4.89756	4.80786	5.46628	5.68411	5.8644	4.96667	0.860615	0.0125915	Ccl21b	chemokine (C-C motif) ligand 21B (leucine)
ENSMUSG00000096596	4.5968	4.80623	4.89756	4.80786	5.46628	5.68411	5.8644	4.96667	0.860615	0.0125915	Gm10591	predicted gene 10591
ENSMUSG00000018167	8.13856	8.16418	8.08887	8.07103	8.16174	8.24233	8.28385	8.27699	0.860576	0.0120555	Stard3	START domain containing 3
ENSMUSG00000024300	5.75811	5.90243	5.89216	5.9964	7.55118	7.52115	7.4743	7.13551	0.860559	7.66507e-06	Myo1f	myosin IF
ENSMUSG00000081451	6.5982	6.64427	6.65799	6.77203	6.78173	6.85545	6.90104	6.74914	0.860487	0.022761	Gm12734	predicted gene 12734
ENSMUSG00000083061	12.4985	12.7062	12.7727	12.6335	13.1067	13.1437	13.1996	13.0011	0.860388	0.000697629	Gm12191	predicted gene 12191
ENSMUSG00000026043	5.70769	5.77841	5.73521	5.72409	6.14043	6.05623	6.20589	5.94157	0.860368	0.00103216	Col3a1	collagen, type III, alpha 1
ENSMUSG00000070532	8.04396	8.14366	8.22827	8.19989	8.63779	8.89593	8.68574	8.59268	0.860354	0.000422617	Ccdc190	coiled-coil domain containing 190
ENSMUSG00000018507	6.7924	6.80119	6.79502	6.8707	7.05989	7.06559	7.06448	6.96407	0.86031	0.000365624	Trpv2	transient receptor potential cation channel, subfamily V, member 2
ENSMUSG00000021607	9.00476	8.97917	9.0377	8.97177	9.22129	9.17139	9.30567	9.0742	0.860218	0.00847289	Mrpl36	mitochondrial ribosomal protein L36
ENSMUSG00000096250	4.4688	4.46686	4.46809	4.46774	4.74723	5.85494	5.83835	6.39824	0.86018	0.0115427	Ighd2-6	immunoglobulin heavy diversity 2-6
ENSMUSG00000094028	4.5282	4.52286	4.52624	4.52528	5.98537	6.74977	6.73202	7.72207	0.860106	0.000696728	Ighd4-1	immunoglobulin heavy diversity 4-1
ENSMUSG00000043716	10.7805	10.9347	10.8567	10.8394	11.2142	11.2117	11.2628	11.128	0.860052	0.000166002	Rpl7	ribosomal protein L7
ENSMUSG00000042644	5.79515	5.67001	5.77517	5.82446	5.81534	5.89587	5.90567	5.86374	0.859997	0.0382668	Itpr3	inositol 1,4,5-triphosphate receptor 3
ENSMUSG00000094478	4.63559	4.62692	4.63241	4.63086	7.6995	9.27442	7.87214	8.53773	0.859954	4.7205e-05	Igkv3-3	immunoglobulin kappa variable 3-3
ENSMUSG00000046879	6.86091	6.69861	6.76433	6.72058	10.9248	10.811	10.6448	9.874	0.859918	3.97848e-06	Irgm1	immunity-related GTPase family M member 1
ENSMUSG00000058818	4.24801	4.21549	4.19994	4.21592	4.78886	4.92867	4.78713	4.59509	0.859851	0.000201236	Pirb	paired Ig-like receptor B
ENSMUSG00000095794	4.56761	4.55294	4.56223	4.5596	8.1047	10.3218	10.3494	13.0063	0.859849	0.00108178	Igkv6-17	immunoglobulin kappa variable 6-17
ENSMUSG00000028262	-0.555524	-0.555534	-0.555528	-0.543112	-0.543954	-0.543639	-0.53179	-0.543518	0.859778	0.034692	Clca3a2	chloride channel accessory 3A2
ENSMUSG00000046733	-0.355448	-0.355459	-0.355452	-0.343024	-0.343873	-0.343555	-0.331693	-0.343433	0.859747	0.0347402	Gprc5a	G protein-coupled receptor, family C, group 5, member A
ENSMUSG00000036459	5.03594	5.07097	5.11258	5.07332	5.12363	5.1329	5.17733	5.12761	0.859735	0.0153201	Wtip	WT1-interacting protein
ENSMUSG00000039452	9.50909	9.61908	9.61928	9.59817	10.0567	10.1011	10.0582	9.9532	0.85973	3.12903e-05	Snx22	sorting nexin 22
ENSMUSG00000087008	3.92947	3.95349	3.96721	4.06075	4.18315	4.17227	4.27865	4.0544	0.859633	0.0115499	Gm5530	predicted gene 5530
ENSMUSG00000052724	4.03402	3.93249	3.94646	3.90617	4.18238	4.17078	4.2002	4.19232	0.859591	0.000183559	Gm9888	predicted gene 9888
ENSMUSG00000066861	5.36661	5.13227	5.13788	5.23806	8.52248	8.57089	8.27962	7.73002	0.859589	5.01457e-06	Oas1g	2'-5' oligoadenylate synthetase 1G
ENSMUSG00000027642	9.71874	9.80317	9.86202	9.76185	10.0402	10.0893	10.0796	9.97768	0.85956	0.000601011	Rpn2	ribophorin II
ENSMUSG00000060938	9.87728	9.69959	9.71974	9.78582	9.98046	9.93498	10.0481	9.91896	0.859546	0.0067302	Rpl26	ribosomal protein L26
ENSMUSG00000020326	9.10365	9.16389	9.03911	9.01972	9.45399	9.52814	9.51517	9.32418	0.859471	0.000601652	Ccng1	cyclin G1
ENSMUSG00000052296	9.54309	9.51829	9.58249	9.57257	9.76512	9.7759	9.752	9.70417	0.859446	0.000100532	Ppp6r1	protein phosphatase 6, regulatory subunit 1
ENSMUSG00000086841	9.03494	9.38101	9.34912	9.38636	9.84848	9.88457	10.0074	9.73529	0.859439	0.00123629	2410006H16Rik	RIKEN cDNA 2410006H16 gene
ENSMUSG00000038156	7.98496	7.75854	7.83414	7.86932	7.94968	8.21127	8.10979	8.03474	0.859418	0.025788	Spon1	spondin 1, (f-spondin) extracellular matrix protein
ENSMUSG00000026271	4.01364	4.04223	4.02831	4.0132	4.49876	4.49299	4.48671	4.33475	0.859415	3.99161e-05	Gpr35	G protein-coupled receptor 35
ENSMUSG00000025878	8.10883	8.12139	8.05807	8.09257	8.28911	8.26298	8.30086	8.24557	0.859359	7.03632e-05	Uimc1	ubiquitin interaction motif containing 1
ENSMUSG00000035208	5.31902	5.33912	5.34453	5.42433	8.13302	8.17595	7.94745	7.44622	0.85935	5.10242e-06	Slfn8	schlafen 8
ENSMUSG00000021998	6.92975	6.98609	6.95642	6.96181	7.90068	7.9082	7.85441	7.65009	0.859343	7.94464e-06	Lcp1	lymphocyte cytosolic protein 1
ENSMUSG00000021494	8.45768	8.37632	8.37775	8.34909	8.46023	8.53928	8.52074	8.52345	0.859283	0.00609933	Ddx41	DEAD (Asp-Glu-Ala-Asp) box polypeptide 41
ENSMUSG00000069874	5.90497	5.98025	6.01134	6.00863	9.88926	9.8143	9.62639	8.98514	0.858837	2.30403e-06	Irgm2	immunity-related GTPase family M member 2
ENSMUSG00000024349	6.05441	6.18734	6.05105	5.992	7.49701	7.56208	7.45711	7.17483	0.858732	7.48281e-06	Sting1	stimulator of interferon response cGAMP interactor 1
ENSMUSG00000048277	8.06112	8.16346	8.13454	8.16735	8.98295	9.0449	8.96443	8.70439	0.858722	5.75874e-05	Syngr2	synaptogyrin 2
ENSMUSG00000023903	2.90371	2.91643	2.91663	2.92932	3.07849	3.14929	3.08353	3.04288	0.858535	0.00028012	Mmp25	matrix metallopeptidase 25
ENSMUSG00000070323	1.16146	1.17388	1.16144	1.16144	1.196	1.25275	1.25318	1.17353	0.858403	0.0377614	Mmp27	matrix metallopeptidase 27
ENSMUSG00000039187	5.73387	5.66589	5.70554	5.66001	5.7615	5.76634	5.79161	5.75542	0.85837	0.00678497	Fanci	Fanconi anemia, complementation group I
ENSMUSG00000002325	6.52716	6.67108	6.57325	6.7321	8.62825	8.5909	8.51135	8.20212	0.858355	2.38871e-06	Irf9	interferon regulatory factor 9
ENSMUSG00000041736	7.06985	7.03272	7.13232	7.05054	9.89816	9.80073	9.70573	9.11118	0.858289	7.1921e-06	Tspo	translocator protein
ENSMUSG00000038463	6.60199	6.61901	6.67894	6.64411	6.63712	6.76809	6.75453	6.75229	0.858242	0.0382769	Olfml2b	olfactomedin-like 2B
ENSMUSG00000043483	12.2539	12.3816	12.3647	12.257	12.5946	12.5978	12.6592	12.5359	0.858197	0.000554751	Gm6863	predicted gene 6863
ENSMUSG00000039001	10.4109	10.4579	10.6953	10.4795	10.8966	10.946	10.9628	10.9196	0.858182	0.000637168	Rps21	ribosomal protein S21
ENSMUSG00000028874	3.77221	3.77148	3.74186	3.77181	4.20027	4.1929	4.19465	4.01578	0.858165	0.000148875	Fgr	FGR proto-oncogene, Src family tyrosine kinase
ENSMUSG00000085731	6.52861	6.50284	6.6413	6.68617	6.76525	6.96928	6.94927	6.65747	0.858072	0.0301726	Gm16229	predicted gene 16229
ENSMUSG00000047832	6.17775	6.26758	6.19175	6.28731	6.53257	6.50412	6.60663	6.37719	0.858019	0.00249758	Cdca4	cell division cycle associated 4
ENSMUSG00000073980	5.50454	5.61637	5.52304	5.60091	7.32646	7.34771	7.22382	6.91721	0.857969	3.88422e-06	Gm9574	predicted gene 9574
ENSMUSG00000091449	10.8136	10.7518	10.7669	10.7886	11.3237	11.1951	11.3016	11.1635	0.857894	2.99863e-05	Gm10269	predicted gene 10269
ENSMUSG00000044156	3.25106	3.28634	3.32228	3.28699	3.30311	3.34928	3.40117	3.39209	0.857851	0.0315295	Hepacam2	HEPACAM family member 2
ENSMUSG00000028016	5.67161	5.68216	5.61415	5.62234	5.79551	5.82288	5.83246	5.73729	0.857825	0.00158587	Ints12	integrator complex subunit 12
ENSMUSG00000007034	-0.764549	-0.777074	-0.777069	-0.77707	-0.765496	-0.765183	-0.753341	-0.765062	0.857774	0.035533	Slc44a4	solute carrier family 44, member 4
ENSMUSG00000026547	7.14279	7.1503	7.22011	7.13534	8.15914	8.15148	8.11291	7.80894	0.857758	4.5611e-05	Tagln2	transgelin 2
ENSMUSG00000095204	4.70902	4.70701	4.70828	4.70792	6.42684	6.01373	6.38508	5.95132	0.857677	1.96939e-05	Ighv1-52	immunoglobulin heavy variable 1-52
ENSMUSG00000029710	5.21365	5.24596	5.2403	5.22983	5.28456	5.30304	5.30497	5.26389	0.857576	0.00315189	Ephb4	Eph receptor B4
ENSMUSG00000025967	10.1638	10.1978	10.2636	10.149	10.5293	10.4505	10.5541	10.4803	0.857406	0.00010815	Eef1b2	eukaryotic translation elongation factor 1 beta 2
ENSMUSG00000030745	5.14959	5.07107	5.11142	5.09187	6.39028	6.29082	6.29958	6.00277	0.857398	1.11953e-05	Il21r	interleukin 21 receptor
ENSMUSG00000097415	5.7705	5.45687	5.83789	5.70623	7.07468	6.965	6.94815	6.83062	0.857317	1.2705e-05	AU020206	expressed sequence AU020206
ENSMUSG00000029561	6.2462	5.96111	6.24014	6.21837	10.3982	10.33	10.0223	9.38387	0.85722	3.76594e-06	Oasl2	2'-5' oligoadenylate synthetase-like 2
ENSMUSG00000040428	4.30478	4.31495	4.31651	4.27784	4.60873	4.63456	4.62814	4.45556	0.857212	0.000675669	Plekha4	pleckstrin homology domain containing, family A (phosphoinositide binding specific) member 4
ENSMUSG00000032383	11.2001	11.3499	11.3309	11.3501	11.8848	11.909	11.8869	11.7398	0.857102	4.84619e-05	Ppib	peptidylprolyl isomerase B
ENSMUSG00000037553	6.6936	6.69671	6.71064	6.78214	6.9487	6.92674	6.94631	6.88487	0.857058	0.000193411	Zdhhc18	zinc finger, DHHC domain containing 18
ENSMUSG00000068328	9.52273	9.47127	9.49222	9.45471	9.60317	9.8286	9.74515	9.55304	0.856977	0.0231404	Aup1	ancient ubiquitous protein 1
ENSMUSG00000027423	9.50718	9.65283	9.53242	9.58024	10.0596	10.106	10.0823	9.92949	0.856786	8.36832e-05	Snx5	sorting nexin 5
ENSMUSG00000003882	4.57652	4.60687	4.57582	4.60793	5.22332	5.53859	5.24677	5.11379	0.856682	0.000279356	Il7r	interleukin 7 receptor
ENSMUSG00000039005	4.65424	4.62436	4.65316	4.61167	5.06821	5.26851	5.08205	4.95848	0.85666	0.000412616	Tlr4	toll-like receptor 4
ENSMUSG00000094561	4.50606	4.49108	4.50057	4.49788	9.64638	11.2138	10.9886	13.716	0.856606	0.000187142	Ighv1-22	immunoglobulin heavy variable 1-22
ENSMUSG00000086513	5.18807	5.15187	5.2177	5.18581	6.15479	6.21388	6.08342	5.86755	0.856557	2.42608e-05	9130208D14Rik	RIKEN cDNA 9130208D14 gene
ENSMUSG00000072115	4.05171	4.12023	4.03656	4.14754	4.46014	4.51099	4.56011	4.22712	0.856501	0.00422612	Ang	angiogenin, ribonuclease, RNase A family, 5
ENSMUSG00000053063	3.71073	3.71001	3.69566	3.68053	4.09458	4.15406	4.0962	3.9315	0.856404	0.000263102	Clec12a	C-type lectin domain family 12, member a
ENSMUSG00000019832	5.49812	5.71491	5.56776	5.52452	6.39457	6.62427	6.44834	6.19122	0.856344	0.000169863	Rab32	RAB32, member RAS oncogene family
ENSMUSG00000029810	8.53325	8.36742	8.39609	8.36141	9.0378	9.22141	9.03007	9.14292	0.856318	2.75801e-05	Tmem176b	transmembrane protein 176B
ENSMUSG00000076555	4.1615	4.16038	4.16109	4.16089	4.45776	4.71959	5.72977	5.81764	0.856293	0.0258585	Igkv4-57-1	immunoglobulin kappa variable 4-57-1
ENSMUSG00000010358	6.03702	6.13324	6.22395	6.23752	8.74113	8.71148	8.56938	7.95799	0.856262	1.69091e-05	Ifi35	interferon-induced protein 35
ENSMUSG00000093722	3.43761	3.43736	3.52626	3.43747	3.84237	3.88653	3.94738	3.57555	0.85618	0.00595633	Gm20612	predicted gene 20612
ENSMUSG00000084362	5.02578	4.90577	5.16411	5.2416	5.58998	5.69477	5.75722	5.25096	0.856021	0.0111281	2610024D14Rik	RIKEN cDNA 2610024D14 gene
ENSMUSG00000046410	4.88065	4.94389	4.99584	5.01888	5.43277	5.38146	5.42026	5.30823	0.855999	5.04509e-05	Kcnk6	potassium inwardly-rectifying channel, subfamily K, member 6
ENSMUSG00000000275	5.7497	5.71526	5.71957	5.74585	6.82488	6.8749	6.74421	6.50111	0.855976	1.99076e-05	Trim25	tripartite motif-containing 25
ENSMUSG00000034361	6.77125	6.71963	6.86227	6.87815	6.86286	6.99906	6.98257	6.90614	0.855878	0.0394279	Cpne2	copine II
ENSMUSG00000026674	3.96575	3.90595	3.90715	3.93025	4.01415	4.07701	4.04996	3.96977	0.855716	0.0100151	Ddr2	discoidin domain receptor family, member 2
ENSMUSG00000054277	7.81592	7.90027	7.82754	7.86267	8.06209	8.06188	8.08642	8.00679	0.855699	0.00020692	Arfgap3	ADP-ribosylation factor GTPase activating protein 3
ENSMUSG00000068606	4.94628	4.91092	4.94464	5.00311	7.3014	7.19188	7.136	6.52603	0.855688	2.12921e-05	Gm4841	predicted gene 4841
ENSMUSG00000064128	5.40816	5.35196	5.36556	5.4247	5.69885	5.71188	5.70769	5.52957	0.85563	0.00117023	Cenpj	centromere protein J
ENSMUSG00000032577	4.59008	4.65484	4.6461	4.62311	4.86028	4.86149	4.89512	4.74055	0.855621	0.00123866	Mapkapk3	mitogen-activated protein kinase-activated protein kinase 3
ENSMUSG00000075010	6.41862	6.32017	6.2418	6.06217	9.97245	9.88834	9.71895	9.04891	0.855583	5.01012e-06	AW112010	expressed sequence AW112010
ENSMUSG00000018567	10.4295	10.5843	10.6167	10.5628	10.7989	10.8315	10.886	10.7234	0.855493	0.00269968	Gabarap	gamma-aminobutyric acid receptor associated protein
ENSMUSG00000020473	7.39066	7.39666	7.42003	7.37311	7.44147	7.42813	7.50757	7.43208	0.855258	0.0344662	Aebp1	AE binding protein 1
ENSMUSG00000029075	4.99753	4.99454	5.01311	5.10617	5.93675	5.93702	5.8566	5.72555	0.855148	5.94865e-06	Tnfrsf4	tumor necrosis factor receptor superfamily, member 4
ENSMUSG00000028270	7.06055	7.09537	7.11785	7.10397	11.2649	11.1731	10.9442	10.1219	0.855129	6.705e-06	Gbp2	guanylate binding protein 2
ENSMUSG00000015312	7.62838	7.68378	7.78256	7.76619	8.27444	8.34353	8.2653	8.0789	0.855099	0.000230909	Gadd45b	growth arrest and DNA-damage-inducible 45 beta
ENSMUSG00000032399	12.5675	12.6657	12.5221	12.5352	12.7557	12.8115	12.8381	12.8124	0.855065	0.000746841	Rpl4	ribosomal protein L4
ENSMUSG00000087412	12.3464	12.4641	12.5219	12.4354	12.8734	12.8877	12.8824	12.8049	0.855032	5.3036e-05	Gm15501	predicted pseudogene 15501
ENSMUSG00000021360	5.45988	5.46489	5.41323	5.45675	5.86229	5.87687	5.84638	5.71799	0.855019	6.41354e-05	Gcnt2	glucosaminyl (N-acetyl) transferase 2, I-branching enzyme
ENSMUSG00000034786	5.43808	5.43231	5.40239	5.36658	5.93687	5.81183	5.95541	5.72222	0.854984	0.000236282	Gpsm3	G-protein signalling modulator 3 (AGS3-like, C. elegans)
ENSMUSG00000022965	7.95102	7.97885	7.87821	8.02826	8.20033	8.26552	8.24407	8.11304	0.854805	0.00173434	Ifngr2	interferon gamma receptor 2
ENSMUSG00000028413	5.18732	5.11743	5.0637	5.10557	5.74528	5.82212	5.71756	5.54309	0.854742	9.56953e-05	B4galt1	UDP-Gal:betaGlcNAc beta 1,4- galactosyltransferase, polypeptide 1
ENSMUSG00000030793	6.32238	6.48083	6.22148	6.47496	8.04472	8.06902	7.97395	7.58197	0.854719	2.15669e-05	Pycard	PYD and CARD domain containing
ENSMUSG00000090516	10.2926	10.6222	10.8926	10.5617	11.1681	11.3531	11.4045	11.1512	0.854716	0.00277944	Rps11-ps1	ribosomal protein S11, pseudogene 1
ENSMUSG00000090964	5.92587	5.94645	6.05608	6.11052	6.16662	6.16777	6.26383	6.15931	0.854701	0.0121093	Gm17206	predicted gene 17206
ENSMUSG00000040699	6.4646	6.58935	6.58774	6.65954	7.34706	7.35074	7.35115	7.02726	0.854607	0.000253186	Limd2	LIM domain containing 2
ENSMUSG00000028923	7.72019	8.03016	7.99764	8.00657	8.23654	8.33296	8.42707	8.28863	0.854513	0.00377064	Necap2	NECAP endocytosis associated 2
ENSMUSG00000074218	7.98828	8.34367	8.17775	8.21231	8.60956	8.92891	8.79282	8.65171	0.854478	0.00154566	Cox7a1	cytochrome c oxidase subunit 7A1
ENSMUSG00000076218	7.75143	7.8644	7.39034	7.07484	9.78204	9.83596	9.8643	9.39337	0.854368	4.52209e-05	Mir692-1	microRNA 692-1
ENSMUSG00000022020	11.0182	10.951	10.91	10.9364	11.0619	11.2329	11.1329	11.1385	0.854303	0.00423646	Naa16	N(alpha)-acetyltransferase 16, NatA auxiliary subunit
ENSMUSG00000052397	7.675	7.53798	7.42692	7.44725	8.03455	8.15476	8.06217	7.93234	0.854249	0.000360736	Ezr	ezrin
ENSMUSG00000073902	5.38977	5.3034	5.34801	5.34702	7.00347	6.99429	6.85319	6.56121	0.854223	7.06003e-06	Gm1966	predicted gene 1966
ENSMUSG00000034634	4.74544	4.89566	4.79138	4.79101	6.01771	6.07	5.96354	5.9853	0.854182	8.10385e-08	Ly6d	lymphocyte antigen 6 complex, locus D
ENSMUSG00000024613	6.24927	6.27732	6.16622	6.23656	6.3173	6.35934	6.38796	6.36547	0.854144	0.00412943	Tcof1	treacle ribosome biogenesis factor 1
ENSMUSG00000063727	5.08176	5.02163	5.00101	5.05732	5.18327	5.50207	5.34435	5.16884	0.854138	0.0180281	Tnfrsf11b	tumor necrosis factor receptor superfamily, member 11b (osteoprotegerin)
ENSMUSG00000079437	7.31562	7.51735	7.67481	7.50264	8.09608	8.04657	8.18686	7.93023	0.854103	0.000821034
ENSMUSG00000016528	8.47914	8.54139	8.66257	8.47262	9.22246	9.28068	9.23397	8.95931	0.854055	0.000296294	Mapkapk2	MAP kinase-activated protein kinase 2
ENSMUSG00000018930	5.08213	5.04857	5.02263	5.05089	7.44516	7.20861	7.29782	6.59353	0.85389	3.17657e-05	Ccl4	chemokine (C-C motif) ligand 4
ENSMUSG00000020484	9.26914	9.60972	9.32307	9.14443	9.8069	10.2279	10.1456	10.1956	0.853745	0.00154963	Xbp1	X-box binding protein 1
ENSMUSG00000092362	4.53338	4.48046	4.40839	4.44556	5.18484	5.21345	5.21611	4.81074	0.853737	0.000777337	Gm20392	predicted gene 20392
ENSMUSG00000094993	4.58851	4.58675	4.58786	4.58755	5.29333	6.40452	5.78309	6.33473	0.853716	0.0019254	Igkv4-51	immunoglobulin kappa chain variable 4-51
ENSMUSG00000024854	8.2062	8.36743	8.54166	8.5153	8.68623	8.80157	8.84158	8.74031	0.853681	0.00534336	Pold4	polymerase (DNA-directed), delta 4
ENSMUSG00000093674	11.6156	11.7693	12.0301	11.8006	12.1372	12.2409	12.3084	12.2117	0.85366	0.00392606	Rpl41	ribosomal protein L41
ENSMUSG00000025017	5.66105	5.89437	5.79578	5.8478	7.72758	7.83573	7.62154	7.21114	0.853564	1.70608e-05	Pik3ap1	phosphoinositide-3-kinase adaptor protein 1
ENSMUSG00000025355	5.83085	5.84238	5.85637	5.90885	6.15057	6.24487	6.15635	6.04307	0.853533	0.000651994	Mmp19	matrix metallopeptidase 19
ENSMUSG00000067870	13.4403	13.6026	13.7426	13.5745	13.8545	13.9484	13.9799	13.9161	0.853499	0.00256036	Rpl31-ps8	ribosomal protein L31, pseudogene 8
ENSMUSG00000038507	6.51007	6.48291	6.57082	6.72295	8.90388	8.89324	8.7023	8.17968	0.853336	2.2583e-05	Parp12	poly (ADP-ribose) polymerase family, member 12
ENSMUSG00000097018	0.116809	0.10423	0.116731	0.104237	0.115825	0.127922	0.12804	0.12816	0.853248	0.0222583	Gm26872	predicted gene, 26872
ENSMUSG00000027649	8.50497	8.44638	8.43926	8.38646	8.49672	8.5196	8.60084	8.5249	0.853217	0.0332179	Ctnnbl1	catenin, beta like 1
ENSMUSG00000015947	6.09738	6.23826	5.99013	6.10764	8.22324	8.26184	8.10396	7.63634	0.853145	1.42279e-05	Fcgr1	Fc receptor, IgG, high affinity I
ENSMUSG00000031934	7.06862	7.03212	7.12788	7.07958	7.28577	7.27543	7.3336	7.1438	0.853126	0.00679474	Panx1	pannexin 1
ENSMUSG00000034883	0.924111	0.924083	0.949008	0.936612	0.969801	0.959522	1.00478	0.948114	0.853112	0.03441	Lrr1	leucine rich repeat protein 1
ENSMUSG00000049502	6.30602	6.05824	6.20465	6.02928	8.18865	8.23781	8.03251	7.51125	0.853081	4.81889e-05	Dtx3l	deltex 3-like, E3 ubiquitin ligase
ENSMUSG00000041515	5.7385	5.81407	5.68171	5.80171	7.43504	7.469	7.32571	6.92722	0.853018	2.09381e-05	Irf8	interferon regulatory factor 8
ENSMUSG00000040747	6.49567	6.62065	6.6174	6.6386	8.78161	8.75237	8.61526	8.16332	0.852956	1.00889e-05	Cd53	CD53 antigen
ENSMUSG00000041827	5.00959	4.95034	4.98077	4.98002	7.0021	7.21243	6.89416	6.23682	0.852947	0.000119181	Oasl1	2'-5' oligoadenylate synthetase-like 1
ENSMUSG00000078942	7.96896	7.19323	7.84164	8.10605	10.0317	10.1875	9.81155	9.46476	0.852937	0.000177528	Naip6	NLR family, apoptosis inhibitory protein 6
ENSMUSG00000000154	2.67167	2.6586	2.65903	2.64644	2.69023	2.75766	2.74771	2.78988	0.852872	0.00645141	Slc22a18	solute carrier family 22 (organic cation transporter), member 18
ENSMUSG00000033355	6.31082	6.26207	6.23628	6.41477	9.5436	9.42889	9.24513	8.69854	0.85287	4.96424e-06	Rtp4	receptor transporter protein 4
ENSMUSG00000087107	5.09099	5.10805	5.08957	5.06736	6.53909	6.62449	6.4125	6.34191	0.852753	6.08845e-07	AI662270	expressed sequence AI662270
ENSMUSG00000039997	4.93349	4.91097	4.9324	4.96994	6.13535	6.19864	6.04687	5.71818	0.85269	5.41367e-05	Ifi203	interferon activated gene 203
ENSMUSG00000050777	4.97038	5.1093	5.07098	4.90597	5.25717	5.34611	5.36321	5.28052	0.852668	0.00135958	Tmem37	transmembrane protein 37
ENSMUSG00000091191	5.31848	5.28666	5.5235	5.47975	7.52612	7.55472	7.32474	6.93711	0.852636	1.55739e-05	Gm17334	predicted gene, 17334
ENSMUSG00000036875	4.32438	4.33283	4.34587	4.35635	4.49467	4.4666	4.48614	4.45065	0.852619	3.2114e-05	Dna2	DNA replication helicase/nuclease 2
ENSMUSG00000054509	5.30067	5.27492	5.30898	5.34779	5.57458	5.56555	5.55323	5.47783	0.852565	0.00012159	Parp4	poly (ADP-ribose) polymerase family, member 4
ENSMUSG00000027809	7.30713	7.34492	7.33331	7.32576	7.36519	7.38277	7.38694	7.36286	0.852564	0.00344615	Etfdh	electron transferring flavoprotein, dehydrogenase
ENSMUSG00000030432	9.7142	9.61694	9.81953	9.88876	10.0242	10.0808	10.0775	9.96904	0.852555	0.00530052	Rpl28	ribosomal protein L28
ENSMUSG00000063550	7.94718	7.80115	7.81092	7.79509	7.96332	8.01673	8.02499	8.00222	0.852525	0.00566173	Nup98	nucleoporin 98
ENSMUSG00000027750	2.28211	2.26919	2.25751	2.26957	2.2774	2.29032	2.30192	2.30233	0.852515	0.0233584	Postn	periostin, osteoblast specific factor
ENSMUSG00000001865	4.07277	4.09201	4.07253	4.07241	4.35705	5.33272	4.87586	4.47093	0.852503	0.021647	Cpa3	carboxypeptidase A3, mast cell
ENSMUSG00000024098	7.22382	7.33808	7.2537	7.27387	7.60581	7.66629	7.65597	7.45397	0.852326	0.00104057	Twsg1	twisted gastrulation BMP signaling modulator 1
ENSMUSG00000040212	6.69886	6.91208	6.73127	6.80716	7.84047	7.79615	7.81944	7.55685	0.852102	2.15278e-05	Emp3	epithelial membrane protein 3
ENSMUSG00000029275	2.15845	2.15838	2.15843	2.15841	2.29037	2.28323	2.3246	2.19472	0.852051	0.00603018	Gfi1	growth factor independent 1 transcription repressor
ENSMUSG00000030082	7.89859	7.99654	7.99876	8.04723	8.42136	8.41751	8.41736	8.28332	0.851994	0.000128926	Sec61a1	Sec61 alpha 1 subunit (S. cerevisiae)
ENSMUSG00000096670	4.44409	4.43929	4.44233	4.44147	6.00529	7.7168	6.76384	7.94097	0.851992	0.000998684	Ighv2-6	immunoglobulin heavy variable 2-6
ENSMUSG00000033898	4.25452	4.36724	4.34738	4.33566	4.46996	4.4952	4.52277	4.44267	0.851969	0.00202596	Cfhr2	complement factor H-related 2
ENSMUSG00000000562	4.5595	4.64351	4.57162	4.58393	4.91395	4.99469	4.91795	4.87747	0.851892	3.55713e-05	Adora3	adenosine A3 receptor
ENSMUSG00000030055	6.03125	6.0603	6.13558	6.14241	6.41396	6.45995	6.45168	6.2337	0.851891	0.00250618	Rab43	RAB43, member RAS oncogene family
ENSMUSG00000094134	4.54855	4.54715	4.64236	4.54778	5.17017	5.89404	5.47637	5.9236	0.851869	0.00121117	Ighv5-15	immunoglobulin heavy variable 5-15
ENSMUSG00000098332	4.01624	4.04677	4.04864	4.04811	4.06621	4.07143	4.09248	4.07343	0.851833	0.0103412	Pigbos1	Pigb opposite strand 1
ENSMUSG00000054072	6.85503	6.67123	6.65392	6.85727	12.1551	11.9269	11.6287	10.7601	0.85179	4.32322e-06	Iigp1	interferon inducible GTPase 1
ENSMUSG00000016495	6.7021	6.76058	6.81188	6.72762	7.33855	7.45988	7.34497	7.10102	0.851729	0.000393524	Plgrkt	plasminogen receptor, C-terminal lysine transmembrane protein
ENSMUSG00000033450	7.69578	7.68527	7.58429	7.57686	7.82631	7.84014	7.89103	7.77774	0.851695	0.00239441	Tagap	T cell activation Rho GTPase activating protein
ENSMUSG00000020143	5.56947	5.57896	5.55105	5.51689	6.8592	6.84061	6.75845	6.46633	0.851613	1.39766e-05	Dock2	dedicator of cyto-kinesis 2
ENSMUSG00000018169	5.49743	5.45001	5.42116	5.43113	5.80499	5.75607	5.78717	5.69318	0.85158	4.61649e-05	Mfng	MFNG O-fucosylpeptide 3-beta-N-acetylglucosaminyltransferase
ENSMUSG00000092457	4.50749	4.41866	4.56001	4.47821	4.96401	4.99071	4.91441	4.87431	0.851578	2.82505e-05	Gm8835	predicted gene 8835
ENSMUSG00000051037	5.33234	5.35481	5.35863	5.32919	5.44943	5.43652	5.45474	5.41575	0.851453	0.000167278	Zfp455	zinc finger protein 455
ENSMUSG00000079017	7.37833	7.5311	7.55225	7.43038	12.8858	12.5979	12.3988	11.7899	0.851444	7.63036e-07	Ifi27l2a	interferon, alpha-inducible protein 27 like 2A
ENSMUSG00000027463	3.5709	3.52182	3.57017	3.49774	3.63441	3.6185	3.66978	3.60956	0.851421	0.00620148	Slc52a3	solute carrier protein family 52, member 3
ENSMUSG00000022148	5.3856	5.35682	5.34805	5.38267	5.91468	5.90558	5.86366	5.74732	0.851247	1.7064e-05	Fyb	FYN binding protein
ENSMUSG00000079071	1.24499	1.2323	1.23232	1.23232	1.30011	1.29068	1.31323	1.25639	0.851229	0.00482797	Slc28a2b	solute carrier family 28 member 2b
ENSMUSG00000082399	11.5703	11.7264	11.5789	11.6328	11.6995	11.7949	11.9161	11.7327	0.851228	0.0375968	Gm14036	predicted gene 14036
ENSMUSG00000041849	1.76887	1.76843	1.78099	1.79294	1.80078	1.8023	1.8139	1.79135	0.851212	0.0171638	Card6	caspase recruitment domain family, member 6
ENSMUSG00000056917	6.80319	6.75038	6.69953	6.66724	7.16414	7.14965	7.17168	6.98936	0.8512	0.000315389	Sipa1	signal-induced proliferation associated gene 1
ENSMUSG00000058546	11.3227	11.4542	11.4592	11.3269	11.7263	11.6962	11.7802	11.6724	0.851196	0.000324878	Rpl23a	ribosomal protein L23A
ENSMUSG00000030591	10.4446	10.5915	10.618	10.5163	10.6667	10.7759	10.7878	10.7055	0.851155	0.00765182	Psmd8	proteasome (prosome, macropain) 26S subunit, non-ATPase, 8
ENSMUSG00000012848	10.7946	10.9983	11.1108	11.0261	11.5565	11.6192	11.6001	11.4196	0.851122	0.000419028	Rps5	ribosomal protein S5
ENSMUSG00000038213	6.50828	6.39097	6.48137	6.43255	8.02687	8.14477	7.9024	7.46435	0.850835	7.80189e-05	Tapbpl	TAP binding protein-like
ENSMUSG00000026222	5.0534	4.97744	5.01641	5.05137	6.1813	6.1558	6.0743	5.78049	0.850797	3.50851e-05	Sp100	nuclear antigen Sp100
ENSMUSG00000063388	4.99426	5.13089	4.91147	5.40523	8.41478	8.40744	8.15155	7.44618	0.850743	2.16556e-05	BC023105	cDNA sequence BC023105
ENSMUSG00000024101	7.71761	7.76757	7.74295	7.78285	7.83976	7.7997	7.94791	7.8325	0.850643	0.0272506	Washc1	WASH complex subunit 1
ENSMUSG00000029417	5.00337	4.93911	4.91074	4.97133	7.36651	7.13136	7.177	6.52233	0.850581	2.76295e-05	Cxcl9	chemokine (C-X-C motif) ligand 9
ENSMUSG00000045826	5.42404	5.20475	5.25029	5.32949	6.86904	6.80195	6.72552	6.30248	0.850516	5.55998e-05	Ptprcap	protein tyrosine phosphatase, receptor type, C polypeptide-associated protein
ENSMUSG00000006360	7.28158	7.26	7.55596	7.51984	8.5425	8.33219	8.4744	8.22174	0.850392	8.51292e-05	Crip1	cysteine-rich protein 1 (intestinal)
ENSMUSG00000029003	7.03908	7.10051	7.05788	7.08407	7.0795	7.12606	7.18509	7.14927	0.850287	0.0474443	Mad2l2	MAD2 mitotic arrest deficient-like 2
ENSMUSG00000090942	5.03495	5.02892	5.03273	4.93222	7.63326	7.73923	7.42983	6.77407	0.850273	3.4332e-05	F830016B08Rik	RIKEN cDNA F830016B08 gene
ENSMUSG00000052684	8.23854	8.38157	8.1735	8.268	8.60452	8.61851	8.71531	8.46417	0.850122	0.00254803	Jun	jun proto-oncogene
ENSMUSG00000022769	8.55786	8.79229	8.71508	8.43658	9.38759	9.74921	9.54114	9.71458	0.850083	0.000152835	Sdf2l1	stromal cell-derived factor 2-like 1
ENSMUSG00000040033	7.66519	7.70383	7.70878	7.79961	9.70915	9.71617	9.54888	9.01307	0.850078	4.22973e-05	Stat2	signal transducer and activator of transcription 2
ENSMUSG00000096173	9.40448	9.54175	9.71146	9.54592	9.83285	10.1633	10.0391	9.76723	0.849968	0.0113565	Gm3150	predicted gene 3150
ENSMUSG00000041347	1.01668	1.02869	1.01659	1.00403	1.04976	1.05096	1.06256	1.03983	0.84985	0.00245104	Bdkrb1	bradykinin receptor, beta 1
ENSMUSG00000084796	5.62116	5.56791	5.76405	6.29285	7.91134	7.74468	7.76361	7.32886	0.849844	0.000103081	Mir142hg	Mir142 host gene (non-protein coding)
ENSMUSG00000040354	8.84187	8.90883	8.96918	8.94527	9.10434	9.07317	9.14255	9.06273	0.849824	0.00161567	Mars1	methionine-tRNA synthetase 1
ENSMUSG00000020399	5.57082	5.76544	5.63094	5.81893	6.8021	6.72705	6.76699	6.44342	0.849716	6.2501e-05	Havcr2	hepatitis A virus cellular receptor 2
ENSMUSG00000038058	7.92785	7.93375	7.83299	7.96301	8.67583	8.78357	8.67477	8.3317	0.849699	0.000470382	Nod1	nucleotide-binding oligomerization domain containing 1
ENSMUSG00000067274	11.0619	11.155	11.2067	11.1072	11.8337	11.7948	11.8011	11.6131	0.849692	3.99212e-05	Rplp0	ribosomal protein, large, P0
ENSMUSG00000073002	5.90468	6.10325	5.97294	5.97154	6.20703	6.57564	6.41275	6.49494	0.849616	0.00282531	Vamp5	vesicle-associated membrane protein 5
ENSMUSG00000071653	9.26002	9.17214	9.25866	9.15848	9.37347	9.29759	9.46244	9.38262	0.849595	0.0085205	1810009A15Rik	RIKEN cDNA 1810009A15 gene
ENSMUSG00000022125	7.94049	8.08873	7.9304	7.98527	8.29523	8.31094	8.35565	8.21246	0.849562	0.000607842	Cln5	ceroid-lipofuscinosis, neuronal 5
ENSMUSG00000039264	4.97991	4.97593	5.03068	4.92253	7.04346	6.68802	6.89189	6.40785	0.849464	1.40648e-05	Gimap3	GTPase, IMAP family member 3
ENSMUSG00000067203	5.91373	6.18193	6.22622	6.13337	9.36258	9.2045	9.08245	8.58534	0.849399	3.50309e-06	H2-K2	histocompatibility 2, K region locus 2
ENSMUSG00000022831	6.2679	6.19609	6.08078	6.13497	7.69252	7.57593	7.56759	7.24604	0.849373	1.28005e-05	Hcls1	hematopoietic cell specific Lyn substrate 1
ENSMUSG00000019806	7.10117	7.13852	7.12467	7.10561	7.17726	7.17841	7.21695	7.14525	0.849317	0.0108691	Aig1	androgen-induced 1
ENSMUSG00000044827	5.28912	5.44399	5.42295	5.34336	6.12214	6.18791	6.13721	5.8108	0.849199	0.00030792	Tlr1	toll-like receptor 1
ENSMUSG00000096478	3.21055	3.21039	3.37419	3.3389	3.39516	3.45083	3.49075	3.41198	0.849153	0.0182522	Trav9d-1	T cell receptor alpha variable 9D-1
ENSMUSG00000030149	4.49115	4.44992	4.47079	4.47058	5.52472	5.52409	5.47856	5.03248	0.849124	0.000257822	Klrk1	killer cell lectin-like receptor subfamily K, member 1
ENSMUSG00000046794	4.23639	4.32338	4.27528	4.2749	4.59238	4.55024	4.59507	4.51716	0.848983	3.16429e-05	Ppp1r3b	protein phosphatase 1, regulatory subunit 3B
ENSMUSG00000086564	2.49816	2.51001	2.51043	2.4979	2.59507	2.56577	2.59873	2.57773	0.848897	7.86724e-05	Cd101	CD101 antigen
ENSMUSG00000081512	7.12781	7.19945	7.21803	7.24817	9.43689	9.26326	9.24366	8.699	0.848808	1.91918e-05	Gm15821	predicted gene 15821
ENSMUSG00000002033	5.14652	5.00793	5.01186	5.20282	8.07755	7.62604	7.80204	7.13313	0.848767	1.56427e-05	Cd3g	CD3 antigen, gamma polypeptide
ENSMUSG00000032691	2.25761	2.23224	2.24498	2.25725	2.32071	2.334	2.32377	2.27941	0.848615	0.00260435	Nlrp3	NLR family, pyrin domain containing 3
ENSMUSG00000070343	12.4843	12.6205	12.6429	12.5618	12.8825	12.8783	12.9151	12.8487	0.848542	0.000202714	Gm10288	predicted gene 10288
ENSMUSG00000091021	11.2843	11.2033	11.4715	11.2166	11.7213	11.5917	11.8144	11.7461	0.848466	0.00153678	Gm17300	predicted gene, 17300
ENSMUSG00000050370	5.53728	5.2568	5.2924	5.3205	8.30267	8.19735	7.98514	7.42634	0.848172	1.40226e-05	Ch25h	cholesterol 25-hydroxylase
ENSMUSG00000026796	7.92922	8.0075	7.91113	8.00721	7.95826	8.21704	8.17931	8.12999	0.847732	0.0455213	Fam129b	family with sequence similarity 129, member B
ENSMUSG00000093955	4.58752	4.57666	4.58354	4.5816	8.50723	8.18662	8.96385	10.253	0.847706	6.96848e-05	Ighv1-34	immunoglobulin heavy variable 1-34
ENSMUSG00000027199	10.2602	10.5193	10.5205	10.4484	10.9691	11.0706	11.0749	10.743	0.847644	0.0017867	Gatm	glycine amidinotransferase (L-arginine:glycine amidinotransferase)
ENSMUSG00000020919	7.76271	7.66469	7.65579	7.70714	7.82737	7.85583	7.8605	7.76528	0.847625	0.00752903	Stat5b	signal transducer and activator of transcription 5B
ENSMUSG00000029333	8.40942	8.45049	8.44336	8.51115	8.58144	8.5922	8.62278	8.51814	0.847607	0.00637962
ENSMUSG00000083481	11.1413	11.2172	11.2921	11.198	11.6494	11.6218	11.6328	11.589	0.847603	1.8276e-05	Rps8-ps2	ribosomal protein S8, pseudogene 2
ENSMUSG00000027947	5.05426	4.98564	4.98811	5.04127	5.29552	5.33523	5.27899	5.18333	0.847589	0.000438448	Il6ra	interleukin 6 receptor, alpha
ENSMUSG00000024696	5.6148	5.64014	5.62855	5.77483	7.06693	6.97226	6.95678	6.5256	0.847588	7.19904e-05	Lpxn	leupaxin
ENSMUSG00000062545	3.90792	3.98725	3.90757	3.92143	4.2105	4.36319	4.25623	4.12169	0.847553	0.00124606	Tlr12	toll-like receptor 12
ENSMUSG00000022885	7.44731	7.51667	7.43188	7.48957	7.49949	7.74258	7.66284	7.62674	0.847536	0.0246603	St6gal1	beta galactoside alpha 2,6 sialyltransferase 1
ENSMUSG00000041654	6.05127	6.17219	6.14704	6.10553	6.22964	6.27146	6.30016	6.25073	0.847509	0.00320971	Slc39a11	solute carrier family 39 (metal ion transporter), member 11
ENSMUSG00000039501	8.09747	8.08451	8.06498	8.18318	9.19406	9.20233	9.08921	8.82505	0.847289	4.23279e-05	Znfx1	zinc finger, NFX1-type containing 1
ENSMUSG00000061577	4.62449	4.67121	4.64046	4.70325	5.41357	5.40898	5.34358	5.19205	0.847223	1.63323e-05	Adgrg5	adhesion G protein-coupled receptor G5
ENSMUSG00000084323	11.1413	11.2155	11.2937	11.198	11.6502	11.6218	11.6328	11.589	0.847219	1.93378e-05	Gm14438	predicted gene 14438
ENSMUSG00000024177	3.06386	3.08658	3.09923	3.08722	3.11402	3.14902	3.13914	3.10703	0.847056	0.0133616	Nme4	NME/NM23 nucleoside diphosphate kinase 4
ENSMUSG00000034917	2.42523	2.39958	2.44973	2.46162	2.5116	2.51444	2.51497	2.49364	0.846784	0.00224396	Tjp3	tight junction protein 3
ENSMUSG00000064210	7.0844	6.97717	6.92075	6.9639	7.18835	7.24235	7.21355	7.17376	0.846735	0.00120164	Ano6	anoctamin 6
ENSMUSG00000020830	1.14614	1.14611	1.17111	1.17103	1.1693	1.18164	1.20477	1.20506	0.846721	0.032573	Vmo1	vitelline membrane outer layer 1 homolog (chicken)
ENSMUSG00000008398	5.66936	5.57001	5.58461	5.62553	6.02994	6.06981	5.98394	5.91028	0.846691	8.01393e-05	Elk3	ELK3, member of ETS oncogene family
ENSMUSG00000098428	6.98048	6.96217	6.89366	6.91113	7.14606	7.07137	7.1995	7.16538	0.846669	0.000856323	Gm2260	predicted gene 2260
ENSMUSG00000021871	8.31141	8.29738	8.40444	8.2602	9.28352	9.30662	9.23899	8.85313	0.846657	0.000256157	Gm49342	predicted gene, 49342
ENSMUSG00000001783	10.4129	10.4263	10.3766	10.3346	10.6089	10.6529	10.6187	10.5681	0.846614	0.000162307	Rtcb	RNA 2',3'-cyclic phosphate and 5'-OH ligase
ENSMUSG00000031803	1.16479	1.15211	1.15226	1.15222	1.18546	1.198	1.1869	1.17552	0.846346	0.00140326	B3gnt3	UDP-GlcNAc:betaGal beta-1,3-N-acetylglucosaminyltransferase 3
ENSMUSG00000060063	7.40489	7.23474	7.20716	7.11877	8.5977	8.59346	8.50163	8.10211	0.846256	9.60805e-05	Alox5ap	arachidonate 5-lipoxygenase activating protein
ENSMUSG00000029007	6.62117	6.73682	6.67923	6.59398	6.7424	6.81778	6.875	6.83592	0.846184	0.00909447	Agtrap	angiotensin II, type I receptor-associated protein
ENSMUSG00000019944	4.64199	4.65904	4.61904	4.69146	4.67313	4.77188	4.74696	4.71155	0.846167	0.0324675	Rhobtb1	Rho-related BTB domain containing 1
ENSMUSG00000003873	8.81033	8.95085	8.79319	8.89917	9.06305	9.09158	9.1576	9.15051	0.846081	0.00118927	Bax	BCL2-associated X protein
ENSMUSG00000002341	14.2667	14.3145	14.3971	14.4879	14.9884	15.077	14.955	14.7898	0.846041	0.000272614	Ncan	neurocan
ENSMUSG00000027580	5.05782	5.05408	5.0415	5.05578	5.84504	5.90134	5.77296	5.5758	0.846034	5.3393e-05	Helz2	helicase with zinc finger 2, transcriptional coactivator
ENSMUSG00000040483	5.98037	5.98733	6.05837	6.1465	8.05108	7.91463	7.83776	7.38556	0.845773	2.29046e-05	Xaf1	XIAP associated factor 1
ENSMUSG00000003746	6.5582	6.54055	6.42347	6.50078	6.76608	6.81164	6.77748	6.73025	0.845693	0.000244448	Man1a	mannosidase 1, alpha
ENSMUSG00000043964	7.15071	7.21937	7.04542	7.03702	7.27738	7.34448	7.46489	7.2297	0.845664	0.0183552	Orai3	ORAI calcium release-activated calcium modulator 3
ENSMUSG00000049969	6.4156	6.44784	6.34025	6.35697	7.01545	7.0579	6.9768	6.8456	0.845542	3.08297e-05	Plekhf2	pleckstrin homology domain containing, family F (with FYVE domain) member 2
ENSMUSG00000076512	4.35385	4.34008	4.34881	4.34634	7.50679	10.2521	9.65013	12.6555	0.845523	0.00173791	Igkv9-123	immunoglobulin kappa variable 9-123
ENSMUSG00000065444	3.47294	3.47267	3.47284	3.47279	3.50151	3.75789	3.95502	4.0719	0.84543	0.0314062	Mir27a	microRNA 27a
ENSMUSG00000096942	12.1752	12.3824	12.5506	12.3862	12.9853	12.9299	13.0422	12.8586	0.845368	0.000525977	Rps19-ps6	ribosomal protein S19, pseudogene 6
ENSMUSG00000029098	7.00585	7.03601	7.0847	7.11067	7.14628	7.15702	7.20581	7.21471	0.84528	0.00588369	Acox3	acyl-Coenzyme A oxidase 3, pristanoyl
ENSMUSG00000045827	6.45539	6.54324	6.60772	6.53953	7.29577	7.27959	7.31859	6.88253	0.845199	0.000925636	Serpinb9	serine (or cysteine) peptidase inhibitor, clade B, member 9
ENSMUSG00000026553	9.21633	9.23218	9.22891	9.24668	9.3453	9.31774	9.34587	9.29812	0.845194	0.00034305	Copa	coatomer protein complex subunit alpha
ENSMUSG00000013076	7.82383	7.72002	7.7513	7.75718	7.82455	7.86064	7.87275	7.8048	0.84514	0.0279365	Amotl1	angiomotin-like 1
ENSMUSG00000019960	8.05228	7.93816	7.80864	7.76317	8.18442	8.17349	8.36647	8.33595	0.845115	0.00392094	Dusp6	dual specificity phosphatase 6
ENSMUSG00000022765	7.76174	7.72924	7.76479	7.69596	7.94332	7.88054	7.94941	7.89371	0.84511	0.000281115	Snap29	synaptosomal-associated protein 29
ENSMUSG00000079363	5.99333	5.91112	5.94345	5.96301	10.1904	9.98586	9.74053	8.77179	0.84509	2.20392e-05	Gbp4	guanylate binding protein 4
ENSMUSG00000028019	4.27797	4.27493	4.24303	4.29811	4.3046	4.40589	4.36072	4.381	0.845016	0.0104279	Pdgfc	platelet-derived growth factor, C polypeptide
ENSMUSG00000047222	1.727	1.76401	1.72698	1.7643	1.75024	1.81899	1.81942	1.7863	0.844934	0.049582	Rnase2a	ribonuclease, RNase A family, 2A (liver, eosinophil-derived neurotoxin)
ENSMUSG00000028970	5.73745	5.67237	5.80729	5.77051	5.96312	6.01783	5.95196	5.93297	0.844913	0.000648311	Abcb1b	ATP-binding cassette, sub-family B (MDR/TAP), member 1B
ENSMUSG00000026385	11.3469	11.5872	11.5101	11.4864	11.7809	11.891	11.8734	11.8695	0.844882	0.000562389	Dbi	diazepam binding inhibitor
ENSMUSG00000095649	4.86604	4.82817	4.8822	4.88167	5.85663	5.87952	5.7488	5.50974	0.844831	4.79434e-05	Gm8979	predicted gene 8979
ENSMUSG00000028268	6.76795	6.48916	6.57821	6.895	10.9173	10.6674	10.3935	9.65003	0.844824	1.34178e-05	Gbp3	guanylate binding protein 3
ENSMUSG00000094872	4.58851	4.57594	4.5839	4.58165	8.69451	10.9577	8.8173	10.2663	0.844745	9.31297e-05	Igkv9-120	immunoglobulin kappa chain variable 9-120
ENSMUSG00000028692	11.0039	11.2194	11.2623	11.2067	11.3602	11.4491	11.52	11.3833	0.844739	0.00945305	Akr1a1	aldo-keto reductase family 1, member A1 (aldehyde reductase)
ENSMUSG00000001248	9.51763	9.59637	9.59965	9.63164	9.77028	9.85501	9.80515	9.7077	0.844647	0.00235355	Gramd1a	GRAM domain containing 1A
ENSMUSG00000068579	9.58634	9.81929	9.70609	9.76287	9.79333	9.9842	10.0292	9.93087	0.844644	0.0233056	Rpl7a-ps3	ribosomal protein L7A, pseudogene 3
ENSMUSG00000029298	6.44757	6.46286	6.5196	6.54651	10.3273	10.1279	9.89594	9.16217	0.844608	1.14534e-05	Gbp9	guanylate-binding protein 9
ENSMUSG00000000740	9.55729	9.65116	9.68074	9.70852	10.0932	10.0599	10.0726	9.9749	0.844597	7.47672e-05	Rpl13	ribosomal protein L13
ENSMUSG00000044609	9.05767	8.8786	8.99104	8.93968	9.60919	9.43574	9.56837	9.3757	0.844578	0.000211432	Gm9294	predicted pseudogene 9294
ENSMUSG00000062646	5.84259	5.84319	5.82284	5.86316	5.86876	5.92645	5.89937	5.87895	0.844548	0.0158529	Ganc	glucosidase, alpha; neutral C
ENSMUSG00000035697	6.27176	6.19574	6.17464	6.27864	7.90393	7.63179	7.71913	7.48897	0.844541	3.71467e-06	Arhgap45	Rho GTPase activating protein 45
ENSMUSG00000028223	7.49024	7.5337	7.55675	7.45253	7.61819	7.66199	7.68229	7.5791	0.84448	0.00806512	Decr1	2,4-dienoyl CoA reductase 1, mitochondrial
ENSMUSG00000007589	7.64202	7.65927	7.68209	7.71018	7.80598	7.83801	7.80903	7.75911	0.844473	0.00106086	Tinf2	Terf1 (TRF1)-interacting nuclear factor 2
ENSMUSG00000076630	4.6471	4.63228	4.64167	4.63901	9.04449	11.9967	9.9149	12.5976	0.844414	0.000306975	Ighd1-1	immunoglobulin heavy diversity 1-1
ENSMUSG00000024937	6.53266	6.45232	6.4586	6.53452	6.83163	6.92083	6.8068	6.72517	0.844263	0.000400509	Ehbp1l1	EH domain binding protein 1-like 1
ENSMUSG00000045690	9.22045	9.41199	9.38541	9.25261	9.71902	9.70976	9.77267	9.68303	0.844213	0.000220195	Wdr89	WD repeat domain 89
ENSMUSG00000024308	8.36791	8.40062	8.43994	8.46673	10.4754	10.4006	10.2589	9.76979	0.844211	2.8893e-05	Tapbp	TAP binding protein
ENSMUSG00000039699	6.09986	6.23858	6.18267	6.20802	6.64206	6.78009	6.68522	6.43495	0.844114	0.00119151	Batf2	basic leucine zipper transcription factor, ATF-like 2
ENSMUSG00000030708	4.3289	4.33597	4.32763	4.29449	4.34254	4.36812	4.38854	4.38983	0.844095	0.0128977	Dnajb13	DnaJ heat shock protein family (Hsp40) member B13
ENSMUSG00000024339	7.188	7.17202	7.12066	7.14456	9.40002	9.25861	9.16781	8.64985	0.844043	2.07821e-05	Tap2	transporter 2, ATP-binding cassette, sub-family B (MDR/TAP)
ENSMUSG00000007041	7.82873	7.82731	7.74128	7.56297	9.31089	9.20733	9.20077	8.81887	0.843909	3.08459e-05	Clic1	chloride intracellular channel 1
ENSMUSG00000052087	4.25232	4.33313	4.30795	4.28007	4.72954	4.73247	4.71861	4.55235	0.843833	0.000168041	Rgs14	regulator of G-protein signaling 14
ENSMUSG00000076523	4.68744	4.68266	4.68569	4.68483	7.66287	7.43499	7.34972	7.53437	0.843819	1.26825e-08	Igkv15-103	immunoglobulin kappa chain variable 15-103
ENSMUSG00000034459	6.74812	6.64622	6.62851	6.87895	11.1174	11.0162	10.5995	9.73367	0.843705	1.88617e-05	Ifit1	interferon-induced protein with tetratricopeptide repeats 1
ENSMUSG00000043017	0.61115	0.611128	0.611142	0.623625	0.634238	0.669213	0.646665	0.658397	0.843666	0.00352745	Ptgir	prostaglandin I receptor (IP)
ENSMUSG00000076545	4.32932	4.31712	4.32485	4.32266	6.31731	11.1205	8.48713	10.4831	0.843611	0.00453842	Igkv4-72	immunoglobulin kappa chain variable 4-72
ENSMUSG00000035181	7.17131	7.10695	7.16096	7.18645	7.31874	7.24597	7.37135	7.22381	0.843606	0.0126462	Heatr5a	HEAT repeat containing 5A
ENSMUSG00000090028	8.07216	8.21321	8.27323	8.11945	8.73375	8.67805	8.806	8.43964	0.843545	0.0016406
ENSMUSG00000074763	2.52908	2.54021	2.54086	2.52861	2.54761	2.56074	2.5723	2.53864	0.843502	0.047866	Macrod2os2	mono-ADP ribosylhydrolase 2, opposite strand 2
ENSMUSG00000054079	7.12736	7.05851	7.00088	7.06994	7.15432	7.1552	7.25539	7.11639	0.843449	0.0360803	Utp18	UTP18 small subunit processome component
ENSMUSG00000000244	4.05284	3.98058	4.01026	3.99561	4.42795	4.4933	4.406	4.23676	0.843431	0.000533271	Tspan32	tetraspanin 32
ENSMUSG00000076461	4.50176	4.50084	4.58029	4.50126	5.45003	5.67519	5.35489	5.33466	0.84339	2.48087e-05	Trbv1	T cell receptor beta, variable 1
ENSMUSG00000057948	4.53756	4.57361	4.5233	4.54932	4.97974	4.93757	4.9475	4.83154	0.843361	3.07113e-05	Unc13d	unc-13 homolog D
ENSMUSG00000008193	3.89097	3.89041	3.90587	3.90573	4.35574	4.3979	4.30741	4.20483	0.843163	5.75822e-05	Spib	Spi-B transcription factor (Spi-1/PU.1 related)
ENSMUSG00000031907	7.31196	7.39081	7.22366	7.36205	7.48777	7.51481	7.57606	7.46287	0.843105	0.00520337	Zfp90	zinc finger protein 90
ENSMUSG00000022283	7.45288	7.45439	7.46838	7.51096	7.82387	7.87821	7.80403	7.67058	0.843105	0.000425661	Pabpc1	poly(A) binding protein, cytoplasmic 1
ENSMUSG00000016206	6.2586	6.37844	6.21167	6.20972	8.18007	8.04313	8.00695	7.61883	0.842997	1.07153e-05	H2-M3	histocompatibility 2, M region locus 3
ENSMUSG00000019173	9.97061	10.1095	10.1113	10.1448	10.4377	10.4871	10.4755	10.287	0.842994	0.0013695	Rab5c	RAB5C, member RAS oncogene family
ENSMUSG00000028465	8.3275	8.27841	8.3036	8.40192	8.86977	8.87883	8.81016	8.6689	0.84297	0.000130536	Tln1	talin 1
ENSMUSG00000094335	4.4881	4.48044	4.48529	4.48392	7.23863	8.3686	7.59577	9.13686	0.842931	0.000143137	Igkv1-117	immunoglobulin kappa variable 1-117
ENSMUSG00000070348	8.49239	8.49052	8.48903	8.50511	9.17989	9.37954	9.1575	8.90551	0.842905	0.000494743	Ccnd1	cyclin D1
ENSMUSG00000068245	5.05734	4.93128	5.03253	5.05502	6.8132	6.7811	6.64359	6.03558	0.842793	0.000152037	Phf11d	PHD finger protein 11D
ENSMUSG00000057193	8.06625	8.10323	8.05643	8.11438	8.34782	8.57083	8.37759	8.39976	0.842723	0.000622948	Slc44a2	solute carrier family 44, member 2
ENSMUSG00000024357	8.35241	8.5483	8.55382	8.43746	8.52563	8.76638	8.77635	8.68589	0.842714	0.0289219	Sil1	endoplasmic reticulum chaperone SIL1 homolog (S. cerevisiae)
ENSMUSG00000068289	3.34558	3.34533	3.34549	3.34544	3.45742	3.98473	3.80055	3.46162	0.842651	0.0445461	Cma2	chymase 2, mast cell
ENSMUSG00000068396	12.23	12.3568	12.5514	12.4182	12.9761	12.9529	12.9794	12.8486	0.842649	0.000294766	Rpl34-ps1	ribosomal protein L34, pseudogene 1
ENSMUSG00000095429	4.57667	4.56411	4.57207	4.56981	8.57048	10.7889	8.5777	9.74488	0.842607	9.9104e-05	Ighv5-12	immunoglobulin heavy variable 5-12
ENSMUSG00000094777	6.806	6.73059	6.78377	6.6984	8.00122	7.84951	7.85431	7.66879	0.84259	5.41701e-06	H2ac24	H2A clustered histone 24
ENSMUSG00000037344	7.05661	7.05009	7.07548	7.11855	7.18798	7.21873	7.18849	7.15701	0.842555	0.00129854	Slc12a9	solute carrier family 12 (potassium/chloride transporters), member 9
ENSMUSG00000086925	10.0659	10.3297	10.2732	10.255	10.3446	10.4688	10.605	10.5246	0.842512	0.0182254	Gm6286	predicted gene 6286
ENSMUSG00000031555	9.03976	9.01633	8.9804	9.01821	9.37464	9.38387	9.35095	9.2178	0.842455	0.000226428	Adam9	a disintegrin and metallopeptidase domain 9 (meltrin gamma)
ENSMUSG00000057143	5.16235	5.18778	5.17584	5.11353	6.05261	6.09675	5.9952	5.68177	0.842452	0.000159585	Trim12c	tripartite motif-containing 12C
ENSMUSG00000046688	6.07797	6.20811	6.21379	6.23043	6.79742	6.84502	6.7523	6.65441	0.842447	3.75984e-05	Tifa	TRAF-interacting protein with forkhead-associated domain
ENSMUSG00000052593	7.52152	7.70685	7.69803	7.58274	8.09267	8.14268	8.11153	8.0005	0.842397	0.000152736	Adam17	a disintegrin and metallopeptidase domain 17
ENSMUSG00000039232	3.98742	4.0013	4.0165	4.03055	4.46054	4.48658	4.4315	4.25489	0.842307	0.000289147	Stx11	syntaxin 11
ENSMUSG00000094951	4.66585	4.65642	4.66239	4.6607	8.35742	8.8685	8.09496	9.04536	0.842295	2.01075e-06	Ighv5-6	immunoglobulin heavy variable 5-6
ENSMUSG00000019822	6.66894	6.705	6.77562	6.72306	6.74952	6.78551	6.85102	6.8213	0.842272	0.0366677	Smpd2	sphingomyelin phosphodiesterase 2, neutral
ENSMUSG00000061540	3.43725	3.39865	3.4612	3.42422	3.61771	3.54475	3.63373	3.52515	0.84225	0.0023409	Orm2	orosomucoid 2
ENSMUSG00000026637	4.4542	4.50224	4.52826	4.47865	4.79955	4.8094	4.78627	4.67978	0.842192	0.000179533	Traf5	TNF receptor-associated factor 5
ENSMUSG00000061167	12.2156	12.4093	12.4971	12.4162	12.8248	12.8466	12.8855	12.6752	0.842105	0.00136027	Rpl15-ps3	ribosomal protein L15, pseudogene 3
ENSMUSG00000083619	11.1371	11.2463	11.3011	11.1809	11.6679	11.6385	11.6574	11.6058	0.842092	3.2711e-05	Gm14414	predicted gene 14414
ENSMUSG00000059182	8.7812	8.93722	8.78792	8.8476	9.3988	9.41031	9.40695	9.1877	0.841944	0.000227581	Skap2	src family associated phosphoprotein 2
ENSMUSG00000066180	11.2028	11.4313	11.38	11.2368	11.482	11.5551	11.6906	11.606	0.841924	0.00851149	Gm10155	predicted gene 10155
ENSMUSG00000046364	12.6551	12.7738	12.8412	12.6913	13.1703	13.192	13.2019	12.9925	0.841842	0.000834191	Rpl27a	ribosomal protein L27A
ENSMUSG00000032332	5.09858	5.07338	5.09674	5.10583	5.25639	5.21006	5.24505	5.18798	0.841738	0.000269351	Col12a1	collagen, type XII, alpha 1
ENSMUSG00000094664	12.7918	12.7658	13.1049	12.8169	13.4368	13.344	13.4754	13.4265	0.841544	0.000591968	Rpl35a-ps6	ribosomal protein L35A, pseudogene 6
ENSMUSG00000057346	5.63852	5.67702	5.84337	5.65758	8.88155	8.81568	8.50998	7.87146	0.841542	2.07415e-05	Apol9a	apolipoprotein L 9a
ENSMUSG00000029313	5.60279	5.55105	5.55515	5.58127	5.62773	5.72361	5.65759	5.66778	0.84145	0.00615753	Aff1	AF4/FMR2 family, member 1
ENSMUSG00000070034	4.67544	4.65628	4.65758	4.63988	5.51336	5.57132	5.43438	5.17596	0.841013	0.000122904	Sp110	Sp110 nuclear body protein
ENSMUSG00000062007	3.73521	3.71892	3.71912	3.73491	4.26648	4.19469	4.24713	3.98126	0.840999	0.000502012	Hsh2d	hematopoietic SH2 domain containing
ENSMUSG00000063696	10.3532	10.405	10.4875	10.3806	11.1397	11.0423	11.0861	10.8599	0.840893	8.78259e-05	Gm8730	predicted pseudogene 8730
ENSMUSG00000090460	6.54235	6.57575	6.94437	6.7671	7.15609	7.05261	7.34775	7.01326	0.840882	0.0108325	Gm17511	predicted gene, 17511
ENSMUSG00000025290	12.3659	12.4132	12.3047	12.2368	12.7176	12.7574	12.735	12.6319	0.840821	0.000192161	Rps24	ribosomal protein S24
ENSMUSG00000076535	4.70515	4.69938	4.70304	4.702	7.28886	8.09616	7.2038	8.10711	0.840797	2.02577e-05	Igkv1-88	immunoglobulin kappa chain variable 1-88
ENSMUSG00000042759	3.99666	3.99513	3.99609	4.009	4.33257	4.3072	4.29105	4.22719	0.840784	1.40343e-05	Apobr	apolipoprotein B receptor
ENSMUSG00000025484	8.25538	8.42286	8.34343	8.32407	8.48696	8.49631	8.59985	8.48233	0.840741	0.00669472	Bet1l	Bet1 golgi vesicular membrane trafficking protein like
ENSMUSG00000028211	8.29539	8.40317	8.23463	8.37676	8.97443	9.3738	9.05094	9.32021	0.840693	0.00019415	Trp53inp1	transformation related protein 53 inducible nuclear protein 1
ENSMUSG00000038612	8.7626	8.89641	8.69231	8.73253	9.6091	9.64724	9.5656	9.40041	0.840645	3.02763e-05	Mcl1	myeloid cell leukemia sequence 1
ENSMUSG00000030199	5.79372	5.75108	5.6509	5.75436	5.93245	5.96032	5.963	5.86363	0.840641	0.00238105	Etv6	ets variant 6
ENSMUSG00000079427	8.17287	8.20233	8.23704	8.11941	8.49196	8.4734	8.48391	8.41873	0.840641	7.73188e-05	Mthfsl	5, 10-methenyltetrahydrofolate synthetase-like
ENSMUSG00000039456	8.0606	8.06352	8.04692	8.0126	8.47034	8.44978	8.42876	8.33678	0.840606	2.18498e-05	Morc3	microrchidia 3
ENSMUSG00000029185	5.59486	5.69674	5.56303	5.57182	5.78508	5.79823	5.85772	5.75013	0.840576	0.00240095	Fam114a1	family with sequence similarity 114, member A1
ENSMUSG00000009687	5.96789	5.92253	5.82061	5.84718	7.02002	7.12811	6.91716	6.6357	0.840556	8.57952e-05	Fxyd5	FXYD domain-containing ion transport regulator 5
ENSMUSG00000040158	5.80716	5.95418	5.92522	5.941	6.13296	6.115	6.18944	6.07194	0.84055	0.00183716	Tax1bp3	Tax1 (human T cell leukemia virus type I) binding protein 3
ENSMUSG00000089942	4.34363	4.30784	4.30839	4.32574	4.97926	5.22767	4.93075	4.83701	0.840541	0.000200745	Pira2	paired-Ig-like receptor A2
ENSMUSG00000060519	6.42008	6.46613	6.39207	6.39008	7.99619	7.91289	7.84392	7.4091	0.840491	4.63534e-05	Tor3a	torsin family 3, member A
ENSMUSG00000032446	0.519075	0.519054	0.531578	0.519064	0.553477	0.565823	0.55456	0.543015	0.840402	0.0012558	Eomes	eomesodermin
ENSMUSG00000059070	8.05901	8.22975	8.24389	8.10567	8.55657	8.57993	8.59013	8.46657	0.840356	0.00035134	Rpl18	ribosomal protein L18
ENSMUSG00000029822	5.18313	5.1581	5.13085	5.14024	5.30422	5.35377	5.30878	5.2431	0.840215	0.00108721	Osbpl3	oxysterol binding protein-like 3
ENSMUSG00000098181	10.2348	10.3066	10.5003	10.2287	10.8193	10.9956	10.8422	10.767	0.840157	0.000531114	Rps12-ps24	ribosomal protein S12, pseudogene 24
ENSMUSG00000006179	1.532	1.53196	1.54461	1.54457	1.56665	1.6554	1.60211	1.59113	0.839962	0.0138624	Prss16	protease, serine 16 (thymus)
ENSMUSG00000049401	8.63952	8.82056	8.83257	8.85818	9.74288	9.6478	9.69093	9.37538	0.839901	0.000135186	Ogfr	opioid growth factor receptor
ENSMUSG00000035493	7.24304	7.14555	7.07954	7.16239	9.87155	9.73704	9.53646	8.97614	0.839901	2.16844e-05	Tgfbi	transforming growth factor, beta induced
ENSMUSG00000075701	9.1883	9.30685	9.16673	9.17775	9.49417	9.55804	9.52894	9.44102	0.839862	0.000369629	Selenos	selenoprotein S
ENSMUSG00000080776	11.244	11.3719	11.3887	11.3057	11.7728	11.6957	11.7765	11.6424	0.839812	0.000143849	Gm12174	predicted gene 12174
ENSMUSG00000040188	7.96368	8.25706	8.2151	8.21923	8.61291	8.71028	8.71121	8.47329	0.839766	0.00186369	Scamp2	secretory carrier membrane protein 2
ENSMUSG00000081400	10.3228	10.5691	10.6357	10.4183	11.0112	10.9554	11.0969	10.9367	0.839753	0.000657361	Gm13680	predicted gene 13680
ENSMUSG00000005823	8.70614	8.83593	8.796	8.78011	8.91453	8.9591	8.99147	8.86811	0.839746	0.00689952	Gpr108	G protein-coupled receptor 108
ENSMUSG00000094065	4.12891	4.26364	4.27895	4.29208	4.64779	4.74634	4.87656	4.31263	0.839604	0.0184713	Ccl21d	chemokine (C-C motif) ligand 21D
ENSMUSG00000022094	7.63417	7.67626	7.70868	7.67843	8.00144	7.93615	7.97891	7.89907	0.839554	5.18959e-05	Slc39a14	solute carrier family 39 (zinc transporter), member 14
ENSMUSG00000041954	5.169	5.1646	5.154	5.09763	5.84739	5.79649	5.78025	5.58979	0.839543	4.81187e-05	Tnfrsf18	tumor necrosis factor receptor superfamily, member 18
ENSMUSG00000031862	8.19101	8.16735	8.26349	8.23037	8.32515	8.37558	8.33417	8.31535	0.839477	0.00251961	Atp13a1	ATPase type 13A1
ENSMUSG00000023885	8.00787	7.99566	8.17126	8.18639	8.62462	8.65076	8.58029	8.44781	0.83946	0.000388573	Thbs2	thrombospondin 2
ENSMUSG00000022367	4.25885	4.35822	4.33577	4.35955	4.60803	4.67431	4.644	4.46277	0.839458	0.00216285	Has2	hyaluronan synthase 2
ENSMUSG00000028630	6.12188	6.0143	6.01942	6.00922	6.23411	6.26907	6.23286	6.19488	0.839283	0.000818012	Dyrk2	dual-specificity tyrosine-(Y)-phosphorylation regulated kinase 2
ENSMUSG00000069083	8.073	8.14542	8.08609	8.03701	8.49042	8.41552	8.51564	8.3002	0.839188	0.000647257	Gm10259	predicted pseudogene 10259
ENSMUSG00000094569	4.65772	4.65621	4.65717	4.65689	6.21115	6.03019	6.01734	5.73983	0.839161	8.98521e-06	Trbd2	T cell receptor beta, D region 2
ENSMUSG00000043059	7.08218	7.09816	7.0119	7.10952	7.14572	7.25857	7.21525	7.24329	0.839155	0.00555999	Zfp513	zinc finger protein 513
ENSMUSG00000074342	4.21862	4.22876	4.21779	4.17877	4.52921	4.49652	4.50679	4.40826	0.839063	7.56042e-05	I830077J02Rik	RIKEN cDNA I830077J02 gene
ENSMUSG00000076580	4.41191	4.40973	4.41111	4.41071	5.28006	5.06483	5.89884	6.19637	0.839051	0.00388975	Igkv8-27	immunoglobulin kappa chain variable 8-27
ENSMUSG00000056498	3.56498	3.55058	3.53739	3.56441	3.8069	3.77504	3.78604	3.82567	0.838939	1.47953e-06	Tmem154	transmembrane protein 154
ENSMUSG00000019929	7.64285	7.60859	7.51605	7.63942	8.03647	8.19332	8.3277	7.63735	0.838876	0.0261697	Dcn	decorin
ENSMUSG00000095419	9.67206	9.75452	9.70493	9.87896	10.4337	10.4204	10.4472	10.0649	0.838846	0.00123634	Gm14328	predicted gene 14328
ENSMUSG00000076541	3.79357	3.79279	3.79328	3.79314	4.22856	4.33084	4.1817	4.1211	0.838678	7.57999e-05	Igkv4-79	immunoglobulin kappa variable 4-79
ENSMUSG00000097354	2.63714	2.63665	2.62428	2.62423	2.76491	2.76867	2.74869	2.73872	0.838622	4.11874e-06	2310001H17Rik	RIKEN cDNA 2310001H17 gene
ENSMUSG00000032590	8.6121	8.66245	8.67381	8.66794	8.67858	8.69036	8.76605	8.72611	0.83852	0.0452742	Apeh	acylpeptide hydrolase
ENSMUSG00000026837	4.67423	4.56427	4.59951	4.65159	4.6999	4.69837	4.74495	4.68238	0.838493	0.0250198	Col5a1	collagen, type V, alpha 1
ENSMUSG00000040253	6.83081	6.8257	6.84899	6.82129	10.5675	10.3128	10.0866	9.37406	0.838408	1.47776e-05	Gbp7	guanylate binding protein 7
ENSMUSG00000027465	7.7307	7.74988	7.70766	7.68269	7.81119	7.88706	7.87377	7.75946	0.838328	0.012856	Tbc1d20	TBC1 domain family, member 20
ENSMUSG00000089990	8.34923	8.43417	8.59296	8.54561	8.96707	9.20742	8.97296	8.93375	0.838033	0.000653534	Gm15852	predicted gene 15852
ENSMUSG00000028167	6.33911	6.45216	6.4291	6.4567	6.57087	6.69617	6.62129	6.64208	0.838017	0.00131209	Bdh2	3-hydroxybutyrate dehydrogenase, type 2
ENSMUSG00000047884	1.97098	1.9959	1.99618	1.97095	2.06099	2.06329	2.07459	2.01889	0.837832	0.00246413	Klk9	kallikrein related-peptidase 9
ENSMUSG00000069188	11.3777	11.4284	11.611	11.5448	11.6831	11.8177	11.782	11.8513	0.837815	0.00391305	Gm13192	predicted gene 13192
ENSMUSG00000025491	5.52047	5.44309	5.43148	5.46033	6.60289	6.39672	6.53175	6.04203	0.837793	0.000321271	Ifitm1	interferon induced transmembrane protein 1
ENSMUSG00000002257	5.64814	5.64172	5.66651	5.70533	6.1281	6.00667	6.08094	5.98483	0.837777	4.0234e-05	Def6	differentially expressed in FDCP 6
ENSMUSG00000050709	4.2812	4.26711	4.24625	4.34334	4.35629	4.40917	4.39227	4.34572	0.837722	0.0119301
ENSMUSG00000056209	4.55777	4.57551	4.50054	4.5666	4.68302	4.68223	4.71865	4.61004	0.837703	0.00483727	Npm3	nucleoplasmin 3
ENSMUSG00000078377	12.0894	12.2823	12.3989	12.3235	12.6717	12.7041	12.7402	12.567	0.837701	0.00193502	Gm4294	predicted gene 4294
ENSMUSG00000078945	8.96268	9.12433	9.06023	8.04004	11.9447	11.8732	11.8283	11.4265	0.837503	4.10659e-05	Naip2	NLR family, apoptosis inhibitory protein 2
ENSMUSG00000030890	9.10597	9.20128	9.1818	9.18236	9.30387	9.34182	9.3393	9.25789	0.837483	0.00256383	Ilk	integrin linked kinase
ENSMUSG00000041135	6.06484	6.02985	6.07054	6.06903	6.39928	6.43345	6.34759	6.30604	0.837163	4.28585e-05	Ripk2	receptor (TNFRSF)-interacting serine-threonine kinase 2
ENSMUSG00000094274	6.71801	6.48152	6.6656	6.30029	6.58181	7.02164	7.09834	7.12839	0.837151	0.0395482	Snord116l12	small nucleolar RNA, C/D box 116-like 12
ENSMUSG00000098871	6.40932	7.08912	7.60223	8.182	11.7489	11.6398	11.3828	10.5571	0.837096	0.000131024	Mir6381	microRNA 6381
ENSMUSG00000028896	6.3609	6.41745	6.40212	6.40761	6.46014	6.43049	6.54817	6.48303	0.837062	0.0244006	Rcc1	regulator of chromosome condensation 1
ENSMUSG00000071516	6.76374	6.52243	6.53881	6.66982	7.55217	7.29365	7.4728	7.22589	0.837026	0.000200985	H2ac13	H2A clustered histone 13
ENSMUSG00000062175	5.34253	5.40305	5.38847	5.3685	5.46378	5.49875	5.49297	5.42869	0.836887	0.00368502	Tgif2	TGFB-induced factor homeobox 2
ENSMUSG00000079343	4.59088	4.53789	4.57335	4.57304	5.41407	5.35915	5.29997	5.10398	0.836851	4.16544e-05	C1s2	complement component 1, s subcomponent 2
ENSMUSG00000042770	7.64689	8.02889	8.04315	7.84581	8.37097	8.59402	8.52168	8.41173	0.836827	0.00151313	Hebp1	heme binding protein 1
ENSMUSG00000094491	3.64644	3.64614	3.64633	3.64628	4.15531	3.97155	4.23913	3.83866	0.836766	0.00415893	Igkv1-133	immunoglobulin kappa variable 1-133
ENSMUSG00000003644	10.0669	10.1092	10.1604	10.151	10.774	10.7486	10.7022	10.522	0.836757	8.77783e-05	Rps6ka1	ribosomal protein S6 kinase polypeptide 1
ENSMUSG00000025138	6.85472	6.98556	6.91492	6.94361	7.03725	7.12752	7.15518	6.98373	0.83665	0.0202989	Sirt7	sirtuin 7
ENSMUSG00000024173	4.04409	4.06341	4.04385	4.04374	4.30174	5.32509	4.84125	4.39272	0.836635	0.0297604	Tpsab1	tryptase alpha/beta 1
ENSMUSG00000034595	5.39568	5.39023	5.38254	5.4668	5.83055	5.8323	5.78839	5.65056	0.836627	0.000236275	Ppp1r18	protein phosphatase 1, regulatory subunit 18
ENSMUSG00000048621	1.37662	1.37658	1.37661	1.3766	1.37644	1.47887	1.44662	1.46904	0.836595	0.0287169	Gm6377	predicted gene 6377
ENSMUSG00000056116	7.91544	7.75266	7.89228	7.8667	10.1489	10.0205	9.82601	9.33225	0.836503	3.72965e-05	H2-T22	histocompatibility 2, T region locus 22
ENSMUSG00000026395	6.05847	5.91109	6.14159	5.99577	8.85627	8.6167	8.44306	7.99232	0.836493	1.2902e-05	Ptprc	protein tyrosine phosphatase, receptor type, C
ENSMUSG00000041238	6.26473	6.3078	6.19784	6.22052	6.37933	6.40188	6.42994	6.34897	0.836463	0.00308038	Rbbp8	retinoblastoma binding protein 8, endonuclease
ENSMUSG00000091747	5.55749	5.49821	5.62177	5.60435	7.03093	6.88095	6.80962	6.81835	0.836445	4.91602e-07
ENSMUSG00000029798	6.56374	6.4006	6.46581	6.43538	8.98892	8.90955	8.63424	8.14282	0.836313	2.82256e-05	Herc6	hect domain and RLD 6
ENSMUSG00000030107	6.04884	6.27119	6.12752	6.29681	10.5785	10.3263	9.98773	9.37466	0.836292	6.6698e-06	Usp18	ubiquitin specific peptidase 18
ENSMUSG00000097855	2.36692	2.35397	2.36661	2.35426	2.38541	2.43119	2.42093	2.3648	0.83624	0.0446851	A930007I19Rik	RIKEN cDNA A930007I19 gene
ENSMUSG00000043832	4.95435	4.93527	4.87017	5.02811	5.80633	5.8514	5.69608	5.53177	0.836108	6.12277e-05	Clec4a3	C-type lectin domain family 4, member a3
ENSMUSG00000030921	5.59166	5.75491	5.69076	5.87078	9.01419	8.92498	8.59082	7.92672	0.836108	2.74334e-05	Trim30a	tripartite motif-containing 30A
ENSMUSG00000035373	5.15244	4.94843	5.15021	4.95035	7.46797	7.26646	7.18891	6.44708	0.836013	0.000115147	Ccl7	chemokine (C-C motif) ligand 7
ENSMUSG00000029605	5.16932	5.11967	5.07447	5.2513	6.94929	6.72902	6.7115	6.33137	0.835987	2.71209e-05	Oas1b	2'-5' oligoadenylate synthetase 1B
ENSMUSG00000063427	11.8887	12.2173	12.1068	12.0937	12.2904	12.4887	12.4904	12.4075	0.835967	0.0062069
ENSMUSG00000030339	7.01702	7.16112	7.05396	7.10457	7.69172	7.69146	7.6417	7.57715	0.835894	9.51656e-06	Ltbr	lymphotoxin B receptor
ENSMUSG00000020472	5.95204	5.99375	5.98265	6.05246	6.05246	6.0666	6.1384	6.03516	0.835839	0.0452647	Zkscan17	zinc finger with KRAB and SCAN domains 17
ENSMUSG00000026072	4.01264	3.99883	3.94368	3.97784	4.01914	4.0343	4.07481	4.02606	0.83581	0.0297162	Il1r1	interleukin 1 receptor, type I
ENSMUSG00000036918	5.08175	5.07705	5.01255	5.0899	5.30098	5.35079	5.28187	5.26726	0.835741	9.14293e-05	Ttc7	tetratricopeptide repeat domain 7
ENSMUSG00000040296	6.042	6.01557	6.02203	6.03637	8.09235	7.99374	7.80508	7.41444	0.835628	2.03338e-05	Ddx58	DEAD (Asp-Glu-Ala-Asp) box polypeptide 58
ENSMUSG00000025647	8.34782	8.42714	8.45427	8.52686	10.3339	10.2404	10.079	9.70693	0.835489	2.53756e-05	Shisa5	shisa family member 5
ENSMUSG00000004846	8.03359	8.07295	8.05982	8.06083	8.56593	8.53585	8.50826	8.38037	0.835468	4.18556e-05	Plod3	procollagen-lysine, 2-oxoglutarate 5-dioxygenase 3
ENSMUSG00000030101	7.4914	7.4873	7.45554	7.48368	7.83	7.86443	7.80317	7.67324	0.835425	0.000321257	Sumf1	sulfatase modifying factor 1
ENSMUSG00000026029	5.41128	5.60596	5.4864	5.62165	6.56578	6.43885	6.50684	6.14853	0.835381	0.000155373	Casp8	caspase 8
ENSMUSG00000031896	4.27963	4.34708	4.31467	4.38142	4.43567	4.43276	4.47211	4.43529	0.83538	0.00309765	Ctrl	chymotrypsin-like
ENSMUSG00000052270	3.86935	3.80583	3.81915	3.86841	4.09676	4.14523	4.07028	3.99529	0.835323	0.000548348	Fpr2	formyl peptide receptor 2
ENSMUSG00000000078	7.93452	7.92699	7.92859	7.93002	8.58839	8.56363	8.49844	8.36237	0.835263	2.85258e-05	Klf6	Kruppel-like factor 6
ENSMUSG00000095029	2.81198	2.81187	2.85018	2.85006	2.96643	3.02911	2.96059	3.002	0.835261	0.000185015	Gm36079	predicted gene, 36079
ENSMUSG00000015316	2.80027	2.78716	2.78723	2.8001	3.01753	2.93514	3.01459	2.91527	0.83521	0.00058159	Slamf1	signaling lymphocytic activation molecule family member 1
ENSMUSG00000012889	3.87763	3.84876	3.86336	3.84918	4.26222	4.14959	4.24027	4.07319	0.835194	0.000336836	Podnl1	podocan-like 1
ENSMUSG00000073407	5.46713	5.14364	5.22551	5.3118	6.12215	6.17674	6.01021	5.8585	0.835084	0.000259405	Gm6034	predicted gene 6034
ENSMUSG00000037921	5.22136	5.16624	5.14367	5.21826	7.32279	7.23906	7.03686	6.5407	0.835059	4.44241e-05	Ddx60	DEAD (Asp-Glu-Ala-Asp) box polypeptide 60
ENSMUSG00000036832	2.68671	2.69823	2.71092	2.73443	2.72873	2.75304	2.75354	2.74295	0.835052	0.0199606	Lpar3	lysophosphatidic acid receptor 3
ENSMUSG00000094446	10.7471	10.7929	10.7507	10.7044	11.1405	10.9967	11.1556	11.0383	0.835035	0.000232419	Gm6344	predicted gene 6344
ENSMUSG00000061119	7.15736	7.18437	7.16422	7.2917	7.39277	7.35744	7.43196	7.31419	0.834918	0.00480074	Prcp	prolylcarboxypeptidase (angiotensinase C)
ENSMUSG00000027339	7.91475	8.01183	7.95709	7.97371	8.05981	8.08925	8.1041	8.09916	0.834749	0.00149032	Rassf2	Ras association (RalGDS/AF-6) domain family member 2
ENSMUSG00000033487	7.54405	7.46617	7.40208	7.41565	7.69872	7.79662	7.71588	7.63611	0.834695	0.00147544	Fndc3a	fibronectin type III domain containing 3A
ENSMUSG00000030156	4.72567	4.77015	4.7937	4.77107	6.10586	6.15042	5.90308	5.88724	0.834464	1.91886e-06	Cd69	CD69 antigen
ENSMUSG00000022136	9.13039	9.15242	9.03435	8.94938	9.28684	9.43003	9.37555	9.38154	0.83435	0.0015959	Dnajc3	DnaJ heat shock protein family (Hsp40) member C3
ENSMUSG00000045322	4.08371	4.06979	4.13282	4.07028	4.37065	4.53634	4.37126	4.29923	0.83423	0.00112822	Tlr9	toll-like receptor 9
ENSMUSG00000027533	8.86672	9.24194	9.24633	9.1656	9.92834	10.0892	9.98642	9.65593	0.834228	0.000892936	Fabp5	fatty acid binding protein 5, epidermal
ENSMUSG00000032899	0.69255	0.704933	0.692541	0.692537	0.715647	0.761762	0.750929	0.704597	0.834227	0.0368169	Styk1	serine/threonine/tyrosine kinase 1
ENSMUSG00000021880	4.86485	4.92394	4.90572	4.88466	6.21278	6.14401	6.027	5.85835	0.834203	5.90532e-06	Rnase6	ribonuclease, RNase A family, 6
ENSMUSG00000073878	4.16519	4.31513	4.31673	4.32998	4.70484	4.81009	4.93789	4.35069	0.8342	0.019177	Gm13304	predicted gene 13304
ENSMUSG00000047719	6.66009	6.64934	6.66304	6.74672	6.85335	6.87768	6.84367	6.80801	0.833907	0.000809311	Ubiad1	UbiA prenyltransferase domain containing 1
ENSMUSG00000023143	11.3239	11.6092	11.544	11.4517	11.7808	12.0825	11.9393	11.7945	0.833904	0.00440152	Nagpa	N-acetylglucosamine-1-phosphodiester alpha-N-acetylglucosaminidase
ENSMUSG00000022150	4.5667	4.60728	4.58784	4.61963	4.73448	4.73394	4.72655	4.70058	0.833883	9.64185e-05	Dab2	disabled 2, mitogen-responsive phosphoprotein
ENSMUSG00000069744	8.62799	8.70949	8.7653	8.69903	9.00152	8.96143	9.00767	8.88041	0.83388	0.000657516	Psmb3	proteasome (prosome, macropain) subunit, beta type 3
ENSMUSG00000070469	5.40116	5.55004	5.4602	5.48829	5.64583	5.77736	5.71189	5.63944	0.833879	0.00275018	Adamtsl3	ADAMTS-like 3
ENSMUSG00000053835	6.59948	6.42992	6.55744	6.52963	8.83927	8.74098	8.47851	8.0919	0.833815	2.28352e-05	H2-T24	histocompatibility 2, T region locus 24
ENSMUSG00000063458	4.86238	4.83692	4.88136	4.79504	4.91743	5.07818	5.03209	4.88108	0.833785	0.0376972	Lrmda	leucine rich melanocyte differentiation associated
ENSMUSG00000025935	8.75911	8.86934	8.79771	8.83556	9.3089	9.2995	9.27538	9.12695	0.833703	0.000106855	Tram1	translocating chain-associating membrane protein 1
ENSMUSG00000094248	6.8965	6.81455	6.82262	6.78402	8.1138	7.95528	7.92398	7.78139	0.833667	4.69845e-06	H2ac23	H2A clustered histone 23
ENSMUSG00000053219	1.68081	1.68056	1.66807	1.68067	1.75767	1.74903	1.74942	1.7273	0.833613	7.94037e-05	Raet1e	retinoic acid early transcript 1E
ENSMUSG00000084106	11.8196	11.9571	12.0691	11.912	12.3716	12.3745	12.3811	12.2664	0.833434	0.000432065	Gm6136	predicted pseudogene 6136
ENSMUSG00000076498	5.49325	5.77253	5.57569	5.60107	9.5246	8.99924	9.01703	8.56512	0.83339	2.96078e-06	Trbc2	T cell receptor beta, constant 2
ENSMUSG00000046718	6.7184	6.88305	7.11912	6.60615	11.4096	11.1787	10.7678	10.2077	0.833389	7.67001e-06	Bst2	bone marrow stromal cell antigen 2
ENSMUSG00000001281	5.25629	5.30814	5.41433	5.39692	6.76008	6.56785	6.5764	6.24549	0.83331	4.29533e-05	Itgb7	integrin beta 7
ENSMUSG00000061315	14.1415	14.2687	14.2508	14.1328	14.5178	14.5072	14.5409	14.4426	0.833271	0.000327225	Naca	nascent polypeptide-associated complex alpha polypeptide
ENSMUSG00000017830	5.37678	5.32381	5.30386	5.37305	7.54015	7.38772	7.2617	6.63575	0.833005	8.53796e-05	Dhx58	DEXH (Asp-Glu-X-His) box polypeptide 58
ENSMUSG00000049751	11.7765	11.7901	11.8886	11.7733	12.0898	12.1105	12.0682	12.0323	0.832979	0.00015975	Rpl36al	ribosomal protein L36A-like
ENSMUSG00000019876	4.16615	4.18509	4.17616	4.20787	4.2136	4.23896	4.24011	4.20112	0.832876	0.0233452	Pkib	protein kinase inhibitor beta, cAMP dependent, testis specific
ENSMUSG00000063245	7.51865	7.45185	7.56336	7.55094	7.91379	7.93236	7.91704	7.65946	0.832833	0.00309453	Zfp993	zinc finger protein 993
ENSMUSG00000021866	6.19025	6.20542	6.24994	6.15258	6.39699	6.33044	6.41649	6.36939	0.832791	0.000625037	Anxa11	annexin A11
ENSMUSG00000090136	10.1745	10.2632	10.4448	10.3562	10.8861	10.8905	10.8412	10.7619	0.832686	0.000181446	Gm10177	predicted gene 10177
[truncated: 1,635 more rows]
